# Supplementary material for: Transcriptional dynamics in the protozoan parasite Sarcocystis neurona and mammalian host cells after treatment with a specific inhibitor of apicomplexan mRNA polyadenylation
Source: PLoS One. 2021 Oct 28;16(10):e0259109. doi: 10.1371/journal.pone.0259109 (PMC8553156; doi:10.1371/journal.pone.0259109)
Supplement: S1 Table — (XLSX) [file pone.0259109.s002.xlsx]

## Sheet: Sheet1
Primers used for S.neurona CPSF73 modification and analysis
Primer designation	Sequence
SnCPSF73.541.F	cttgcgttgcgtgtgtctac
SnCPSF73.1270.R	CGCTACAGCAGCTGAGGAAG
SnCPSF73.1068.F	GCAGCGAGAATTTCTACTCC
SnCPSF73.1976.R	CGATTTCTTGGTGAAAGTCG
SnCPSF73.1906.F	GATCTACAGCGAACAAGACG
SnCPSF73.2669.R	TGAGTTCCTCTGCAAGGGTG
SnCPSF73.2585.F	ATCTTCGAAGTCCTCGCGCC
SnCPSF73.3352.R	CATGACCGGGATTCTCGCTG
SnCPSF73.3262.F	CGTTGAAGGAGTCGTCGTGC
SnCPSF73.4034.R	TGCAGCCGTTGCTGCTGCTG
SnCPSF73.3948.F	CAAGCCCGACGGCTGACATG
SnCPSF73.4745.R	tactgacgcctgcgcatgac
SnCPSF73.6378.F	tgtgtgtctctctgtggttc
SnCPSF73.6607.R	agcccgctccttggtttttg
Primer designations indicate orientation and the nucleotide coordinate in the SnCPSF73 genomic locus
Lower case indicates primers located in non-coding regions of the locus (UTR or intron)
Primers used for PATSeq library construction
RT-PE3a	ACACTCTTTCCCTACACGACGCTCTTCCGATCTNNCCCTTTTTTTTTTTTTTTTTTVN
RT-PE3b	ACACTCTTTCCCTACACGACGCTCTTCCGATCTNNCGGTTTTTTTTTTTTTTTTTTVN
RT-PE3ac	ACACTCTTTCCCTACACGACGCTCTTCCGATCTNNTGATTTTTTTTTTTTTTTTTTVN
RT-PE3d	ACACTCTTTCCCTACACGACGCTCTTCCGATCTNNAGCTTTTTTTTTTTTTTTTTTVN
RT-PE3e	ACACTCTTTCCCTACACGACGCTCTTCCGATCTNNACGTTTTTTTTTTTTTTTTTTVN
RT-PE3f	ACACTCTTTCCCTACACGACGCTCTTCCGATCTNNAGATTTTTTTTTTTTTTTTTTVN
RT-PE3g	ACACTCTTTCCCTACACGACGCTCTTCCGATCTNNCCGTTTTTTTTTTTTTTTTTTVN
RT-PE3h	ACACTCTTTCCCTACACGACGCTCTTCCGATCTNNCAATTTTTTTTTTTTTTTTTTVN
RT-PE3j	ACACTCTTTCCCTACACGACGCTCTTCCGATCTNNCAGTTTTTTTTTTTTTTTTTTVN
RT-PE3l	ACACTCTTTCCCTACACGACGCTCTTCCGATCTNNCCATTTTTTTTTTTTTTTTTTVN
RT-PE3m	ACACTCTTTCCCTACACGACGCTCTTCCGATCTNNCACTTTTTTTTTTTTTTTTTTVN
RT-PE3n	ACACTCTTTCCCTACACGACGCTCTTCCGATCTNNGAGTTTTTTTTTTTTTTTTTTVN
RT-PE3o	ACACTCTTTCCCTACACGACGCTCTTCCGATCTNNGCATTTTTTTTTTTTTTTTTTVN
RT-PE3p	ACACTCTTTCCCTACACGACGCTCTTCCGATCTNNGAATTTTTTTTTTTTTTTTTTVN
RT-PE3q	ACACTCTTTCCCTACACGACGCTCTTCCGATCTNNGGCTTTTTTTTTTTTTTTTTTVN
SMART7.5	CGGTCTCGGCATTCCTGCTGAACCGCTCTTCCGATCTGG+G
PE-PCR1	AATGATACGGCGACCACCGAGATCTACACTCTTTCCCTACACGACGCTCTTCCGATCT
PE-PCR2	CAAGCAGAAGACGGCATACGAGATCGGTCTCGGCATTCCTGCTGAACCGCTCTTCCGATCT
"+G" denote s a base with a locked nucleic acid linkage
