# Supplementary material for: Transcriptional dynamics in the protozoan parasite Sarcocystis neurona and mammalian host cells after treatment with a specific inhibitor of apicomplexan mRNA polyadenylation
Source: PLoS One. 2021 Oct 28;16(10):e0259109. doi: 10.1371/journal.pone.0259109 (PMC8553156; doi:10.1371/journal.pone.0259109)
Supplement: S1 File — (XLSX) [file pone.0259109.s003.xlsx]

## Sheet: library statistics
library designation	total reads	SN3 mapped	BT mapped	mapped reads	% mapped
SN3-1	4727113	2663902	1114356	3778258	79.9274
SN3-2	5998852	3121216	1643312	4764528	79.424
SN3-3	5282626	3155659	1138723	4294382	81.2926
A90-1	5297642	1371492	2615149	3986641	75.2531
A90-2	5159509	1065559	2968722	4034281	78.1912
A90-3	5066298	1150196	2693349	3843545	75.865
BT-1	5505385	na	4073696	4073696	73.9948
BT-2	4866668	na	3581861	3581861	73.5999
BT-3	3932593	na	2786499	2786499	70.8565
BTI-1	4849795	na	3425878	3425878	70.6396
BTI-2	5663051	na	4096374	4096374	72.3351
BTI-3	2534922	na	1677918	1677918	66.1921

## Sheet: mapping correlations
comparison	r (parasite)	r (host)
SN3(1)-SN3(2)	0.97	0.98
SN3(1)-SN3(3)	0.99	0.98
SN3(2)-SN3(3)	0.99	0.98
A90(1)-A90(2)	0.99	0.98
A90(1)-A90(3)	0.98	0.98
A90(2)-A90(3)	0.98	0.98
BT(1)-BT(2)	na	0.98
BT(1)-BT(3)	na	0.85
BT(2)-BT(3)	na	0.9
BTI(1)-BTI(2)	na	0.98
BTI(1)-BTI(3)	na	0.98
BTI(2)-BTI(3)	na	0.96
