# Supplementary material for: Transcriptional dynamics in the protozoan parasite Sarcocystis neurona and mammalian host cells after treatment with a specific inhibitor of apicomplexan mRNA polyadenylation
Source: PLoS One. 2021 Oct 28;16(10):e0259109. doi: 10.1371/journal.pone.0259109 (PMC8553156; doi:10.1371/journal.pone.0259109)
Supplement: S3 File — S. neurona-infected BT cells were treated with 90 nM AN3661, RNA isolated, and PATSeq libraries constructed and sequenced. PATSeq reads were used to assess gene expression in drug-treated S. neurona cells. (XLSX) [file pone.0259109.s005.xlsx]

## Sheet: AN3661 90 vs. Sn3
Name	Chromosome	Region	Max group mean	Log₂ fold change	Fold change	P-value	FDR p-value	Bonferroni
SN3_01000050	sneu_scaffold00010	complement(186957..201379)	157.235	8.58338	383.58	0	0	0
SN3_03500240	sneu_scaffold00035	889031..898761	118.053	8.18384	290.791	0	0	0
SN3_00102130	sneu_scaffold00001	6503233..6522004	69.4621	7.51772	183.257	0	0	0
SN3_01600665	sneu_scaffold00016	complement(2436657..2445840)	167.657	6.84078	114.625	0	0	0
SN3_04000085	sneu_scaffold00040	270527..277477	129.2	6.60227	97.1589	0	0	0
SN3_00800560	sneu_scaffold00008	1847482..1849458	73.2417	6.48443	89.5384	0	0	0
SN3_00100585	sneu_scaffold00001	complement(1927591..1935118)	139.707	6.42124	85.7013	0	0	0
SN3_02400050	sneu_scaffold00024	134026..141495	182.081	6.41552	85.3618	0	0	0
SN3_03800085	sneu_scaffold00038	complement(258978..274536)	60.4922	6.15334	71.1771	0	0	0
SN3_01000975	sneu_scaffold00010	complement(3440482..3460977)	54.1752	5.67967	51.2569	0	0	0
SN3_01800125	sneu_scaffold00018	complement(517959..520229)	101.812	5.2739	38.6904	0	0	0
SN3_04000120	sneu_scaffold00040	301949..308276	64.3252	5.22723	37.4588	0	0	0
SN3_04000195	sneu_scaffold00040	complement(485642..487348)	78.4752	5.14405	35.3602	0	0	0
SN3_01600660	sneu_scaffold00016	complement(2426576..2435900)	138.807	5.1116	34.5735	0	0	0
SN3_00100100	sneu_scaffold00001	complement(284350..289348)	102.832	4.73931	26.71	0	0	0
SN3_02200425	sneu_scaffold00022	complement(1310657..1336037)	171.805	4.68094	25.651	0	0	0
SN3_01500895	sneu_scaffold00015	2898638..2906085	182.646	4.60888	24.4013	0	0	0
SN3_00103435	sneu_scaffold00001	10676225..10696632	519.537	4.5218	22.972	0	0	0
SN3_02500040	sneu_scaffold00025	103921..104727	86.9898	4.51933	22.9326	0	0	0
SN3_00700590	sneu_scaffold00007	1666259..1671165	118.715	4.48436	22.3835	0	0	0
SN3_00101825	sneu_scaffold00001	complement(5664714..5717592)	144.563	4.46503	22.0856	0	0	0
SN3_00500795	sneu_scaffold00005	complement(2594759..2619014)	575.059	4.36692	20.6335	0	0	0
SN3_00103460	sneu_scaffold00001	10751553..10774510	71.4708	4.3649	20.6047	0	0	0
SN3_01200035	sneu_scaffold00012	complement(119326..124759)	82.3506	4.28118	19.443	0	0	0
SN3_00103270	sneu_scaffold00001	10129630..10156515	184.868	4.26684	19.2507	0	0	0
SN3_01200910	sneu_scaffold00012	3295301..3309763	370.557	4.25258	19.0614	0	0	0
SN3_00801105	sneu_scaffold00008	complement(3748156..3755616)	287.401	4.15712	17.841	0	0	0
SN3_01800685	sneu_scaffold00018	complement(2169262..2200582)	185.474	4.05313	16.6002	0	0	0
SN3_01700195	sneu_scaffold00017	complement(909528..924731)	173.591	3.85023	14.4223	0	0	0
SN3_00200035	sneu_scaffold00002	182084..189556	324.235	3.83027	14.2242	0	0	0
SN3_00800370	sneu_scaffold00008	1158791..1179917	139.002	3.74832	13.4387	0	0	0
SN3_00200145	sneu_scaffold00002	531257..543500	292.479	3.74306	13.3898	0	0	0
SN3_02900045	sneu_scaffold00029	complement(199603..232459)	136.668	3.73851	13.3476	0	0	0
SN3_02000625	sneu_scaffold00020	complement(2349992..2363605)	136.198	3.55202	11.7291	0	0	0
SN3_00200915	sneu_scaffold00002	complement(2950911..2986410)	120.26	3.47829	11.1447	0	0	0
SN3_02200560	sneu_scaffold00022	1883937..1894741	117.099	3.43863	10.8426	0	0	0
SN3_01000055	sneu_scaffold00010	complement(210168..231814)	138.454	3.39205	10.4981	0	0	0
SN3_02800375	sneu_scaffold00028	complement(1096993..1170733)	234.449	3.34896	10.1892	0	0	0
SN3_03700130	sneu_scaffold00037	530375..535498	144.266	3.34351	10.1507	0	0	0
SN3_01800215	sneu_scaffold00018	complement(770008..777652)	237.863	3.33441	10.0869	0	0	0
SN3_01600420	sneu_scaffold00016	complement(1507604..1528748)	246.913	3.25461	9.54409	0	0	0
SN3_03800160	sneu_scaffold00038	complement(545546..576963)	289.974	3.23205	9.396	0	0	0
SN3_00800525	sneu_scaffold00008	complement(1732262..1750554)	945.673	3.09748	8.55925	0	0	0
SN3_00201190	sneu_scaffold00002	complement(3962511..3971159)	196.525	3.04126	8.2321	0	0	0
SN3_00202170	sneu_scaffold00002	complement(7225915..7249221)	188.071	3.03595	8.20183	0	0	0
SN3_02400420	sneu_scaffold00024	complement(1354730..1381866)	222.139	3.02818	8.1578	0	0	0
SN3_01100490	sneu_scaffold00011	complement(1832579..1845590)	180.437	2.86921	7.30663	0	0	0
SN3_01200520	sneu_scaffold00012	complement(1902583..1905513)	330.444	2.85139	7.21693	0	0	0
SN3_00200955	sneu_scaffold00002	complement(3059691..3075013)	228.305	2.72651	6.61854	0	0	0
SN3_01700255	sneu_scaffold00017	1109163..1126923	241.471	2.66064	6.32313	0	0	0
SN3_01000560	sneu_scaffold00010	1893024..1906249	202.963	2.63918	6.22978	0	0	0
SN3_00100190	sneu_scaffold00001	574369..612103	341.275	2.62603	6.17324	0	0	0
SN3_02600060	sneu_scaffold00026	complement(206607..232527)	270.627	2.25353	4.76848	0	0	0
SN3_03700005	sneu_scaffold00037	complement(790..4290)	268.012	2.20386	4.6071	0	0	0
SN3_00300025	sneu_scaffold00003	complement(79055..112985)	256.375	2.16434	4.48262	0	0	0
SN3_00800270	sneu_scaffold00008	860332..877779	380.847	2.15203	4.44454	0	0	0
SN3_04700060	sneu_scaffold00047	242427..265716	328.323	2.10089	4.28975	0	0	0
SN3_01100280	sneu_scaffold00011	947270..970119	872.85	2.03656	4.10267	0	0	0
SN3_03200270	sneu_scaffold00032	1041115..1144804	396.424	1.98177	3.94978	0	0	0
SN3_01800735	sneu_scaffold00018	2354451..2391103	645.425	1.93834	3.83265	0	0	0
SN3_00900515	sneu_scaffold00009	complement(1819294..1833283)	1018.62	-1.78819	-3.45382	0	0	0
SN3_01000925	sneu_scaffold00010	complement(3232618..3237130)	2237.74	-2.01687	-4.04705	0	0	0
SN3_00600310	sneu_scaffold00006	923363..929589	980.445	-2.06084	-4.17229	0	0	0
SN3_01000555	sneu_scaffold00010	1884141..1892924	2449.87	-2.06594	-4.18706	0	0	0
SN3_00202120	sneu_scaffold00002	6973841..6985135	1370.69	-2.11394	-4.32873	0	0	0
SN3_08400005	sneu_scaffold00084	1..7094	7664.65	-2.14659	-4.42779	0	0	0
SN3_03600150	sneu_scaffold00036	complement(381011..388317)	548.345	-2.19633	-4.58313	0	0	0
SN3_03300120	sneu_scaffold00033	390776..396930	1382.96	-2.22897	-4.688	0	0	0
SN3_00200090	sneu_scaffold00002	350566..354724	527.217	-2.27214	-4.83039	0	0	0
SN3_00102045	sneu_scaffold00001	complement(6234853..6239634)	1842.81	-2.30089	-4.92762	0	0	0
SN3_01900030	sneu_scaffold00019	complement(69894..75014)	1403.23	-2.32877	-5.02377	0	0	0
SN3_04900005	sneu_scaffold00049	complement(5195..13858)	1207.08	-2.35851	-5.1284	0	0	0
SN3_00101320	sneu_scaffold00001	3940508..3957922	391.435	-2.4224	-5.36062	0	0	0
SN3_00500195	sneu_scaffold00005	complement(681537..699752)	2788	-2.52198	-5.74371	0	0	0
SN3_02000345	sneu_scaffold00020	complement(1304155..1307699)	1107.58	-2.57742	-5.96872	0	0	0
SN3_00300585	sneu_scaffold00003	1866449..1871086	386.218	-2.68166	-6.41593	0	0	0
SN3_00101260	sneu_scaffold00001	complement(3764530..3770470)	718.453	-2.70946	-6.54078	0	0	0
SN3_01500455	sneu_scaffold00015	complement(1406185..1411161)	5010.88	-2.7192	-6.58509	0	0	0
SN3_00701305	sneu_scaffold00007	complement(3947313..3948741)	589.155	-2.85847	-7.25245	0	0	0
SN3_00700200	sneu_scaffold00007	complement(570590..578367)	409.091	-2.91845	-7.56035	0	0	0
SN3_01400825	sneu_scaffold00014	2960570..2964917	765.413	-2.94916	-7.72301	0	0	0
SN3_01500580	sneu_scaffold00015	1850005..1858283	3201.01	-3.02887	-8.16168	0	0	0
SN3_01900255	sneu_scaffold00019	719276..722170	3035.83	-3.0385	-8.21636	0	0	0
SN3_02500090	sneu_scaffold00025	complement(230984..236767)	219.862	-3.16765	-8.98584	0	0	0
SN3_00400045	sneu_scaffold00004	complement(96035..104623)	495.215	-3.17402	-9.02557	0	0	0
SN3_02500140	sneu_scaffold00025	complement(355723..363563)	1190.83	-3.19244	-9.14154	0	0	0
SN3_02500190	sneu_scaffold00025	complement(477838..483610)	294.342	-3.19931	-9.18519	0	0	0
SN3_00100705	sneu_scaffold00001	complement(2289590..2299799)	1883.8	-3.21154	-9.26339	0	0	0
SN3_03300260	sneu_scaffold00033	complement(924085..931129)	1862.19	-3.21509	-9.2862	0	0	0
SN3_00101600	sneu_scaffold00001	5012232..5018630	723.074	-3.29306	-9.80186	0	0	0
SN3_01600605	sneu_scaffold00016	complement(2233381..2238408)	292.234	-3.67001	-12.7287	0	0	0
SN3_00400050	sneu_scaffold00004	99924..102061	187.642	-3.92154	-15.1531	0	0	0
SN3_03200100	sneu_scaffold00032	complement(449036..449947)	61.4584	6.9425	122.999	1.11022e-16	6.67816e-15	6.61138e-13
SN3_ctg2784_00005	sneu_contig02784	3..864	55.96	5.71381	52.4843	1.11022e-16	6.67816e-15	6.61138e-13
SN3_00900170	sneu_scaffold00009	complement(704381..715385)	81.2157	4.3297	20.108	1.11022e-16	6.67816e-15	6.61138e-13
SN3_00103385	sneu_scaffold00001	complement(10528871..10538944)	154.271	2.65027	6.27785	1.11022e-16	6.67816e-15	6.61138e-13
SN3_04100070	sneu_scaffold00041	285269..288257	164.511	-2.84634	-7.19174	1.11022e-16	6.67816e-15	6.61138e-13
SN3_00201585	sneu_scaffold00002	5201275..5209564	170.418	-3.29941	-9.84512	1.11022e-16	6.67816e-15	6.61138e-13
SN3_02900355	sneu_scaffold00029	complement(1278408..1283784)	124.409	-3.75574	-13.508	1.11022e-16	6.67816e-15	6.61138e-13
SN3_01200050	sneu_scaffold00012	172742..175834	59.6186	5.65313	50.3225	2.22045e-16	1.28376e-14	1.32228e-12
SN3_00102915	sneu_scaffold00001	9025338..9045278	98.0679	3.52401	11.5036	2.22045e-16	1.28376e-14	1.32228e-12
SN3_02700375	sneu_scaffold00027	complement(1535907..1557651)	227.912	2.29796	4.91764	2.22045e-16	1.28376e-14	1.32228e-12
SN3_00800655	sneu_scaffold00008	complement(2167680..2173224)	779.657	-2.11843	-4.34222	2.22045e-16	1.28376e-14	1.32228e-12
SN3_00102760	sneu_scaffold00001	8511279..8555635	116.501	3.76913	13.6339	3.33067e-16	1.87114e-14	1.98341e-12
SN3_00700795	sneu_scaffold00007	2344980..2351681	676.565	-1.85986	-3.62973	3.33067e-16	1.87114e-14	1.98341e-12
SN3_00600580	sneu_scaffold00006	1982794..1988409	391.931	-2.6124	-6.1152	3.33067e-16	1.87114e-14	1.98341e-12
SN3_00700810	sneu_scaffold00007	2400494..2410375	1135.96	-1.68157	-3.20777	4.44089e-16	2.44866e-14	2.64455e-12
SN3_01000930	sneu_scaffold00010	complement(3244712..3257441)	256.492	-2.68294	-6.42161	4.44089e-16	2.44866e-14	2.64455e-12
SN3_00401475	sneu_scaffold00004	complement(5418707..5425846)	210.699	-2.61185	-6.11288	6.66134e-16	3.63929e-14	3.96683e-12
SN3_00500380	sneu_scaffold00005	complement(1249416..1265438)	152.052	2.62833	6.1831	1.11022e-15	5.9562e-14	6.61138e-12
SN3_03300035	sneu_scaffold00033	complement(93073..98701)	694.815	-2.1238	-4.3584	1.11022e-15	5.9562e-14	6.61138e-12
SN3_02900195	sneu_scaffold00029	740989..749517	238.929	-2.57434	-5.95597	1.77636e-15	9.44483e-14	1.05782e-11
SN3_00400330	sneu_scaffold00004	1002508..1019446	310.228	-2.08707	-4.24884	1.9984e-15	1.05314e-13	1.19005e-11
SN3_01100200	sneu_scaffold00011	complement(674033..696230)	268.929	2.05055	4.14263	2.66454e-15	1.39187e-13	1.58673e-11
SN3_03400135	sneu_scaffold00034	416983..434546	150.813	2.58296	5.99166	3.21965e-15	1.66722e-13	1.9173e-11
SN3_02400560	sneu_scaffold00024	1976190..2014529	156.248	2.39538	5.26116	3.77476e-15	1.93782e-13	2.24787e-11
SN3_01000865	sneu_scaffold00010	complement(2929053..2962780)	541.775	1.79008	3.45833	4.88498e-15	2.48633e-13	2.90901e-11
SN3_01200375	sneu_scaffold00012	complement(1237529..1296488)	187.944	2.43665	5.41382	7.43849e-15	3.72237e-13	4.42962e-11
SN3_00700960	sneu_scaffold00007	complement(2972621..2982916)	335.541	-2.54655	-5.84234	7.43849e-15	3.72237e-13	4.42962e-11
SN3_01900565	sneu_scaffold00019	complement(1688778..1701669)	51.8322	4.90769	30.0167	7.77156e-15	3.85664e-13	4.62796e-11
SN3_02500480	sneu_scaffold00025	1380552..1386369	706.305	-1.95467	-3.87626	1.32117e-14	6.5021e-13	7.86754e-11
SN3_00301395	sneu_scaffold00003	complement(4380375..4412433)	69.8058	4.42748	21.5182	1.37668e-14	6.71976e-13	8.19811e-11
SN3_02200540	sneu_scaffold00022	1798054..1805534	1991.27	-1.48213	-2.7936	1.54321e-14	7.47139e-13	9.18982e-11
SN3_02500230	sneu_scaffold00025	complement(559963..570988)	122.567	2.95864	7.77388	1.62093e-14	7.78436e-13	9.65261e-11
SN3_01000040	sneu_scaffold00010	complement(164847..173095)	447.425	-2.2027	-4.60339	1.76525e-14	8.40967e-13	1.05121e-10
SN3_00101460	sneu_scaffold00001	complement(4457981..4462551)	343.958	-2.13648	-4.39689	1.83187e-14	8.65776e-13	1.09088e-10
SN3_00400300	sneu_scaffold00004	933285..940961	793.62	-1.7584	-3.38322	1.89848e-14	8.90193e-13	1.13055e-10
SN3_00501215	sneu_scaffold00005	4200078..4215348	99.4184	-3.44506	-10.891	2.05391e-14	9.55551e-13	1.2231e-10
SN3_00701280	sneu_scaffold00007	3870998..3872540	55.739	7.2204	149.127	2.34257e-14	1.07308e-12	1.395e-10
SN3_00301750	sneu_scaffold00003	5738586..5778942	385.732	1.69631	3.24072	2.34257e-14	1.07308e-12	1.395e-10
SN3_00100835	sneu_scaffold00001	2656830..2668054	61.1673	4.33958	20.2462	2.498e-14	1.13554e-12	1.48756e-10
SN3_01800140	sneu_scaffold00018	538772..546189	130.297	-2.98531	-7.91893	2.88658e-14	1.30224e-12	1.71896e-10
SN3_01700430	sneu_scaffold00017	1694908..1714082	105.875	3.37953	10.4073	3.66374e-14	1.64042e-12	2.18175e-10
SN3_01800465	sneu_scaffold00018	complement(1410656..1417114)	1568.86	-1.57626	-2.98195	4.91829e-14	2.17931e-12	2.92884e-10
SN3_00102710	sneu_scaffold00001	8343778..8346417	230.055	-2.6166	-6.13304	4.94049e-14	2.17931e-12	2.94206e-10
SN3_00700925	sneu_scaffold00007	complement(2881516..2898394)	176.194	2.25943	4.78804	7.03881e-14	3.06922e-12	4.19161e-10
SN3_00800885	sneu_scaffold00008	complement(2811585..2825863)	943.641	-1.58514	-3.00037	7.06102e-14	3.06922e-12	4.20484e-10
SN3_02100080	sneu_scaffold00021	complement(297899..320434)	271.395	1.79891	3.47957	7.29417e-14	3.14759e-12	4.34368e-10
SN3_00401140	sneu_scaffold00004	complement(4226839..4229902)	50.5096	3.97002	15.6709	7.92699e-14	3.39606e-12	4.72052e-10
SN3_03300040	sneu_scaffold00033	98698..105983	792.448	-1.66346	-3.16775	1.39e-13	5.91246e-12	8.27745e-10
SN3_00601110	sneu_scaffold00006	complement(3921811..3929784)	229.479	-2.5011	-5.66118	1.46549e-13	6.18938e-12	8.72702e-10
SN3_00101255	sneu_scaffold00001	3756474..3761991	667.315	-2.00412	-4.01144	1.50768e-13	6.32271e-12	8.97825e-10
SN3_00300970	sneu_scaffold00003	complement(2998914..3004061)	291.945	-3.01356	-8.07557	1.54765e-13	6.44494e-12	9.21626e-10
SN3_00201940	sneu_scaffold00002	complement(6422940..6428787)	184.496	-2.76711	-6.80745	2.18714e-13	9.04473e-12	1.30244e-09
SN3_03300285	sneu_scaffold00033	1009138..1015926	750.956	-2.3439	-5.07675	2.81108e-13	1.15448e-11	1.674e-09
SN3_02300290	sneu_scaffold00023	919668..922419	199.212	-2.68692	-6.43936	3.41727e-13	1.39382e-11	2.03498e-09
SN3_00101145	sneu_scaffold00001	3511782..3519516	254.16	-2.16863	-4.49596	3.56382e-13	1.44371e-11	2.12225e-09
SN3_02700230	sneu_scaffold00027	complement(935127..948128)	121.67	2.5478	5.84743	3.7903e-13	1.52508e-11	2.25712e-09
SN3_01200480	sneu_scaffold00012	complement(1727765..1741866)	74.3219	3.1744	9.02797	4.48308e-13	1.79173e-11	2.66967e-09
SN3_01900505	sneu_scaffold00019	1462963..1467268	49.9117	6.52018	91.7847	4.87166e-13	1.93405e-11	2.90107e-09
SN3_00500535	sneu_scaffold00005	complement(1811361..1855473)	329.816	1.75734	3.38075	5.52891e-13	2.18044e-11	3.29247e-09
SN3_03600075	sneu_scaffold00036	142055..158772	72.5185	3.40003	10.5563	6.42486e-13	2.51711e-11	3.826e-09
SN3_01500480	sneu_scaffold00015	1491090..1513044	157.895	2.18225	4.53862	6.8201e-13	2.65449e-11	4.06137e-09
SN3_03900105	sneu_scaffold00039	complement(302715..308030)	150.843	-2.73608	-6.66259	7.52287e-13	2.90901e-11	4.47987e-09
SN3_02900060	sneu_scaffold00029	complement(290755..300141)	150.975	2.11999	4.34691	8.32667e-13	3.19905e-11	4.95853e-09
SN3_02700245	sneu_scaffold00027	979157..997020	149.903	2.20001	4.59483	9.06608e-13	3.4608e-11	5.39885e-09
SN3_01500760	sneu_scaffold00015	complement(2367241..2388839)	442.907	1.65733	3.15432	1.37712e-12	5.22341e-11	8.20075e-09
SN3_03600215	sneu_scaffold00036	642674..643877	72.4253	3.7698	13.6403	1.42863e-12	5.38451e-11	8.50752e-09
SN3_00200515	sneu_scaffold00002	complement(1584997..1606298)	147.22	2.847	7.19501	1.81477e-12	6.79683e-11	1.0807e-08
SN3_02600010	sneu_scaffold00026	29151..46414	204.938	-2.18056	-4.53328	2.34479e-12	8.72702e-11	1.39632e-08
SN3_03300085	sneu_scaffold00033	289203..296175	228.652	-2.30827	-4.95287	3.42304e-12	1.2661e-10	2.03842e-08
SN3_00100035	sneu_scaffold00001	116551..135563	364.882	-1.67885	-3.20174	3.84848e-12	1.41467e-10	2.29177e-08
SN3_01300245	sneu_scaffold00013	complement(742351..764873)	300.323	1.89502	3.71926	3.94751e-12	1.44217e-10	2.35074e-08
SN3_00301840	sneu_scaffold00003	6194528..6206568	824.823	-1.60706	-3.0463	4.30067e-12	1.56162e-10	2.56105e-08
SN3_00200730	sneu_scaffold00002	complement(2310632..2314157)	841.588	-1.79022	-3.45868	4.68681e-12	1.69151e-10	2.79099e-08
SN3_01300625	sneu_scaffold00013	2166752..2181984	248.941	1.74042	3.34133	4.97657e-12	1.78527e-10	2.96355e-08
SN3_00700740	sneu_scaffold00007	2216697..2242846	60.6928	3.5976	12.1056	6.56852e-12	2.34225e-10	3.91156e-08
SN3_02800235	sneu_scaffold00028	640826..642632	146.784	-3.1659	-8.97493	6.66978e-12	2.3642e-10	3.97185e-08
SN3_04100180	sneu_scaffold00041	complement(680946..699045)	96.3577	2.49612	5.64166	9.47409e-12	3.33835e-10	5.64182e-08
SN3_00200190	sneu_scaffold00002	694460..703270	748.739	-1.5172	-2.86235	1.00615e-11	3.52449e-10	5.99163e-08
SN3_03500225	sneu_scaffold00035	complement(759137..814920)	50.8403	3.83359	14.2569	1.03973e-11	3.62083e-10	6.19162e-08
SN3_00101310	sneu_scaffold00001	complement(3918467..3930941)	178.731	-2.08523	-4.24341	1.64423e-11	5.69267e-10	9.79138e-08
SN3_01200240	sneu_scaffold00012	complement(771204..777271)	509.176	-1.73504	-3.32888	2.31868e-11	7.98135e-10	1.38077e-07
SN3_01500100	sneu_scaffold00015	complement(294754..310548)	103.268	2.83735	7.14704	2.71629e-11	9.29628e-10	1.61755e-07
SN3_03500085	sneu_scaffold00035	complement(364048..371172)	662.407	-1.76853	-3.40708	2.7383e-11	9.31804e-10	1.63066e-07
SN3_00801200	sneu_scaffold00008	complement(4148500..4150664)	213.811	-2.18478	-4.54658	2.96899e-11	1.00457e-09	1.76803e-07
SN3_00201125	sneu_scaffold00002	3711132..3741421	905.923	1.42328	2.68194	3.3226e-11	1.11786e-09	1.97861e-07
SN3_02600100	sneu_scaffold00026	complement(416060..420571)	198.979	2.2584	4.78461	3.43767e-11	1.15008e-09	2.04713e-07
SN3_01800475	sneu_scaffold00018	complement(1459559..1474259)	71.3662	3.05189	8.29297	3.82053e-11	1.27102e-09	2.27513e-07
SN3_01500250	sneu_scaffold00015	complement(789206..802488)	40.1168	7.18048	145.057	4.02549e-11	1.33177e-09	2.39718e-07
SN3_03400010	sneu_scaffold00034	complement(8044..12486)	501.468	-1.625	-3.08443	4.77821e-11	1.57206e-09	2.84542e-07
SN3_03100015	sneu_scaffold00031	complement(227407..241072)	137.429	-2.25148	-4.76171	5.05186e-11	1.65296e-09	3.00838e-07
SN3_02600125	sneu_scaffold00026	538382..572832	77.5477	3.7175	13.1547	5.19136e-11	1.68201e-09	3.09145e-07
SN3_00800615	sneu_scaffold00008	2073863..2085467	78.7904	3.01689	8.09423	5.19713e-11	1.68201e-09	3.09489e-07
SN3_01300755	sneu_scaffold00013	2668778..2699992	74.712	-3.49303	-11.2592	6.56466e-11	2.11311e-09	3.90925e-07
SN3_00301660	sneu_scaffold00003	5346875..5368466	298.171	1.65898	3.15793	7.48455e-11	2.39626e-09	4.45705e-07
SN3_03500060	sneu_scaffold00035	complement(305584..308982)	61.2578	3.5793	11.953	8.1314e-11	2.58944e-09	4.84225e-07
SN3_00700780	sneu_scaffold00007	complement(2308748..2313985)	126.002	2.41585	5.33632	8.30448e-11	2.63049e-09	4.94532e-07
SN3_00600165	sneu_scaffold00006	complement(526434..529851)	120.681	-2.72334	-6.60398	8.35578e-11	2.63273e-09	4.97587e-07
SN3_01900320	sneu_scaffold00019	927758..936788	479.926	1.56095	2.95047	8.60187e-11	2.69601e-09	5.12242e-07
SN3_00201675	sneu_scaffold00002	5493473..5511745	218.733	-1.8131	-3.51395	8.70737e-11	2.71478e-09	5.18524e-07
SN3_00100775	sneu_scaffold00001	complement(2446611..2473793)	164.017	1.93419	3.82163	8.97956e-11	2.78507e-09	5.34733e-07
SN3_02900200	sneu_scaffold00029	complement(749223..778654)	127.526	-2.44656	-5.45114	9.6206e-11	2.96781e-09	5.72907e-07
SN3_00700770	sneu_scaffold00007	2286486..2289792	469.537	-1.70298	-3.25574	9.66843e-11	2.96781e-09	5.75755e-07
SN3_00600855	sneu_scaffold00006	2877631..2890249	81.0737	2.67795	6.39946	1.00206e-10	3.06013e-09	5.96724e-07
SN3_00301140	sneu_scaffold00003	complement(3554497..3566629)	59.902	3.08676	8.49586	1.1974e-10	3.63802e-09	7.13052e-07
SN3_00500425	sneu_scaffold00005	1445206..1454922	79.4276	-2.97033	-7.83714	1.22059e-10	3.68964e-09	7.2686e-07
SN3_03100085	sneu_scaffold00031	559369..571098	236.096	-1.95955	-3.88941	1.24175e-10	3.73464e-09	7.3946e-07
SN3_03300125	sneu_scaffold00033	complement(402004..406662)	110.863	3.56352	11.823	1.27565e-10	3.81734e-09	7.59651e-07
SN3_03200135	sneu_scaffold00032	complement(586041..606027)	56.2263	3.99851	15.9834	1.29155e-10	3.84559e-09	7.69117e-07
SN3_00500820	sneu_scaffold00005	complement(2679504..2688640)	89.5082	-2.73555	-6.66011	1.35005e-10	3.99978e-09	8.03956e-07
SN3_01500170	sneu_scaffold00015	562486..603261	170.914	1.83838	3.57607	1.74246e-10	5.13681e-09	1.03764e-06
SN3_00501070	sneu_scaffold00005	complement(3779243..3792366)	1045.55	-1.34779	-2.54522	1.77832e-10	5.21669e-09	1.05899e-06
SN3_02000535	sneu_scaffold00020	1987212..2004281	61.498	3.62317	12.3221	2.03842e-10	5.95039e-09	1.21388e-06
SN3_02100285	sneu_scaffold00021	990632..1004990	79.2776	-3.29151	-9.79139	2.14842e-10	6.2409e-09	1.27938e-06
SN3_03200070	sneu_scaffold00032	complement(284138..298364)	41.3647	4.1483	17.7322	2.24075e-10	6.47749e-09	1.33436e-06
SN3_00201060	sneu_scaffold00002	3518964..3531803	156.666	-2.29438	-4.90544	2.37785e-10	6.84063e-09	1.41601e-06
SN3_00400775	sneu_scaffold00004	2710757..2729194	260.429	-1.97041	-3.9188	2.58826e-10	7.41013e-09	1.54131e-06
SN3_00800660	sneu_scaffold00008	complement(2177839..2183014)	173.139	-2.65145	-6.28299	3.30788e-10	9.4251e-09	1.96984e-06
SN3_01001055	sneu_scaffold00010	3704588..3719199	252.97	-2.27176	-4.82913	3.46757e-10	9.83303e-09	2.06494e-06
SN3_01500600	sneu_scaffold00015	complement(1908170..1915606)	223.276	1.78444	3.44484	3.68729e-10	1.04065e-08	2.19578e-06
SN3_02600395	sneu_scaffold00026	complement(1342037..1362503)	66.94	2.97371	7.85556	3.88512e-10	1.09132e-08	2.31359e-06
SN3_00301680	sneu_scaffold00003	complement(5416243..5454325)	90.4702	2.20622	4.61463	4.10025e-10	1.14516e-08	2.4417e-06
SN3_01700340	sneu_scaffold00017	1366469..1373878	430.936	-2.01652	-4.04607	4.11526e-10	1.14516e-08	2.45064e-06
SN3_01500145	sneu_scaffold00015	complement(465590..470801)	953.37	-1.317	-2.49147	4.24114e-10	1.1747e-08	2.5256e-06
SN3_00800200	sneu_scaffold00008	complement(732836..736332)	86.318	-3.93854	-15.3327	4.3131e-10	1.1891e-08	2.56845e-06
SN3_04000040	sneu_scaffold00040	100100..102169	242.025	-1.86555	-3.64407	4.55606e-10	1.25029e-08	2.71314e-06
SN3_00101725	sneu_scaffold00001	complement(5452636..5454627)	416.075	-1.50437	-2.83701	4.64514e-10	1.26889e-08	2.76618e-06
SN3_01900675	sneu_scaffold00019	complement(1968214..1982777)	377.415	-1.42919	-2.69296	4.74759e-10	1.29095e-08	2.82719e-06
SN3_00100090	sneu_scaffold00001	complement(279354..282419)	36.0638	5.74618	53.6749	4.79612e-10	1.29822e-08	2.85609e-06
SN3_04800025	sneu_scaffold00048	complement(98939..110797)	130.025	2.08628	4.24653	5.06233e-10	1.36408e-08	3.01462e-06
SN3_01100815	sneu_scaffold00011	complement(3005352..3011832)	48.9645	-5.30442	-39.5175	5.16578e-10	1.38569e-08	3.07622e-06
SN3_01300815	sneu_scaffold00013	2940019..3008722	47.2355	4.13854	17.6127	5.4816e-10	1.46381e-08	3.26429e-06
SN3_01600615	sneu_scaffold00016	2262945..2268238	866.608	-1.60425	-3.04038	5.51664e-10	1.46659e-08	3.28516e-06
SN3_00200100	sneu_scaffold00002	366248..387054	46.8701	3.63553	12.4281	6.36469e-10	1.68452e-08	3.79017e-06
SN3_02000615	sneu_scaffold00020	complement(2289744..2324839)	88.9781	2.52389	5.75132	6.81118e-10	1.79219e-08	4.05606e-06
SN3_00700465	sneu_scaffold00007	1255494..1273500	196.074	1.83381	3.56477	6.83169e-10	1.79219e-08	4.06827e-06
SN3_02300625	sneu_scaffold00023	complement(2125111..2153606)	157.366	2.22158	4.66405	7.08461e-10	1.85039e-08	4.21888e-06
SN3_00501480	sneu_scaffold00005	5168341..5175698	193.713	-2.03283	-4.09207	8.30966e-10	2.16087e-08	4.9484e-06
SN3_01700320	sneu_scaffold00017	complement(1333363..1341209)	54.573	-3.88356	-14.7594	9.59089e-10	2.48321e-08	5.71138e-06
SN3_02100050	sneu_scaffold00021	complement(188390..204055)	165.545	-1.94042	-3.83817	9.9454e-10	2.56385e-08	5.92249e-06
SN3_03100045	sneu_scaffold00031	complement(312598..336489)	410.083	-1.42027	-2.67635	1.00598e-09	2.58215e-08	5.99059e-06
SN3_00600035	sneu_scaffold00006	complement(157184..162880)	47.5185	8.05728	266.369	1.04142e-09	2.66165e-08	6.20165e-06
SN3_00700600	sneu_scaffold00007	complement(1673274..1674094)	71.1473	2.75193	6.73618	1.09789e-09	2.794e-08	6.53795e-06
SN3_00100285	sneu_scaffold00001	complement(928747..963567)	49.4432	3.06899	8.39183	1.19043e-09	3.01659e-08	7.089e-06
SN3_01200025	sneu_scaffold00012	complement(110021..114844)	49.1084	3.15018	8.87764	1.27091e-09	3.2069e-08	7.56827e-06
SN3_00202770	sneu_scaffold00002	9143408..9157079	135.484	-2.50263	-5.66718	1.36057e-09	3.41865e-08	8.10221e-06
SN3_00200430	sneu_scaffold00002	complement(1317766..1321450)	752.926	-1.49197	-2.81273	1.42183e-09	3.55757e-08	8.46702e-06
SN3_00102865	sneu_scaffold00001	8907640..8927685	626.999	-1.47681	-2.78333	1.46334e-09	3.64609e-08	8.71417e-06
SN3_01200515	sneu_scaffold00012	1859622..1900824	366.024	1.44285	2.71857	1.55694e-09	3.84853e-08	9.27161e-06
SN3_03200235	sneu_scaffold00032	959556..964394	110.224	2.15601	4.45681	1.55751e-09	3.84853e-08	9.27496e-06
SN3_01500155	sneu_scaffold00015	486377..493716	617.796	-1.67771	-3.19921	1.72272e-09	4.23916e-08	1.02588e-05
SN3_00103265	sneu_scaffold00001	10102476..10113074	1571.39	-1.36587	-2.57732	1.77463e-09	4.34894e-08	1.05679e-05
SN3_02300400	sneu_scaffold00023	1372284..1375357	67.4752	-3.63552	-12.428	1.88218e-09	4.59359e-08	1.12084e-05
SN3_00201510	sneu_scaffold00002	4915402..4931958	466.659	-1.32373	-2.50313	2.3821e-09	5.77378e-08	1.41854e-05
SN3_01700300	sneu_scaffold00017	1275795..1311787	316.137	1.50969	2.8475	2.38514e-09	5.77378e-08	1.42035e-05
SN3_03900030	sneu_scaffold00039	86047..115500	104.245	2.35995	5.13354	2.41684e-09	5.82684e-08	1.43923e-05
SN3_00701320	sneu_scaffold00007	complement(4024785..4033061)	314.677	-1.4349	-2.70364	2.43376e-09	5.84396e-08	1.4493e-05
SN3_02700010	sneu_scaffold00027	32703..44692	101.355	-2.34548	-5.08231	2.8292e-09	6.76621e-08	1.68479e-05
SN3_00103565	sneu_scaffold00001	complement(11117165..11126708)	112.725	-2.71582	-6.56965	2.90218e-09	6.913e-08	1.72825e-05
SN3_01100230	sneu_scaffold00011	complement(753083..767868)	92.4632	2.57215	5.94694	2.98894e-09	7.09128e-08	1.77991e-05
SN3_00700260	sneu_scaffold00007	complement(730926..743800)	50.1569	-4.01637	-16.1825	3.05845e-09	7.22742e-08	1.82131e-05
SN3_02500050	sneu_scaffold00025	complement(108745..114156)	506.365	-1.51948	-2.86689	3.07363e-09	7.23458e-08	1.83035e-05
SN3_00103590	sneu_scaffold00001	11217715..11224078	184.626	-1.79453	-3.46902	3.30136e-09	7.74001e-08	1.96596e-05
SN3_00100700	sneu_scaffold00001	2283340..2290641	99.2246	-2.53022	-5.7766	3.46281e-09	8.08667e-08	2.0621e-05
SN3_01500720	sneu_scaffold00015	2232253..2239058	1086.32	-1.26509	-2.40342	3.51466e-09	8.17571e-08	2.09298e-05
SN3_01400210	sneu_scaffold00014	complement(744601..786879)	285.073	1.34674	2.54337	3.68532e-09	8.53932e-08	2.19461e-05
SN3_03100100	sneu_scaffold00031	complement(586853..591287)	1084	-1.43926	-2.71182	4.05438e-09	9.35808e-08	2.41439e-05
SN3_01600705	sneu_scaffold00016	2517802..2526745	46.1712	-3.8068	-13.9946	4.47571e-09	1.02907e-07	2.66529e-05
SN3_00100080	sneu_scaffold00001	complement(255969..264330)	378.16	-1.56723	-2.96334	5.03219e-09	1.15256e-07	2.99667e-05
SN3_00202200	sneu_scaffold00002	complement(7349997..7383983)	345.472	1.61759	3.06863	5.20363e-09	1.18727e-07	3.09876e-05
SN3_00201980	sneu_scaffold00002	6592909..6629893	50.5323	2.86059	7.2631	5.49039e-09	1.24791e-07	3.26953e-05
SN3_00103495	sneu_scaffold00001	10867486..10886752	37.9841	4.00514	16.0571	5.7139e-09	1.29373e-07	3.40263e-05
SN3_00300940	sneu_scaffold00003	complement(2923950..2933996)	532.837	1.29219	2.449	5.73544e-09	1.29373e-07	3.41545e-05
SN3_02800415	sneu_scaffold00028	1313051..1317733	1023.03	-1.44716	-2.72671	5.87509e-09	1.32023e-07	3.49862e-05
SN3_00301355	sneu_scaffold00003	complement(4184243..4209193)	1431.55	1.19265	2.28573	6.20217e-09	1.38849e-07	3.69339e-05
SN3_00600105	sneu_scaffold00006	379551..389071	174.713	1.63208	3.0996	6.24337e-09	1.39248e-07	3.71793e-05
SN3_01000680	sneu_scaffold00010	2310472..2317306	54.7778	3.32347	10.0107	7.33058e-09	1.62887e-07	4.36536e-05
SN3_00100985	sneu_scaffold00001	3076753..3103323	59.3348	-3.02334	-8.13046	8.51915e-09	1.88593e-07	5.07315e-05
SN3_02300065	sneu_scaffold00023	115614..129104	98.1356	2.22257	4.66724	8.83669e-09	1.94898e-07	5.26225e-05
SN3_00102615	sneu_scaffold00001	complement(8015421..8022229)	46.6125	-3.69218	-12.9258	9.22084e-09	2.0262e-07	5.49101e-05
SN3_03700040	sneu_scaffold00037	complement(111432..126522)	86.1073	2.66722	6.35204	9.42634e-09	2.06374e-07	5.61339e-05
SN3_02700390	sneu_scaffold00027	complement(1640431..1649591)	54.8538	3.337	10.105	9.93129e-09	2.16633e-07	5.91408e-05
SN3_00900385	sneu_scaffold00009	1386228..1391271	51.4451	-6.30885	-79.2778	1.00837e-08	2.19155e-07	6.00486e-05
SN3_01600395	sneu_scaffold00016	complement(1365939..1374977)	135.439	-2.08581	-4.24512	1.08252e-08	2.34416e-07	6.44643e-05
SN3_00301035	sneu_scaffold00003	3176288..3195644	48.5644	3.88578	14.7821	1.11492e-08	2.40557e-07	6.63937e-05
SN3_02200350	sneu_scaffold00022	complement(1145746..1151345)	110.047	-2.03905	-4.10976	1.1839e-08	2.54517e-07	7.05012e-05
SN3_03000155	sneu_scaffold00030	615293..642732	236.972	1.60325	3.03828	1.20299e-08	2.57692e-07	7.16384e-05
SN3_00900860	sneu_scaffold00009	complement(3116180..3133536)	51.6796	2.97271	7.8501	1.2137e-08	2.59052e-07	7.22755e-05
SN3_01100875	sneu_scaffold00011	complement(3276450..3287090)	429.843	-2.31372	-4.97164	1.37185e-08	2.91764e-07	8.16939e-05
SN3_01500425	sneu_scaffold00015	complement(1330243..1339783)	34.4736	4.20214	18.4064	1.48981e-08	3.15724e-07	8.87184e-05
SN3_00400100	sneu_scaffold00004	complement(217760..240221)	194.597	-1.63726	-3.11075	1.59065e-08	3.35898e-07	9.47233e-05
SN3_00301375	sneu_scaffold00003	4293551..4346182	206.1	1.52537	2.8786	1.73866e-08	3.65855e-07	0.000103537
SN3_01400185	sneu_scaffold00014	complement(679231..690282)	218.207	1.3956	2.63099	1.76061e-08	3.69171e-07	0.000104845
SN3_02700035	sneu_scaffold00027	113967..130439	34.2749	3.63614	12.4333	2.05376e-08	4.2831e-07	0.000122302
SN3_00900035	sneu_scaffold00009	complement(160779..166912)	2375.05	-1.14094	-2.20525	2.05704e-08	4.2831e-07	0.000122497
SN3_01300105	sneu_scaffold00013	complement(212852..236275)	228.463	1.92092	3.78664	2.0694e-08	4.29382e-07	0.000123233
SN3_02000545	sneu_scaffold00020	complement(2043593..2060965)	362.868	1.27552	2.42087	2.15613e-08	4.45826e-07	0.000128398
SN3_02800495	sneu_scaffold00028	1579623..1601742	393.07	1.28992	2.44515	2.30473e-08	4.74902e-07	0.000137247
SN3_02000595	sneu_scaffold00020	2245019..2252897	41.7268	-5.4431	-43.5047	2.57852e-08	5.29485e-07	0.000153551
SN3_00400215	sneu_scaffold00004	complement(629593..658947)	59.2092	2.33788	5.05559	2.60877e-08	5.33856e-07	0.000155352
SN3_02500215	sneu_scaffold00025	complement(527467..532929)	502.193	-1.29492	-2.45364	2.8667e-08	5.8463e-07	0.000170712
SN3_01000540	sneu_scaffold00010	1854850..1863406	90.6561	1.98161	3.94933	3.20391e-08	6.5117e-07	0.000190793
SN3_01100285	sneu_scaffold00011	975017..985197	893.479	-1.52326	-2.8744	3.27806e-08	6.63974e-07	0.000195209
SN3_00600255	sneu_scaffold00006	complement(783481..789899)	680.941	-1.43148	-2.69723	3.29453e-08	6.65047e-07	0.000196189
SN3_00501000	sneu_scaffold00005	complement(3474743..3485404)	39.1578	-5.35053	-40.8009	3.30953e-08	6.6582e-07	0.000197083
SN3_00500225	sneu_scaffold00005	complement(888882..899807)	126.661	2.08009	4.22833	3.4624e-08	6.94229e-07	0.000206186
SN3_02500075	sneu_scaffold00025	200829..209606	842.326	-1.18949	-2.28071	3.52265e-08	7.03938e-07	0.000209774
SN3_00301540	sneu_scaffold00003	4852424..4877485	87.4042	2.00009	4.00024	3.59562e-08	7.16118e-07	0.000214119
SN3_02000385	sneu_scaffold00020	complement(1418637..1436616)	636.674	-1.31424	-2.48672	3.72884e-08	7.37796e-07	0.000222052
SN3_01300560	sneu_scaffold00013	1999917..2010232	644.175	-1.1905	-2.28233	3.72924e-08	7.37796e-07	0.000222076
SN3_00400290	sneu_scaffold00004	complement(893350..903907)	196.886	-1.74291	-3.34709	3.79826e-08	7.48962e-07	0.000226187
SN3_00300955	sneu_scaffold00003	2977366..2983614	289.765	-1.35684	-2.56123	3.96024e-08	7.78325e-07	0.000235833
SN3_00400540	sneu_scaffold00004	1769270..1779772	89.5507	-2.15586	-4.45635	4.02465e-08	7.88381e-07	0.000239668
SN3_00401105	sneu_scaffold00004	complement(4028130..4032022)	977.145	-1.42991	-2.6943	4.26742e-08	8.3259e-07	0.000254125
SN3_01900080	sneu_scaffold00019	189662..198671	28.4828	4.12266	17.4198	4.2783e-08	8.3259e-07	0.000254773
SN3_00202415	sneu_scaffold00002	8032355..8046813	478.457	1.2616	2.39761	4.33197e-08	8.4029e-07	0.000257969
SN3_00300390	sneu_scaffold00003	complement(1149918..1178791)	68.1086	2.30868	4.9543	4.68189e-08	9.05216e-07	0.000278806
SN3_00500490	sneu_scaffold00005	complement(1729539..1733826)	53.1319	-3.64644	-12.5224	4.73258e-08	9.12056e-07	0.000281825
SN3_00700760	sneu_scaffold00007	complement(2272910..2275845)	87.0537	2.08071	4.23014	5.0755e-08	9.74986e-07	0.000302246
SN3_01100725	sneu_scaffold00011	complement(2847757..2856677)	486.74	-1.32208	-2.50026	5.21072e-08	9.97744e-07	0.000310298
SN3_00300645	sneu_scaffold00003	complement(1969798..1976305)	80.3699	-2.90488	-7.48954	5.33464e-08	1.0182e-06	0.000317678
SN3_00701265	sneu_scaffold00007	3854609..3862097	595.676	-1.19798	-2.29418	5.78756e-08	1.10112e-06	0.000344649
SN3_01800545	sneu_scaffold00018	complement(1709676..1727292)	331.815	-1.9276	-3.80421	6.20299e-08	1.17639e-06	0.000369388
SN3_00101325	sneu_scaffold00001	complement(3956720..3981079)	46.6948	-3.67669	-12.7877	6.22336e-08	1.17651e-06	0.000370601
SN3_00801175	sneu_scaffold00008	4071802..4095643	300.379	1.26659	2.40593	6.76554e-08	1.27496e-06	0.000402888
SN3_01200915	sneu_scaffold00012	3309964..3342610	548.874	1.16622	2.24423	7.18566e-08	1.34986e-06	0.000427906
SN3_01200355	sneu_scaffold00012	complement(1179909..1184756)	84.5889	-2.52707	-5.76401	7.44922e-08	1.39497e-06	0.000443601
SN3_00800490	sneu_scaffold00008	complement(1594729..1605193)	36.7031	-4.31166	-19.8582	7.54129e-08	1.40779e-06	0.000449084
SN3_01000765	sneu_scaffold00010	2615579..2632081	111.666	1.81553	3.51989	8.0889e-08	1.50529e-06	0.000481694
SN3_00600550	sneu_scaffold00006	1948506..1952699	83.5845	-2.72882	-6.62913	8.20535e-08	1.52221e-06	0.000488628
SN3_01500235	sneu_scaffold00015	733337..739340	55.9797	-3.05423	-8.30643	8.45339e-08	1.56335e-06	0.000503399
SN3_01600215	sneu_scaffold00016	762058..775007	194.304	-1.53454	-2.89696	8.90151e-08	1.64113e-06	0.000530085
SN3_04700050	sneu_scaffold00047	complement(192555..222757)	335.314	-1.21799	-2.32623	9.01189e-08	1.65635e-06	0.000536658
SN3_00600245	sneu_scaffold00006	736693..747982	702.874	-1.31822	-2.49358	9.17295e-08	1.68077e-06	0.000546249
SN3_00600435	sneu_scaffold00006	complement(1505196..1542546)	204.799	1.42741	2.68964	9.29587e-08	1.69806e-06	0.000553569
SN3_00102090	sneu_scaffold00001	6369196..6374957	107.54	-2.44982	-5.46348	9.67157e-08	1.7539e-06	0.000575942
SN3_02600035	sneu_scaffold00026	complement(91985..123561)	574.091	-1.16876	-2.24818	9.68681e-08	1.7539e-06	0.000576849
SN3_03600145	sneu_scaffold00036	362392..378766	38.1765	4.33141	20.1319	9.6899e-08	1.7539e-06	0.000577034
SN3_00100740	sneu_scaffold00001	complement(2361830..2369425)	192.663	-1.80361	-3.49092	9.91336e-08	1.78891e-06	0.000590341
SN3_01100650	sneu_scaffold00011	complement(2512178..2531343)	23.1813	6.31209	79.4563	1.12226e-07	2.01905e-06	0.000668305
SN3_01600070	sneu_scaffold00016	complement(225254..236942)	109.298	-3.04463	-8.25138	1.18107e-07	2.11846e-06	0.000703328
SN3_00102015	sneu_scaffold00001	complement(6173810..6177398)	57.6374	-2.63659	-6.21859	1.21012e-07	2.16405e-06	0.000720628
SN3_02300260	sneu_scaffold00023	complement(812474..847630)	325.339	1.20375	2.30337	1.25637e-07	2.24003e-06	0.00074817
SN3_00201975	sneu_scaffold00002	6578108..6591507	198.264	-1.57485	-2.97905	1.33278e-07	2.36917e-06	0.000793673
SN3_00202275	sneu_scaffold00002	7690237..7692380	35.8483	-4.53687	-23.2131	1.35725e-07	2.40549e-06	0.000808244
SN3_01400340	sneu_scaffold00014	1129998..1143273	27.5247	4.52418	23.0098	1.37941e-07	2.43138e-06	0.000821441
SN3_02300635	sneu_scaffold00023	2189292..2210947	107.314	-2.49726	-5.64611	1.38245e-07	2.43138e-06	0.000823247
SN3_04300065	sneu_scaffold00043	complement(192042..213603)	62.285	2.32581	5.01348	1.38411e-07	2.43138e-06	0.000824239
SN3_00501370	sneu_scaffold00005	4815087..4829260	56.135	2.34849	5.09292	1.39127e-07	2.43677e-06	0.000828503
SN3_01600675	sneu_scaffold00016	complement(2462314..2469532)	199.614	-1.87229	-3.66114	1.50343e-07	2.6255e-06	0.000895294
SN3_02000505	sneu_scaffold00020	complement(1891189..1907638)	77.4376	2.38861	5.23652	1.54131e-07	2.68377e-06	0.000917849
SN3_00700995	sneu_scaffold00007	complement(3009572..3017815)	111.602	-2.12108	-4.35021	1.56105e-07	2.71022e-06	0.000929605
SN3_00301335	sneu_scaffold00003	4128652..4161170	41.3466	3.10574	8.60835	1.60805e-07	2.78089e-06	0.000957595
SN3_00102370	sneu_scaffold00001	7281229..7284894	146.069	-1.82807	-3.55063	1.61484e-07	2.78089e-06	0.00096164
SN3_00202195	sneu_scaffold00002	7328993..7344896	39.965	2.96381	7.80183	1.61591e-07	2.78089e-06	0.000962277
SN3_00401480	sneu_scaffold00004	5425109..5428564	120.27	-1.98388	-3.95556	1.62044e-07	2.78089e-06	0.00096497
SN3_00102060	sneu_scaffold00001	complement(6257299..6261257)	159.389	-1.77982	-3.43383	1.7235e-07	2.94927e-06	0.00102635
SN3_00701300	sneu_scaffold00007	3915074..3940742	225.543	-1.59721	-3.02558	1.82716e-07	3.11769e-06	0.00108808
SN3_04500070	sneu_scaffold00045	complement(207098..213249)	45.1881	-3.06997	-8.39754	1.93915e-07	3.29932e-06	0.00115476
SN3_02000460	sneu_scaffold00020	1683097..1750049	400.725	-1.21115	-2.31522	2.03246e-07	3.44824e-06	0.00121033
SN3_00101830	sneu_scaffold00001	complement(5721661..5738736)	353.557	1.20092	2.29886	2.09113e-07	3.5377e-06	0.00124527
SN3_04000175	sneu_scaffold00040	429392..433492	73.012	10.1595	1143.69	2.12971e-07	3.59275e-06	0.00126824
SN3_01000420	sneu_scaffold00010	1517701..1557977	565.694	1.34548	2.54114	2.18393e-07	3.66978e-06	0.00130053
SN3_00401505	sneu_scaffold00004	5462238..5465060	162.579	1.8669	3.64749	2.18769e-07	3.66978e-06	0.00130277
SN3_00400395	sneu_scaffold00004	complement(1232212..1252074)	890.174	-1.04806	-2.06775	2.3694e-07	3.96342e-06	0.00141098
SN3_01500390	sneu_scaffold00015	complement(1211392..1216908)	1019.03	-1.0958	-2.13732	2.37771e-07	3.96618e-06	0.00141593
SN3_01000700	sneu_scaffold00010	2385686..2393828	50.2424	-2.80323	-6.98	2.40485e-07	4.00024e-06	0.00143209
SN3_02500045	sneu_scaffold00025	105071..105418	42.7902	3.56865	11.8651	2.47371e-07	4.10333e-06	0.0014731
SN3_00300320	sneu_scaffold00003	979425..1004901	23.2404	5.79797	55.637	2.64004e-07	4.36707e-06	0.00157215
SN3_01900260	sneu_scaffold00019	724557..725468	25.2389	7.12417	139.505	2.67411e-07	4.41118e-06	0.00159244
SN3_00900875	sneu_scaffold00009	complement(3229574..3243563)	500.255	-1.18196	-2.26884	2.76376e-07	4.54646e-06	0.00164582
SN3_00600915	sneu_scaffold00006	complement(3121673..3138534)	52.2336	3.04543	8.25594	2.7791e-07	4.55911e-06	0.00165496
SN3_01900355	sneu_scaffold00019	990837..1004555	217.065	-1.62164	-3.07725	2.85538e-07	4.67137e-06	0.00170038
SN3_03900195	sneu_scaffold00039	566337..574648	761.855	1.09576	2.13725	2.96744e-07	4.8414e-06	0.00176711
SN3_00401250	sneu_scaffold00004	complement(4616096..4664547)	212.012	1.34473	2.53983	3.22518e-07	5.24753e-06	0.00192059
SN3_00201660	sneu_scaffold00002	5413605..5420085	104.299	-2.13215	-4.3837	3.2643e-07	5.29671e-06	0.00194389
SN3_00401310	sneu_scaffold00004	complement(4838921..4846632)	68.0004	-3.07857	-8.44775	3.35714e-07	5.43255e-06	0.00199918
SN3_01000980	sneu_scaffold00010	complement(3474095..3494422)	100.087	-2.47705	-5.56757	3.37306e-07	5.44351e-06	0.00200866
SN3_03200180	sneu_scaffold00032	complement(719182..727939)	468.631	-1.27305	-2.41671	3.55564e-07	5.72266e-06	0.00211739
SN3_01400535	sneu_scaffold00014	complement(1803953..1823780)	149.328	-1.61935	-3.07238	3.71206e-07	5.9583e-06	0.00221053
SN3_00102835	sneu_scaffold00001	complement(8822918..8841624)	55.3155	2.73979	6.67973	3.73084e-07	5.96126e-06	0.00222171
SN3_00900070	sneu_scaffold00009	complement(253374..286726)	614.162	1.1392	2.20258	3.73392e-07	5.96126e-06	0.00222355
SN3_03100270	sneu_scaffold00031	1225302..1225823	54.8187	-4.74407	-26.7983	3.76101e-07	5.98845e-06	0.00223968
SN3_00500695	sneu_scaffold00005	complement(2288744..2303853)	90.432	-2.04517	-4.12721	4.01431e-07	6.37472e-06	0.00239052
SN3_00700055	sneu_scaffold00007	150124..159824	86.4007	-3.12425	-8.71954	4.1735e-07	6.60989e-06	0.00248532
SN3_00700645	sneu_scaffold00007	complement(1800461..1805580)	182.095	-1.64804	-3.13409	4.41987e-07	6.98151e-06	0.00263203
SN3_00600005	sneu_scaffold00006	37427..52273	84.9506	-2.16247	-4.4768	4.57209e-07	7.18437e-06	0.00272268
SN3_03900180	sneu_scaffold00039	507258..534545	1731.07	-1.0097	-2.01349	4.57242e-07	7.18437e-06	0.00272288
SN3_00300445	sneu_scaffold00003	complement(1357769..1364014)	87.9791	-2.42521	-5.37108	4.92848e-07	7.72344e-06	0.00293491
SN3_02400370	sneu_scaffold00024	1190627..1195443	39.9582	2.82761	7.09896	4.99332e-07	7.80452e-06	0.00297352
SN3_00500940	sneu_scaffold00005	complement(3084413..3102976)	127.201	1.78942	3.45676	5.27642e-07	8.22541e-06	0.00314211
SN3_00101910	sneu_scaffold00001	5933693..5938307	48.4283	2.4658	5.52432	5.29383e-07	8.231e-06	0.00315247
SN3_01400545	sneu_scaffold00014	complement(1843991..1850670)	40.8936	-3.49689	-11.2893	5.3698e-07	8.32739e-06	0.00319772
SN3_02900055	sneu_scaffold00029	complement(260438..290613)	83.2773	1.9083	3.75366	5.55948e-07	8.59914e-06	0.00331067
SN3_00701095	sneu_scaffold00007	3257183..3270412	87.7892	-2.04933	-4.13914	5.78831e-07	8.92989e-06	0.00344694
SN3_02700150	sneu_scaffold00027	570710..584316	249.186	-1.46185	-2.75461	5.81625e-07	8.94629e-06	0.00346358
SN3_01700175	sneu_scaffold00017	819048..843559	269.396	-1.50312	-2.83455	5.82899e-07	8.94629e-06	0.00347116
SN3_00102265	sneu_scaffold00001	complement(6874827..6891387)	458.825	-1.24763	-2.37451	6.2122e-07	9.50994e-06	0.00369937
SN3_00300595	sneu_scaffold00003	complement(1873703..1882428)	282.408	-1.3635	-2.57309	6.62557e-07	1.01069e-05	0.00394553
SN3_00700730	sneu_scaffold00007	complement(2189925..2200048)	2297.43	-1.00685	-2.00952	6.6361e-07	1.01069e-05	0.0039518
SN3_00100410	sneu_scaffold00001	1363349..1367584	59.7344	-2.49322	-5.63035	6.73404e-07	1.02299e-05	0.00401012
SN3_00200585	sneu_scaffold00002	complement(1778552..1800760)	609.552	1.06871	2.09756	6.76107e-07	1.02448e-05	0.00402622
SN3_00601005	sneu_scaffold00006	complement(3492734..3536026)	34.0576	3.64536	12.513	6.80671e-07	1.02878e-05	0.00405339
SN3_02100425	sneu_scaffold00021	1546013..1559103	68.8206	2.28765	4.88261	6.99173e-07	1.05407e-05	0.00416358
SN3_00300300	sneu_scaffold00003	943377..949769	699.537	-1.28485	-2.43657	7.30738e-07	1.09888e-05	0.00435155
SN3_00500635	sneu_scaffold00005	2140821..2147136	97.528	-1.99467	-3.98526	7.44486e-07	1.11673e-05	0.00443341
SN3_01300515	sneu_scaffold00013	1860783..1876428	282.453	-1.41975	-2.67538	7.50666e-07	1.12317e-05	0.00447021
SN3_00102050	sneu_scaffold00001	6239534..6244691	451.871	-1.14651	-2.21377	8.29497e-07	1.2351e-05	0.00493966
SN3_03600100	sneu_scaffold00036	complement(234637..239412)	35.233	4.09989	17.1471	8.2962e-07	1.2351e-05	0.00494039
SN3_00801035	sneu_scaffold00008	complement(3481068..3501572)	119.55	-1.93238	-3.81684	8.32586e-07	1.23642e-05	0.00495805
SN3_01700545	sneu_scaffold00017	2186137..2187954	103.245	1.76548	3.39986	8.46988e-07	1.25468e-05	0.00504381
SN3_00101995	sneu_scaffold00001	complement(6141929..6147437)	87.8152	-2.10167	-4.29207	8.70929e-07	1.28694e-05	0.00518638
SN3_00102650	sneu_scaffold00001	complement(8149552..8165401)	29.4514	-4.95865	-31.0958	8.77824e-07	1.2939e-05	0.00522744
SN3_02300575	sneu_scaffold00023	1849826..1890882	78.5794	2.01512	4.04214	8.79982e-07	1.2939e-05	0.00524029
SN3_00800330	sneu_scaffold00008	1057183..1071561	40.8738	-2.77434	-6.84165	8.90213e-07	1.30572e-05	0.00530122
SN3_00700845	sneu_scaffold00007	2534401..2547273	45.2214	2.40962	5.31335	8.92446e-07	1.30578e-05	0.00531452
SN3_01100360	sneu_scaffold00011	complement(1220543..1240970)	44.5389	-2.63082	-6.19378	9.08664e-07	1.32625e-05	0.00541109
SN3_00103325	sneu_scaffold00001	complement(10278880..10281179)	96.7673	-2.14942	-4.43649	9.24265e-07	1.34572e-05	0.005504
SN3_02400535	sneu_scaffold00024	complement(1862534..1870378)	301.763	1.21548	2.32217	9.4101e-07	1.36676e-05	0.00560372
SN3_01600480	sneu_scaffold00016	1740503..1760587	170.497	1.46545	2.76149	9.66065e-07	1.39974e-05	0.00575292
SN3_01400280	sneu_scaffold00014	complement(948626..959262)	264.809	-1.38433	-2.6105	9.858e-07	1.42486e-05	0.00587044
SN3_01600140	sneu_scaffold00016	complement(490755..497596)	40.9033	-3.35461	-10.2291	9.96943e-07	1.43748e-05	0.0059368
SN3_00600960	sneu_scaffold00006	complement(3300032..3320399)	302.444	1.347	2.54383	1.01949e-06	1.46644e-05	0.00607108
SN3_00800900	sneu_scaffold00008	2843506..2852469	72.2364	2.39327	5.25348	1.02537e-06	1.47135e-05	0.00610609
SN3_00800875	sneu_scaffold00008	complement(2781925..2791832)	409.252	-1.14954	-2.21843	1.03672e-06	1.48405e-05	0.00617364
SN3_00400730	sneu_scaffold00004	complement(2573951..2604880)	155.23	1.44445	2.7216	1.05971e-06	1.51332e-05	0.00631055
SN3_01500420	sneu_scaffold00015	1324312..1329537	109.172	-1.9732	-3.92637	1.07733e-06	1.53211e-05	0.0064155
SN3_00301785	sneu_scaffold00003	5899696..5909920	42.3715	-2.94618	-7.70708	1.07801e-06	1.53211e-05	0.00641956
SN3_04800015	sneu_scaffold00048	57585..66723	635.907	-1.08914	-2.12748	1.08941e-06	1.54462e-05	0.00648742
SN3_00501330	sneu_scaffold00005	4679310..4722066	406.307	1.12519	2.1813	1.1011e-06	1.55749e-05	0.00655705
SN3_02700350	sneu_scaffold00027	1457378..1481777	182.299	1.49884	2.82616	1.1064e-06	1.56129e-05	0.00658864
SN3_01300355	sneu_scaffold00013	complement(1133447..1146305)	2528.83	-1.09077	-2.12988	1.11877e-06	1.57501e-05	0.00666228
SN3_03100345	sneu_scaffold00031	complement(1402726..1413079)	99.6463	-2.07819	-4.22276	1.15013e-06	1.61534e-05	0.00684904
SN3_03100185	sneu_scaffold00031	complement(853836..861665)	841.803	-1.03536	-2.04963	1.20637e-06	1.69034e-05	0.00718394
SN3_02200050	sneu_scaffold00022	218076..226021	155.153	-2.12337	-4.35712	1.25689e-06	1.75699e-05	0.00748479
SN3_01700160	sneu_scaffold00017	756104..762514	130.271	-2.00361	-4.01002	1.31906e-06	1.83957e-05	0.00785498
SN3_00101495	sneu_scaffold00001	4549487..4554942	188.827	-1.41343	-2.66369	1.33281e-06	1.85439e-05	0.0079369
SN3_00400590	sneu_scaffold00004	complement(2020246..2035504)	159.207	1.37368	2.59131	1.33591e-06	1.85439e-05	0.00795533
SN3_10400005	sneu_scaffold00104	complement(5..2836)	201.29	-1.46108	-2.75315	1.43322e-06	1.98484e-05	0.00853482
SN3_00102510	sneu_scaffold00001	7686396..7693828	413.536	-1.73961	-3.33944	1.46059e-06	2.01805e-05	0.00869781
SN3_02300410	sneu_scaffold00023	1391041..1402738	30.6292	-4.32056	-19.981	1.48072e-06	2.04113e-05	0.00881768
SN3_02500165	sneu_scaffold00025	434660..437802	234.434	-1.4416	-2.71621	1.51638e-06	2.08547e-05	0.00903006
SN3_00701270	sneu_scaffold00007	3866756..3870840	24.2767	4.11725	17.3546	1.53639e-06	2.10811e-05	0.0091492
SN3_01900250	sneu_scaffold00019	complement(711025..713088)	70.2791	-3.03745	-8.2104	1.59427e-06	2.1825e-05	0.00949389
SN3_01900715	sneu_scaffold00019	2138636..2146090	27.454	3.43132	10.7877	1.60215e-06	2.1862e-05	0.00954082
SN3_01800240	sneu_scaffold00018	802289..816693	465.56	-1.20306	-2.30228	1.60432e-06	2.1862e-05	0.00955371
SN3_01400725	sneu_scaffold00014	2556266..2572649	80.8067	-2.23351	-4.70275	1.63267e-06	2.21976e-05	0.00972256
SN3_03700135	sneu_scaffold00037	complement(538648..546102)	73.7759	-2.47699	-5.56736	1.69327e-06	2.29691e-05	0.0100834
SN3_00700915	sneu_scaffold00007	2851716..2865044	297.297	1.1251	2.18117	1.72541e-06	2.33518e-05	0.0102748
SN3_01000685	sneu_scaffold00010	complement(2321816..2360691)	285.417	1.24771	2.37465	1.73545e-06	2.34345e-05	0.0103346
SN3_00301420	sneu_scaffold00003	complement(4496861..4502465)	315.182	-1.59297	-3.0167	1.84102e-06	2.48037e-05	0.0109633
SN3_03500040	sneu_scaffold00035	187885..201693	212.723	1.43414	2.70222	1.89618e-06	2.54893e-05	0.0112918
SN3_02000375	sneu_scaffold00020	complement(1409971..1415859)	65.4539	-2.29114	-4.89443	1.95304e-06	2.6161e-05	0.0116304
SN3_01800670	sneu_scaffold00018	2114405..2123668	117.597	-2.13266	-4.38527	1.95493e-06	2.6161e-05	0.0116416
SN3_00301290	sneu_scaffold00003	complement(3987332..4019891)	213.159	1.40117	2.64115	1.99798e-06	2.66771e-05	0.011898
SN3_03800135	sneu_scaffold00038	complement(427842..466616)	82.8542	2.04276	4.12034	2.05954e-06	2.74376e-05	0.0122646
SN3_00101340	sneu_scaffold00001	complement(4017807..4037596)	76.3128	1.92415	3.79514	2.06675e-06	2.7472e-05	0.0123075
SN3_02800120	sneu_scaffold00028	complement(307080..310817)	366.963	-1.48748	-2.804	2.12416e-06	2.81723e-05	0.0126494
SN3_02100420	sneu_scaffold00021	complement(1530107..1538596)	44.5373	2.30788	4.95156	2.14494e-06	2.83847e-05	0.0127731
SN3_00500280	sneu_scaffold00005	complement(992951..1001818)	324.725	-1.5659	-2.96063	2.15337e-06	2.84331e-05	0.0128233
SN3_00301745	sneu_scaffold00003	5711381..5731373	140.016	1.48506	2.79928	2.17073e-06	2.85988e-05	0.0129267
SN3_00101880	sneu_scaffold00001	complement(5810050..5825340)	290.031	-1.19524	-2.28983	2.17647e-06	2.86112e-05	0.0129609
SN3_02500400	sneu_scaffold00025	complement(1119848..1153717)	124.006	1.5584	2.94528	2.25024e-06	2.95158e-05	0.0134002
SN3_00200390	sneu_scaffold00002	complement(1243606..1249151)	65.117	-2.55299	-5.86849	2.27907e-06	2.98283e-05	0.0135719
SN3_00400145	sneu_scaffold00004	complement(389620..409372)	42.1646	2.53411	5.79219	2.41529e-06	3.15418e-05	0.0143831
SN3_01100240	sneu_scaffold00011	complement(770678..775144)	39.4692	2.64009	6.23369	2.45152e-06	3.19448e-05	0.0145988
SN3_03300225	sneu_scaffold00033	complement(757340..798984)	116.711	1.69753	3.24345	2.46201e-06	3.20115e-05	0.0146613
SN3_00900845	sneu_scaffold00009	complement(3076163..3088867)	1462.22	1.02777	2.03887	2.47651e-06	3.21299e-05	0.0147476
SN3_00601215	sneu_scaffold00006	4386408..4406213	507.815	-1.0928	-2.13288	2.57939e-06	3.33919e-05	0.0153603
SN3_02100325	sneu_scaffold00021	1164881..1178001	101.222	1.81089	3.50859	2.60376e-06	3.36342e-05	0.0155054
SN3_03500105	sneu_scaffold00035	405005..412444	27.3121	3.77414	13.6813	2.67306e-06	3.44547e-05	0.0159181
SN3_02800505	sneu_scaffold00028	1608035..1647465	698.087	0.977738	1.96938	2.8089e-06	3.61274e-05	0.016727
SN3_00201915	sneu_scaffold00002	complement(6327743..6338341)	62.7606	-2.81775	-7.05062	2.87138e-06	3.68514e-05	0.0170991
SN3_00700660	sneu_scaffold00007	1815748..1833545	136.566	1.38539	2.61242	2.92373e-06	3.74426e-05	0.0174108
SN3_01000495	sneu_scaffold00010	complement(1717431..1733627)	97.9085	-1.87816	-3.67606	2.96807e-06	3.79289e-05	0.0176749
SN3_01800390	sneu_scaffold00018	1245402..1246505	17.6945	5.45233	43.784	2.99022e-06	3.81301e-05	0.0178068
SN3_00501530	sneu_scaffold00005	5323952..5334659	61.7208	-2.22659	-4.68026	3.02997e-06	3.85358e-05	0.0180435
SN3_03900095	sneu_scaffold00039	257104..267479	113.436	-1.65855	-3.157	3.03498e-06	3.85358e-05	0.0180733
SN3_00300810	sneu_scaffold00003	complement(2403667..2463417)	590.197	1.03986	2.05603	3.08424e-06	3.90779e-05	0.0183666
SN3_02000415	sneu_scaffold00020	complement(1548094..1555318)	27.2336	-4.1544	-17.8074	3.16431e-06	4.00074e-05	0.0188435
SN3_03400235	sneu_scaffold00034	732387..738217	180.614	-1.50643	-2.84105	3.2242e-06	4.06783e-05	0.0192001
SN3_00301430	sneu_scaffold00003	complement(4545207..4552685)	635.546	1.01787	2.02493	3.34075e-06	4.20596e-05	0.0198942
SN3_03900050	sneu_scaffold00039	complement(141024..142236)	90.2367	1.86325	3.63827	3.43339e-06	4.31346e-05	0.0204458
SN3_01700540	sneu_scaffold00017	complement(2154764..2179036)	123.78	1.43943	2.71214	3.49847e-06	4.38597e-05	0.0208334
SN3_02400135	sneu_scaffold00024	386882..410567	41.2464	2.85538	7.23694	3.6311e-06	4.54269e-05	0.0216232
SN3_00201180	sneu_scaffold00002	complement(3933022..3944543)	46.5308	-2.89233	-7.4247	3.64298e-06	4.54799e-05	0.0216939
SN3_02500325	sneu_scaffold00025	complement(860255..868633)	129.723	-1.59218	-3.01505	3.79209e-06	4.72425e-05	0.0225819
SN3_00700895	sneu_scaffold00007	2757886..2763103	55.6335	-3.40974	-10.6276	3.85196e-06	4.78882e-05	0.0229384
SN3_00300865	sneu_scaffold00003	complement(2613597..2618819)	105.257	-2.66692	-6.35074	3.93606e-06	4.88318e-05	0.0234393
SN3_00700140	sneu_scaffold00007	347160..375905	144.08	1.46073	2.75248	3.95915e-06	4.90161e-05	0.0235767
SN3_00102715	sneu_scaffold00001	complement(8352639..8358271)	149.754	-1.61784	-3.06916	3.98337e-06	4.91408e-05	0.023721
SN3_00700395	sneu_scaffold00007	complement(1088707..1096756)	69.0846	-2.55585	-5.88016	3.98573e-06	4.91408e-05	0.023735
SN3_00201205	sneu_scaffold00002	complement(4023473..4029162)	789.41	-1.05301	-2.07485	3.99813e-06	4.91919e-05	0.0238089
SN3_01000155	sneu_scaffold00010	618483..624040	87.0353	-1.7015	-3.2524	4.12285e-06	5.06149e-05	0.0245516
SN3_03100030	sneu_scaffold00031	269549..277372	26.8048	-4.4204	-21.4127	4.13079e-06	5.06149e-05	0.0245988
SN3_00202440	sneu_scaffold00002	8134983..8152994	93.4512	1.74693	3.35643	4.14147e-06	5.06415e-05	0.0246624
SN3_01200045	sneu_scaffold00012	151647..160702	1054.91	-0.986738	-1.9817	4.20337e-06	5.12931e-05	0.025031
SN3_00103555	sneu_scaffold00001	11082919..11089142	66.2267	-2.19063	-4.56505	4.25668e-06	5.18374e-05	0.0253485
SN3_00102565	sneu_scaffold00001	7821734..7834213	118.329	1.71625	3.28582	4.29798e-06	5.22336e-05	0.0255945
SN3_00600690	sneu_scaffold00006	2295874..2315691	163.217	-1.52355	-2.87497	4.45885e-06	5.40783e-05	0.0265525
SN3_00500575	sneu_scaffold00005	complement(1961379..1969365)	570.668	-1.12846	-2.18625	4.71416e-06	5.70586e-05	0.0280728
SN3_02000010	sneu_scaffold00020	112510..120446	47.9625	-2.80864	-7.00626	4.75606e-06	5.7449e-05	0.0283223
SN3_00401390	sneu_scaffold00004	complement(5053786..5058219)	25.7453	-3.80489	-13.9761	5.03557e-06	6.06332e-05	0.0299868
SN3_00300075	sneu_scaffold00003	complement(236092..262478)	413.652	-1.04486	-2.06316	5.04004e-06	6.06332e-05	0.0300134
SN3_00100260	sneu_scaffold00001	complement(855953..885884)	197.181	1.24789	2.37494	5.13522e-06	6.16537e-05	0.0305802
SN3_02900370	sneu_scaffold00029	1297685..1314693	55.2422	2.72515	6.6123	5.22189e-06	6.25682e-05	0.0310964
SN3_01600455	sneu_scaffold00016	1691045..1694836	23.6019	4.85456	28.9313	5.62672e-06	6.72833e-05	0.0335071
SN3_04000030	sneu_scaffold00040	complement(76907..92629)	191.718	-1.50154	-2.83145	5.70777e-06	6.81157e-05	0.0339898
SN3_02300620	sneu_scaffold00023	2080899..2098683	568.742	0.985267	1.97968	5.71927e-06	6.81165e-05	0.0340583
SN3_00700785	sneu_scaffold00007	complement(2320644..2327969)	24.6121	-4.68263	-25.6811	5.87105e-06	6.97846e-05	0.0349621
SN3_00401165	sneu_scaffold00004	complement(4309525..4318096)	123.887	-1.61633	-3.06593	5.93355e-06	7.03871e-05	0.0353343
SN3_00200745	sneu_scaffold00002	2361578..2370814	48.4582	-2.42295	-5.36267	5.97927e-06	7.07884e-05	0.0356066
SN3_00100870	sneu_scaffold00001	complement(2739166..2753125)	26.8232	2.79981	6.9635	6.02091e-06	7.11399e-05	0.0358545
SN3_00800400	sneu_scaffold00008	complement(1312570..1340656)	37.1221	2.94364	7.69349	6.10035e-06	7.19358e-05	0.0363276
SN3_00100030	sneu_scaffold00001	complement(108107..116237)	216.985	-1.28806	-2.44199	6.17877e-06	7.27165e-05	0.0367946
SN3_01200575	sneu_scaffold00012	2121095..2130119	270.778	-1.09032	-2.12922	6.23884e-06	7.32787e-05	0.0371523
SN3_02200165	sneu_scaffold00022	583496..588600	60.1078	-2.3915	-5.24704	6.37549e-06	7.47363e-05	0.037966
SN3_00800845	sneu_scaffold00008	2691875..2705204	115.264	1.71298	3.27838	6.41661e-06	7.50705e-05	0.0382109
SN3_00200315	sneu_scaffold00002	1022859..1039183	79.2294	1.85299	3.61248	6.56529e-06	7.66595e-05	0.0390963
SN3_01100695	sneu_scaffold00011	complement(2715269..2722702)	109.574	1.63798	3.1123	6.59158e-06	7.68158e-05	0.0392529
SN3_02500550	sneu_scaffold00025	complement(1579754..1605881)	464.051	0.984012	1.97796	6.62828e-06	7.70926e-05	0.0394714
SN3_01900705	sneu_scaffold00019	complement(2131123..2134427)	39.0003	-2.99407	-7.96718	7.01029e-06	8.13767e-05	0.0417463
SN3_00102035	sneu_scaffold00001	complement(6205691..6214786)	151.916	-1.45211	-2.73607	7.0293e-06	8.14112e-05	0.0418595
SN3_01001025	sneu_scaffold00010	3646681..3659524	86.222	-1.83214	-3.56065	7.0406e-06	8.14112e-05	0.0419268
SN3_06700175	sneu_scaffold00067	13569..14777	53.8443	2.24954	4.7553	7.16859e-06	8.27305e-05	0.042689
SN3_03000080	sneu_scaffold00030	350363..361537	51.1913	-2.38591	-5.22673	7.20546e-06	8.29952e-05	0.0429085
SN3_00900870	sneu_scaffold00009	complement(3198127..3224482)	84.0707	1.98269	3.9523	7.54974e-06	8.67929e-05	0.0449587
SN3_00400035	sneu_scaffold00004	77498..87460	60.4653	-2.1929	-4.57225	7.63911e-06	8.76511e-05	0.0454909
SN3_01200005	sneu_scaffold00012	6437..28895	162.141	-1.38672	-2.61484	8.19046e-06	9.37965e-05	0.0487742
SN3_01200435	sneu_scaffold00012	complement(1592595..1606703)	55.6207	2.16714	4.49132	8.57875e-06	9.80546e-05	0.0510864
SN3_01000270	sneu_scaffold00010	complement(996036..1019894)	212.096	1.18485	2.27339	8.70902e-06	9.9353e-05	0.0518622
SN3_01600570	sneu_scaffold00016	complement(2078471..2099716)	60.8444	3.06279	8.35585	8.82203e-06	0.00010045	0.0525352
SN3_00200760	sneu_scaffold00002	complement(2418793..2425185)	69.4964	-2.42035	-5.35301	8.90314e-06	0.00010118	0.0530182
SN3_01700420	sneu_scaffold00017	complement(1659630..1690029)	68.1329	1.85897	3.62749	9.3255e-06	0.000105778	0.0555334
SN3_02300375	sneu_scaffold00023	1265708..1292842	633.227	-1.09677	-2.13875	9.40952e-06	0.000106528	0.0560337
SN3_00300790	sneu_scaffold00003	2344586..2345425	31.6293	8.95727	497.056	9.51937e-06	0.000107567	0.0566879
SN3_04800030	sneu_scaffold00048	complement(111311..119914)	74.2184	1.96211	3.89631	9.60125e-06	0.000108287	0.0571755
SN3_02700345	sneu_scaffold00027	complement(1418974..1453211)	272.106	1.08605	2.12292	9.78423e-06	0.000110142	0.0582651
SN3_02200035	sneu_scaffold00022	201055..207681	20.1853	3.60495	12.1674	9.93913e-06	0.000111675	0.0591875
SN3_02600025	sneu_scaffold00026	complement(63045..71310)	38.5731	2.54741	5.84584	1.03294e-05	0.000115841	0.0615115
SN3_00500460	sneu_scaffold00005	complement(1604661..1611416)	52.8795	2.15625	4.45754	1.03687e-05	0.000116063	0.0617456
SN3_00801125	sneu_scaffold00008	3833978..3872892	40.4905	2.42667	5.37652	1.04785e-05	0.000117072	0.0623994
SN3_01400530	sneu_scaffold00014	1792144..1801015	90.0352	-1.9009	-3.73446	1.05733e-05	0.000117792	0.062964
SN3_01000970	sneu_scaffold00010	3423005..3434607	112.479	-1.88663	-3.69772	1.05825e-05	0.000117792	0.0630189
SN3_04200005	sneu_scaffold00042	complement(60634..70417)	28.4359	2.96327	7.79892	1.06153e-05	0.000117937	0.0632144
SN3_02200665	sneu_scaffold00022	2238162..2270927	96.067	-1.96636	-3.9078	1.08045e-05	0.000119815	0.0643406
SN3_00301275	sneu_scaffold00003	3945426..3954738	40.8196	-2.34428	-5.07806	1.09065e-05	0.000120722	0.0649482
SN3_02100145	sneu_scaffold00021	552611..569933	15.1555	5.71397	52.4899	1.13937e-05	0.000125817	0.0678497
SN3_00400235	sneu_scaffold00004	complement(701196..722368)	315.336	1.14106	2.20543	1.14091e-05	0.000125817	0.0679414
SN3_00300305	sneu_scaffold00003	complement(947339..952773)	71.356	-1.84519	-3.59299	1.14614e-05	0.00012616	0.0682526
SN3_00201745	sneu_scaffold00002	5748810..5778070	118.775	-1.54713	-2.92236	1.21244e-05	0.000133212	0.0722011
SN3_04300015	sneu_scaffold00043	complement(27184..101353)	206.899	1.16905	2.24864	1.21671e-05	0.000133434	0.0724548
SN3_00800195	sneu_scaffold00008	725018..734818	68.9563	-2.03535	-4.09922	1.23876e-05	0.000135604	0.0737684
SN3_01800785	sneu_scaffold00018	complement(2528942..2533702)	80.6291	-2.42913	-5.38569	1.2443e-05	0.000135959	0.0740979
SN3_00500315	sneu_scaffold00005	1121677..1143386	51.1654	-2.73747	-6.66899	1.26374e-05	0.000137831	0.075256
SN3_01300235	sneu_scaffold00013	complement(688470..712954)	22.2457	3.75611	13.5114	1.32295e-05	0.000143868	0.0787814
SN3_00901015	sneu_scaffold00009	3852375..3865577	28.1845	2.99076	7.94893	1.32393e-05	0.000143868	0.0788399
SN3_00200005	sneu_scaffold00002	complement(1412..52749)	32.7502	2.91681	7.55175	1.36715e-05	0.000148295	0.0814137
SN3_02200570	sneu_scaffold00022	1897395..1916787	15.689	4.86286	29.0982	1.3719e-05	0.00014854	0.0816969
SN3_00501135	sneu_scaffold00005	3988445..3995977	70.431	-2.13911	-4.40489	1.37537e-05	0.000148644	0.081903
SN3_01100560	sneu_scaffold00011	2081539..2090825	140.885	1.41705	2.67039	1.41085e-05	0.000152203	0.0840162
SN3_00401210	sneu_scaffold00004	4456724..4462458	43.8405	2.34972	5.09727	1.42767e-05	0.000153739	0.0850178
SN3_02800325	sneu_scaffold00028	901925..906238	38.4545	-2.52748	-5.76562	1.441e-05	0.000154895	0.0858116
SN3_00900600	sneu_scaffold00009	2115282..2140804	158.587	-1.50884	-2.84581	1.46091e-05	0.000156751	0.0869969
SN3_00600660	sneu_scaffold00006	2176057..2184741	102.115	-2.23881	-4.72008	1.46832e-05	0.000157264	0.0874387
SN3_02000255	sneu_scaffold00020	complement(996546..1002976)	82.7831	-1.77835	-3.43033	1.47209e-05	0.000157385	0.0876632
SN3_00101850	sneu_scaffold00001	5758323..5767696	111.861	-1.79756	-3.47632	1.50175e-05	0.000160268	0.0894294
SN3_01300410	sneu_scaffold00013	1385495..1393619	50.8728	-2.17151	-4.50496	1.51848e-05	0.000161495	0.0904253
SN3_02200040	sneu_scaffold00022	210486..214172	125.223	-2.17617	-4.51953	1.51867e-05	0.000161495	0.090437
SN3_01600720	sneu_scaffold00016	complement(2569856..2594020)	191.387	-1.37445	-2.5927	1.58009e-05	0.000167726	0.0940945
SN3_00401545	sneu_scaffold00004	complement(5639692..5656375)	273.122	1.17622	2.25984	1.63854e-05	0.000173412	0.0975748
SN3_00400060	sneu_scaffold00004	117748..122785	107.048	-1.92285	-3.79171	1.63948e-05	0.000173412	0.0976309
SN3_05400025	sneu_scaffold00054	65825..75844	21.3312	-5.05905	-33.3369	1.6597e-05	0.00017524	0.0988352
SN3_01700575	sneu_scaffold00017	2329860..2333450	353.266	-1.08118	-2.11576	1.71579e-05	0.000179995	0.102175
SN3_01500625	sneu_scaffold00015	complement(1972024..1982670)	60.9371	2.25718	4.78057	1.71618e-05	0.000179995	0.102199
SN3_00400780	sneu_scaffold00004	complement(2731820..2761207)	71.623	1.74795	3.3588	1.71621e-05	0.000179995	0.1022
SN3_01700395	sneu_scaffold00017	1524794..1541670	121.88	1.36626	2.57802	1.71683e-05	0.000179995	0.102237
SN3_02900220	sneu_scaffold00029	836576..862264	40.0663	-3.05966	-8.33773	1.735e-05	0.000181581	0.103319
SN3_02600170	sneu_scaffold00026	complement(729803..737693)	223.577	1.03612	2.05071	1.78501e-05	0.000186487	0.106298
SN3_ctg2603_00005	sneu_contig02603	complement(231..1088)	20.9309	3.72547	13.2275	1.7961e-05	0.000187316	0.106958
SN3_04200080	sneu_scaffold00042	482055..490233	25.8982	3.68433	12.8557	1.82028e-05	0.000189507	0.108398
SN3_02500465	sneu_scaffold00025	complement(1352282..1362307)	155.679	-1.4245	-2.68422	1.82819e-05	0.000189997	0.108869
SN3_00600800	sneu_scaffold00006	2693434..2720973	68.0537	-2.02851	-4.07983	1.86344e-05	0.000193323	0.110968
SN3_00500555	sneu_scaffold00005	1904550..1911677	104.193	-1.83127	-3.5585	1.88806e-05	0.000195537	0.112434
SN3_00800925	sneu_scaffold00008	2934766..2962838	100.087	1.69854	3.24573	1.90423e-05	0.000196869	0.113397
SN3_00301310	sneu_scaffold00003	4063102..4083131	128.457	1.25793	2.39153	1.95462e-05	0.000201729	0.116398
SN3_01800440	sneu_scaffold00018	1323269..1336011	43.3672	2.09648	4.27666	1.99596e-05	0.000205617	0.11886
SN3_01000870	sneu_scaffold00010	complement(2969055..2992989)	30.3672	2.67731	6.39661	1.9992e-05	0.000205617	0.119052
SN3_01500725	sneu_scaffold00015	2239870..2277019	97.5875	1.51834	2.86462	2.04798e-05	0.000210271	0.121957
SN3_00101045	sneu_scaffold00001	complement(3232144..3235992)	60.7493	-2.21954	-4.65746	2.07508e-05	0.000212687	0.123571
SN3_02500390	sneu_scaffold00025	complement(1082880..1116944)	248.954	1.003	2.00416	2.143e-05	0.000219167	0.127616
SN3_00600825	sneu_scaffold00006	complement(2775681..2786118)	214.11	1.06683	2.09482	2.14567e-05	0.000219167	0.127775
SN3_01100195	sneu_scaffold00011	complement(669277..670371)	16.4166	5.66311	50.6719	2.15918e-05	0.00022017	0.128579
SN3_01800745	sneu_scaffold00018	2407902..2413129	454.131	-1.06277	-2.08894	2.18851e-05	0.000222779	0.130326
SN3_01200470	sneu_scaffold00012	complement(1702988..1712530)	83.3993	-1.57266	-2.97452	2.32131e-05	0.000235894	0.138234
SN3_00300805	sneu_scaffold00003	complement(2396926..2400915)	38.0996	3.15601	8.91361	2.38618e-05	0.000242073	0.142097
SN3_01900245	sneu_scaffold00019	complement(670044..707451)	16.4577	4.70975	26.1684	2.43608e-05	0.000246715	0.145069
SN3_00600935	sneu_scaffold00006	complement(3196295..3213975)	98.4474	-1.72162	-3.29807	2.45718e-05	0.00024843	0.146325
SN3_01300895	sneu_scaffold00013	3215317..3245043	251.832	-1.18001	-2.26579	2.50626e-05	0.000252962	0.149248
SN3_00900015	sneu_scaffold00009	complement(65004..92351)	285.652	1.03985	2.05602	2.52858e-05	0.000254784	0.150577
SN3_00800450	sneu_scaffold00008	complement(1502843..1518248)	1268.72	0.849759	1.8022	2.57303e-05	0.000258824	0.153224
SN3_00900665	sneu_scaffold00009	complement(2453418..2508055)	43.662	2.02557	4.07153	2.62556e-05	0.000263663	0.156352
SN3_02900090	sneu_scaffold00029	complement(418073..423474)	85.6154	-1.91864	-3.78065	2.63731e-05	0.000264397	0.157052
SN3_02400450	sneu_scaffold00024	1496469..1512535	109.387	1.40545	2.64901	2.66576e-05	0.0002668	0.158746
SN3_00200135	sneu_scaffold00002	512269..526329	2290.94	0.837396	1.78682	2.70481e-05	0.000270254	0.161072
SN3_02200010	sneu_scaffold00022	complement(101801..107819)	1647.53	-0.949709	-1.93148	2.73488e-05	0.000272801	0.162862
SN3_00201855	sneu_scaffold00002	6148301..6168638	505.26	-1.05802	-2.08207	2.78847e-05	0.000277676	0.166054
SN3_02500120	sneu_scaffold00025	299283..322727	129.552	-1.51417	-2.85634	2.79517e-05	0.000277676	0.166452
SN3_01300885	sneu_scaffold00013	3184636..3204870	120.935	-1.47226	-2.77456	2.79774e-05	0.000277676	0.166605
SN3_00301145	sneu_scaffold00003	complement(3569581..3571842)	94.6522	1.89539	3.72022	2.82813e-05	0.000280225	0.168415
SN3_04700075	sneu_scaffold00047	complement(322559..337256)	26.3784	8.63092	396.43	2.87995e-05	0.000284885	0.171501
SN3_00101035	sneu_scaffold00001	3205219..3222041	53.6579	-2.19168	-4.56836	2.91283e-05	0.00028766	0.173459
SN3_00400405	sneu_scaffold00004	complement(1262885..1278419)	23.5653	3.68385	12.8514	3.02414e-05	0.000298159	0.180088
SN3_00501535	sneu_scaffold00005	5337815..5342616	28.3828	8.71994	421.661	3.06116e-05	0.000301309	0.182292
SN3_03300020	sneu_scaffold00033	complement(40550..61172)	33.2949	2.55806	5.88914	3.07691e-05	0.00030236	0.18323
SN3_00800955	sneu_scaffold00008	3047068..3054117	31.485	-3.00958	-8.05328	3.1036e-05	0.00030448	0.184819
SN3_01900020	sneu_scaffold00019	44754..55563	98.0888	1.38428	2.61041	3.14243e-05	0.000307782	0.187132
SN3_00401205	sneu_scaffold00004	complement(4406320..4434502)	24.5507	3.19204	9.13901	3.17796e-05	0.000310751	0.189247
SN3_02200530	sneu_scaffold00022	1706990..1780665	327.635	1.112	2.16145	3.23853e-05	0.000316155	0.192854
SN3_02600070	sneu_scaffold00026	complement(270245..308489)	262.937	0.96763	1.95563	3.26895e-05	0.000318318	0.194666
SN3_00101770	sneu_scaffold00001	complement(5545474..5569468)	424.6	1.0398	2.05594	3.27138e-05	0.000318318	0.19481
SN3_00800670	sneu_scaffold00008	2192492..2201271	392.081	-1.02994	-2.04194	3.28244e-05	0.000318874	0.195469
SN3_01700040	sneu_scaffold00017	308060..318987	2679.1	-0.870884	-1.82878	3.31805e-05	0.000321808	0.19759
SN3_03000065	sneu_scaffold00030	complement(283791..292307)	43.8011	2.00101	4.0028	3.35949e-05	0.000325297	0.200057
SN3_01200130	sneu_scaffold00012	complement(526866..531791)	24.8196	3.51601	11.4399	3.54858e-05	0.000343049	0.211318
SN3_00600910	sneu_scaffold00006	complement(3107269..3117591)	39.7624	2.56269	5.90809	3.68646e-05	0.0003558	0.219529
SN3_01400080	sneu_scaffold00014	complement(196125..222404)	78.9832	1.7706	3.41195	3.71757e-05	0.000358222	0.221381
SN3_01800470	sneu_scaffold00018	complement(1421310..1458954)	65.9616	2.17319	4.51018	3.74504e-05	0.000360286	0.223017
SN3_00800665	sneu_scaffold00008	complement(2184014..2189008)	85.0401	-1.67586	-3.19511	3.76202e-05	0.000361336	0.224028
SN3_02200345	sneu_scaffold00022	1137456..1141747	131.611	-1.82054	-3.53212	3.82747e-05	0.00036703	0.227926
SN3_00103500	sneu_scaffold00001	complement(10889064..10907141)	31.3531	2.54339	5.82958	3.85842e-05	0.000369404	0.229769
SN3_00400915	sneu_scaffold00004	complement(3362334..3385927)	38.0223	2.21826	4.65331	3.96279e-05	0.000378787	0.235984
SN3_00700880	sneu_scaffold00007	complement(2674085..2705264)	54.3027	1.9363	3.82723	4.0627e-05	0.000387715	0.241934
SN3_00800920	sneu_scaffold00008	complement(2902637..2919671)	443.841	1.09327	2.13357	4.07636e-05	0.000388395	0.242747
SN3_00102735	sneu_scaffold00001	8384643..8387194	95.4427	-1.59277	-3.01628	4.09542e-05	0.000389588	0.243882
SN3_01700130	sneu_scaffold00017	665627..693295	216.104	1.03685	2.05174	4.11305e-05	0.000390641	0.244932
SN3_00100595	sneu_scaffold00001	complement(1991400..1995569)	24.4418	3.40481	10.5913	4.16377e-05	0.000394828	0.247952
SN3_00100425	sneu_scaffold00001	1412781..1426408	53.944	-2.04341	-4.12219	4.27947e-05	0.000405155	0.254843
SN3_00401040	sneu_scaffold00004	complement(3797377..3807915)	113.444	-1.4887	-2.80637	4.29083e-05	0.000405586	0.255519
SN3_00103305	sneu_scaffold00001	10208726..10234603	188.481	1.09714	2.1393	4.30275e-05	0.000406068	0.256229
SN3_00301165	sneu_scaffold00003	complement(3635237..3668290)	28.1554	-3.22696	-9.36294	4.41417e-05	0.000415923	0.262864
SN3_00102955	sneu_scaffold00001	9184529..9200963	125.53	-1.69382	-3.23512	4.44021e-05	0.000417717	0.264415
SN3_01400690	sneu_scaffold00014	2390190..2395292	24.6475	3.13446	8.78144	4.6826e-05	0.000439825	0.278849
SN3_02500540	sneu_scaffold00025	complement(1545817..1575030)	73.0466	1.87966	3.67989	4.79418e-05	0.000449596	0.285493
SN3_01600235	sneu_scaffold00016	827627..838169	45.6334	2.14393	4.41964	4.93788e-05	0.000462344	0.294051
SN3_01900145	sneu_scaffold00019	367540..378090	884.747	-0.876503	-1.83592	4.99607e-05	0.000467058	0.297516
SN3_02200105	sneu_scaffold00022	complement(452432..458658)	903.033	-0.872135	-1.83037	5.02251e-05	0.000468794	0.29909
SN3_01800105	sneu_scaffold00018	449151..461793	690.331	0.83116	1.77912	5.2913e-05	0.000493109	0.315097
SN3_00301710	sneu_scaffold00003	complement(5536855..5583400)	35.5736	2.35374	5.11148	5.31302e-05	0.00049436	0.31639
SN3_02300530	sneu_scaffold00023	complement(1639664..1650645)	482.942	0.920295	1.8925	5.3997e-05	0.000500557	0.321552
SN3_00501225	sneu_scaffold00005	complement(4235589..4239692)	46.7903	-2.17614	-4.51944	5.40078e-05	0.000500557	0.321616
SN3_02500015	sneu_scaffold00025	complement(18175..22559)	470.124	-0.966895	-1.95463	5.40484e-05	0.000500557	0.321858
SN3_00700685	sneu_scaffold00007	1954876..2027250	286.405	0.980045	1.97253	5.41897e-05	0.000501086	0.3227
SN3_00301815	sneu_scaffold00003	complement(6110266..6131667)	51.6167	2.00325	4.00902	5.97941e-05	0.000552053	0.356074
SN3_01200500	sneu_scaffold00012	1775190..1783820	122.827	1.38053	2.60364	6.0682e-05	0.000558981	0.361362
SN3_02300265	sneu_scaffold00023	847790..860918	24.798	-3.67338	-12.7584	6.07322e-05	0.000558981	0.36166
SN3_00300510	sneu_scaffold00003	1542006..1566859	71.5616	1.88808	3.70142	6.09842e-05	0.000560434	0.363161
SN3_01100265	sneu_scaffold00011	903506..907824	49.7797	-2.08084	-4.23055	6.27382e-05	0.000575664	0.373606
SN3_02000620	sneu_scaffold00020	2292556..2375787	16.0129	6.32328	80.0751	6.39284e-05	0.000585683	0.380694
SN3_01800345	sneu_scaffold00018	1037011..1065418	48.6136	2.13103	4.38029	6.44801e-05	0.000589829	0.383979
SN3_03400070	sneu_scaffold00034	189429..209848	32.8783	2.82347	7.07863	6.50724e-05	0.000594335	0.387506
SN3_04000170	sneu_scaffold00040	406429..425912	183.975	-1.36252	-2.57133	6.58348e-05	0.000600377	0.392046
SN3_03100180	sneu_scaffold00031	812586..826623	161.385	-1.16642	-2.24454	6.61783e-05	0.000602587	0.394092
SN3_00501430	sneu_scaffold00005	4990657..5023538	95.4843	1.49086	2.81056	6.69565e-05	0.000608742	0.398726
SN3_01800070	sneu_scaffold00018	316583..322681	548.631	-1.06215	-2.08805	6.86206e-05	0.00062292	0.408635
SN3_00701150	sneu_scaffold00007	complement(3461626..3477178)	223.403	1.08109	2.11563	6.96895e-05	0.000631521	0.415001
SN3_01500630	sneu_scaffold00015	1982692..1996001	309.516	-1.08462	-2.12082	6.97828e-05	0.000631521	0.415557
SN3_01200715	sneu_scaffold00012	2619054..2636041	43.7019	-2.4956	-5.63964	6.98862e-05	0.000631521	0.416173
SN3_01500490	sneu_scaffold00015	complement(1530537..1547874)	1582.95	0.790746	1.72997	7.03068e-05	0.000634359	0.418677
SN3_00500075	sneu_scaffold00005	complement(282199..302962)	275.168	0.916536	1.88758	7.09e-05	0.000638744	0.42221
SN3_02100255	sneu_scaffold00021	906166..914411	75.9413	-1.87956	-3.67963	7.22904e-05	0.000650286	0.430489
SN3_01001030	sneu_scaffold00010	complement(3661006..3678030)	14.9464	5.53026	46.2142	7.29049e-05	0.000654825	0.434149
SN3_00900755	sneu_scaffold00009	2763468..2785715	1663.46	-0.802626	-1.74427	7.30935e-05	0.00065553	0.435272
SN3_02400330	sneu_scaffold00024	complement(950781..1012475)	174.963	1.27471	2.4195	7.36569e-05	0.00065959	0.438627
SN3_00801195	sneu_scaffold00008	complement(4129435..4133364)	15.5199	4.18594	18.2009	7.453e-05	0.000666405	0.443826
SN3_00501325	sneu_scaffold00005	4671166..4675756	38.5553	-3.0457	-8.25745	7.71554e-05	0.000688846	0.45946
SN3_00800775	sneu_scaffold00008	2462644..2484115	377.058	-1.02915	-2.04082	7.7722e-05	0.000692866	0.462834
SN3_00600875	sneu_scaffold00006	2935502..2970498	246.326	0.943129	1.92269	7.81628e-05	0.000695754	0.465459
SN3_02400555	sneu_scaffold00024	complement(1942930..1971145)	310.292	-0.93967	-1.91809	7.8903e-05	0.000701295	0.469867
SN3_03000195	sneu_scaffold00030	804987..808827	56.7521	-2.28397	-4.87016	7.90393e-05	0.000701459	0.470679
SN3_01400750	sneu_scaffold00014	2648734..2661548	13.1494	4.70534	26.0884	8.04577e-05	0.000712985	0.479126
SN3_00600295	sneu_scaffold00006	890010..897172	25.2324	3.3423	10.1422	8.13283e-05	0.000719629	0.48431
SN3_00700445	sneu_scaffold00007	complement(1198351..1224471)	51.9184	1.70524	3.26082	8.15409e-05	0.000720439	0.485576
SN3_00800600	sneu_scaffold00008	complement(2012691..2026182)	143.221	-1.23261	-2.34991	8.27329e-05	0.000729772	0.492674
SN3_01300705	sneu_scaffold00013	complement(2449165..2457995)	43.3722	-2.10235	-4.29407	8.28423e-05	0.000729772	0.493326
SN3_02000515	sneu_scaffold00020	complement(1945050..1954613)	767.776	0.777421	1.71406	8.446e-05	0.000742924	0.50296
SN3_00102165	sneu_scaffold00001	complement(6593737..6618655)	65.7862	-2.33308	-5.03878	8.57546e-05	0.000753198	0.510668
SN3_00900160	sneu_scaffold00009	621944..712236	182.085	1.03497	2.04907	8.65451e-05	0.000758319	0.515376
SN3_00701175	sneu_scaffold00007	complement(3527450..3537751)	74.2754	-1.79672	-3.4743	8.65923e-05	0.000758319	0.515657
SN3_02200275	sneu_scaffold00022	877906..888020	82.917	-1.88883	-3.70336	8.74016e-05	0.000764283	0.520477
SN3_01200365	sneu_scaffold00012	1196556..1221592	381.44	-1.08505	-2.12146	9.01555e-05	0.000787208	0.536876
SN3_01100730	sneu_scaffold00011	2856175..2883108	268.564	-0.948422	-1.92976	9.04046e-05	0.000788227	0.538359
SN3_00801055	sneu_scaffold00008	complement(3594749..3608917)	117.371	-1.37958	-2.60192	9.11749e-05	0.000793577	0.542946
SN3_00300295	sneu_scaffold00003	933991..941569	222.329	-1.14075	-2.20496	9.12847e-05	0.000793577	0.5436
SN3_03800110	sneu_scaffold00038	complement(345624..369594)	102.36	-1.50066	-2.82973	9.42792e-05	0.000817404	0.561433
SN3_02900110	sneu_scaffold00029	475671..496030	207.891	-1.25418	-2.38531	9.44281e-05	0.000817404	0.562319
SN3_00200885	sneu_scaffold00002	complement(2849571..2867156)	58.3616	-2.35446	-5.11402	9.44372e-05	0.000817404	0.562374
SN3_00800500	sneu_scaffold00008	complement(1621930..1655761)	28.9974	-2.99492	-7.9719	9.63372e-05	0.000832639	0.573688
SN3_00301645	sneu_scaffold00003	5272958..5275648	28.0359	-3.03597	-8.20199	9.74978e-05	0.000841448	0.580599
SN3_01900455	sneu_scaffold00019	complement(1332630..1363270)	455.035	-0.875234	-1.83431	9.90912e-05	0.000853523	0.590088
SN3_03400110	sneu_scaffold00034	294702..344113	130.337	1.22917	2.34432	9.91836e-05	0.000853523	0.590638
SN3_01200735	sneu_scaffold00012	2702598..2732854	343.093	0.952716	1.93551	0.000100327	0.000862115	0.597446
SN3_00700265	sneu_scaffold00007	742989..756723	176.845	-1.14347	-2.20912	0.000101355	0.000869696	0.603569
SN3_00700715	sneu_scaffold00007	complement(2099983..2108388)	244.486	1.01462	2.02037	0.000102419	0.000877562	0.609905
SN3_01400465	sneu_scaffold00014	complement(1521943..1538565)	207.62	1.0508	2.07169	0.000104005	0.000889868	0.619348
SN3_01300615	sneu_scaffold00013	2131086..2131913	42.7938	1.92887	3.80758	0.000105929	0.000903912	0.630808
SN3_00301575	sneu_scaffold00003	complement(4990153..5013941)	92.8331	1.34368	2.53797	0.00010595	0.000903912	0.63093
SN3_00501425	sneu_scaffold00005	complement(4966686..4987216)	112.921	1.3761	2.59566	0.000106806	0.000909911	0.636028
SN3_00600015	sneu_scaffold00006	77987..91498	177.537	-1.07393	-2.10516	0.000107082	0.000910961	0.637673
SN3_00202175	sneu_scaffold00002	7249602..7268656	45.5754	1.96338	3.89974	0.000107494	0.000913164	0.640128
SN3_00900705	sneu_scaffold00009	2650669..2654518	13.9575	4.73863	26.6974	0.000108056	0.000916629	0.643474
SN3_03900025	sneu_scaffold00039	complement(74541..84317)	18.4132	-4.29847	-19.6774	0.000108883	0.000922327	0.648396
SN3_00400605	sneu_scaffold00004	2143876..2164309	45.2277	-2.11679	-4.33727	0.000110034	0.000930757	0.655253
SN3_00103210	sneu_scaffold00001	9948108..9954013	29.4917	-2.82197	-7.07126	0.000110505	0.00093341	0.658054
SN3_00600905	sneu_scaffold00006	complement(3064423..3105294)	133.172	1.37423	2.5923	0.000111265	0.000938503	0.662583
SN3_01400260	sneu_scaffold00014	complement(897353..906751)	123.159	1.31762	2.49255	0.000115505	0.000972888	0.687832
SN3_00600575	sneu_scaffold00006	1972936..1976969	17.7531	-4.81385	-28.1264	0.000117968	0.000992235	0.702502
SN3_00701015	sneu_scaffold00007	complement(3035029..3045562)	28.8447	-2.67912	-6.40465	0.000119491	0.00100363	0.711571
SN3_02600005	sneu_scaffold00026	complement(4893..15216)	44.9432	-2.07533	-4.21441	0.000122718	0.00102871	0.730786
SN3_02200220	sneu_scaffold00022	complement(738357..745022)	53.376	1.96217	3.89648	0.000122824	0.00102871	0.731415
SN3_00101440	sneu_scaffold00001	4345399..4367036	433.44	0.904366	1.87172	0.000123057	0.00102922	0.732803
SN3_01700245	sneu_scaffold00017	1081475..1097204	26.7722	2.63348	6.20519	0.000128622	0.00107425	0.765942
SN3_01200010	sneu_scaffold00012	33736..80327	77.2379	1.58639	3.00297	0.000128809	0.00107431	0.767055
SN3_00103185	sneu_scaffold00001	complement(9900837..9906575)	13.6812	6.23217	75.1745	0.000131345	0.00109393	0.782162
SN3_00600810	sneu_scaffold00006	2748261..2751536	70.2185	-1.62905	-3.0931	0.000133206	0.00110788	0.79324
SN3_00500825	sneu_scaffold00005	complement(2689713..2709513)	161.256	-1.29009	-2.44543	0.000134476	0.00111688	0.800802
SN3_02800140	sneu_scaffold00028	335068..375093	83.2284	1.64175	3.12043	0.000134702	0.00111721	0.802153
SN3_01900225	sneu_scaffold00019	complement(617858..625342)	37.465	-2.59636	-6.0476	0.00013659	0.00113128	0.813393
SN3_00900055	sneu_scaffold00009	complement(206948..222399)	55.3941	1.83585	3.56982	0.000144584	0.00119583	0.860995
SN3_00202150	sneu_scaffold00002	complement(7163767..7182519)	26.6564	-2.86892	-7.30516	0.000145415	0.00120103	0.865945
SN3_01500030	sneu_scaffold00015	99876..111832	461.909	0.942585	1.92197	0.000147859	0.0012192	0.880503
SN3_00600500	sneu_scaffold00006	complement(1783908..1792633)	123.2	-1.45604	-2.74355	0.000148024	0.0012192	0.88148
SN3_01900400	sneu_scaffold00019	1097750..1101613	56.1066	1.70362	3.25717	0.000149927	0.00123317	0.892815
SN3_00500745	sneu_scaffold00005	2506128..2511056	32.9305	2.32299	5.00367	0.000150179	0.00123354	0.894315
SN3_02600525	sneu_scaffold00026	complement(1858958..1874655)	86.1147	-1.52654	-2.88095	0.000150776	0.00123674	0.897873
SN3_02100280	sneu_scaffold00021	977930..989474	39.6255	-2.15725	-4.46065	0.00015148	0.0012408	0.902062
SN3_00800275	sneu_scaffold00008	880882..885334	18.4887	8.07556	269.765	0.000154571	0.00126438	0.920471
SN3_01800295	sneu_scaffold00018	complement(972985..978948)	56.8825	-1.97231	-3.92396	0.000156274	0.0012756	0.930612
SN3_01500130	sneu_scaffold00015	384099..427844	62.0882	1.9725	3.92448	0.000156371	0.0012756	0.931192
SN3_00101890	sneu_scaffold00001	5867368..5882017	25.9717	2.57903	5.97538	0.000156593	0.00127567	0.932513
SN3_03700100	sneu_scaffold00037	complement(366082..397253)	109.415	-1.36111	-2.56883	0.000160387	0.00130479	0.955104
SN3_01400305	sneu_scaffold00014	1002149..1010525	16.5284	-4.67246	-25.5007	0.000162218	0.00131789	0.96601
SN3_00600085	sneu_scaffold00006	complement(331500..342304)	48.6017	-1.83466	-3.56687	0.00016254	0.0013187	0.967926
SN3_00600655	sneu_scaffold00006	complement(2161605..2174114)	128.911	-1.26033	-2.3955	0.000163061	0.00132113	0.97103
SN3_00200765	sneu_scaffold00002	complement(2432950..2450687)	91.7545	-1.5061	-2.84041	0.000164181	0.00132839	0.977696
SN3_02200510	sneu_scaffold00022	1610465..1625088	295.49	0.845985	1.79749	0.000167303	0.00135182	0.996291
SN3_00401605	sneu_scaffold00004	5782809..5786823	17.2801	-4.72218	-26.3948	0.000170753	0.00137782	1
SN3_00102680	sneu_scaffold00001	complement(8241211..8262479)	26.7981	-2.9426	-7.68795	0.000174843	0.00140891	1
SN3_01500195	sneu_scaffold00015	637069..642990	41.1941	-2.55883	-5.89228	0.000176012	0.00141489	1
SN3_00900005	sneu_scaffold00009	3..40039	266.816	0.850341	1.80293	0.00017641	0.00141489	1
SN3_00200210	sneu_scaffold00002	729054..749797	18.4686	-3.88902	-14.8153	0.000176487	0.00141489	1
SN3_00400535	sneu_scaffold00004	1760781..1764962	47.0457	-2.86208	-7.27064	0.000176535	0.00141489	1
SN3_02000185	sneu_scaffold00020	756303..786523	66.7146	1.64899	3.13614	0.000177784	0.00142299	1
SN3_00600505	sneu_scaffold00006	1796285..1815518	157.048	-1.16901	-2.24857	0.000178164	0.00142412	1
SN3_01300785	sneu_scaffold00013	complement(2840550..2874868)	131.025	-1.38592	-2.61339	0.000178633	0.00142595	1
SN3_00801150	sneu_scaffold00008	complement(3934565..3943718)	34.7759	2.20001	4.59482	0.00018138	0.00144594	1
SN3_00100165	sneu_scaffold00001	complement(512346..520085)	53.8865	-1.86364	-3.63925	0.000188634	0.00150176	1
SN3_03800170	sneu_scaffold00038	600884..607402	104.047	1.70918	3.26976	0.000195199	0.00155195	1
SN3_02500340	sneu_scaffold00025	complement(922454..930029)	120.241	-1.26282	-2.39965	0.00019821	0.00157379	1
SN3_00400620	sneu_scaffold00004	2185004..2202768	52.1096	1.75388	3.37265	0.000200218	0.00158761	1
SN3_01300110	sneu_scaffold00013	240600..260578	280.623	0.925998	1.9	0.000202852	0.00160636	1
SN3_03300235	sneu_scaffold00033	complement(833877..839219)	39.7886	-2.34348	-5.07524	0.000204007	0.00161337	1
SN3_01800625	sneu_scaffold00018	1975415..1977584	16.346	7.92422	242.9	0.000204484	0.00161499	1
SN3_01300180	sneu_scaffold00013	complement(481793..490154)	363.586	-0.978617	-1.97058	0.000209272	0.00165062	1
SN3_01900170	sneu_scaffold00019	419870..434069	414.926	0.839308	1.78919	0.000210239	0.00165605	1
SN3_00201045	sneu_scaffold00002	complement(3461879..3467649)	257.974	-0.94978	-1.93158	0.000214001	0.00168345	1
SN3_02100100	sneu_scaffold00021	385375..392820	1469.09	-0.75543	-1.68813	0.000222359	0.00174689	1
SN3_01900220	sneu_scaffold00019	598667..617103	157.28	-1.33688	-2.52605	0.000222685	0.00174715	1
SN3_01800605	sneu_scaffold00018	complement(1897267..1925079)	156.514	1.29512	2.45397	0.000222983	0.00174719	1
SN3_01600205	sneu_scaffold00016	complement(735806..758197)	362.241	0.802969	1.74469	0.000226734	0.00177424	1
SN3_00201580	sneu_scaffold00002	complement(5197009..5201144)	73.5766	-1.89086	-3.70857	0.000228543	0.00178606	1
SN3_00103330	sneu_scaffold00001	10287152..10316948	116.66	1.23576	2.35505	0.000231098	0.00180366	1
SN3_00200405	sneu_scaffold00002	complement(1273399..1291678)	67.6961	-1.77922	-3.43241	0.000233275	0.00181826	1
SN3_01100160	sneu_scaffold00011	484945..542171	215.551	1.0569	2.08046	0.000234118	0.00182245	1
SN3_00600950	sneu_scaffold00006	complement(3259809..3272649)	417.489	-0.898289	-1.86385	0.000235137	0.00182799	1
SN3_01400320	sneu_scaffold00014	complement(1064305..1075608)	186.461	1.12495	2.18093	0.000235497	0.0018284	1
SN3_03000295	sneu_scaffold00030	1325300..1334352	16.0135	-4.62127	-24.6117	0.000240674	0.00186617	1
SN3_01900125	sneu_scaffold00019	322699..328252	56.5833	-1.95413	-3.87481	0.000241132	0.00186729	1
SN3_01100705	sneu_scaffold00011	2745249..2784680	99.879	1.3072	2.47461	0.000242347	0.00187414	1
SN3_00500585	sneu_scaffold00005	1988639..1998465	296.587	0.88298	1.84418	0.000242647	0.00187414	1
SN3_00700355	sneu_scaffold00007	1014345..1020420	14.0652	7.94914	247.132	0.000247048	0.00190566	1
SN3_00800010	sneu_scaffold00008	3512..47824	78.2976	1.52733	2.88252	0.000249974	0.00192508	1
SN3_00102095	sneu_scaffold00001	complement(6376916..6400090)	115.238	1.19029	2.28198	0.000250211	0.00192508	1
SN3_02900160	sneu_scaffold00029	644812..649164	10.0608	5.17863	36.2179	0.000252488	0.00194008	1
SN3_02600310	sneu_scaffold00026	1133911..1147028	34.3657	-2.87497	-7.33591	0.000254481	0.00195288	1
SN3_02200370	sneu_scaffold00022	1188537..1196765	26.5743	-3.14521	-8.84714	0.000257682	0.0019749	1
SN3_02000435	sneu_scaffold00020	1602822..1629505	126.197	1.13123	2.19046	0.000266838	0.00204244	1
SN3_02800280	sneu_scaffold00028	808245..816537	76.4179	-2.08174	-4.23318	0.000271738	0.00207727	1
SN3_02600080	sneu_scaffold00026	complement(341396..353581)	332.371	0.803096	1.74484	0.000276659	0.00211218	1
SN3_00102335	sneu_scaffold00001	7107624..7144517	894.287	-0.725541	-1.65352	0.000281146	0.00214369	1
SN3_00501490	sneu_scaffold00005	complement(5195046..5213892)	58.7335	-1.80213	-3.48735	0.000283794	0.00216108	1
SN3_04600005	sneu_scaffold00046	309886..314237	27.5926	-3.17721	-9.04558	0.000284152	0.00216108	1
SN3_00400180	sneu_scaffold00004	494339..515030	109.613	-1.38208	-2.60644	0.000285988	0.00217227	1
SN3_00102190	sneu_scaffold00001	6663262..6669503	81.6887	-1.53695	-2.9018	0.000286659	0.00217459	1
SN3_00801090	sneu_scaffold00008	complement(3703897..3715059)	14.6687	-4.50359	-22.6839	0.000290043	0.00219746	1
SN3_01100625	sneu_scaffold00011	complement(2402465..2403151)	40.6051	-1.88862	-3.70281	0.000297305	0.00224962	1
SN3_02600095	sneu_scaffold00026	378523..416266	187.406	-1.05553	-2.07849	0.000302459	0.00228572	1
SN3_01500650	sneu_scaffold00015	2011414..2014522	88.9572	-1.52841	-2.88468	0.000303154	0.00228806	1
SN3_02000610	sneu_scaffold00020	complement(2269625..2285432)	73.0408	1.46726	2.76496	0.000304089	0.00229222	1
SN3_05400020	sneu_scaffold00054	complement(56345..60445)	128.034	1.08442	2.12053	0.000305612	0.00230078	1
SN3_00102280	sneu_scaffold00001	complement(6915600..6922822)	75.0761	-1.57707	-2.98364	0.000309686	0.00232851	1
SN3_02300610	sneu_scaffold00023	complement(2020852..2049992)	208.516	0.948823	1.9303	0.000314717	0.00236336	1
SN3_00300450	sneu_scaffold00003	1371927..1378206	9749.63	-0.870389	-1.82816	0.000317885	0.00238104	1
SN3_04700080	sneu_scaffold00047	complement(339757..349521)	58.4658	2.3477	5.09012	0.000317973	0.00238104	1
SN3_00100390	sneu_scaffold00001	complement(1311258..1324063)	133.965	-1.11299	-2.16293	0.000318272	0.00238104	1
SN3_01700625	sneu_scaffold00017	2547796..2568094	581.058	-0.86549	-1.82196	0.00032271	0.00241122	1
SN3_00201715	sneu_scaffold00002	5660583..5670872	14.2786	7.74368	214.328	0.00032562	0.00242991	1
SN3_01000010	sneu_scaffold00010	76263..88608	61.3289	-1.66354	-3.16794	0.000326424	0.00243286	1
SN3_06800005	sneu_scaffold00068	4730..26258	121.863	1.07743	2.11027	0.000328247	0.00244339	1
SN3_00900520	sneu_scaffold00009	complement(1837747..1844982)	417.425	-1.14776	-2.21569	0.000329567	0.00245015	1
SN3_00102450	sneu_scaffold00001	7516377..7522042	15.8235	-4.05332	-16.6024	0.000336597	0.00249929	1
SN3_00101445	sneu_scaffold00001	4370251..4384255	154.644	1.19384	2.28761	0.000339495	0.00251768	1
SN3_00600265	sneu_scaffold00006	complement(809068..831094)	758.638	0.758577	1.69182	0.000341731	0.0025311	1
SN3_00100550	sneu_scaffold00001	1858071..1869594	27.4023	3.36424	10.2976	0.000343446	0.00254064	1
SN3_01600740	sneu_scaffold00016	complement(2660647..2671738)	22.3209	-3.24795	-9.50013	0.000345079	0.00254956	1
SN3_04100095	sneu_scaffold00041	complement(348211..356462)	127.278	-1.09059	-2.12961	0.00035162	0.00259286	1
SN3_00201860	sneu_scaffold00002	6174945..6191103	45.8286	1.99521	3.98674	0.00035181	0.00259286	1
SN3_00100305	sneu_scaffold00001	1016569..1042282	67.0373	1.91101	3.76071	0.000352609	0.00259553	1
SN3_02900080	sneu_scaffold00029	complement(384480..404090)	101.729	-1.3892	-2.61934	0.000355418	0.00261298	1
SN3_00800095	sneu_scaffold00008	412707..436340	193.906	1.01895	2.02644	0.000362098	0.00265867	1
SN3_00200440	sneu_scaffold00002	1335291..1341442	26.1019	-2.81763	-7.05003	0.000362526	0.00265867	1
SN3_02200630	sneu_scaffold00022	complement(2018801..2055831)	497.507	0.850597	1.80325	0.000369149	0.00270392	1
SN3_02800395	sneu_scaffold00028	1251754..1274453	345.939	0.890809	1.85422	0.000377052	0.00275841	1
SN3_00400600	sneu_scaffold00004	complement(2121666..2137987)	15.2312	-5.44109	-43.444	0.000379772	0.00277489	1
SN3_00101545	sneu_scaffold00001	complement(4737219..4757723)	78.726	1.46326	2.7573	0.000381032	0.00278038	1
SN3_00102740	sneu_scaffold00001	complement(8400420..8440456)	147.592	-1.06291	-2.08914	0.000381456	0.00278038	1
SN3_00101300	sneu_scaffold00001	complement(3873822..3882421)	134.546	-1.27655	-2.42258	0.000387293	0.00281734	1
SN3_04100150	sneu_scaffold00041	complement(468010..542343)	108.193	1.19539	2.29007	0.000387472	0.00281734	1
SN3_01900270	sneu_scaffold00019	complement(737588..748836)	41.5677	-1.9573	-3.88333	0.000388083	0.00281833	1
SN3_00600665	sneu_scaffold00006	2186086..2219104	18.5964	2.73964	6.67902	0.000391228	0.00283772	1
SN3_00600650	sneu_scaffold00006	complement(2154939..2156567)	8.91034	5.6567	50.4472	0.000394321	0.00285667	1
SN3_00800795	sneu_scaffold00008	2510255..2524377	78.2512	-1.50553	-2.83929	0.000399955	0.00289397	1
SN3_00400990	sneu_scaffold00004	complement(3637588..3649793)	113.613	-1.66875	-3.17938	0.000401105	0.00289876	1
SN3_02000245	sneu_scaffold00020	complement(949957..959445)	16.2466	-4.05048	-16.5698	0.000402058	0.00290213	1
SN3_04100175	sneu_scaffold00041	complement(660748..675250)	40.9233	1.72925	3.31556	0.000403619	0.00290987	1
SN3_00600695	sneu_scaffold00006	complement(2330912..2349098)	88.265	1.32174	2.49967	0.000404576	0.00291324	1
SN3_02900235	sneu_scaffold00029	901947..947722	438.958	0.789722	1.72874	0.000407027	0.00292735	1
SN3_01700520	sneu_scaffold00017	2106638..2117847	13.1164	4.19127	18.2683	0.000408609	0.00293239	1
SN3_01000940	sneu_scaffold00010	3292900..3316195	674.289	-0.824279	-1.77065	0.000408713	0.00293239	1
SN3_02800285	sneu_scaffold00028	complement(818240..821101)	16.7063	-4.05706	-16.6455	0.000416853	0.00298719	1
SN3_01600385	sneu_scaffold00016	1331550..1346867	46.5526	1.74729	3.35727	0.000418413	0.00299192	1
SN3_04000130	sneu_scaffold00040	316473..323618	28.5824	2.39543	5.26135	0.000418517	0.00299192	1
SN3_03600180	sneu_scaffold00036	457018..465152	110.63	1.25934	2.39387	0.000423192	0.00302171	1
SN3_00100130	sneu_scaffold00001	351731..372752	146.994	-1.12391	-2.17937	0.000425072	0.0030315	1
SN3_00100295	sneu_scaffold00001	977118..998702	794.334	0.747022	1.67832	0.000427476	0.003045	1
SN3_02100460	sneu_scaffold00021	complement(1678564..1681785)	224.894	-1.55323	-2.93473	0.000442404	0.00314757	1
SN3_01000905	sneu_scaffold00010	3124005..3126004	12.2887	7.61538	196.091	0.000445352	0.00316477	1
SN3_02100585	sneu_scaffold00021	2018079..2046313	118.688	-1.18344	-2.27117	0.00044653	0.00316935	1
SN3_00900350	sneu_scaffold00009	complement(1329989..1335544)	21.5654	-3.03701	-8.20788	0.000451667	0.00320199	1
SN3_02100635	sneu_scaffold00021	complement(2111609..2119565)	19.408	3.03216	8.18036	0.000455499	0.00322532	1
SN3_01200460	sneu_scaffold00012	1666687..1699436	51.4119	1.94749	3.85702	0.000456902	0.00323079	1
SN3_00900630	sneu_scaffold00009	2271299..2278247	127.228	-1.0196	-2.02735	0.000457356	0.00323079	1
SN3_01800135	sneu_scaffold00018	complement(532634..539501)	945.121	-0.690903	-1.61429	0.0004652	0.00328231	1
SN3_01300010	sneu_scaffold00013	36291..50646	97.6314	-1.68774	-3.22152	0.000466797	0.00328968	1
SN3_01000430	sneu_scaffold00010	1599566..1605016	36.3402	-1.98001	-3.94497	0.000468549	0.00329812	1
SN3_00100655	sneu_scaffold00001	2165860..2188447	102.187	1.17868	2.26369	0.000471137	0.00331242	1
SN3_00401115	sneu_scaffold00004	4055865..4100674	159.14	-1.01465	-2.02042	0.000473896	0.00332789	1
SN3_00601025	sneu_scaffold00006	complement(3636231..3648022)	99.6686	1.21832	2.32676	0.000475706	0.00333666	1
SN3_00600220	sneu_scaffold00006	complement(682428..691067)	75.4759	-1.46439	-2.75947	0.000476697	0.00333968	1
SN3_00600070	sneu_scaffold00006	complement(279169..307182)	27.5398	2.21726	4.65011	0.000484008	0.00338692	1
SN3_01200725	sneu_scaffold00012	2665116..2674189	46.3127	-1.91292	-3.76569	0.000487116	0.00340466	1
SN3_00301340	sneu_scaffold00003	4167806..4173561	39.1696	-2.08692	-4.2484	0.000508152	0.00354753	1
SN3_01300340	sneu_scaffold00013	complement(1086702..1097538)	150.152	1.00655	2.00909	0.000510827	0.00356203	1
SN3_00800575	sneu_scaffold00008	1921565..1944836	236.33	0.829959	1.77763	0.000514464	0.0035832	1
SN3_02000280	sneu_scaffold00020	complement(1068390..1075826)	24.0809	2.80321	6.97991	0.000523881	0.00364452	1
SN3_00700545	sneu_scaffold00007	1491453..1508131	93.2261	1.20452	2.3046	0.000536319	0.0037267	1
SN3_02900050	sneu_scaffold00029	237742..262584	867.257	-0.719854	-1.64702	0.000539972	0.0037455	1
SN3_04900020	sneu_scaffold00049	complement(44708..103539)	260.858	0.810934	1.75435	0.000540478	0.0037455	1
SN3_00900610	sneu_scaffold00009	2177112..2188338	50.4061	-1.68764	-3.22129	0.000540912	0.0037455	1
SN3_01100245	sneu_scaffold00011	complement(775561..781865)	120.205	1.07501	2.10674	0.000543629	0.00375994	1
SN3_01400820	sneu_scaffold00014	complement(2935586..2952546)	526.424	0.830909	1.77881	0.0005463	0.0037673	1
SN3_00300275	sneu_scaffold00003	complement(860166..869217)	144.278	-1.36386	-2.57373	0.000546315	0.0037673	1
SN3_00100160	sneu_scaffold00001	501644..508735	72.3194	-1.63714	-3.11048	0.00054659	0.0037673	1
SN3_01300455	sneu_scaffold00013	complement(1577482..1603928)	30.695	2.14282	4.41625	0.000551772	0.00379861	1
SN3_02200080	sneu_scaffold00022	complement(319148..326941)	130.362	1.10955	2.15778	0.000556144	0.00382429	1
SN3_00800215	sneu_scaffold00008	complement(750070..757199)	29.909	-2.39376	-5.25525	0.000558077	0.00383316	1
SN3_04000225	sneu_scaffold00040	complement(510837..517626)	198.274	0.915593	1.88634	0.00056423	0.00386862	1
SN3_00800755	sneu_scaffold00008	complement(2415165..2438329)	11.3804	7.50868	182.112	0.000564871	0.00386862	1
SN3_03800005	sneu_scaffold00038	complement(4043..17681)	516.182	0.744155	1.67499	0.000565188	0.00386862	1
SN3_02000570	sneu_scaffold00020	2085108..2086952	213.543	0.910903	1.88022	0.000573328	0.00391983	1
SN3_01900055	sneu_scaffold00019	complement(152106..155363)	66.4421	1.64287	3.12285	0.000576704	0.00393838	1
SN3_02700090	sneu_scaffold00027	complement(375609..391575)	79.1663	-1.54963	-2.92741	0.000580821	0.00396196	1
SN3_00300775	sneu_scaffold00003	complement(2308770..2322777)	47.5347	-1.84021	-3.58063	0.000583321	0.00397446	1
SN3_03100145	sneu_scaffold00031	complement(690737..718584)	152.506	1.06526	2.09255	0.000585101	0.00398203	1
SN3_00101465	sneu_scaffold00001	4465190..4476090	37.039	-2.28749	-4.88206	0.000585796	0.00398213	1
SN3_01700185	sneu_scaffold00017	complement(860556..875467)	8.71865	4.90683	29.9988	0.000586452	0.00398213	1
SN3_00700555	sneu_scaffold00007	1560160..1571895	208.336	0.86215	1.81775	0.000614048	0.00416475	1
SN3_01600450	sneu_scaffold00016	complement(1665235..1684154)	137.176	1.04846	2.06832	0.00061546	0.00416959	1
SN3_01000820	sneu_scaffold00010	complement(2844223..2855629)	19.7429	-3.1868	-9.10589	0.000627487	0.00424623	1
SN3_02100320	sneu_scaffold00021	1150398..1159272	9.98494	4.26103	19.1733	0.00063279	0.00427726	1
SN3_01500505	sneu_scaffold00015	1568148..1583919	187.68	-0.983605	-1.9774	0.000635388	0.00428995	1
SN3_04500045	sneu_scaffold00045	complement(137279..164515)	29.2719	-2.61614	-6.13109	0.0006362	0.00429057	1
SN3_01300345	sneu_scaffold00013	1101588..1107248	2826.32	-0.681618	-1.60394	0.000639435	0.0043075	1
SN3_01700565	sneu_scaffold00017	2285540..2291374	348.678	-0.895441	-1.86018	0.000641182	0.00431439	1
SN3_00400635	sneu_scaffold00004	complement(2233504..2246300)	78.4451	1.30577	2.47215	0.000642553	0.00431874	1
SN3_00101025	sneu_scaffold00001	3158031..3161522	76.8879	-1.64423	-3.12581	0.000645237	0.00432718	1
SN3_00500715	sneu_scaffold00005	complement(2356314..2370574)	27.2565	2.33845	5.05758	0.000645263	0.00432718	1
SN3_00401405	sneu_scaffold00004	complement(5090357..5157311)	133.047	1.07908	2.11269	0.000651039	0.00436101	1
SN3_00701070	sneu_scaffold00007	3213023..3237882	357.952	-0.927561	-1.90206	0.000662139	0.00443038	1
SN3_01300465	sneu_scaffold00013	complement(1635945..1662101)	67.8454	-1.64325	-3.12369	0.000667543	0.00446153	1
SN3_00103095	sneu_scaffold00001	complement(9690940..9700613)	26.088	2.48661	5.6046	0.00066897	0.00446605	1
SN3_02300425	sneu_scaffold00023	1424027..1429805	28.921	-2.54263	-5.82648	0.000670436	0.00446942	1
SN3_00101870	sneu_scaffold00001	complement(5783721..5801686)	10.2948	4.41307	21.3043	0.000670977	0.00446942	1
SN3_02500470	sneu_scaffold00025	complement(1367176..1368609)	12.0841	7.52984	184.802	0.000683292	0.00454637	1
SN3_00301240	sneu_scaffold00003	3821885..3831368	10.8011	7.47627	178.066	0.000686876	0.00456512	1
SN3_00500200	sneu_scaffold00005	700175..724191	70.7435	-1.4201	-2.67605	0.000692905	0.00460005	1
SN3_02600245	sneu_scaffold00026	complement(942189..942542)	867.536	-1.00928	-2.01291	0.00069495	0.00460849	1
SN3_02400340	sneu_scaffold00024	complement(1020814..1080558)	78.1338	1.2648	2.40293	0.000703289	0.00465861	1
SN3_00102935	sneu_scaffold00001	9107147..9107654	20.1657	3.93295	15.2734	0.000706203	0.00467271	1
SN3_00201135	sneu_scaffold00002	3765605..3784948	476.516	-0.743463	-1.67419	0.000708096	0.00467662	1
SN3_01400845	sneu_scaffold00014	complement(3042035..3063073)	358.997	0.8751	1.83414	0.000708364	0.00467662	1
SN3_01800245	sneu_scaffold00018	complement(828308..836615)	44.2879	-2.18869	-4.5589	0.00071245	0.00469838	1
SN3_01000815	sneu_scaffold00010	2833265..2846734	79.0775	-1.23214	-2.34915	0.000714107	0.0047041	1
SN3_00103415	sneu_scaffold00001	10605347..10626536	63.7399	-1.50793	-2.84402	0.000725968	0.00477695	1
SN3_00201740	sneu_scaffold00002	complement(5738223..5746094)	23.3527	-2.36297	-5.14428	0.00072685	0.00477748	1
SN3_01800020	sneu_scaffold00018	104223..114632	247.677	-0.896715	-1.86182	0.000729129	0.00478717	1
SN3_02000165	sneu_scaffold00020	complement(674402..711799)	221.269	0.866203	1.82286	0.000735368	0.00482282	1
SN3_00800030	sneu_scaffold00008	96391..97866	26.3221	2.42768	5.38029	0.000749896	0.00490561	1
SN3_02300545	sneu_scaffold00023	complement(1697022..1707117)	44.5754	-1.69792	-3.24434	0.000749989	0.00490561	1
SN3_02000265	sneu_scaffold00020	1035129..1043430	633.388	-0.908591	-1.87721	0.000750463	0.00490561	1
SN3_00100125	sneu_scaffold00001	complement(342099..351368)	30.958	-2.36852	-5.16412	0.000754379	0.0049258	1
SN3_01400520	sneu_scaffold00014	complement(1759214..1775959)	64.1595	1.45769	2.74668	0.000758907	0.00494993	1
SN3_01600180	sneu_scaffold00016	complement(670112..689437)	26.2088	-2.64623	-6.2603	0.000761052	0.0049585	1
SN3_00301250	sneu_scaffold00003	complement(3852632..3878452)	119.35	1.10731	2.15443	0.000769752	0.00500746	1
SN3_01800380	sneu_scaffold00018	complement(1224809..1228345)	16.1402	3.35644	10.2421	0.000770249	0.00500746	1
SN3_02400410	sneu_scaffold00024	complement(1340904..1354024)	89.0057	-1.24406	-2.36864	0.00077139	0.00500941	1
SN3_00901020	sneu_scaffold00009	3912327..3916608	8.59181	4.85074	28.8548	0.000775195	0.00502864	1
SN3_01800210	sneu_scaffold00018	complement(724611..766517)	46.9939	1.73231	3.3226	0.000783138	0.00507463	1
SN3_00400710	sneu_scaffold00004	complement(2515724..2534838)	21.9057	2.7157	6.56913	0.000790567	0.0051172	1
SN3_02000310	sneu_scaffold00020	complement(1161993..1178600)	141.655	-1.04122	-2.05797	0.000805115	0.00520117	1
SN3_01400785	sneu_scaffold00014	complement(2808334..2815187)	97.4951	-1.50061	-2.82962	0.00080573	0.00520117	1
SN3_00600920	sneu_scaffold00006	3147766..3158280	17.5067	2.81318	7.02833	0.00080616	0.00520117	1
SN3_02300405	sneu_scaffold00023	complement(1374840..1394067)	93.6978	-1.17478	-2.25758	0.000810518	0.00522363	1
SN3_02500350	sneu_scaffold00025	936605..939952	28.0314	-2.5119	-5.70369	0.000814032	0.0052406	1
SN3_00700585	sneu_scaffold00007	complement(1627201..1657996)	51.2927	-1.64185	-3.12065	0.000816178	0.00524875	1
SN3_03200045	sneu_scaffold00032	complement(171963..192583)	77.7984	-1.35956	-2.56608	0.000828387	0.00532151	1
SN3_00100365	sneu_scaffold00001	complement(1242612..1247161)	149.028	-1.09429	-2.13508	0.000831871	0.00533813	1
SN3_00100020	sneu_scaffold00001	complement(47137..67348)	56.7507	-1.50149	-2.83135	0.000837571	0.00536893	1
SN3_01400505	sneu_scaffold00014	complement(1680379..1709346)	90.7618	-1.33052	-2.51493	0.000839302	0.00537424	1
SN3_00400090	sneu_scaffold00004	203133..208464	31.0351	-2.33728	-5.05348	0.000844635	0.00540258	1
SN3_00100935	sneu_scaffold00001	2985977..2991371	124.878	-1.13108	-2.19023	0.000852687	0.00544823	1
SN3_03700150	sneu_scaffold00037	complement(566982..567434)	41.6434	1.58843	3.00722	0.000862446	0.00550468	1
SN3_00900300	sneu_scaffold00009	1162336..1168956	76.5358	-1.40751	-2.65278	0.00086638	0.00552387	1
SN3_02300455	sneu_scaffold00023	complement(1481130..1488016)	29.5897	-2.42223	-5.35999	0.000872567	0.00555736	1
SN3_02100715	sneu_scaffold00021	2353401..2363814	128.229	1.01933	2.02698	0.000883317	0.00561982	1
SN3_00102940	sneu_scaffold00001	9108434..9119194	95.5932	1.1423	2.20732	0.000887642	0.00564131	1
SN3_03300230	sneu_scaffold00033	complement(800372..828952)	259.317	0.924839	1.89847	0.000891927	0.0056625	1
SN3_01000355	sneu_scaffold00010	1278610..1299926	22.5915	2.30344	4.93634	0.000898172	0.00569119	1
SN3_00900920	sneu_scaffold00009	3428676..3444375	47.6745	1.70592	3.26237	0.00089867	0.00569119	1
SN3_02300340	sneu_scaffold00023	1099596..1121880	93.2907	-1.14329	-2.20884	0.000899313	0.00569119	1
SN3_01800265	sneu_scaffold00018	complement(864900..876219)	116.732	-1.35742	-2.56227	0.000904168	0.00571584	1
SN3_01300265	sneu_scaffold00013	811132..834215	27.1504	2.28042	4.8582	0.000912114	0.00575995	1
SN3_02200140	sneu_scaffold00022	527068..541781	112.376	-1.10203	-2.14656	0.000921435	0.00581266	1
SN3_02600290	sneu_scaffold00026	complement(1057076..1098257)	164.503	0.948649	1.93006	0.00092832	0.00584989	1
SN3_01500620	sneu_scaffold00015	complement(1970431..1971606)	12.3981	4.43739	21.6665	0.000937643	0.00590239	1
SN3_01100185	sneu_scaffold00011	609379..626276	56.2102	1.48103	2.79147	0.000939045	0.00590498	1
SN3_00201835	sneu_scaffold00002	6085525..6095541	56.485	-1.4468	-2.72603	0.000944629	0.00593383	1
SN3_00400760	sneu_scaffold00004	complement(2687872..2694903)	214.642	0.8066	1.74908	0.000953734	0.0059847	1
SN3_01800250	sneu_scaffold00018	840568..855381	67.822	-1.93878	-3.83381	0.000963487	0.00603331	1
SN3_00101000	sneu_scaffold00001	complement(3143043..3144299)	71.0574	-1.41059	-2.65847	0.000963505	0.00603331	1
SN3_00900690	sneu_scaffold00009	2584141..2599857	84.7064	-1.32389	-2.5034	0.000968934	0.00605844	1
SN3_03300015	sneu_scaffold00033	39811..64716	18.6253	2.67228	6.37435	0.000970199	0.00605844	1
SN3_03300115	sneu_scaffold00033	complement(375701..391136)	39.4299	1.83354	3.56411	0.000970572	0.00605844	1
SN3_01600610	sneu_scaffold00016	complement(2242295..2258397)	17.2165	2.63269	6.20181	0.000977692	0.0060965	1
SN3_00501220	sneu_scaffold00005	complement(4219194..4227730)	13.84	3.18032	9.06506	0.000979636	0.00609904	1
SN3_01100880	sneu_scaffold00011	complement(3287275..3294851)	9.75895	5.08918	34.0404	0.000980148	0.00609904	1
SN3_00501320	sneu_scaffold00005	complement(4642582..4659351)	36.9207	-2.04718	-4.13298	0.000982063	0.00610458	1
SN3_00601160	sneu_scaffold00006	4188283..4194449	13.3071	-5.1965	-36.6692	0.000983224	0.00610542	1
SN3_00100330	sneu_scaffold00001	complement(1120576..1124763)	87.9918	-1.34858	-2.54661	0.000987363	0.00612474	1
SN3_00300485	sneu_scaffold00003	complement(1437246..1445155)	75.4041	1.43062	2.69562	0.000989391	0.00613093	1
SN3_00101610	sneu_scaffold00001	5030493..5038955	76.3969	1.38558	2.61278	0.00099358	0.00615049	1
SN3_01600655	sneu_scaffold00016	2373908..2424284	9.96118	4.26145	19.1789	0.00100347	0.00620526	1
SN3_00200710	sneu_scaffold00002	2287529..2290856	143.547	-1.07965	-2.11352	0.00100759	0.00622157	1
SN3_02000115	sneu_scaffold00020	473333..505981	10.4043	3.80397	13.9672	0.0010082	0.00622157	1
SN3_02000070	sneu_scaffold00020	249930..267548	34.0473	1.87984	3.68035	0.0010097	0.00622442	1
SN3_00202595	sneu_scaffold00002	complement(8685549..8709775)	133.614	-0.981258	-1.97419	0.00101935	0.00627741	1
SN3_00201030	sneu_scaffold00002	complement(3415060..3426439)	24.1484	-2.42802	-5.38156	0.00102096	0.00628078	1
SN3_02500065	sneu_scaffold00025	complement(137407..163660)	178.678	-0.888348	-1.85106	0.00102908	0.00632422	1
SN3_02000105	sneu_scaffold00020	complement(421443..434834)	52.8614	1.59783	3.02688	0.00103048	0.00632632	1
SN3_00301205	sneu_scaffold00003	complement(3724312..3740148)	82.5648	-1.60202	-3.03567	0.00103257	0.00633174	1
SN3_02200440	sneu_scaffold00022	1354015..1362654	100.258	1.13705	2.19932	0.00103349	0.00633174	1
SN3_01600510	sneu_scaffold00016	complement(1854943..1871026)	80.3658	1.19768	2.29371	0.00104367	0.00638752	1
SN3_01600260	sneu_scaffold00016	complement(876977..897835)	812.267	0.67015	1.59124	0.00106597	0.0065173	1
SN3_00701230	sneu_scaffold00007	3752740..3767809	48.8261	-1.55125	-2.93071	0.00107031	0.00653714	1
SN3_00103150	sneu_scaffold00001	complement(9796211..9817726)	141.146	0.971998	1.96156	0.00109856	0.00670276	1
SN3_00600050	sneu_scaffold00006	complement(231271..242939)	67.3273	-1.74527	-3.35258	0.00110123	0.00671219	1
SN3_00400165	sneu_scaffold00004	453360..459983	38.959	1.85659	3.62151	0.00111347	0.00677987	1
SN3_01300095	sneu_scaffold00013	189078..200636	214.848	-0.888721	-1.85153	0.00113649	0.00691296	1
SN3_00200950	sneu_scaffold00002	3052900..3058756	16.5151	3.10405	8.59832	0.00114864	0.00697973	1
SN3_00201450	sneu_scaffold00002	4763114..4774044	22.3687	-2.87726	-7.34754	0.00115148	0.00698653	1
SN3_02300155	sneu_scaffold00023	complement(443084..512435)	66.3005	1.41187	2.66082	0.0011521	0.00698653	1
SN3_00900945	sneu_scaffold00009	complement(3566222..3573245)	35.8928	1.84711	3.5978	0.00115534	0.00699904	1
SN3_02700415	sneu_scaffold00027	complement(1711533..1723766)	55.3985	1.67647	3.19645	0.0011852	0.00717263	1
SN3_00800840	sneu_scaffold00008	2666737..2691250	30.068	-2.48127	-5.5839	0.00119753	0.00723989	1
SN3_01800080	sneu_scaffold00018	complement(338704..351421)	103.817	-1.29641	-2.45617	0.00119958	0.00724493	1
SN3_00200580	sneu_scaffold00002	complement(1736573..1759780)	228.103	-0.848277	-1.80035	0.00120159	0.00724969	1
SN3_00201375	sneu_scaffold00002	4510881..4538119	185.317	1.08582	2.12259	0.00120303	0.00725104	1
SN3_02900420	sneu_scaffold00029	complement(1596773..1600632)	54.4516	-1.71478	-3.28246	0.00120574	0.00726003	1
SN3_00600475	sneu_scaffold00006	1687474..1697325	8.45095	7.25409	152.65	0.00121629	0.00731614	1
SN3_00500725	sneu_scaffold00005	2419600..2435012	77.1519	-1.29225	-2.44909	0.00121895	0.00732478	1
SN3_02400175	sneu_scaffold00024	498261..505069	54.7552	-1.67992	-3.2041	0.00122501	0.00735375	1
SN3_00200465	sneu_scaffold00002	complement(1386531..1397980)	17.227	2.80087	6.96859	0.00124206	0.00744863	1
SN3_00102905	sneu_scaffold00001	8971297..8979353	317.838	0.784932	1.72301	0.00124841	0.00747917	1
SN3_01200135	sneu_scaffold00012	complement(533923..548120)	208.106	0.802509	1.74413	0.00125087	0.00748398	1
SN3_02400575	sneu_scaffold00024	complement(2030878..2031186)	8.51703	7.08397	135.671	0.00125173	0.00748398	1
SN3_00202635	sneu_scaffold00002	8822456..8829663	26.7033	-2.47442	-5.55743	0.00126985	0.00758473	1
SN3_02300105	sneu_scaffold00023	215485..223781	82.0428	-1.2311	-2.34746	0.00128091	0.0076431	1
SN3_00401010	sneu_scaffold00004	3673300..3678600	16.6108	3.74682	13.4247	0.00128807	0.00767815	1
SN3_02000195	sneu_scaffold00020	801409..805842	8.9306	7.17308	144.316	0.00129202	0.00769397	1
SN3_00301095	sneu_scaffold00003	3363105..3398364	51.8498	-1.69515	-3.23811	0.00129533	0.007706	1
SN3_00201640	sneu_scaffold00002	complement(5333930..5349263)	20.2826	2.46669	5.52776	0.00130475	0.00775427	1
SN3_00600210	sneu_scaffold00006	595970..632906	371.555	0.705291	1.63047	0.00131097	0.00778116	1
SN3_00801160	sneu_scaffold00008	complement(4014866..4042764)	100.161	-1.21705	-2.3247	0.00131189	0.00778116	1
SN3_00400790	sneu_scaffold00004	complement(2808354..2815747)	76.737	-2.4364	-5.4129	0.0013158	0.00779662	1
SN3_04800035	sneu_scaffold00048	117441..125552	8.49906	7.08372	135.647	0.00132331	0.007828	1
SN3_02300350	sneu_scaffold00023	1139773..1149337	104.494	1.18855	2.27924	0.00132373	0.007828	1
SN3_02200460	sneu_scaffold00022	1400443..1419562	88.643	1.15563	2.22782	0.00132821	0.0078467	1
SN3_00202755	sneu_scaffold00002	complement(9081509..9117867)	266.644	0.783056	1.72077	0.00133639	0.0078799	1
SN3_00101435	sneu_scaffold00001	4303010..4342644	46.9009	1.73487	3.3285	0.00133755	0.0078799	1
SN3_06700165	sneu_scaffold00067	12665..13030	7.4321	4.63458	24.8397	0.0013378	0.0078799	1
SN3_00401305	sneu_scaffold00004	complement(4830443..4838289)	29.2863	-2.79748	-6.95223	0.00134458	0.00791205	1
SN3_02500175	sneu_scaffold00025	complement(443874..453364)	41.683	-1.61941	-3.07249	0.00135614	0.00796794	1
SN3_02000240	sneu_scaffold00020	943377..952705	71.794	-1.24816	-2.37539	0.00135676	0.00796794	1
SN3_02600410	sneu_scaffold00026	1432537..1450057	143.369	-0.961381	-1.94717	0.00136257	0.00799417	1
SN3_00600260	sneu_scaffold00006	complement(795312..808458)	51.1351	-1.72208	-3.29911	0.00136582	0.00800534	1
SN3_00102820	sneu_scaffold00001	complement(8752405..8763790)	40.8272	-1.65326	-3.14544	0.0013725	0.00803661	1
SN3_00401570	sneu_scaffold00004	complement(5703604..5713229)	107.316	1.31914	2.49517	0.0013772	0.00805621	1
SN3_00700155	sneu_scaffold00007	413218..449692	329.756	-0.736341	-1.66595	0.00139263	0.00813849	1
SN3_00601060	sneu_scaffold00006	3756655..3785183	171.685	0.88271	1.84384	0.00141404	0.00825551	1
SN3_02000250	sneu_scaffold00020	974862..996037	104.626	1.06984	2.0992	0.00141858	0.00827391	1
SN3_01100415	sneu_scaffold00011	1486061..1505103	132.535	0.94423	1.92416	0.00142183	0.00828471	1
SN3_00300045	sneu_scaffold00003	complement(138180..141364)	8.99318	7.0865	135.909	0.00142502	0.00829521	1
SN3_00202115	sneu_scaffold00002	complement(6962540..6969225)	10.5295	3.85111	14.4311	0.0014274	0.00830092	1
SN3_01200850	sneu_scaffold00012	3115202..3118640	11.3357	3.59188	12.0577	0.00144652	0.00840392	1
SN3_02700130	sneu_scaffold00027	485824..491590	61.0967	-1.43101	-2.69636	0.00145554	0.00843971	1
SN3_00200590	sneu_scaffold00002	1799749..1824268	133.309	1.06442	2.09132	0.00145778	0.00843971	1
SN3_00100415	sneu_scaffold00001	1371885..1380479	8.50484	7.06532	133.929	0.00145869	0.00843971	1
SN3_02000525	sneu_scaffold00020	1972907..1979229	7.45007	5.34933	40.7671	0.0014595	0.00843971	1
SN3_01200055	sneu_scaffold00012	complement(179429..190367)	101.337	-1.0979	-2.14043	0.00145976	0.00843971	1
SN3_03500165	sneu_scaffold00035	complement(519728..528420)	25.7551	-2.08767	-4.25061	0.00147537	0.00852164	1
SN3_00103375	sneu_scaffold00001	complement(10495946..10510540)	21.2596	-2.34691	-5.08733	0.00149461	0.00862445	1
SN3_00401415	sneu_scaffold00004	complement(5185236..5189086)	38.528	-2.63359	-6.20568	0.0014966	0.00862754	1
SN3_00100650	sneu_scaffold00001	complement(2147478..2164539)	71.1795	-1.38989	-2.62058	0.00150477	0.00866623	1
SN3_00300165	sneu_scaffold00003	636859..667044	159.539	0.898667	1.86434	0.00151163	0.00869735	1
SN3_00300590	sneu_scaffold00003	1871387..1873764	8.61556	7.0391	131.517	0.00151816	0.0087265	1
SN3_00300385	sneu_scaffold00003	1144504..1149239	23.7471	-2.14946	-4.43661	0.00152146	0.00873701	1
SN3_00102260	sneu_scaffold00001	complement(6860092..6870405)	9.64079	3.94249	15.3748	0.00153845	0.00882608	1
SN3_02100160	sneu_scaffold00021	601357..612965	78.1578	-1.24711	-2.37366	0.00155226	0.00889674	1
SN3_00401200	sneu_scaffold00004	4383224..4406118	127.036	0.936973	1.91451	0.00155443	0.00890058	1
SN3_00301725	sneu_scaffold00003	complement(5625392..5649779)	76.1185	1.21711	2.32481	0.00155666	0.00890481	1
SN3_00800715	sneu_scaffold00008	2356583..2360941	93.0651	-1.42404	-2.68335	0.00156134	0.00892302	1
SN3_00700345	sneu_scaffold00007	989633..995812	13.795	7.59962	193.961	0.00159732	0.00911986	1
SN3_01800645	sneu_scaffold00018	2050583..2076223	84.2788	1.21489	2.32123	0.00160144	0.00913466	1
SN3_00200645	sneu_scaffold00002	complement(2033098..2058280)	73.3318	1.27725	2.42377	0.00160855	0.00916641	1
SN3_00103085	sneu_scaffold00001	complement(9619333..9660300)	46.0585	1.68461	3.21453	0.00161683	0.00920479	1
SN3_00102245	sneu_scaffold00001	6810405..6813123	19.2729	-2.29924	-4.92197	0.00165707	0.0094249	1
SN3_00300670	sneu_scaffold00003	2014768..2016372	20.1546	-2.74439	-6.70105	0.00166328	0.00944362	1
SN3_02500125	sneu_scaffold00025	complement(322411..334894)	30.5021	-2.11612	-4.33525	0.00166354	0.00944362	1
SN3_01500415	sneu_scaffold00015	complement(1321767..1324339)	12.8094	3.21424	9.28071	0.00166874	0.00946411	1
SN3_02400350	sneu_scaffold00024	complement(1092166..1103490)	247.594	0.765002	1.69937	0.0016768	0.00949456	1
SN3_01400680	sneu_scaffold00014	complement(2321579..2328667)	89.8697	-1.17195	-2.25316	0.00167729	0.00949456	1
SN3_01200255	sneu_scaffold00012	810750..831612	55.1058	1.44761	2.72756	0.00169931	0.00961003	1
SN3_03100080	sneu_scaffold00031	complement(512645..556411)	51.6393	1.31062	2.48048	0.00171196	0.0096724	1
SN3_02200215	sneu_scaffold00022	729192..738320	58.9724	-1.3836	-2.60919	0.00173117	0.00977169	1
SN3_00300145	sneu_scaffold00003	571619..591038	29.6965	-2.48419	-5.59518	0.0017347	0.0097823	1
SN3_01500090	sneu_scaffold00015	complement(259357..275756)	15.6316	3.00031	8.00175	0.00174229	0.00981582	1
SN3_01900155	sneu_scaffold00019	386369..408181	438.253	0.898126	1.86364	0.00175248	0.00986389	1
SN3_02300370	sneu_scaffold00023	complement(1255235..1263359)	119.449	-1.19322	-2.28662	0.00176034	0.00989878	1
SN3_00400155	sneu_scaffold00004	423508..429162	107.017	-1.11615	-2.16768	0.00176773	0.00993099	1
SN3_03100330	sneu_scaffold00031	1370191..1378053	11.5808	-3.61159	-12.2235	0.00178261	0.0100051	1
SN3_03800125	sneu_scaffold00038	395549..418524	49.6042	1.39718	2.63386	0.00178793	0.0100226	1
SN3_00301635	sneu_scaffold00003	complement(5218643..5240736)	66.7343	-1.33679	-2.52588	0.00178909	0.0100226	1
SN3_00701360	sneu_scaffold00007	4116100..4157097	50.0016	1.34944	2.54813	0.00179999	0.0100742	1
SN3_02400510	sneu_scaffold00024	1804015..1820193	418.968	0.703597	1.62856	0.00182095	0.0101819	1
SN3_01800690	sneu_scaffold00018	complement(2201795..2214378)	75.4248	1.14948	2.21834	0.00182607	0.010201	1
SN3_00900510	sneu_scaffold00009	1780129..1823786	189.767	0.912343	1.8821	0.00183407	0.0102361	1
SN3_01800300	sneu_scaffold00018	982978..992195	124.761	-0.945574	-1.92596	0.00184398	0.0102817	1
SN3_00200195	sneu_scaffold00002	complement(703461..708374)	84.6412	-1.2268	-2.34047	0.00185127	0.0103127	1
SN3_02500450	sneu_scaffold00025	complement(1320606..1344046)	107.739	-1.21789	-2.32606	0.00186588	0.0103844	1
SN3_01100115	sneu_scaffold00011	380506..393158	39.8023	1.82727	3.54866	0.00189762	0.0105512	1
SN3_00800805	sneu_scaffold00008	complement(2533160..2540276)	40.8508	1.47312	2.77622	0.00193905	0.0107715	1
SN3_01200220	sneu_scaffold00012	complement(721674..726412)	243.522	-0.906383	-1.87434	0.00194892	0.0108094	1
SN3_00100010	sneu_scaffold00001	complement(34714..38933)	31.3247	-2.01729	-4.04822	0.0019495	0.0108094	1
SN3_00600075	sneu_scaffold00006	complement(311645..320548)	89.6441	-1.57491	-2.97916	0.00195551	0.0108326	1
SN3_00300985	sneu_scaffold00003	3043522..3060350	52.037	-1.68282	-3.21055	0.00196266	0.0108621	1
SN3_00800405	sneu_scaffold00008	1347561..1390360	77.7467	-1.21781	-2.32593	0.00196883	0.0108862	1
SN3_01700045	sneu_scaffold00017	330125..374891	111.174	1.09429	2.13508	0.00197776	0.0109254	1
SN3_02400110	sneu_scaffold00024	complement(295867..309901)	101.626	1.06572	2.09321	0.00198268	0.0109424	1
SN3_00300425	sneu_scaffold00003	1291279..1299078	51.9947	-1.40718	-2.65218	0.00199509	0.0110007	1
SN3_00201685	sneu_scaffold00002	5526759..5535727	86.9411	-1.73177	-3.32135	0.00199924	0.0110134	1
SN3_02400240	sneu_scaffold00024	682389..696103	145.856	0.953647	1.93676	0.00200338	0.011026	1
SN3_00801020	sneu_scaffold00008	complement(3445784..3451321)	127.288	-1.00413	-2.00574	0.00206725	0.011367	1
SN3_00101780	sneu_scaffold00001	complement(5585530..5601576)	10.3855	-4.89136	-29.6787	0.00207762	0.0114135	1
SN3_00700620	sneu_scaffold00007	complement(1719152..1723565)	40.9715	-1.62101	-3.07591	0.00211227	0.0115932	1
SN3_00103570	sneu_scaffold00001	11127153..11154159	36.2134	-1.69763	-3.24367	0.0021615	0.0118446	1
SN3_00102995	sneu_scaffold00001	complement(9299873..9328733)	22.5656	-2.73492	-6.65723	0.00216205	0.0118446	1
SN3_01000410	sneu_scaffold00010	1479373..1485186	34.4743	2.04293	4.12083	0.00216619	0.0118563	1
SN3_00400685	sneu_scaffold00004	complement(2426809..2447549)	122.77	-1.07657	-2.10902	0.00217517	0.0118945	1
SN3_01500605	sneu_scaffold00015	1926984..1932815	84.4943	-1.24264	-2.36632	0.00218329	0.011928	1
SN3_02500525	sneu_scaffold00025	complement(1514037..1516751)	89.1311	-1.37953	-2.60183	0.00219892	0.0120023	1
SN3_01300600	sneu_scaffold00013	2109927..2121659	103.548	1.25082	2.37976	0.00220175	0.0120068	1
SN3_00100335	sneu_scaffold00001	1131261..1150450	61.9721	-1.33972	-2.53102	0.00220588	0.0120181	1
SN3_00500450	sneu_scaffold00005	1531406..1537518	13.8539	2.82533	7.08777	0.00220786	0.0120181	1
SN3_00600230	sneu_scaffold00006	complement(705086..706905)	11.6633	-3.23	-9.3827	0.00221498	0.0120458	1
SN3_03000260	sneu_scaffold00030	1192818..1206215	31.3764	-1.76329	-3.39471	0.00222014	0.0120629	1
SN3_00201620	sneu_scaffold00002	complement(5241120..5252403)	62.9723	-1.43739	-2.7083	0.00225978	0.0122671	1
SN3_01100260	sneu_scaffold00011	859654..888401	46.7768	1.34451	2.53944	0.00230366	0.0124939	1
SN3_02100220	sneu_scaffold00021	complement(817219..841785)	64.1311	-1.42583	-2.6867	0.0023351	0.0126529	1
SN3_00102690	sneu_scaffold00001	8282327..8294968	13.0325	3.07007	8.39811	0.00234528	0.0126965	1
SN3_02500535	sneu_scaffold00025	1527058..1536684	47.5739	-1.98388	-3.95556	0.0023592	0.0127602	1
SN3_00400625	sneu_scaffold00004	complement(2205109..2221654)	68.3401	1.27239	2.41562	0.00237269	0.0128216	1
SN3_01900665	sneu_scaffold00019	complement(1932102..1941380)	125.214	0.97199	1.96154	0.00240037	0.0129594	1
SN3_04300130	sneu_scaffold00043	383141..418945	43.4292	-1.62556	-3.08562	0.00240263	0.0129598	1
SN3_01500340	sneu_scaffold00015	complement(1086661..1096381)	27.363	-1.99365	-3.98243	0.00242675	0.0130767	1
SN3_00102330	sneu_scaffold00001	7098254..7101677	33.6881	-2.09251	-4.2649	0.00242869	0.0130767	1
SN3_00101425	sneu_scaffold00001	complement(4264947..4280967)	532.151	-0.694781	-1.61864	0.0024575	0.0132199	1
SN3_00501200	sneu_scaffold00005	4166916..4170913	121.248	-0.921669	-1.89431	0.00248226	0.013341	1
SN3_00202810	sneu_scaffold00002	complement(9258107..9290562)	133.488	1.03956	2.0556	0.00248487	0.013343	1
SN3_00201895	sneu_scaffold00002	complement(6311642..6315800)	29.1604	2.77033	6.82264	0.00250536	0.0134409	1
SN3_04000050	sneu_scaffold00040	complement(129996..139214)	30.3317	-1.82116	-3.53366	0.00253801	0.0136038	1
SN3_00202580	sneu_scaffold00002	8626494..8637729	11.1337	4.2131	18.5469	0.00254625	0.0136357	1
SN3_01700085	sneu_scaffold00017	508727..530887	380.186	-0.703903	-1.62891	0.00255333	0.0136613	1
SN3_03100010	sneu_scaffold00031	211847..227084	165.374	-0.95928	-1.94434	0.00258884	0.0138389	1
SN3_00500090	sneu_scaffold00005	315977..337318	56.9923	1.30637	2.47319	0.0025928	0.0138476	1
SN3_00103175	sneu_scaffold00001	complement(9892686..9897255)	11.6097	4.1245	17.4421	0.00260101	0.0138603	1
SN3_00300330	sneu_scaffold00003	1028841..1037051	111.334	-1.05994	-2.08484	0.0026017	0.0138603	1
SN3_00200670	sneu_scaffold00002	2144073..2159476	74.3552	-1.28351	-2.43431	0.00260214	0.0138603	1
SN3_02600495	sneu_scaffold00026	1753694..1769946	141.184	0.935678	1.91279	0.00261527	0.0139177	1
SN3_00800595	sneu_scaffold00008	1999368..2015167	63.3393	-1.51239	-2.85283	0.00263114	0.0139897	1
SN3_00900525	sneu_scaffold00009	1848450..1858589	88.1213	-1.05045	-2.07118	0.0026354	0.0139998	1
SN3_00200840	sneu_scaffold00002	2726575..2734293	682.974	-0.679797	-1.60191	0.00265054	0.0140677	1
SN3_00700525	sneu_scaffold00007	1405003..1415737	204.479	0.792054	1.73154	0.00265583	0.0140732	1
SN3_04200085	sneu_scaffold00042	complement(498449..518096)	87.3919	-1.0644	-2.09131	0.00265629	0.0140732	1
SN3_00101520	sneu_scaffold00001	complement(4638786..4648166)	219.403	-0.731827	-1.66074	0.00267224	0.0141451	1
SN3_00300480	sneu_scaffold00003	complement(1414912..1435886)	120.697	1.03567	2.05006	0.00269506	0.0142532	1
SN3_02000530	sneu_scaffold00020	1980361..1981401	6.80291	7.05046	132.557	0.00273029	0.0144267	1
SN3_04200055	sneu_scaffold00042	complement(378035..383414)	13.3616	3.56014	11.7953	0.0027474	0.0145042	1
SN3_01700180	sneu_scaffold00017	846221..882646	224.8	0.732464	1.66147	0.00277896	0.0146579	1
SN3_01200265	sneu_scaffold00012	complement(871098..883364)	20.7727	-2.60716	-6.09303	0.00278443	0.0146737	1
SN3_01300025	sneu_scaffold00013	complement(76307..80447)	9.24398	3.60164	12.1396	0.00282006	0.0148483	1
SN3_00400900	sneu_scaffold00004	complement(3321042..3329225)	14.1197	2.73326	6.64954	0.00282812	0.0148776	1
SN3_01700385	sneu_scaffold00017	1468788..1514465	199.549	0.822416	1.76836	0.0028339	0.0148905	1
SN3_01200290	sneu_scaffold00012	complement(969675..973577)	41.2026	-1.59876	-3.02883	0.00283558	0.0148905	1
SN3_01100535	sneu_scaffold00011	1980476..2007124	17.0803	2.91976	7.56722	0.00283963	0.0148987	1
SN3_02500380	sneu_scaffold00025	1042183..1069421	16.7544	2.50885	5.69166	0.00284822	0.0149306	1
SN3_00800970	sneu_scaffold00008	complement(3092342..3119408)	38.5216	1.72012	3.29464	0.00285296	0.0149423	1
SN3_01400345	sneu_scaffold00014	1144396..1160800	52.4005	1.32061	2.49771	0.00286794	0.0150075	1
SN3_01100250	sneu_scaffold00011	complement(783144..791259)	69.6341	1.35347	2.55526	0.00287371	0.0150245	1
SN3_01400695	sneu_scaffold00014	complement(2394092..2408086)	69.9233	-1.23237	-2.34952	0.00289282	0.0151112	1
SN3_00501095	sneu_scaffold00005	complement(3856741..3885572)	95.1283	-1.12508	-2.18114	0.00289657	0.0151175	1
SN3_00701060	sneu_scaffold00007	3169277..3176134	45.3489	1.49957	2.82759	0.00292636	0.0152489	1
SN3_02300130	sneu_scaffold00023	336779..341981	7.36374	6.94232	122.983	0.00292686	0.0152489	1
SN3_00501005	sneu_scaffold00005	3498025..3513790	28.977	-1.81991	-3.53059	0.0029325	0.0152649	1
SN3_00100525	sneu_scaffold00001	complement(1759906..1786741)	25.9289	1.99727	3.99244	0.00297023	0.0154384	1
SN3_00300845	sneu_scaffold00003	2556784..2568693	137.605	0.908714	1.87737	0.00297119	0.0154384	1
SN3_02800315	sneu_scaffold00028	880016..881644	50.0762	1.43032	2.69506	0.00297362	0.0154384	1
SN3_00103125	sneu_scaffold00001	complement(9746920..9759207)	50.615	-1.46121	-2.75338	0.00300725	0.0155995	1
SN3_00200925	sneu_scaffold00002	complement(2987403..2996783)	77.9692	-1.12111	-2.17514	0.00301365	0.0156191	1
SN3_00401095	sneu_scaffold00004	3964427..4003839	699.538	0.658085	1.57799	0.00303344	0.0157079	1
SN3_02000585	sneu_scaffold00020	complement(2224391..2225500)	91.5665	-1.02792	-2.03908	0.00304486	0.015752	1
SN3_02200490	sneu_scaffold00022	1571803..1576345	10.9922	4.3227	20.0107	0.00304724	0.015752	1
SN3_03100295	sneu_scaffold00031	1265663..1291078	268.526	-0.728573	-1.657	0.00305386	0.0157725	1
SN3_00201845	sneu_scaffold00002	6101393..6115396	85.5225	1.04292	2.06039	0.00307456	0.0158657	1
SN3_01800425	sneu_scaffold00018	complement(1295663..1302008)	135.235	0.869953	1.8276	0.00308431	0.0159022	1
SN3_03600105	sneu_scaffold00036	complement(246823..270759)	18.4776	2.71638	6.57221	0.00310354	0.0159765	1
SN3_00701160	sneu_scaffold00007	complement(3483566..3492079)	43.3777	-1.57924	-2.98813	0.00310408	0.0159765	1
SN3_01500885	sneu_scaffold00015	2811731..2832780	330.205	0.791368	1.73071	0.00312124	0.0160412	1
SN3_00600045	sneu_scaffold00006	complement(199105..226583)	30.7326	1.90496	3.74499	0.00312204	0.0160412	1
SN3_03500155	sneu_scaffold00035	complement(507628..514870)	18.0061	-2.45192	-5.47145	0.00318046	0.0163273	1
SN3_00700945	sneu_scaffold00007	complement(2960007..2960591)	8.1834	6.84646	115.077	0.00320792	0.016454	1
SN3_03000045	sneu_scaffold00030	209358..216832	1685.46	-0.618018	-1.53476	0.00321614	0.016482	1
SN3_03900060	sneu_scaffold00039	complement(157584..166895)	47.2659	-1.86913	-3.65312	0.00324063	0.0165933	1
SN3_01800130	sneu_scaffold00018	complement(522301..529412)	33.8766	-1.72549	-3.30693	0.00327018	0.0167165	1
SN3_00201175	sneu_scaffold00002	3924950..3934763	21.6358	-2.16471	-4.48375	0.00327031	0.0167165	1
SN3_00500895	sneu_scaffold00005	2865434..2889068	15.0158	2.50172	5.66361	0.00328683	0.0167865	1
SN3_02600440	sneu_scaffold00026	1545843..1553450	10.4669	3.38914	10.4769	0.003299	0.0168342	1
SN3_01000935	sneu_scaffold00010	complement(3260870..3289766)	231.151	-0.692968	-1.61661	0.00330456	0.0168481	1
SN3_00102575	sneu_scaffold00001	complement(7841570..7857344)	17.7414	2.30309	4.93512	0.00332095	0.0169172	1
SN3_01000105	sneu_scaffold00010	complement(401427..448679)	62.9319	1.32387	2.50336	0.00332729	0.0169351	1
SN3_00103455	sneu_scaffold00001	10742863..10747624	754.575	0.607766	1.5239	0.00333998	0.0169851	1
SN3_04100140	sneu_scaffold00041	451473..451757	6.53186	6.67292	102.035	0.00341145	0.0173338	1
SN3_01300870	sneu_scaffold00013	complement(3135919..3159721)	34.4388	-1.68769	-3.22141	0.00342199	0.0173725	1
SN3_00202790	sneu_scaffold00002	9206186..9206803	12.3455	3.42417	10.7344	0.00343303	0.0174137	1
SN3_00202565	sneu_scaffold00002	8580202..8588813	63.8766	-1.57958	-2.98883	0.00345636	0.0175135	1
SN3_01400010	sneu_scaffold00014	complement(14527..16761)	7.65561	6.8569	115.913	0.00345859	0.0175135	1
SN3_00501500	sneu_scaffold00005	complement(5228285..5241695)	56.6528	-1.25605	-2.38841	0.00347453	0.0175793	1
SN3_01300655	sneu_scaffold00013	complement(2307823..2309559)	8.045	6.8241	113.308	0.00348041	0.0175941	1
SN3_00102720	sneu_scaffold00001	complement(8360158..8366879)	20.025	-2.04219	-4.11871	0.00352656	0.0178123	1
SN3_00301805	sneu_scaffold00003	complement(6029582..6071003)	84.5514	1.25175	2.3813	0.00355758	0.0179537	1
SN3_00202260	sneu_scaffold00002	7637706..7656092	120.359	-0.915211	-1.88585	0.00358543	0.018079	1
SN3_00200450	sneu_scaffold00002	1344179..1365384	45.6334	-1.50982	-2.84774	0.00359266	0.0181001	1
SN3_02400335	sneu_scaffold00024	complement(1013088..1015879)	6.11479	6.62175	98.4797	0.00363014	0.0182734	1
SN3_00202640	sneu_scaffold00002	8831070..8838660	15.9653	2.55123	5.86132	0.00365029	0.0183594	1
SN3_00401160	sneu_scaffold00004	4278674..4307917	35.8703	1.69166	3.23029	0.00365465	0.0183658	1
SN3_00200295	sneu_scaffold00002	complement(980282..983691)	16.0827	-2.9403	-7.67573	0.00366265	0.0183875	1
SN3_02000295	sneu_scaffold00020	complement(1089229..1102166)	45.3368	-1.39696	-2.63346	0.00366515	0.0183875	1
SN3_00101630	sneu_scaffold00001	complement(5117973..5141375)	123.704	0.943378	1.92303	0.0036956	0.0185247	1
SN3_01400515	sneu_scaffold00014	complement(1717195..1718702)	7.35092	6.80365	111.713	0.00370981	0.0185802	1
SN3_00200305	sneu_scaffold00002	998568..1014948	16.6748	2.72132	6.59476	0.00371861	0.0186087	1
SN3_00600190	sneu_scaffold00006	complement(566823..569933)	35.2094	-1.57234	-2.97387	0.00372751	0.0186376	1
SN3_01600210	sneu_scaffold00016	758020..761028	23.8124	-2.57721	-5.96785	0.00374412	0.0187049	1
SN3_00900045	sneu_scaffold00009	complement(192446..195046)	5.94211	6.8928	118.834	0.00375646	0.0187368	1
SN3_03400035	sneu_scaffold00034	complement(75189..78547)	6.14433	6.6216	98.4688	0.0037568	0.0187368	1
SN3_02000410	sneu_scaffold00020	1522726..1547524	46.2316	1.64858	3.13524	0.00377203	0.018797	1
SN3_02000080	sneu_scaffold00020	complement(326160..336787)	92.2999	-1.04453	-2.06269	0.00377837	0.0188129	1
SN3_00300370	sneu_scaffold00003	complement(1090975..1091229)	9.44556	7.03656	131.285	0.0037949	0.0188794	1
SN3_04100165	sneu_scaffold00041	609456..616722	122.953	-0.889576	-1.85263	0.00387392	0.0192564	1
SN3_00401215	sneu_scaffold00004	complement(4462480..4468260)	11.7939	-2.98343	-7.90867	0.00387847	0.019263	1
SN3_02000640	sneu_scaffold00020	complement(2374631..2376141)	7.7403	6.76924	109.08	0.00388841	0.0192962	1
SN3_00700130	sneu_scaffold00007	317046..325608	38.9881	1.56053	2.94962	0.00389914	0.0193334	1
SN3_00400935	sneu_scaffold00004	3437176..3444485	35.5225	-1.56906	-2.96712	0.00393338	0.0194869	1
SN3_03000005	sneu_scaffold00030	20280..25965	19735.5	-0.586093	-1.50118	0.00394217	0.0195142	1
SN3_01000920	sneu_scaffold00010	complement(3177437..3227138)	45.9339	-1.30016	-2.46256	0.00395034	0.0195384	1
SN3_01200305	sneu_scaffold00012	complement(992997..1020054)	88.4127	1.01446	2.02014	0.00397659	0.019652	1
SN3_04100025	sneu_scaffold00041	complement(119343..125239)	39.7809	-1.5661	-2.96102	0.00398161	0.0196604	1
SN3_01000570	sneu_scaffold00010	1912851..1919489	8.72193	-4.65828	-25.2512	0.00399041	0.0196876	1
SN3_01800500	sneu_scaffold00018	1574590..1594720	29.3905	1.96625	3.90752	0.00400262	0.0197314	1
SN3_00600090	sneu_scaffold00006	347026..367279	329.371	-0.715684	-1.64226	0.00403285	0.019864	1
SN3_02500135	sneu_scaffold00025	353704..354552	29.2377	-2.36262	-5.14303	0.00407204	0.0200346	1
SN3_04100005	sneu_scaffold00041	27076..32094	87.4862	1.06289	2.08911	0.0040742	0.0200346	1
SN3_00400865	sneu_scaffold00004	complement(3151264..3153598)	40.0166	1.36913	2.58315	0.00408525	0.0200724	1
SN3_02200250	sneu_scaffold00022	complement(786210..789575)	38.3022	-1.48375	-2.79675	0.00409456	0.0200853	1
SN3_01500215	sneu_scaffold00015	complement(679047..684611)	163.856	-0.803963	-1.74589	0.00409463	0.0200853	1
SN3_02600205	sneu_scaffold00026	809082..832057	7.94997	4.5706	23.7622	0.00416286	0.0204032	1
SN3_01500160	sneu_scaffold00015	complement(489735..493621)	18.4863	2.18958	4.56173	0.0041715	0.0204252	1
SN3_02000550	sneu_scaffold00020	2066277..2077793	148.094	1.00522	2.00725	0.00417422	0.0204252	1
SN3_02400480	sneu_scaffold00024	complement(1655052..1684771)	91.4386	0.984526	1.97866	0.00418031	0.0204382	1
SN3_00102195	sneu_scaffold00001	6670737..6682677	65.5962	-1.4576	-2.74651	0.004185	0.0204444	1
SN3_00102040	sneu_scaffold00001	6221113..6232160	54.3702	-1.22211	-2.33288	0.00418938	0.0204453	1
SN3_01600325	sneu_scaffold00016	1083688..1095313	7.38809	6.70287	104.175	0.00419206	0.0204453	1
SN3_00102980	sneu_scaffold00001	9275725..9276492	41.5285	1.46511	2.76084	0.00422616	0.0205947	1
SN3_00301045	sneu_scaffold00003	3196742..3197902	5.91896	5.12866	34.985	0.00434391	0.0211513	1
SN3_00103285	sneu_scaffold00001	10170392..10182800	78.6411	-1.12552	-2.1818	0.00435057	0.0211664	1
SN3_01600475	sneu_scaffold00016	1725011..1734431	300.098	0.672135	1.59343	0.0043546	0.0211687	1
SN3_00200260	sneu_scaffold00002	complement(887727..911519)	62.0684	1.23488	2.35361	0.00435959	0.0211757	1
SN3_00400105	sneu_scaffold00004	complement(245148..248120)	135.636	0.938276	1.91624	0.00439057	0.0213087	1
SN3_01300825	sneu_scaffold00013	3011503..3055321	404.547	-0.667994	-1.58886	0.00439548	0.0213152	1
SN3_00200445	sneu_scaffold00002	complement(1341615..1343820)	14.3245	-2.77804	-6.85919	0.00440074	0.0213234	1
SN3_02100515	sneu_scaffold00021	1848287..1874832	27.9271	-1.93495	-3.82364	0.00444402	0.0215155	1
SN3_02300275	sneu_scaffold00023	complement(865760..874950)	24.6881	-2.12278	-4.35534	0.00447951	0.0216679	1
SN3_00201505	sneu_scaffold00002	4884549..4907399	299.687	0.743722	1.67449	0.00448276	0.0216679	1
SN3_01001010	sneu_scaffold00010	complement(3557960..3573400)	99.6524	-1.03971	-2.05581	0.00451422	0.0218023	1
SN3_00101180	sneu_scaffold00001	3576653..3588735	25.137	-1.93367	-3.82025	0.00452594	0.0218412	1
SN3_00400015	sneu_scaffold00004	52323..59912	24.2726	1.76587	3.4008	0.00456491	0.0220113	1
SN3_01500900	sneu_scaffold00015	2911017..2924324	101.944	-0.985134	-1.9795	0.00458845	0.022107	1
SN3_00401070	sneu_scaffold00004	3918249..3939763	31.5442	-1.87765	-3.67476	0.00464496	0.0223612	1
SN3_02500330	sneu_scaffold00025	872725..881522	34.2509	-1.59671	-3.02454	0.00465327	0.022383	1
SN3_00100895	sneu_scaffold00001	2850096..2877594	145.075	0.960617	1.94614	0.00465901	0.0223926	1
SN3_00500420	sneu_scaffold00005	complement(1433661..1440961)	32.4717	-1.91595	-3.77362	0.00467559	0.0224541	1
SN3_00900320	sneu_scaffold00009	complement(1213051..1218003)	152.974	0.824448	1.77086	0.00469102	0.0225101	1
SN3_00202490	sneu_scaffold00002	8294230..8307308	32.0354	1.83863	3.5767	0.00471301	0.0225974	1
SN3_01700355	sneu_scaffold00017	1397215..1406628	42.9258	-1.46458	-2.75983	0.00471953	0.0226104	1
SN3_00400855	sneu_scaffold00004	complement(3122323..3127554)	138.301	0.886122	1.8482	0.00473192	0.0226516	1
SN3_00900815	sneu_scaffold00009	2973320..2984076	196.461	-0.899514	-1.86544	0.00474022	0.0226731	1
SN3_02600200	sneu_scaffold00026	complement(797735..806977)	63.4408	1.19236	2.28527	0.00475664	0.0227334	1
SN3_03900020	sneu_scaffold00039	66081..72189	167.738	0.827444	1.77454	0.00477584	0.0228068	1
SN3_01700570	sneu_scaffold00017	complement(2297133..2323816)	29.3227	1.84599	3.595	0.00479271	0.0228691	1
SN3_00400875	sneu_scaffold00004	3180632..3180913	81.0849	-1.10662	-2.1534	0.00480076	0.0228891	1
SN3_01800755	sneu_scaffold00018	complement(2429867..2437333)	47.6757	-1.92338	-3.79311	0.00488209	0.0232583	1
SN3_00201560	sneu_scaffold00002	complement(5132637..5156729)	15.9537	-2.68303	-6.42201	0.00494314	0.0235303	1
SN3_01900335	sneu_scaffold00019	963366..965543	17.6162	2.26588	4.80947	0.00495549	0.0235703	1
SN3_02500665	sneu_scaffold00025	complement(1965738..1972551)	141.684	-0.886479	-1.84866	0.00500893	0.0237906	1
SN3_00103380	sneu_scaffold00001	complement(10514295..10523783)	40.2625	-1.40818	-2.65403	0.00500982	0.0237906	1
SN3_01500175	sneu_scaffold00015	complement(606648..608885)	17.5051	2.22767	4.68378	0.00501757	0.0237986	1
SN3_03100310	sneu_scaffold00031	complement(1306763..1331267)	22.3533	-2.15435	-4.45167	0.00501949	0.0237986	1
SN3_00900895	sneu_scaffold00009	3298616..3329246	130.997	0.864662	1.82091	0.00508075	0.0240699	1
SN3_01800765	sneu_scaffold00018	complement(2455534..2462489)	5.70578	6.68357	102.791	0.00509697	0.0241276	1
SN3_00900670	sneu_scaffold00009	2492696..2498194	5.77187	6.47821	89.1526	0.00513781	0.0242881	1
SN3_00300890	sneu_scaffold00003	2682751..2705369	43.9345	1.36464	2.57512	0.00513904	0.0242881	1
SN3_04100160	sneu_scaffold00041	578794..605825	138.846	-0.866854	-1.82368	0.00515327	0.024336	1
SN3_01300250	sneu_scaffold00013	complement(772642..784973)	46.3913	-1.40183	-2.64237	0.00515872	0.0243425	1
SN3_00601190	sneu_scaffold00006	complement(4259040..4269703)	71.867	-1.01236	-2.01721	0.00516986	0.0243569	1
SN3_01900810	sneu_scaffold00019	2448918..2453831	62.3377	1.25752	2.39084	0.00516996	0.0243569	1
SN3_01400090	sneu_scaffold00014	282441..328323	408.77	0.665116	1.5857	0.00522402	0.0245921	1
SN3_00102530	sneu_scaffold00001	7755293..7768121	43.7905	1.46181	2.75453	0.00524847	0.0246877	1
SN3_00800065	sneu_scaffold00008	247294..274484	425.992	0.673254	1.59467	0.00527041	0.0247713	1
SN3_00101275	sneu_scaffold00001	complement(3796653..3799571)	108.566	0.928127	1.9028	0.00527642	0.02478	1
SN3_03900170	sneu_scaffold00039	complement(449142..480416)	1105.77	0.551167	1.46527	0.00530108	0.0248762	1
SN3_00300520	sneu_scaffold00003	1575853..1590727	75.3723	1.14763	2.2155	0.00535676	0.0251177	1
SN3_02400460	sneu_scaffold00024	1540760..1570933	80.4531	-1.19089	-2.28293	0.00538741	0.0252415	1
SN3_00500665	sneu_scaffold00005	2234483..2242594	5.29222	6.56593	94.7416	0.00540232	0.0252915	1
SN3_00901045	sneu_scaffold00009	3966912..3997011	191.222	0.718667	1.64566	0.00546546	0.0255664	1
SN3_03700020	sneu_scaffold00037	30166..55181	29.0785	-1.93038	-3.81155	0.00546961	0.0255664	1
SN3_00300910	sneu_scaffold00003	complement(2767837..2786018)	182.829	0.709322	1.63504	0.0054772	0.0255817	1
SN3_02900275	sneu_scaffold00029	complement(1053135..1071685)	57.3339	-1.30145	-2.46477	0.00550201	0.0256739	1
SN3_01000660	sneu_scaffold00010	2222719..2258784	106.655	-0.973887	-1.96412	0.00550556	0.0256739	1
SN3_01200590	sneu_scaffold00012	2160733..2174519	70.7818	-1.41309	-2.66306	0.00552802	0.025746	1
SN3_00400835	sneu_scaffold00004	complement(3023610..3033810)	123.094	0.834693	1.78348	0.00552966	0.025746	1
SN3_00400615	sneu_scaffold00004	2176649..2183173	17.311	-2.87566	-7.33941	0.00554523	0.0257983	1
SN3_02400585	sneu_scaffold00024	complement(2047095..2063617)	453.272	-0.896471	-1.86151	0.00558365	0.0259568	1
SN3_02300030	sneu_scaffold00023	49592..51796	6.75722	3.67971	12.8146	0.00561181	0.0260674	1
SN3_03000280	sneu_scaffold00030	complement(1267900..1286704)	100.25	-1.1823	-2.26938	0.00565413	0.0262435	1
SN3_00200075	sneu_scaffold00002	complement(269597..276404)	17.1402	-2.22731	-4.6826	0.00566678	0.0262817	1
SN3_01000645	sneu_scaffold00010	2176054..2186681	221.192	-0.715487	-1.64204	0.00570592	0.0264293	1
SN3_00900840	sneu_scaffold00009	complement(3061745..3066204)	53.1468	-1.26646	-2.4057	0.00570748	0.0264293	1
SN3_01000285	sneu_scaffold00010	complement(1057243..1061264)	32.7686	-1.85048	-3.60619	0.00572663	0.0264973	1
SN3_02900180	sneu_scaffold00029	complement(705426..721675)	21.5431	-1.93827	-3.83245	0.00575798	0.0266184	1
SN3_00103155	sneu_scaffold00001	complement(9818913..9823821)	9.95417	-3.3854	-10.4497	0.00576174	0.0266184	1
SN3_01900160	sneu_scaffold00019	414007..417918	5.79853	6.6313	99.1336	0.00576666	0.0266205	1
SN3_01500660	sneu_scaffold00015	2038793..2056079	41.8657	1.37704	2.59735	0.00584471	0.0269482	1
SN3_01100325	sneu_scaffold00011	1168464..1180433	90.7748	0.921201	1.89369	0.00584669	0.0269482	1
SN3_00800040	sneu_scaffold00008	122470..140740	46.4059	-1.70259	-3.25484	0.00588076	0.0270805	1
SN3_00200240	sneu_scaffold00002	847228..856166	50.5686	-1.91133	-3.76155	0.00588449	0.0270805	1
SN3_00103160	sneu_scaffold00001	9834389..9838735	50.7175	1.55171	2.93165	0.00588961	0.0270831	1
SN3_01800430	sneu_scaffold00018	1302098..1307903	410.014	-0.698555	-1.62288	0.00589491	0.0270866	1
SN3_02000130	sneu_scaffold00020	532275..542999	86.0088	-1.12471	-2.18058	0.00591659	0.0271652	1
SN3_01900370	sneu_scaffold00019	complement(1013997..1019820)	5.2412	6.66876	101.741	0.00595733	0.027313	1
SN3_00701245	sneu_scaffold00007	complement(3797215..3808261)	51.5007	-1.60442	-3.04073	0.00595795	0.027313	1
SN3_00600405	sneu_scaffold00006	complement(1380877..1391428)	68.1368	1.13448	2.19539	0.00597163	0.0273547	1
SN3_00600870	sneu_scaffold00006	complement(2909629..2914058)	18.6819	-2.16241	-4.47662	0.00597862	0.0273656	1
SN3_00501050	sneu_scaffold00005	3729559..3738703	167.137	-0.828116	-1.77537	0.00598661	0.0273811	1
SN3_00601010	sneu_scaffold00006	complement(3540741..3577226)	14.7262	2.57246	5.94824	0.0060003	0.0274227	1
SN3_00601200	sneu_scaffold00006	complement(4311662..4315640)	13.6205	-2.8634	-7.27728	0.00602095	0.027496	1
SN3_00202245	sneu_scaffold00002	7589093..7613818	37.4505	-1.45185	-2.73559	0.00604758	0.0275964	1
SN3_00400465	sneu_scaffold00004	complement(1559476..1587687)	148.234	0.794342	1.73429	0.00608308	0.0277372	1
SN3_02900340	sneu_scaffold00029	1234143..1259437	32.1841	-1.51227	-2.85259	0.00610898	0.027834	1
SN3_00700215	sneu_scaffold00007	complement(599888..608819)	38.5517	-1.47185	-2.77378	0.00615367	0.0280161	1
SN3_00400255	sneu_scaffold00004	complement(769633..787784)	43.7844	-1.53029	-2.88844	0.00615906	0.0280193	1
SN3_00600200	sneu_scaffold00006	582303..586900	961.041	-0.612157	-1.52854	0.00617408	0.0280661	1
SN3_00101285	sneu_scaffold00001	3802866..3866057	253.901	-0.667688	-1.58853	0.00619344	0.0281327	1
SN3_00600735	sneu_scaffold00006	2445828..2455493	107.698	-1.02245	-2.03137	0.00620123	0.0281466	1
SN3_04700030	sneu_scaffold00047	116194..129853	320.096	0.607545	1.52366	0.00621073	0.0281683	1
SN3_02500660	sneu_scaffold00025	complement(1961467..1962828)	5.61426	6.56296	94.5473	0.00624419	0.0282951	1
SN3_00100925	sneu_scaffold00001	2962472..2966488	6.10673	6.59487	96.6616	0.00624821	0.0282951	1
SN3_00701255	sneu_scaffold00007	3812563..3819580	18.3632	-2.29075	-4.89309	0.0062684	0.028365	1
SN3_03800075	sneu_scaffold00038	complement(192450..246848)	281.427	0.604759	1.52073	0.00628534	0.0284201	1
SN3_02900105	sneu_scaffold00029	complement(473697..476047)	35.6337	-9.37619	-664.53	0.00630046	0.0284668	1
SN3_03100245	sneu_scaffold00031	complement(1103975..1118175)	214.539	-0.691986	-1.61551	0.00631428	0.0285076	1
SN3_01500715	sneu_scaffold00015	complement(2213134..2228019)	302.095	-0.675986	-1.59769	0.006323	0.0285253	1
SN3_01300670	sneu_scaffold00013	2336804..2355767	11.6671	-2.95657	-7.76277	0.00633145	0.0285418	1
SN3_00900955	sneu_scaffold00009	complement(3573577..3596375)	5.66756	6.54823	93.5865	0.00635578	0.0286299	1
SN3_00202135	sneu_scaffold00002	7073615..7120135	253.613	0.639933	1.55826	0.00637827	0.0287094	1
SN3_03300265	sneu_scaffold00033	complement(933016..955182)	58.2558	1.20722	2.30892	0.00641531	0.0288544	1
SN3_02000425	sneu_scaffold00020	1586928..1592005	60.3318	-1.46619	-2.76292	0.00649871	0.0291982	1
SN3_02500555	sneu_scaffold00025	complement(1608687..1616278)	32.6558	-1.64301	-3.12317	0.00650156	0.0291982	1
SN3_02700275	sneu_scaffold00027	complement(1074169..1087251)	39.8842	-1.66524	-3.17167	0.00651379	0.0292311	1
SN3_01300510	sneu_scaffold00013	1849860..1857731	148.318	-0.891786	-1.85547	0.00653031	0.0292831	1
SN3_01800590	sneu_scaffold00018	1869024..1878515	14.9464	2.78296	6.88264	0.00654794	0.0293401	1
SN3_02800255	sneu_scaffold00028	complement(715399..725660)	99.8647	-0.913665	-1.88382	0.0065582	0.0293597	1
SN3_00100240	sneu_scaffold00001	787392..789230	12.3634	2.62939	6.18764	0.00656217	0.0293597	1
SN3_00201535	sneu_scaffold00002	4980208..4987793	7.31269	6.67189	101.962	0.00656957	0.0293655	1
SN3_02200060	sneu_scaffold00022	complement(270628..291002)	47.3934	-1.50772	-2.8436	0.00657334	0.0293655	1
SN3_00300950	sneu_scaffold00003	complement(2961400..2973153)	97.7719	0.904556	1.87197	0.00663601	0.0296233	1
SN3_01700260	sneu_scaffold00017	1131047..1156483	122.52	0.802436	1.74404	0.00668044	0.0297993	1
SN3_01100480	sneu_scaffold00011	complement(1800973..1820912)	72.0742	1.04429	2.06235	0.00671861	0.0299471	1
SN3_01200350	sneu_scaffold00012	1169209..1170700	6.33147	6.485	89.5735	0.00674113	0.0300103	1
SN3_02300205	sneu_scaffold00023	690234..721428	61.4142	-1.28198	-2.43173	0.00674286	0.0300103	1
SN3_04100090	sneu_scaffold00041	341567..347389	41.7189	-1.81314	-3.51407	0.00678621	0.0301806	1
SN3_00100810	sneu_scaffold00001	2559986..2607627	131.194	0.900514	1.86673	0.00680198	0.0302282	1
SN3_02100200	sneu_scaffold00021	669356..768279	36.6105	1.40441	2.6471	0.00690599	0.0306675	1
SN3_02700225	sneu_scaffold00027	complement(924665..932637)	18.6205	-1.94983	-3.8633	0.00691522	0.0306856	1
SN3_00202405	sneu_scaffold00002	complement(8004944..8020386)	127.569	-0.841104	-1.79142	0.0069662	0.0308888	1
SN3_01000945	sneu_scaffold00010	3318846..3330184	11.55	3.32967	10.0538	0.00698163	0.0309342	1
SN3_03400115	sneu_scaffold00034	complement(361822..372361)	15.445	-2.81445	-7.03453	0.00700244	0.0310034	1
SN3_02500590	sneu_scaffold00025	complement(1695341..1704442)	43.2072	1.33467	2.52217	0.00703254	0.0311103	1
SN3_00202155	sneu_scaffold00002	7186893..7199623	144.182	-0.809046	-1.75205	0.00703705	0.0311103	1
SN3_04300090	sneu_scaffold00043	complement(262794..270520)	58.9686	-1.22408	-2.33607	0.00707089	0.0312368	1
SN3_01300440	sneu_scaffold00013	1495131..1504821	23.71	-2.13045	-4.37853	0.00708547	0.0312779	1
SN3_00700050	sneu_scaffold00007	complement(137773..149812)	29.6428	-1.66008	-3.16035	0.00711871	0.0314014	1
SN3_00601095	sneu_scaffold00006	3863814..3887838	32.7142	-1.66863	-3.17913	0.00713425	0.0314467	1
SN3_01900470	sneu_scaffold00019	complement(1378323..1381067)	12.9201	3.39009	10.4838	0.0071896	0.0316568	1
SN3_03200220	sneu_scaffold00032	complement(823665..855277)	352.241	0.589594	1.50482	0.00719255	0.0316568	1
SN3_01100715	sneu_scaffold00011	complement(2811891..2820718)	57.5195	-1.11186	-2.16124	0.0072568	0.031916	1
SN3_00801155	sneu_scaffold00008	3954302..3968177	53.433	1.29122	2.44735	0.0073046	0.0321025	1
SN3_02300220	sneu_scaffold00023	743149..747304	28.7176	-2.14852	-4.43374	0.00734238	0.0322448	1
SN3_01100510	sneu_scaffold00011	1894990..1926465	36.1801	-1.43695	-2.70748	0.00739986	0.0324732	1
SN3_00900830	sneu_scaffold00009	3010168..3037420	128.641	0.959166	1.94419	0.00745903	0.0327088	1
SN3_00400810	sneu_scaffold00004	complement(2860141..2886781)	158.997	0.746394	1.67759	0.00753469	0.0329998	1
SN3_00501450	sneu_scaffold00005	complement(5075839..5085392)	94.8593	-1.06319	-2.08955	0.00753802	0.0329998	1
SN3_00200065	sneu_scaffold00002	complement(244437..251213)	10.3481	3.0837	8.47787	0.00754203	0.0329998	1
SN3_01600515	sneu_scaffold00016	complement(1876916..1902758)	87.3896	-1.16649	-2.24465	0.00757505	0.03312	1
SN3_00202395	sneu_scaffold00002	7982325..7995787	39.4906	-1.45646	-2.74435	0.00759472	0.0331752	1
SN3_00800835	sneu_scaffold00008	2650594..2665635	201.586	-0.754459	-1.687	0.00759882	0.0331752	1
SN3_01400220	sneu_scaffold00014	810508..826414	34.9321	-1.59723	-3.02563	0.00761154	0.0332064	1
SN3_00103110	sneu_scaffold00001	9716601..9726094	88.8712	-1.28601	-2.43853	0.00764997	0.0333496	1
SN3_02100075	sneu_scaffold00021	complement(274911..293723)	74.4529	-1.05024	-2.07087	0.00767324	0.0334266	1
SN3_03400080	sneu_scaffold00034	complement(229096..262755)	81.7536	-1.01189	-2.01655	0.00771809	0.0335974	1
SN3_00103580	sneu_scaffold00001	complement(11165164..11198532)	105.808	0.854523	1.80816	0.00775534	0.0337349	1
SN3_00103470	sneu_scaffold00001	10804978..10825992	55.3055	1.21808	2.32637	0.00776878	0.0337687	1
SN3_03200245	sneu_scaffold00032	complement(979906..1013223)	37.6133	1.42663	2.68818	0.00781999	0.0339665	1
SN3_00800445	sneu_scaffold00008	complement(1488270..1500799)	43.1355	1.28884	2.44332	0.00784488	0.034025	1
SN3_01000695	sneu_scaffold00010	complement(2365396..2385590)	13.7992	-2.33877	-5.0587	0.00784726	0.034025	1
SN3_00800375	sneu_scaffold00008	complement(1182808..1189329)	67.5169	1.10617	2.15274	0.00785061	0.034025	1
SN3_02100130	sneu_scaffold00021	488077..498524	7.48066	3.76631	13.6073	0.00790348	0.0342293	1
SN3_01900085	sneu_scaffold00019	199309..202137	13.6064	3.38902	10.4761	0.00792723	0.0343071	1
SN3_02700320	sneu_scaffold00027	complement(1292077..1302828)	43.9295	1.46305	2.7569	0.00793363	0.0343099	1
SN3_02000030	sneu_scaffold00020	complement(153500..177955)	65.4298	-1.36264	-2.57156	0.00795504	0.0343776	1
SN3_01000310	sneu_scaffold00010	complement(1090554..1094442)	7.25926	-4.39484	-21.0367	0.00799282	0.0345158	1
SN3_01500150	sneu_scaffold00015	470390..484499	53.3168	-1.64294	-3.12302	0.00802945	0.0346488	1
SN3_03600115	sneu_scaffold00036	285440..297460	72.9437	0.952241	1.93488	0.0080628	0.0347675	1
SN3_00201695	sneu_scaffold00002	complement(5573971..5585642)	18.7932	-2.14351	-4.41836	0.00811319	0.0349595	1
SN3_02600465	sneu_scaffold00026	1632038..1642366	5.61777	3.82671	14.1891	0.00812421	0.0349817	1
SN3_01300620	sneu_scaffold00013	complement(2139649..2161302)	106.489	0.908351	1.8769	0.00813115	0.0349863	1
SN3_06700115	sneu_scaffold00067	7523..8329	6.88697	3.31007	9.91812	0.00816953	0.035126	1
SN3_03400145	sneu_scaffold00034	complement(457037..479750)	66.8346	1.11014	2.15867	0.00818544	0.035169	1
SN3_00401430	sneu_scaffold00004	complement(5233388..5241544)	48.7711	1.29412	2.45227	0.00820993	0.0352472	1
SN3_00300010	sneu_scaffold00003	49903..54822	99.6669	-0.949897	-1.93174	0.00821548	0.0352472	1
SN3_03300245	sneu_scaffold00033	863956..881352	256.112	-0.749431	-1.68113	0.00826785	0.0354464	1
SN3_01800640	sneu_scaffold00018	2049603..2050142	34.1561	1.38402	2.60994	0.00837614	0.0358848	1
SN3_01200605	sneu_scaffold00012	2216255..2236550	23.4229	-2.00631	-4.01755	0.00846111	0.0362228	1
SN3_03100225	sneu_scaffold00031	complement(990665..1007687)	9.66516	-2.98858	-7.93692	0.00847646	0.0362624	1
SN3_02200170	sneu_scaffold00022	complement(588312..598156)	54.4811	-1.25356	-2.38429	0.00856514	0.0366155	1
SN3_00102285	sneu_scaffold00001	complement(6930624..6947953)	42.1806	-1.31726	-2.49192	0.00859776	0.0367286	1
SN3_00102570	sneu_scaffold00001	complement(7833215..7840392)	5.76959	4.86935	29.2295	0.00862116	0.0367858	1
SN3_00102750	sneu_scaffold00001	complement(8476018..8487121)	22.1946	-2.03235	-4.0907	0.00862352	0.0367858	1
SN3_01800515	sneu_scaffold00018	complement(1596943..1615754)	126.574	-0.83688	-1.78618	0.00863052	0.0367894	1
SN3_01200510	sneu_scaffold00012	1814991..1856133	82.6714	-1.0124	-2.01727	0.00863952	0.0368014	1
SN3_00801085	sneu_scaffold00008	complement(3695006..3701757)	1918.55	0.528257	1.44219	0.00869493	0.0370109	1
SN3_02600350	sneu_scaffold00026	complement(1237955..1247445)	31.8627	1.6617	3.16389	0.00870373	0.0370177	1
SN3_02800115	sneu_scaffold00028	complement(301717..305575)	4.46097	6.31115	79.4046	0.00870896	0.0370177	1
SN3_03600210	sneu_scaffold00036	626937..640594	131.059	-0.845514	-1.79691	0.00872376	0.0370542	1
SN3_02500225	sneu_scaffold00025	547535..560751	24.7101	1.85117	3.60793	0.00880689	0.0373806	1
SN3_00700120	sneu_scaffold00007	complement(268006..292628)	181.125	0.728278	1.65666	0.00884008	0.0374948	1
SN3_00200565	sneu_scaffold00002	1708522..1718929	192.774	0.695355	1.61928	0.00887512	0.0376166	1
SN3_02000135	sneu_scaffold00020	complement(542193..561385)	22.1716	1.69353	3.23446	0.00892406	0.0377971	1
SN3_01300080	sneu_scaffold00013	156185..171055	243.529	-0.738848	-1.66884	0.0089592	0.037919	1
SN3_04300005	sneu_scaffold00043	965..15135	11.4547	-2.7039	-6.5156	0.00897541	0.0379606	1
SN3_00701135	sneu_scaffold00007	3434011..3444565	217.437	-0.651826	-1.57116	0.00905684	0.0382779	1
SN3_00500485	sneu_scaffold00005	complement(1689765..1724665)	46.004	1.12843	2.1862	0.00908256	0.0383593	1
SN3_01600025	sneu_scaffold00016	98301..112047	30.4425	1.5755	2.98039	0.00909909	0.0384019	1
SN3_01500765	sneu_scaffold00015	complement(2392506..2399521)	69.3325	-1.2845	-2.43597	0.00916304	0.0386444	1
SN3_03100115	sneu_scaffold00031	625596..631025	46.5774	1.26103	2.39667	0.00929152	0.0391585	1
SN3_01400225	sneu_scaffold00014	complement(822626..831119)	29.377	-1.44307	-2.71899	0.00930395	0.0391832	1
SN3_00900825	sneu_scaffold00009	complement(3005693..3011178)	5.83508	6.39792	84.3267	0.00951691	0.0400517	1
SN3_03800035	sneu_scaffold00038	101529..120051	289.101	0.564009	1.47837	0.00953839	0.0401113	1
SN3_01400420	sneu_scaffold00014	1368040..1375316	24.6283	1.55761	2.94365	0.00954453	0.0401113	1
SN3_03300070	sneu_scaffold00033	complement(195307..203373)	909.943	-0.608635	-1.52482	0.00956384	0.0401641	1
SN3_00600205	sneu_scaffold00006	complement(586899..592675)	115.786	0.912296	1.88204	0.00959001	0.0402456	1
SN3_02800405	sneu_scaffold00028	1296443..1299260	31.7694	-1.59392	-3.01867	0.00960401	0.040276	1
SN3_02300215	sneu_scaffold00023	728333..743050	27.3063	-1.64916	-3.13652	0.00961086	0.0402764	1
SN3_00202380	sneu_scaffold00002	complement(7927836..7937848)	77.5272	-1.0064	-2.00889	0.00964805	0.0404038	1
SN3_04300125	sneu_scaffold00043	344303..349194	58.0833	-1.12624	-2.18289	0.00971597	0.0406571	1
SN3_00800045	sneu_scaffold00008	complement(143697..164662)	82.9125	0.880499	1.84101	0.00972221	0.0406571	1
SN3_02100010	sneu_scaffold00021	26644..36489	491.662	-0.551006	-1.46511	0.00978152	0.0408764	1
SN3_02700050	sneu_scaffold00027	177459..204857	182.342	0.733593	1.66278	0.00982393	0.0410249	1
SN3_00101990	sneu_scaffold00001	complement(6128625..6137756)	5.08192	4.21686	18.5952	0.00984237	0.0410731	1
SN3_01200525	sneu_scaffold00012	complement(1910215..1920632)	16.1784	2.15345	4.4489	0.00987298	0.041172	1
SN3_00102120	sneu_scaffold00001	6466784..6498477	34.3989	1.38097	2.60443	0.00989496	0.0412348	1
SN3_00201530	sneu_scaffold00002	4975214..4978723	5.63574	3.827	14.1919	0.00998291	0.0415722	1
SN3_00700285	sneu_scaffold00007	787641..817679	86.0014	-0.92535	-1.89914	0.0100589	0.0418594	1
SN3_01100150	sneu_scaffold00011	complement(479076..479321)	11.3682	-2.70392	-6.51571	0.0100723	0.0418858	1
SN3_02100725	sneu_scaffold00021	2368438..2379746	11.553	2.87063	7.31385	0.0100915	0.0418943	1
SN3_01100155	sneu_scaffold00011	481175..484118	4.48472	6.33124	80.518	0.0100949	0.0418943	1
SN3_00400580	sneu_scaffold00004	1945192..1986338	254.434	-0.652688	-1.57209	0.0100954	0.0418943	1
SN3_00102665	sneu_scaffold00001	8186395..8200359	97.0816	0.90378	1.87096	0.010138	0.0420416	1
SN3_00700830	sneu_scaffold00007	complement(2488082..2504535)	39.9235	1.2349	2.35366	0.0102071	0.0422986	1
SN3_00200340	sneu_scaffold00002	1082452..1088738	24.8758	-2.14736	-4.43016	0.0102155	0.0423042	1
SN3_02400395	sneu_scaffold00024	1306285..1319249	19.734	1.76895	3.40806	0.0102588	0.0424538	1
SN3_01400745	sneu_scaffold00014	2629201..2646478	38.7985	-1.5184	-2.86473	0.0103445	0.0427787	1
SN3_00101210	sneu_scaffold00001	complement(3633664..3642783)	51.1655	-1.23805	-2.35879	0.0104951	0.0433715	1
SN3_01500575	sneu_scaffold00015	complement(1834064..1845746)	248.235	-0.625874	-1.54314	0.0105757	0.0436741	1
SN3_00700970	sneu_scaffold00007	2993413..2994279	4.33062	4.86597	29.1611	0.0106413	0.0439147	1
SN3_01100520	sneu_scaffold00011	complement(1947433..1964014)	139.868	0.738058	1.66793	0.0106651	0.0439825	1
SN3_01100595	sneu_scaffold00011	2264252..2315218	111.621	0.780816	1.7181	0.0106815	0.0440195	1
SN3_02300535	sneu_scaffold00023	1655473..1667570	230.378	0.614203	1.53071	0.0107012	0.0440704	1
SN3_03900040	sneu_scaffold00039	complement(120554..128173)	196.017	0.785016	1.72311	0.0107141	0.0440931	1
SN3_01200445	sneu_scaffold00012	1639904..1652798	738.064	-0.608676	-1.52486	0.0107375	0.0441588	1
SN3_00501360	sneu_scaffold00005	4789082..4803996	11.1289	2.52044	5.73756	0.0108121	0.0444349	1
SN3_00800990	sneu_scaffold00008	complement(3161776..3205078)	403.479	0.573317	1.48794	0.0108299	0.0444545	1
SN3_00103395	sneu_scaffold00001	10557165..10563083	10.8554	-2.83291	-7.12511	0.0108318	0.0444545	1
SN3_03700140	sneu_scaffold00037	complement(548903..560869)	57.4725	-1.23944	-2.36107	0.0108789	0.0446169	1
SN3_00600250	sneu_scaffold00006	768910..780696	56.1649	-1.12833	-2.18605	0.0108896	0.0446303	1
SN3_01800780	sneu_scaffold00018	complement(2521009..2525813)	10.3002	-2.82281	-7.0754	0.0109082	0.0446757	1
SN3_00600630	sneu_scaffold00006	2117874..2134070	7.07041	-4.30106	-19.7128	0.0109194	0.0446907	1
SN3_03600235	sneu_scaffold00036	701780..745597	427.324	0.569057	1.48355	0.0109481	0.044756	1
SN3_00701005	sneu_scaffold00007	complement(3025566..3029966)	119.216	0.873089	1.83158	0.0109504	0.044756	1
SN3_01900585	sneu_scaffold00019	1773508..1776201	8.15203	3.11503	8.66401	0.0109689	0.044801	1
SN3_01900450	sneu_scaffold00019	1313634..1329572	28.7307	-1.55147	-2.93117	0.0110148	0.0449575	1
SN3_00300500	sneu_scaffold00003	1486764..1513420	126.955	0.763684	1.69782	0.0110878	0.0452245	1
SN3_04300150	sneu_scaffold00043	477572..487543	6.29492	3.15477	8.90594	0.0111383	0.0453996	1
SN3_00900495	sneu_scaffold00009	complement(1718789..1735345)	58.3414	-1.17885	-2.26397	0.0111485	0.04541	1
SN3_01100830	sneu_scaffold00011	3065731..3103102	215.793	0.642575	1.56111	0.0112123	0.045599	1
SN3_01300115	sneu_scaffold00013	complement(291699..298811)	36.4125	1.49114	2.81111	0.0112137	0.045599	1
SN3_02600130	sneu_scaffold00026	587607..594902	16.7498	2.50229	5.66585	0.0112179	0.045599	1
SN3_02700025	sneu_scaffold00027	90132..97107	12.1161	-2.48752	-5.60813	0.0112343	0.0456344	1
SN3_02100580	sneu_scaffold00021	1995322..2016379	22.3187	1.96595	3.9067	0.0113769	0.04618	1
SN3_02000120	sneu_scaffold00020	511763..517541	36.6893	-1.42457	-2.68435	0.0113841	0.04618	1
SN3_03100340	sneu_scaffold00031	complement(1387995..1392487)	24.6561	-1.60062	-3.03274	0.0114374	0.0463648	1
SN3_02900130	sneu_scaffold00029	532768..559758	280.159	-0.625588	-1.54284	0.0114577	0.0464155	1
SN3_00100640	sneu_scaffold00001	2114627..2119990	18.471	-1.92284	-3.79169	0.0114706	0.0464359	1
SN3_00100800	sneu_scaffold00001	2530455..2553596	83.2869	-0.942389	-1.92171	0.0115107	0.0465667	1
SN3_02300380	sneu_scaffold00023	complement(1294871..1296905)	8.37345	3.81201	14.0453	0.0115559	0.0467179	1
SN3_00100110	sneu_scaffold00001	307626..322587	113.903	0.892763	1.85673	0.0116552	0.0470872	1
SN3_02200660	sneu_scaffold00022	complement(2203776..2224656)	168.426	0.710505	1.63638	0.0116855	0.0471778	1
SN3_03200105	sneu_scaffold00032	complement(450390..482425)	42.8395	1.43121	2.69672	0.0117341	0.0473417	1
SN3_04000115	sneu_scaffold00040	complement(299770..300248)	3.81335	5.9375	61.2864	0.0118421	0.0477452	1
SN3_02000045	sneu_scaffold00020	complement(223473..227215)	30.5014	-1.81946	-3.52949	0.0118657	0.047798	1
SN3_03800180	sneu_scaffold00038	633385..671366	683.936	-0.552572	-1.4667	0.0118712	0.047798	1
SN3_00300495	sneu_scaffold00003	1477575..1485406	29.0325	1.5421	2.91219	0.0118995	0.0478796	1
SN3_02000350	sneu_scaffold00020	1307065..1316205	39.9541	-1.48786	-2.80473	0.0119332	0.0479826	1
SN3_00701220	sneu_scaffold00007	complement(3708945..3714948)	9.41093	-3.03413	-8.19151	0.011991	0.0481779	1
SN3_00201525	sneu_scaffold00002	4954871..4969104	105.747	0.836304	1.78547	0.011998	0.0481779	1
SN3_01600080	sneu_scaffold00016	complement(261719..285700)	20.2927	-1.75461	-3.37436	0.0121284	0.0486687	1
SN3_02800465	sneu_scaffold00028	complement(1498410..1517427)	397.949	0.573946	1.48859	0.0121445	0.0487006	1
SN3_00200180	sneu_scaffold00002	665693..670886	8.24955	-3.65314	-12.5807	0.0121643	0.0487214	1
SN3_00401150	sneu_scaffold00004	complement(4238894..4246080)	134.417	-0.790389	-1.72954	0.012166	0.0487214	1
SN3_00800800	sneu_scaffold00008	complement(2529538..2530134)	13.2444	3.48021	11.1596	0.0122421	0.048993	1
SN3_00401435	sneu_scaffold00004	complement(5250219..5280370)	65.2006	1.0456	2.06423	0.012263	0.0490438	1
SN3_00900365	sneu_scaffold00009	1364512..1368176	20.8218	-8.60304	-388.843	0.0124918	0.0499254	1
SN3_00101240	sneu_scaffold00001	complement(3713729..3721810)	48.0098	-1.23009	-2.34582	0.0125148	0.0499837	1
SN3_01500400	sneu_scaffold00015	1249315..1255171	24.6733	-1.687	-3.21986	0.0126048	0.0503095	1
SN3_00200845	sneu_scaffold00002	2735515..2746459	16.9217	2.12416	4.3595	0.0126358	0.0503994	1
SN3_02300605	sneu_scaffold00023	complement(1983317..2011855)	5.29282	4.09855	17.1312	0.0126465	0.0504083	1
SN3_00301175	sneu_scaffold00003	3697253..3699330	6.34034	-4.21822	-18.6128	0.012705	0.0506074	1
SN3_02100355	sneu_scaffold00021	complement(1316601..1329631)	46.3139	1.175	2.25793	0.012912	0.0513976	1
SN3_01400335	sneu_scaffold00014	complement(1110064..1125487)	56.0215	-1.10379	-2.14919	0.0129251	0.0514153	1
SN3_00401470	sneu_scaffold00004	complement(5411973..5416024)	25.8372	1.78242	3.44003	0.0129573	0.0515092	1
SN3_00900405	sneu_scaffold00009	1478538..1480432	8.4442	-2.82239	-7.07332	0.0130112	0.051689	1
SN3_00800585	sneu_scaffold00008	1953973..1972900	84.3884	-1.0148	-2.02062	0.0130411	0.051773	1
SN3_00600355	sneu_scaffold00006	1177105..1191032	14.8181	-2.29386	-4.90365	0.0130927	0.0519433	1
SN3_00103100	sneu_scaffold00001	9700139..9710922	8.93578	3.59298	12.0669	0.0131279	0.0520482	1
SN3_00101080	sneu_scaffold00001	3348664..3366578	6.49453	-4.19145	-18.2706	0.0131509	0.0521048	1
SN3_03100095	sneu_scaffold00031	573115..585512	7.10014	3.2796	9.71088	0.0132149	0.0523237	1
SN3_00701105	sneu_scaffold00007	complement(3294479..3337288)	133.008	0.714809	1.64127	0.0132426	0.0523984	1
SN3_00201355	sneu_scaffold00002	complement(4437029..4438747)	5.48452	6.26381	76.8414	0.013293	0.0525057	1
SN3_00300550	sneu_scaffold00003	1751746..1759318	43.1276	-1.36271	-2.57168	0.0132954	0.0525057	1
SN3_01800120	sneu_scaffold00018	490578..518674	22.5818	-1.77059	-3.41194	0.0132962	0.0525057	1
SN3_00900765	sneu_scaffold00009	complement(2800819..2806289)	8.16694	-3.11037	-8.63602	0.0133107	0.0525284	1
SN3_00100945	sneu_scaffold00001	complement(2997981..3004660)	189.697	-0.801453	-1.74286	0.0133257	0.0525527	1
SN3_02100500	sneu_scaffold00021	complement(1814302..1818005)	13.5694	2.58957	6.0192	0.0133857	0.0527545	1
SN3_01000670	sneu_scaffold00010	complement(2285064..2295191)	11.9764	-2.37297	-5.18008	0.0134382	0.0529262	1
SN3_00300290	sneu_scaffold00003	924404..931400	124.313	-1.03866	-2.05432	0.0134886	0.0530897	1
SN3_01100545	sneu_scaffold00011	2029370..2044884	44.397	-1.14904	-2.21766	0.0135005	0.0531015	1
SN3_00800140	sneu_scaffold00008	complement(528113..540842)	50.978	1.37523	2.5941	0.0135155	0.0531251	1
SN3_00500130	sneu_scaffold00005	complement(413716..428670)	23.9959	-2.11795	-4.34078	0.0135336	0.0531612	1
SN3_01800750	sneu_scaffold00018	complement(2413826..2416675)	6.23445	-4.15366	-17.7982	0.0135679	0.0532329	1
SN3_00100380	sneu_scaffold00001	complement(1269644..1279477)	12.0715	2.63878	6.22806	0.0135697	0.0532329	1
SN3_02500235	sneu_scaffold00025	complement(571616..580525)	89.5856	-0.873239	-1.83177	0.0136083	0.0533494	1
SN3_00700150	sneu_scaffold00007	386406..408517	12.3205	2.49005	5.61797	0.0137265	0.053777	1
SN3_01200270	sneu_scaffold00012	885897..898563	926.376	-0.5871	-1.50222	0.0137359	0.0537785	1
SN3_00300120	sneu_scaffold00003	458961..483062	43.8173	1.158	2.23149	0.0137974	0.053984	1
SN3_01800495	sneu_scaffold00018	1545389..1572941	221.701	0.689	1.61217	0.0138199	0.0540363	1
SN3_00600620	sneu_scaffold00006	2103654..2109056	26.4257	1.6799	3.20406	0.0138851	0.0542557	1
SN3_04400120	sneu_scaffold00044	complement(390132..409809)	205.618	0.59184	1.50717	0.0139157	0.0543397	1
SN3_00201555	sneu_scaffold00002	5112530..5132961	85.2545	-1.19052	-2.28235	0.013956	0.0544271	1
SN3_00102685	sneu_scaffold00001	8264010..8282132	64.791	0.962666	1.94891	0.0139564	0.0544271	1
SN3_00200655	sneu_scaffold00002	complement(2066774..2074824)	20.6589	-1.60038	-3.03223	0.0140077	0.0545621	1
SN3_01900710	sneu_scaffold00019	complement(2134842..2139254)	14.9404	-2.27217	-4.8305	0.0140093	0.0545621	1
SN3_00102505	sneu_scaffold00001	complement(7677539..7686665)	22.9614	-1.51874	-2.86541	0.0140405	0.0546479	1
SN3_03200170	sneu_scaffold00032	complement(700927..703047)	45.3791	1.01084	2.01509	0.0140872	0.0547939	1
SN3_01200650	sneu_scaffold00012	complement(2314723..2333726)	37.9275	-1.19557	-2.29036	0.0141532	0.0550147	1
SN3_02600300	sneu_scaffold00026	complement(1102587..1119407)	27.4583	-1.63399	-3.1037	0.0141718	0.0550509	1
SN3_00800475	sneu_scaffold00008	1563088..1576572	55.7493	-1.09839	-2.14116	0.014193	0.0550974	1
SN3_04000090	sneu_scaffold00040	complement(285756..288792)	4.47954	5.99785	63.9046	0.014321	0.0555578	1
SN3_00201015	sneu_scaffold00002	3345652..3370462	58.1127	-1.06324	-2.08962	0.0143434	0.0556086	1
SN3_03300315	sneu_scaffold00033	complement(1072620..1085041)	19.2471	-1.71894	-3.29194	0.014389	0.0557491	1
SN3_00400420	sneu_scaffold00004	1332999..1348600	25.7037	-1.58435	-2.99873	0.014407	0.0557827	1
SN3_00800295	sneu_scaffold00008	972253..980650	13.1899	2.18371	4.54319	0.0144171	0.0557854	1
SN3_00801010	sneu_scaffold00008	complement(3388751..3429580)	70.4196	0.979826	1.97223	0.0144368	0.0558256	1
SN3_01700630	sneu_scaffold00017	complement(2572171..2595506)	29.4113	1.57673	2.98292	0.0145116	0.0560781	1
SN3_03300280	sneu_scaffold00033	complement(983080..1003966)	111.537	0.795596	1.73579	0.0145694	0.056265	1
SN3_01800290	sneu_scaffold00018	950974..973621	406.416	-0.645811	-1.56462	0.0147702	0.0570036	1
SN3_01100395	sneu_scaffold00011	complement(1435137..1451395)	11.1052	2.35794	5.12638	0.0148063	0.057106	1
SN3_00900890	sneu_scaffold00009	3268981..3290857	262.644	0.604422	1.52037	0.0148512	0.0572421	1
SN3_01200015	sneu_scaffold00012	complement(79773..101250)	107.916	-0.865592	-1.82209	0.014901	0.0573627	1
SN3_02400010	sneu_scaffold00024	complement(29413..29736)	3.77102	6.32102	79.9498	0.0149018	0.0573627	1
SN3_00501455	sneu_scaffold00005	complement(5093236..5100452)	5.58763	3.88531	14.7773	0.0149803	0.0576276	1
SN3_03900035	sneu_scaffold00039	117880..121360	231.475	-0.655426	-1.57508	0.0150457	0.0578421	1
SN3_02500115	sneu_scaffold00025	complement(285868..294707)	86.2938	-0.890585	-1.85393	0.0150854	0.0579572	1
SN3_01700120	sneu_scaffold00017	complement(610351..659021)	392.993	0.542912	1.45691	0.0151569	0.0581941	1
SN3_00700100	sneu_scaffold00007	complement(244643..246163)	6.52835	3.46343	11.0306	0.0151904	0.0582855	1
SN3_00202720	sneu_scaffold00002	8973527..8997735	140.441	0.918757	1.89049	0.0152362	0.0584234	1
SN3_02200095	sneu_scaffold00022	complement(374065..434594)	158.387	0.682707	1.60515	0.0152774	0.0585436	1
SN3_00700470	sneu_scaffold00007	1279583..1307948	134.598	0.717057	1.64383	0.0152914	0.0585478	1
SN3_00501245	sneu_scaffold00005	4318448..4351798	85.2221	-0.916037	-1.88693	0.0152981	0.0585478	1
SN3_00201645	sneu_scaffold00002	complement(5373748..5404914)	112.069	0.715017	1.6415	0.0153318	0.0586363	1
SN3_00401295	sneu_scaffold00004	complement(4803223..4809503)	8.1225	3.29805	9.83587	0.0153409	0.0586363	1
SN3_00900355	sneu_scaffold00009	1336480..1352721	47.834	1.05818	2.08231	0.0153791	0.0587445	1
SN3_01600345	sneu_scaffold00016	complement(1140243..1169926)	43.9644	1.19789	2.29404	0.0154687	0.0590488	1
SN3_00100545	sneu_scaffold00001	complement(1839630..1851743)	37.6311	1.27862	2.42607	0.0155771	0.0594243	1
SN3_03200160	sneu_scaffold00032	complement(657249..687818)	70.0112	-1.0378	-2.05309	0.0155937	0.0594497	1
SN3_01700235	sneu_scaffold00017	1069576..1071321	3.46693	5.81853	56.4355	0.01563	0.0595449	1
SN3_00400560	sneu_scaffold00004	1855400..1894990	235.07	-0.665595	-1.58622	0.0156387	0.0595449	1
SN3_00800020	sneu_scaffold00008	65862..67168	10.3671	-3.08303	-8.47394	0.0157356	0.0598757	1
SN3_00500040	sneu_scaffold00005	139965..151800	143.71	-0.874823	-1.83378	0.01578	0.0600063	1
SN3_03600080	sneu_scaffold00036	complement(163082..170914)	4.71297	4.59583	24.1814	0.0158181	0.0601117	1
SN3_00501160	sneu_scaffold00005	complement(4041057..4051065)	6.34594	3.08942	8.51153	0.0158279	0.0601117	1
SN3_00501230	sneu_scaffold00005	4244330..4262453	8.74654	-2.8308	-7.11468	0.0158805	0.0602732	1
SN3_04000245	sneu_scaffold00040	complement(612046..613896)	49.8839	1.24515	2.37043	0.0159367	0.0604477	1
SN3_02400345	sneu_scaffold00024	complement(1084782..1089844)	53.6443	1.12477	2.18067	0.0159491	0.0604562	1
SN3_01200885	sneu_scaffold00012	3218374..3234562	148.899	-0.741878	-1.67235	0.0159655	0.0604802	1
SN3_01800285	sneu_scaffold00018	complement(933357..945689)	76.836	-0.931205	-1.90687	0.0160303	0.060687	1
SN3_02700125	sneu_scaffold00027	466300..477480	11.3826	2.48851	5.61199	0.0160897	0.0608729	1
SN3_00700800	sneu_scaffold00007	2355127..2379381	44.5472	1.08317	2.11868	0.016114	0.0609262	1
SN3_03900005	sneu_scaffold00039	complement(5..22701)	52.6304	1.12524	2.18137	0.0161448	0.061004	1
SN3_02100530	sneu_scaffold00021	1909759..1920309	36.8547	-1.17667	-2.26054	0.0162076	0.0612024	1
SN3_00103245	sneu_scaffold00001	10032689..10057594	31.4254	-1.81466	-3.51776	0.0162378	0.0612672	1
SN3_01400055	sneu_scaffold00014	complement(117632..131004)	57.5493	-1.10411	-2.14966	0.0162453	0.0612672	1
SN3_01600275	sneu_scaffold00016	919395..951829	207.668	0.613255	1.52971	0.0163634	0.0615849	1
SN3_03700105	sneu_scaffold00037	405838..427590	125.051	0.816177	1.76073	0.0163637	0.0615849	1
SN3_04000025	sneu_scaffold00040	67543..74107	106.196	-0.829842	-1.77749	0.0163642	0.0615849	1
SN3_04000065	sneu_scaffold00040	complement(195898..231546)	167.344	0.638799	1.55703	0.0163709	0.0615849	1
SN3_00501295	sneu_scaffold00005	complement(4549623..4551923)	3.51962	6.22149	74.62	0.0164553	0.0618632	1
SN3_00400410	sneu_scaffold00004	1279636..1289189	29.8165	-1.77714	-3.42747	0.0165416	0.0621478	1
SN3_04900060	sneu_scaffold00049	240639..261151	260.709	-0.635362	-1.55333	0.0165519	0.0621478	1
SN3_00600570	sneu_scaffold00006	complement(1970383..1973040)	20.6189	-1.90216	-3.73772	0.0166512	0.0624813	1
SN3_00701315	sneu_scaffold00007	4016905..4022825	39.7823	-1.41977	-2.67543	0.0166919	0.0625603	1
SN3_00301185	sneu_scaffold00003	complement(3713743..3714377)	7.06932	-4.29419	-19.6192	0.0166932	0.0625603	1
SN3_00101710	sneu_scaffold00001	5355543..5373374	60.6026	-1.19071	-2.28265	0.0167128	0.0625943	1
SN3_02500490	sneu_scaffold00025	complement(1394905..1402269)	115.39	0.79496	1.73503	0.0168074	0.062909	1
SN3_00800910	sneu_scaffold00008	2856374..2864114	34.2419	-1.62481	-3.08402	0.0168225	0.0629258	1
SN3_01800275	sneu_scaffold00018	907115..918620	16.9135	-1.73051	-3.31845	0.0168509	0.0629925	1
SN3_02700295	sneu_scaffold00027	complement(1161603..1179678)	1016.98	-0.471064	-1.38613	0.0169736	0.0634114	1
SN3_01400365	sneu_scaffold00014	1184096..1190842	7.80429	-3.04983	-8.28112	0.0169894	0.0634305	1
SN3_01200105	sneu_scaffold00012	complement(334518..367360)	109.015	0.708827	1.63447	0.0170297	0.0635413	1
SN3_00800055	sneu_scaffold00008	177793..205584	48.7152	-1.17876	-2.26382	0.0170945	0.0637408	1
SN3_00701375	sneu_scaffold00007	4195226..4215876	38.4777	-1.20802	-2.31021	0.0171115	0.0637408	1
SN3_00900165	sneu_scaffold00009	complement(658754..662734)	5.48452	4.76318	27.1557	0.0171238	0.0637408	1
SN3_01400110	sneu_scaffold00014	431765..440638	94.9818	-0.891386	-1.85496	0.0171349	0.0637408	1
SN3_01200360	sneu_scaffold00012	complement(1186636..1196844)	39.6514	1.34299	2.53676	0.0171443	0.0637408	1
SN3_02700055	sneu_scaffold00027	complement(207210..213778)	21.2811	-1.96316	-3.89915	0.0171474	0.0637408	1
SN3_03500065	sneu_scaffold00035	321246..329275	15.4726	-2.13646	-4.39682	0.0172713	0.0641612	1
SN3_00900410	sneu_scaffold00009	complement(1479586..1489358)	31.0701	-1.52794	-2.88374	0.01731	0.0642649	1
SN3_00401170	sneu_scaffold00004	4318417..4334777	32.5279	-1.7266	-3.30947	0.0174915	0.0648849	1
SN3_00102920	sneu_scaffold00001	complement(9044556..9062966)	38.2714	-1.49181	-2.81241	0.0174988	0.0648849	1
SN3_00200860	sneu_scaffold00002	complement(2796239..2811768)	131.861	-0.677725	-1.59962	0.0175239	0.0649377	1
SN3_01400810	sneu_scaffold00014	complement(2888928..2920311)	338.429	0.559536	1.4738	0.0175445	0.0649573	1
SN3_02800485	sneu_scaffold00028	1567137..1574908	300.322	-0.555811	-1.46999	0.017551	0.0649573	1
SN3_00100325	sneu_scaffold00001	1104054..1107186	13.9303	2.26608	4.81013	0.0176201	0.0651725	1
SN3_00200755	sneu_scaffold00002	complement(2389700..2395751)	55.7318	-1.15272	-2.22333	0.0176459	0.0652274	1
SN3_01000595	sneu_scaffold00010	1979054..1999950	69.6971	-0.881811	-1.84269	0.0176574	0.0652294	1
SN3_03300110	sneu_scaffold00033	complement(336029..373721)	135.6	0.690802	1.61418	0.0176895	0.0652464	1
SN3_02400445	sneu_scaffold00024	1482514..1492964	76.3545	0.925762	1.89969	0.0176934	0.0652464	1
SN3_02200415	sneu_scaffold00022	complement(1296336..1301826)	35.7612	1.20211	2.30075	0.0176949	0.0652464	1
SN3_00200425	sneu_scaffold00002	1308207..1314904	16.1107	-8.22143	-298.468	0.0177528	0.0654195	1
SN3_00201655	sneu_scaffold00002	complement(5407770..5411984)	5.73002	-4.04026	-16.4528	0.0178035	0.0655658	1
SN3_02100430	sneu_scaffold00021	1561474..1582329	16.0993	-2.13861	-4.40339	0.0178333	0.0656351	1
SN3_00600610	sneu_scaffold00006	2061016..2079712	107.618	0.73652	1.66615	0.0179582	0.0660534	1
SN3_00201210	sneu_scaffold00002	4029191..4036504	29.6449	-1.69068	-3.22808	0.0179692	0.0660534	1
SN3_01700265	sneu_scaffold00017	complement(1155232..1163406)	11.5402	2.26521	4.80725	0.017988	0.0660816	1
SN3_00202035	sneu_scaffold00002	complement(6774703..6779154)	7.12741	2.96909	7.83044	0.018019	0.0661549	1
SN3_00101655	sneu_scaffold00001	complement(5233615..5273504)	55.2754	1.30404	2.46919	0.0180992	0.0664083	1
SN3_01000705	sneu_scaffold00010	complement(2395542..2409341)	22.383	-1.48881	-2.80657	0.0181212	0.0664481	1
SN3_02500085	sneu_scaffold00025	214963..224851	34.7366	-1.41249	-2.66196	0.0182509	0.0668824	1
SN3_02100575	sneu_scaffold00021	1981189..1988965	16.6349	2.31238	4.96702	0.0182961	0.067007	1
SN3_00501290	sneu_scaffold00005	complement(4528791..4544630)	20.9414	1.85996	3.62998	0.0183149	0.0670347	1
SN3_00200830	sneu_scaffold00002	complement(2685739..2708846)	121.98	0.735741	1.66525	0.018372	0.0672024	1
SN3_00200460	sneu_scaffold00002	complement(1367925..1379743)	57.7165	-0.99566	-1.99399	0.0183904	0.0672282	1
SN3_01500890	sneu_scaffold00015	2839639..2878255	460.828	0.561807	1.47612	0.0184351	0.0673216	1
SN3_01600035	sneu_scaffold00016	135806..140250	36.0411	-1.5808	-2.99136	0.0184385	0.0673216	1
SN3_01100110	sneu_scaffold00011	complement(371797..372764)	20.8301	1.64107	3.11897	0.0185926	0.0678424	1
SN3_01500870	sneu_scaffold00015	2786998..2807452	253.666	0.533298	1.44723	0.0186115	0.06787	1
SN3_00700825	sneu_scaffold00007	2468077..2487961	274.34	-0.541785	-1.45577	0.018699	0.0681302	1
SN3_00101525	sneu_scaffold00001	4648651..4660942	173.066	-0.679157	-1.6012	0.018721	0.0681302	1
SN3_00801045	sneu_scaffold00008	complement(3545070..3568062)	39.2816	1.2061	2.30713	0.0187276	0.0681302	1
SN3_01400475	sneu_scaffold00014	1557226..1581846	56.1056	-1.04276	-2.06016	0.0187324	0.0681302	1
SN3_01300735	sneu_scaffold00013	2549397..2560392	27.5658	-1.64409	-3.12551	0.0187401	0.0681302	1
SN3_02500255	sneu_scaffold00025	699935..706152	34.8637	-1.55568	-2.93972	0.0187692	0.0681942	1
SN3_00103510	sneu_scaffold00001	10911798..10924221	3.11244	5.56465	47.3289	0.0188365	0.0682885	1
SN3_02000300	sneu_scaffold00020	1103264..1137350	9.27823	-2.57716	-5.96763	0.0188373	0.0682885	1
SN3_03100075	sneu_scaffold00031	511474..514904	5.84718	-4.07134	-16.8111	0.0188405	0.0682885	1
SN3_01500805	sneu_scaffold00015	complement(2550863..2566485)	67.0738	-0.920474	-1.89274	0.018841	0.0682885	1
SN3_00501465	sneu_scaffold00005	5130070..5137341	72.3816	-0.963135	-1.94954	0.018879	0.0683323	1
SN3_00700360	sneu_scaffold00007	1025025..1045860	30.3024	-1.29997	-2.46223	0.0188881	0.0683323	1
SN3_02100435	sneu_scaffold00021	complement(1586747..1609528)	43.258	-1.31572	-2.48927	0.0188959	0.0683323	1
SN3_00800825	sneu_scaffold00008	2629180..2635183	217.683	-0.663792	-1.58424	0.018899	0.0683323	1
SN3_00401025	sneu_scaffold00004	complement(3700587..3761244)	19.4016	2.3898	5.24085	0.0189738	0.0685613	1
SN3_01000065	sneu_scaffold00010	247126..279224	125.681	0.698785	1.62314	0.0190017	0.0686204	1
SN3_04400080	sneu_scaffold00044	278843..284338	14.8686	-2.49703	-5.6452	0.0190257	0.0686655	1
SN3_00401340	sneu_scaffold00004	4928724..4937542	11.9368	-2.16245	-4.47674	0.0190861	0.0688141	1
SN3_01200865	sneu_scaffold00012	complement(3150903..3152543)	71.2852	0.986243	1.98102	0.0190927	0.0688141	1
SN3_00103550	sneu_scaffold00001	complement(11071308..11080859)	21.3304	-1.87848	-3.67687	0.0191016	0.0688141	1
SN3_02300500	sneu_scaffold00023	complement(1555307..1568558)	13.1767	2.08035	4.22911	0.0191436	0.0688656	1
SN3_ctg2673_00005	sneu_contig02673	complement(6..1068)	4.59832	6.02859	65.281	0.0191502	0.0688656	1
SN3_02100475	sneu_scaffold00021	complement(1726336..1728043)	17.023	-2.14302	-4.41687	0.0191656	0.0688656	1
SN3_00600030	sneu_scaffold00006	130702..161572	169.592	0.6231	1.54018	0.0191722	0.0688656	1
SN3_01000440	sneu_scaffold00010	complement(1612598..1618648)	64.177	1.05534	2.07821	0.019184	0.0688656	1
SN3_02200495	sneu_scaffold00022	1576399..1605160	108.709	0.710321	1.63617	0.0191937	0.0688656	1
SN3_01400610	sneu_scaffold00014	2048513..2055129	34.1775	-1.63347	-3.10258	0.0191968	0.0688656	1
SN3_00202055	sneu_scaffold00002	complement(6830710..6845046)	14.9636	-8.11742	-277.707	0.0192183	0.0689003	1
SN3_01500015	sneu_scaffold00015	complement(40648..76108)	58.5713	0.972888	1.96277	0.0192296	0.0689003	1
SN3_02100710	sneu_scaffold00021	complement(2349168..2353942)	26.2214	1.73608	3.33129	0.019344	0.0692684	1
SN3_00500605	sneu_scaffold00005	complement(2051170..2064521)	24.1243	1.47727	2.78422	0.0193956	0.0694115	1
SN3_00700430	sneu_scaffold00007	1164600..1166206	26.5292	-1.7535	-3.37176	0.0194435	0.0695067	1
SN3_02000075	sneu_scaffold00020	269560..324229	355.484	0.504989	1.41911	0.0194455	0.0695067	1
SN3_00400485	sneu_scaffold00004	1659145..1659597	4.60866	4.09393	17.0763	0.0195093	0.0696928	1
SN3_02600085	sneu_scaffold00026	complement(356740..361983)	465.832	0.535629	1.44957	0.0195232	0.0697006	1
SN3_00900210	sneu_scaffold00009	complement(846592..875399)	158.882	0.722284	1.64979	0.0195471	0.0697441	1
SN3_00900020	sneu_scaffold00009	94748..131407	246.305	-0.548964	-1.46304	0.019584	0.0698341	1
SN3_01500165	sneu_scaffold00015	complement(495705..559811)	245.854	0.55785	1.47207	0.0196445	0.0700079	1
SN3_01000465	sneu_scaffold00010	complement(1639056..1640865)	4.57043	6.00652	64.2897	0.0196874	0.0701187	1
SN3_00400585	sneu_scaffold00004	1988405..2008246	67.0454	1.09476	2.13577	0.0197028	0.0701318	1
SN3_00101350	sneu_scaffold00001	4042692..4062138	116.227	-1.04358	-2.06134	0.0197265	0.0701739	1
SN3_00501010	sneu_scaffold00005	complement(3510081..3528630)	105.031	0.769321	1.70447	0.0197487	0.0702111	1
SN3_02400490	sneu_scaffold00024	complement(1728871..1739142)	80.3529	0.886148	1.84824	0.0197643	0.0702172	1
SN3_01800660	sneu_scaffold00018	2086648..2094132	103.803	0.847429	1.79929	0.019774	0.0702172	1
SN3_00700520	sneu_scaffold00007	1398031..1403639	3.80985	3.92374	15.1762	0.0198386	0.0704047	1
SN3_00300515	sneu_scaffold00003	complement(1566255..1576027)	363.746	0.526194	1.44013	0.0199306	0.0706889	1
SN3_01900790	sneu_scaffold00019	2368528..2390082	97.696	-0.796651	-1.73706	0.0199441	0.0706946	1
SN3_00601150	sneu_scaffold00006	complement(4153403..4162310)	41.5369	-1.1539	-2.22515	0.0200861	0.0711558	1
SN3_03600030	sneu_scaffold00036	47949..63062	91.7388	-0.819093	-1.7643	0.0202375	0.0716496	1
SN3_02600425	sneu_scaffold00026	1483020..1510063	31.1271	1.48785	2.8047	0.0203232	0.07191	1
SN3_00800620	sneu_scaffold00008	2091608..2095176	28.692	-1.82914	-3.55326	0.0204507	0.0723183	1
SN3_00600530	sneu_scaffold00006	complement(1888330..1909719)	9.06217	2.88869	7.40598	0.0204804	0.0723804	1
SN3_00400640	sneu_scaffold00004	2245661..2256044	54.9126	-1.20178	-2.30024	0.0205901	0.072725	1
SN3_00200850	sneu_scaffold00002	complement(2751169..2752890)	2.872	5.80783	56.0184	0.0206432	0.0728691	1
SN3_01300805	sneu_scaffold00013	complement(2918126..2927846)	16.4462	-2.0603	-4.17073	0.0206661	0.0729068	1
SN3_00801140	sneu_scaffold00008	complement(3905686..3918040)	14.1817	-8.01342	-258.393	0.0207305	0.0730908	1
SN3_00101140	sneu_scaffold00001	complement(3498107..3510971)	127.542	-0.876596	-1.83604	0.0207725	0.0731955	1
SN3_02700380	sneu_scaffold00027	1557813..1574764	21.3523	-1.55335	-2.93497	0.0209617	0.0738183	1
SN3_02100610	sneu_scaffold00021	2058684..2070789	29.1108	-1.36896	-2.58284	0.0210853	0.0742098	1
SN3_00201785	sneu_scaffold00002	complement(5913289..5915394)	13.2253	-8.02982	-261.347	0.0211905	0.0744994	1
SN3_00800230	sneu_scaffold00008	780788..784082	46.3296	-1.68005	-3.20439	0.0211934	0.0744994	1
SN3_02600405	sneu_scaffold00026	complement(1422440..1432575)	34.9714	-1.52133	-2.87055	0.0212051	0.0744994	1
SN3_00300245	sneu_scaffold00003	771762..790469	104.79	0.779774	1.71686	0.0212406	0.0745799	1
SN3_00500320	sneu_scaffold00005	complement(1140706..1154092)	33.2855	1.27549	2.42081	0.0212662	0.0746258	1
SN3_01000150	sneu_scaffold00010	complement(614070..614684)	5.71519	-3.9859	-15.8444	0.0213845	0.074997	1
SN3_01200655	sneu_scaffold00012	complement(2341809..2343564)	2.6739	5.63232	49.6018	0.0214687	0.0752478	1
SN3_01900685	sneu_scaffold00019	2016451..2028866	89.9284	0.83753	1.78699	0.021493	0.0752889	1
SN3_01500125	sneu_scaffold00015	376248..377396	273.181	0.604959	1.52094	0.021507	0.0752935	1
SN3_02100030	sneu_scaffold00021	55292..69934	28.7337	1.62857	3.09206	0.0215373	0.0753475	1
SN3_00100135	sneu_scaffold00001	complement(380244..401638)	3.51794	5.66299	50.6676	0.0215477	0.0753475	1
SN3_02000440	sneu_scaffold00020	1634941..1639132	5.06518	3.96543	15.6211	0.0215647	0.0753626	1
SN3_01000615	sneu_scaffold00010	2050509..2070996	43.3021	-1.54535	-2.91874	0.0215811	0.0753757	1
SN3_00300060	sneu_scaffold00003	complement(177158..187174)	4.26987	5.92331	60.6869	0.0216319	0.0754374	1
SN3_00900200	sneu_scaffold00009	complement(828708..834333)	2.6206	5.6633	50.6784	0.021642	0.0754374	1
SN3_02600385	sneu_scaffold00026	complement(1304840..1317449)	320.013	-0.546623	-1.46066	0.0216422	0.0754374	1
SN3_00301260	sneu_scaffold00003	3898098..3926007	157.507	0.679852	1.60198	0.0216525	0.0754374	1
SN3_02700060	sneu_scaffold00027	212063..222417	4.26574	5.90948	60.1077	0.0216621	0.0754374	1
SN3_00800980	sneu_scaffold00008	complement(3137865..3151522)	486.399	-0.497987	-1.41224	0.0217375	0.0755714	1
SN3_00900445	sneu_scaffold00009	1583006..1589047	9.07373	3.17804	9.05076	0.0217378	0.0755714	1
SN3_01500245	sneu_scaffold00015	764971..790300	194.187	-0.588941	-1.50414	0.0217387	0.0755714	1
SN3_03500150	sneu_scaffold00035	500810..505914	65.2676	-1.13112	-2.19029	0.0217694	0.0756341	1
SN3_00301780	sneu_scaffold00003	complement(5888976..5901083)	162.208	-0.795395	-1.73555	0.0218239	0.0757786	1
SN3_00500245	sneu_scaffold00005	complement(955947..961892)	9.94769	-2.70593	-6.52479	0.0218364	0.0757786	1
SN3_00500700	sneu_scaffold00005	2303648..2317383	13.1409	-2.33776	-5.05518	0.0218819	0.0758922	1
SN3_00700030	sneu_scaffold00007	complement(72584..88844)	13.5357	-7.9531	-247.812	0.0220365	0.076384	1
SN3_03700050	sneu_scaffold00037	complement(128191..138898)	196.418	0.612841	1.52927	0.0221677	0.0767926	1
SN3_01700075	sneu_scaffold00017	458773..474591	151.043	-0.757394	-1.69043	0.0221802	0.0767926	1
SN3_01200625	sneu_scaffold00012	2280932..2284161	23.8127	1.59585	3.02272	0.0222041	0.0768307	1
SN3_00701130	sneu_scaffold00007	3406489..3431115	65.1143	0.864631	1.82087	0.0222434	0.0769218	1
SN3_01700140	sneu_scaffold00017	complement(695283..706059)	247.306	0.527164	1.44109	0.0223295	0.0771727	1
SN3_00300945	sneu_scaffold00003	complement(2934316..2957709)	98.7575	0.803348	1.74515	0.0223501	0.0771727	1
SN3_00301485	sneu_scaffold00003	4670181..4683317	20.286	-1.87363	-3.66453	0.0223548	0.0771727	1
SN3_04200020	sneu_scaffold00042	245273..259618	145.664	0.629419	1.54694	0.0224824	0.0775682	1
SN3_00200030	sneu_scaffold00002	complement(177893..193792)	3.35806	4.2423	18.926	0.0225556	0.0777757	1
SN3_03300080	sneu_scaffold00033	complement(249050..289162)	53.3336	0.948177	1.92943	0.0226049	0.0778729	1
SN3_02500185	sneu_scaffold00025	470906..477192	47.6074	-1.62978	-3.09465	0.0226104	0.0778729	1
SN3_02700325	sneu_scaffold00027	1321798..1359271	139.726	-0.6753	-1.59693	0.022623	0.0778729	1
SN3_02200020	sneu_scaffold00022	complement(162709..164514)	13.0619	-7.90883	-240.323	0.022757	0.0782795	1
SN3_04100050	sneu_scaffold00041	complement(230035..232855)	12.8485	-7.90867	-240.296	0.0227674	0.0782795	1
SN3_00401420	sneu_scaffold00004	complement(5205922..5227578)	80.1627	0.924127	1.89754	0.0228812	0.0786253	1
SN3_01100840	sneu_scaffold00011	3133598..3142145	9.64079	2.81862	7.05487	0.0231079	0.0792965	1
SN3_04900050	sneu_scaffold00049	complement(188019..209625)	51.1979	1.04189	2.05893	0.0231119	0.0792965	1
SN3_02300115	sneu_scaffold00023	complement(238601..274991)	292.869	-0.581865	-1.49678	0.0231165	0.0792965	1
SN3_00700885	sneu_scaffold00007	complement(2713065..2731270)	121.381	-0.676163	-1.59788	0.0232258	0.0796255	1
SN3_00201575	sneu_scaffold00002	complement(5189927..5194766)	3.18949	5.53295	46.3003	0.0232632	0.079708	1
SN3_00100500	sneu_scaffold00001	complement(1650229..1657998)	185.317	-0.60459	-1.52055	0.0232986	0.0797832	1
SN3_00800790	sneu_scaffold00008	complement(2496030..2507022)	27.9146	-1.68284	-3.21059	0.0235433	0.080575	1
SN3_03100260	sneu_scaffold00031	1190250..1211374	164.578	0.704622	1.62972	0.0236195	0.0807894	1
SN3_02800045	sneu_scaffold00028	132379..153794	66.1532	-0.855337	-1.80918	0.0237428	0.0811644	1
SN3_02100465	sneu_scaffold00021	1706573..1716978	3.80985	3.88881	14.8132	0.0238114	0.0813521	1
SN3_01400355	sneu_scaffold00014	1169987..1179024	57.234	-1.01611	-2.02246	0.0238303	0.08137	1
SN3_00102135	sneu_scaffold00001	6529839..6548547	58.9704	0.938558	1.91661	0.0238845	0.0815034	1
SN3_01000510	sneu_scaffold00010	1778330..1794322	76.5448	-0.862051	-1.81762	0.0238988	0.0815034	1
SN3_02200090	sneu_scaffold00022	complement(345878..369184)	26.861	1.4704	2.77099	0.0239104	0.0815034	1
SN3_00600215	sneu_scaffold00006	643105..682948	185.684	0.589747	1.50498	0.0239397	0.0815565	1
SN3_00300040	sneu_scaffold00003	complement(133556..135176)	5.7973	3.26554	9.61666	0.0239824	0.0815942	1
SN3_01300195	sneu_scaffold00013	525728..527903	3.96104	5.80547	55.927	0.0239892	0.0815942	1
SN3_00600400	sneu_scaffold00006	complement(1355442..1378516)	63.7913	-1.10644	-2.15314	0.0239918	0.0815942	1
SN3_00100470	sneu_scaffold00001	complement(1536378..1563377)	86.7358	-0.867242	-1.82417	0.0240242	0.0816577	1
SN3_00400785	sneu_scaffold00004	2799318..2804922	178.986	-0.601424	-1.51721	0.0241165	0.0819246	1
SN3_00201350	sneu_scaffold00002	4425406..4438592	11.9653	-7.84621	-230.115	0.0241569	0.082015	1
SN3_00101595	sneu_scaffold00001	4976436..5000873	11.9294	2.42652	5.37597	0.0243364	0.0825359	1
SN3_00200475	sneu_scaffold00002	complement(1417667..1442895)	27.0066	-1.40261	-2.64379	0.024338	0.0825359	1
SN3_02600225	sneu_scaffold00026	complement(888853..900794)	298.153	0.50326	1.41741	0.0244203	0.0827679	1
SN3_00102315	sneu_scaffold00001	7038458..7046109	39.4513	-1.28888	-2.44339	0.0244869	0.0829461	1
SN3_02000290	sneu_scaffold00020	complement(1083637..1085940)	3.237	5.53654	46.4157	0.0245293	0.0830427	1
SN3_00301460	sneu_scaffold00003	complement(4642755..4649112)	55.9314	-1.68909	-3.22454	0.0246102	0.0832693	1
SN3_01700270	sneu_scaffold00017	complement(1179614..1214660)	33.7897	1.25636	2.38893	0.0246436	0.0833349	1
SN3_01200640	sneu_scaffold00012	complement(2302251..2307527)	316.022	-0.51629	-1.43027	0.0246963	0.0834655	1
SN3_00600290	sneu_scaffold00006	885763..887160	26.6378	-1.73742	-3.33438	0.0247634	0.083645	1
SN3_01000900	sneu_scaffold00010	3088390..3118539	65.6078	0.913901	1.88413	0.0249341	0.0841737	1
SN3_03000085	sneu_scaffold00030	complement(362571..367616)	40.5981	-1.31504	-2.48809	0.0249584	0.0842082	1
SN3_00800710	sneu_scaffold00008	2324213..2328243	3.94142	5.80975	56.0931	0.0250539	0.0844825	1
SN3_01400500	sneu_scaffold00014	1667080..1675915	27.3381	1.42307	2.68156	0.0251259	0.0846772	1
SN3_01500515	sneu_scaffold00015	complement(1598974..1617057)	112.478	0.731022	1.65981	0.0251474	0.0847019	1
SN3_00500850	sneu_scaffold00005	complement(2782903..2790680)	41.0381	-1.10635	-2.15301	0.0252592	0.0850085	1
SN3_01000880	sneu_scaffold00010	3005472..3019156	13.1383	-1.9704	-3.91877	0.0252748	0.0850085	1
SN3_00202140	sneu_scaffold00002	complement(7123402..7146437)	99.2762	-0.784933	-1.72301	0.0252813	0.0850085	1
SN3_01000830	sneu_scaffold00010	2854702..2861194	47.0228	-1.21789	-2.32606	0.0253411	0.0851615	1
SN3_02000355	sneu_scaffold00020	1356638..1372898	31.7795	1.48313	2.79554	0.0254173	0.0853695	1
SN3_01700580	sneu_scaffold00017	complement(2336453..2340657)	9.73003	2.59276	6.0325	0.0255216	0.0856714	1
SN3_00100820	sneu_scaffold00001	2624557..2646122	29.1495	-1.56344	-2.95558	0.0256261	0.0859739	1
SN3_02900255	sneu_scaffold00029	971905..1007030	140.022	0.717678	1.64453	0.02565	0.0860055	1
SN3_00801165	sneu_scaffold00008	4028609..4044834	6.18543	3.34503	10.1614	0.0256666	0.0860128	1
SN3_00100975	sneu_scaffold00001	complement(3059056..3061360)	2.51401	5.73566	53.2852	0.0256896	0.0860413	1
SN3_00600175	sneu_scaffold00006	537517..540213	12.2261	-7.79305	-221.79	0.0257413	0.0861661	1
SN3_03600185	sneu_scaffold00036	465898..500474	151.783	0.713131	1.63936	0.025873	0.0865582	1
SN3_00101205	sneu_scaffold00001	complement(3627031..3629364)	2.51401	5.73566	53.2852	0.025954	0.0867804	1
SN3_01200495	sneu_scaffold00012	complement(1760699..1773948)	9.57272	-2.41678	-5.33979	0.0260104	0.0869204	1
SN3_03400075	sneu_scaffold00034	212758..226840	101.582	0.756679	1.6896	0.0260786	0.0870992	1
SN3_02300090	sneu_scaffold00023	169438..170784	4.82708	-3.84017	-14.3221	0.0261304	0.0872233	1
SN3_02300420	sneu_scaffold00023	complement(1418814..1423812)	40.5054	-1.23337	-2.35115	0.0263433	0.0878848	1
SN3_01800280	sneu_scaffold00018	920250..933574	55.9964	0.987042	1.98212	0.0264495	0.0881896	1
SN3_00300570	sneu_scaffold00003	complement(1824585..1839613)	32.562	1.22119	2.33139	0.0264874	0.0882665	1
SN3_00401460	sneu_scaffold00004	5376957..5401134	87.6564	0.779804	1.7169	0.0265048	0.0882752	1
SN3_03000165	sneu_scaffold00030	691052..700021	97.7803	0.873195	1.83171	0.0265513	0.0883377	1
SN3_00501110	sneu_scaffold00005	complement(3897910..3948080)	64.1623	-0.990794	-1.98728	0.0265532	0.0883377	1
SN3_01400175	sneu_scaffold00014	639869..666315	28.8844	-1.3835	-2.609	0.0266194	0.0885083	1
SN3_01300185	sneu_scaffold00013	496052..519003	52.6459	0.967842	1.95591	0.0269004	0.0893755	1
SN3_01800525	sneu_scaffold00018	complement(1640458..1663819)	70.7172	-0.939373	-1.91769	0.0269243	0.0893755	1
SN3_00202010	sneu_scaffold00002	6694091..6717496	125.503	-0.646243	-1.56509	0.0269252	0.0893755	1
SN3_01800740	sneu_scaffold00018	2395852..2405204	2.47579	5.44038	43.4227	0.0269719	0.0894726	1
SN3_00301640	sneu_scaffold00003	5241839..5258257	61.9106	-0.982735	-1.97621	0.0269845	0.0894726	1
SN3_00101530	sneu_scaffold00001	4664988..4700327	13.7774	2.17356	4.51136	0.0270269	0.0895631	1
SN3_00600430	sneu_scaffold00006	complement(1490158..1501336)	41.3574	-1.25114	-2.38029	0.0270677	0.0896486	1
SN3_01300505	sneu_scaffold00013	1809876..1842956	919.026	-0.449936	-1.36598	0.0271025	0.089714	1
SN3_00400920	sneu_scaffold00004	complement(3390083..3400092)	7.24565	-2.56994	-5.93786	0.0271628	0.0898635	1
SN3_00103545	sneu_scaffold00001	11041455..11068795	263.258	0.543842	1.45785	0.0271961	0.0899223	1
SN3_02300230	sneu_scaffold00023	complement(751870..769062)	79.5284	-0.85999	-1.81503	0.0272107	0.0899223	1
SN3_02300570	sneu_scaffold00023	complement(1831414..1851002)	137.451	-0.913047	-1.88302	0.0272329	0.0899455	1
SN3_02600150	sneu_scaffold00026	complement(658093..686316)	31.025	-1.38846	-2.61799	0.0273793	0.0903506	1
SN3_00301305	sneu_scaffold00003	4057849..4058322	2.99366	5.4808	44.6565	0.0273859	0.0903506	1
SN3_00401410	sneu_scaffold00004	complement(5158626..5164680)	76.2854	0.886919	1.84922	0.0274202	0.0903864	1
SN3_00400360	sneu_scaffold00004	1120749..1121786	2.99366	5.4808	44.6565	0.0274271	0.0903864	1
SN3_00700515	sneu_scaffold00007	1393989..1396013	2.52908	5.41959	42.8014	0.0274713	0.0904822	1
SN3_01500395	sneu_scaffold00015	complement(1235033..1246965)	56.5621	-1.03573	-2.05015	0.027555	0.0907077	1
SN3_00301085	sneu_scaffold00003	3290784..3293085	2.52908	5.41959	42.8014	0.0276385	0.0909091	1
SN3_04200040	sneu_scaffold00042	complement(290251..318542)	29.1989	-1.4772	-2.78408	0.0276468	0.0909091	1
SN3_01800680	sneu_scaffold00018	2147097..2167704	49.6576	0.974071	1.96438	0.0277041	0.0910474	1
SN3_01900495	sneu_scaffold00019	1430324..1452309	94.3548	0.738045	1.66791	0.0277553	0.0911652	1
SN3_00200900	sneu_scaffold00002	complement(2924094..2927182)	2.35473	5.24918	38.033	0.0277883	0.0912235	1
SN3_01200560	sneu_scaffold00012	2045990..2064150	20.993	2.26297	4.7998	0.0278382	0.0913369	1
SN3_00101130	sneu_scaffold00001	3481511..3488000	30.9029	-1.4901	-2.80909	0.0279597	0.0916852	1
SN3_01500530	sneu_scaffold00015	complement(1646034..1664274)	51.8228	-1.08163	-2.11642	0.0280828	0.092038	1
SN3_00600370	sneu_scaffold00006	complement(1272675..1277406)	11.0369	-7.67056	-203.736	0.0282302	0.0924701	1
SN3_00101905	sneu_scaffold00001	complement(5916779..5934285)	208.472	0.569992	1.48452	0.0282545	0.0924795	1
SN3_00900265	sneu_scaffold00009	1066078..1068963	9.43813	2.50216	5.66534	0.0282641	0.0924795	1
SN3_00301465	sneu_scaffold00003	4645302..4652379	3.61297	5.68649	51.4996	0.0283171	0.0926019	1
SN3_00100430	sneu_scaffold00001	complement(1425580..1460047)	99.2837	-0.738508	-1.66845	0.0284492	0.0929831	1
SN3_00401490	sneu_scaffold00004	complement(5438301..5438700)	3.61297	5.68649	51.4996	0.0285106	0.0931324	1
SN3_01400180	sneu_scaffold00014	complement(665308..669041)	2.872	4.3182	19.9484	0.0286263	0.0934592	1
SN3_00501130	sneu_scaffold00005	3983132..3984640	4.59832	4.52815	23.0733	0.0286494	0.0934835	1
SN3_02000145	sneu_scaffold00020	complement(598532..620203)	61.7457	0.999603	1.99945	0.0290457	0.0947247	1
SN3_00900570	sneu_scaffold00009	2025909..2037583	11.8941	-2.21145	-4.63141	0.0292193	0.0952385	1
SN3_02800160	sneu_scaffold00028	complement(433697..447939)	59.1352	1.00259	2.0036	0.0292395	0.0952523	1
SN3_03100035	sneu_scaffold00031	complement(277294..304867)	101.662	0.709229	1.63493	0.0292958	0.0953837	1
SN3_01000075	sneu_scaffold00010	291274..299334	17.4587	-1.63795	-3.11223	0.0293151	0.0953942	1
SN3_00102945	sneu_scaffold00001	9135753..9166733	127.365	0.741041	1.67138	0.029514	0.0959686	1
SN3_00102990	sneu_scaffold00001	9292074..9299339	57.8049	-1.09629	-2.13804	0.0295238	0.0959686	1
SN3_00200435	sneu_scaffold00002	1319576..1328170	71.9022	-0.80867	-1.7516	0.0296434	0.0963045	1
SN3_01500265	sneu_scaffold00015	complement(855306..864152)	29.8511	1.70058	3.25032	0.0297837	0.0967077	1
SN3_00100315	sneu_scaffold00001	1074346..1088255	73.0997	-0.848605	-1.80076	0.0299109	0.0970679	1
SN3_01100485	sneu_scaffold00011	complement(1822170..1827022)	20.0589	2.19438	4.57692	0.0299585	0.0971355	1
SN3_01400615	sneu_scaffold00014	2069710..2090001	20.1215	-1.78893	-3.45558	0.0299644	0.0971355	1
SN3_02100630	sneu_scaffold00021	complement(2103800..2105714)	3.28452	5.55171	46.9064	0.0301875	0.0978055	1
SN3_01100755	sneu_scaffold00011	complement(2927031..2943008)	81.1186	0.808444	1.75132	0.0302153	0.0978422	1
SN3_03300270	sneu_scaffold00033	957977..976574	61.4437	1.02176	2.03039	0.0303138	0.0981079	1
SN3_00300560	sneu_scaffold00003	1774419..1800094	137.183	-0.656884	-1.57667	0.0303374	0.098131	1
SN3_00400065	sneu_scaffold00004	complement(120849..127803)	318.937	-0.565227	-1.47962	0.0305144	0.09865	1
SN3_03600220	sneu_scaffold00036	659411..668201	2.26261	5.58332	47.9454	0.0305406	0.0986668	1
SN3_03900205	sneu_scaffold00039	complement(592188..623692)	214.368	0.647467	1.56642	0.0305527	0.0986668	1
SN3_02300125	sneu_scaffold00023	323216..333864	2.26261	5.58332	47.9454	0.0306542	0.0989408	1
SN3_00300975	sneu_scaffold00003	3003963..3015116	90.1276	-0.812213	-1.7559	0.0306803	0.0989413	1
SN3_00202585	sneu_scaffold00002	complement(8659536..8669388)	60.9128	-0.903053	-1.87002	0.0306937	0.0989413	1
SN3_00400895	sneu_scaffold00004	complement(3306611..3313914)	30.4421	-1.2467	-2.37297	0.0307042	0.0989413	1
SN3_01100855	sneu_scaffold00011	3168583..3204340	382.577	0.521959	1.4359	0.0307758	0.0991184	1
SN3_00101305	sneu_scaffold00001	3888673..3915785	214.45	0.638578	1.55679	0.0308432	0.0992819	1
SN3_01000255	sneu_scaffold00010	complement(916733..936992)	47.1713	0.923115	1.89621	0.0308919	0.0993847	1
SN3_03200015	sneu_scaffold00032	complement(19268..25902)	40.5975	-1.08923	-2.1276	0.0310055	0.0996858	1
SN3_00100070	sneu_scaffold00001	complement(247807..255342)	56.0279	0.937811	1.91562	0.0310189	0.0996858	1
SN3_02100595	sneu_scaffold00021	2046638..2050631	2.93231	5.39444	42.0618	0.0310798	0.0998274	1
SN3_02400230	sneu_scaffold00024	645642..671428	437.371	0.49732	1.41159	0.0311954	0.100145	1
SN3_00900225	sneu_scaffold00009	921120..945760	167.101	0.568306	1.48278	0.031249	0.100263	1
SN3_00101585	sneu_scaffold00001	complement(4942827..4944851)	2.17109	5.28511	38.9922	0.0313294	0.100464	1
SN3_00200280	sneu_scaffold00002	complement(968971..973501)	2.1178	5.3216	39.991	0.0313454	0.100464	1
SN3_00103610	sneu_scaffold00001	11290845..11310862	87.7685	0.879116	1.83925	0.0313627	0.100465	1
SN3_01500585	sneu_scaffold00015	complement(1861507..1871608)	100.206	-0.926694	-1.90092	0.0314678	0.100748	1
SN3_01900015	sneu_scaffold00019	complement(40347..41069)	4.40663	-3.68797	-12.8881	0.0315191	0.100853	1
SN3_00102595	sneu_scaffold00001	7923696..7946594	249.386	0.630799	1.54842	0.0315346	0.100853	1
SN3_00400375	sneu_scaffold00004	1162714..1172721	35.6188	-1.2434	-2.36756	0.0316465	0.101157	1
SN3_04000020	sneu_scaffold00040	61448..64279	6.73359	-2.90125	-7.47074	0.03172	0.101337	1
SN3_03200025	sneu_scaffold00032	complement(71571..92961)	126.242	0.727256	1.65549	0.0317768	0.101464	1
SN3_00700530	sneu_scaffold00007	complement(1437708..1459301)	163.271	0.574484	1.48914	0.0319094	0.101833	1
SN3_00501205	sneu_scaffold00005	complement(4174277..4185597)	13.2734	1.96893	3.91477	0.0319968	0.102014	1
SN3_01500710	sneu_scaffold00015	2177019..2212927	32.2036	-1.15335	-2.2243	0.0320075	0.102014	1
SN3_00601070	sneu_scaffold00006	complement(3790839..3810292)	2.27768	5.24303	37.8711	0.0320174	0.102014	1
SN3_00103465	sneu_scaffold00001	10782905..10803995	227.6	-0.566106	-1.48052	0.0320391	0.102028	1
SN3_01500835	sneu_scaffold00015	2641980..2646642	2.47351	5.2735	38.6795	0.0321221	0.102238	1
SN3_02500565	sneu_scaffold00025	1637066..1639320	15.2505	2.18697	4.55348	0.0321648	0.102319	1
SN3_04700045	sneu_scaffold00047	178457..189094	23.181	-1.5159	-2.85978	0.0322454	0.102521	1
SN3_01700170	sneu_scaffold00017	complement(809652..819552)	46.3958	-1.02882	-2.04035	0.0323017	0.102619	1
SN3_01200405	sneu_scaffold00012	1471471..1482353	267.102	-0.479877	-1.39462	0.0323109	0.102619	1
SN3_02400400	sneu_scaffold00024	1322612..1325218	2.89926	4.14246	17.6606	0.0323369	0.102647	1
SN3_00600235	sneu_scaffold00006	complement(707108..709594)	13.3022	-2.23191	-4.69754	0.0323807	0.102732	1
SN3_00401585	sneu_scaffold00004	5745306..5750370	2.68897	5.33909	40.4787	0.0324548	0.102912	1
SN3_03300300	sneu_scaffold00033	1041464..1046380	17.7409	-2.0752	-4.21402	0.0324947	0.102983	1
SN3_01600635	sneu_scaffold00016	complement(2294147..2323233)	404.754	0.476832	1.39168	0.032659	0.103449	1
SN3_00401620	sneu_scaffold00004	complement(5793383..5795631)	10.6887	2.07507	4.21364	0.0328553	0.104016	1
SN3_01400755	sneu_scaffold00014	complement(2678523..2694221)	44.8647	0.941599	1.92066	0.0328877	0.104063	1
SN3_00300555	sneu_scaffold00003	complement(1759252..1774250)	153.645	-0.622515	-1.53956	0.0329392	0.104171	1
SN3_00102310	sneu_scaffold00001	7027274..7037184	44.7252	-1.04483	-2.06312	0.0330389	0.10443	1
SN3_01200565	sneu_scaffold00012	complement(2068192..2091246)	30.6835	-1.19781	-2.29391	0.0331387	0.10469	1
SN3_00501210	sneu_scaffold00005	complement(4187008..4199265)	93.7119	-0.84905	-1.80131	0.0331771	0.104756	1
SN3_03300250	sneu_scaffold00033	882223..900163	52.8645	-0.924868	-1.89851	0.033201	0.104776	1
SN3_02300170	sneu_scaffold00023	563816..575336	285.531	-0.530938	-1.44487	0.0333021	0.105007	1
SN3_03600280	sneu_scaffold00036	complement(854978..867239)	90.9694	0.971786	1.96127	0.0333094	0.105007	1
SN3_01300170	sneu_scaffold00013	453492..473202	262.709	0.509799	1.42385	0.0333756	0.10516	1
SN3_00101605	sneu_scaffold00001	complement(5020175..5024765)	12.9351	-1.95898	-3.88788	0.0334335	0.105286	1
SN3_00101785	sneu_scaffold00001	5601587..5610058	44.4947	-1.02412	-2.03372	0.0335032	0.10545	1
SN3_02900350	sneu_scaffold00029	complement(1267651..1276639)	7.01153	2.62163	6.15447	0.0336146	0.105733	1
SN3_00800135	sneu_scaffold00008	complement(519692..524576)	77.6634	0.845611	1.79703	0.0336376	0.105733	1
SN3_01300715	sneu_scaffold00013	complement(2465319..2478761)	44.6127	1.14329	2.20884	0.0336463	0.105733	1
SN3_00301080	sneu_scaffold00003	3284962..3288197	3.04696	5.43946	43.3952	0.0336898	0.105814	1
SN3_00400020	sneu_scaffold00004	62766..68022	61.2283	-1.00252	-2.00349	0.0338198	0.106166	1
SN3_03700205	sneu_scaffold00037	787853..804913	225.271	0.624463	1.54164	0.0338849	0.106314	1
SN3_00101965	sneu_scaffold00001	6079845..6090745	21.7752	-1.53123	-2.89032	0.0339459	0.10645	1
SN3_03300065	sneu_scaffold00033	185967..192292	14.0335	-2.11576	-4.33418	0.0340554	0.106736	1
SN3_02100615	sneu_scaffold00021	complement(2075981..2081654)	135.085	0.636758	1.55483	0.0340732	0.106736	1
SN3_00400460	sneu_scaffold00004	complement(1535045..1556146)	26.869	-1.5858	-3.00173	0.0341443	0.106903	1
SN3_00401485	sneu_scaffold00004	complement(5429000..5430553)	8.70233	-2.50401	-5.6726	0.0342525	0.107185	1
SN3_03700030	sneu_scaffold00037	95087..108699	18.6861	-1.69573	-3.23941	0.0343131	0.107272	1
SN3_02600335	sneu_scaffold00026	complement(1209404..1217061)	48.1082	-1.20586	-2.30675	0.0343164	0.107272	1
SN3_00800950	sneu_scaffold00008	3023023..3042182	57.1366	0.859872	1.81488	0.0344143	0.107522	1
SN3_00100815	sneu_scaffold00001	complement(2607550..2619867)	27.1611	-1.39622	-2.63211	0.0344841	0.107641	1
SN3_00300220	sneu_scaffold00003	705183..712930	31.7974	-1.16062	-2.23554	0.0344885	0.107641	1
SN3_02000465	sneu_scaffold00020	complement(1751995..1783666)	115.699	0.65397	1.57349	0.0345072	0.107643	1
SN3_00401595	sneu_scaffold00004	complement(5765574..5777146)	57.376	1.00121	2.00168	0.0345402	0.107682	1
SN3_03600240	sneu_scaffold00036	745612..749028	132.376	0.60994	1.5262	0.0345557	0.107682	1
SN3_00401375	sneu_scaffold00004	5019409..5022375	6.04475	3.09852	8.56542	0.0347798	0.108323	1
SN3_01100760	sneu_scaffold00011	complement(2943814..2958412)	160.177	0.600027	1.51574	0.0348589	0.108513	1
SN3_01100500	sneu_scaffold00011	1865841..1883226	5.31163	-3.07661	-8.43627	0.0349487	0.108735	1
SN3_02000180	sneu_scaffold00020	complement(751138..756189)	14.6451	-2.40898	-5.311	0.0349808	0.108778	1
SN3_00400505	sneu_scaffold00004	1682175..1695991	9.95163	-2.22771	-4.68388	0.0350725	0.109007	1
SN3_00201890	sneu_scaffold00002	complement(6305320..6311360)	63.6527	0.940645	1.91939	0.0351422	0.109163	1
SN3_01900545	sneu_scaffold00019	complement(1587906..1605614)	35.1758	1.02333	2.0326	0.0351595	0.109163	1
SN3_00800165	sneu_scaffold00008	609337..640642	80.3787	0.761258	1.69497	0.0352638	0.10941	1
SN3_01500115	sneu_scaffold00015	complement(327394..332665)	133.594	-0.683824	-1.60639	0.0352756	0.10941	1
SN3_01200845	sneu_scaffold00012	complement(3098808..3111149)	10.2265	-2.24009	-4.72426	0.0353124	0.109467	1
SN3_00201985	sneu_scaffold00002	complement(6631378..6635675)	7.56248	-2.61894	-6.14297	0.0353949	0.109665	1
SN3_00102965	sneu_scaffold00001	complement(9212923..9250138)	63.2124	0.9477	1.92879	0.0354499	0.109779	1
SN3_02300470	sneu_scaffold00023	1498399..1499061	2.01121	5.41284	42.6018	0.0355873	0.110147	1
SN3_01600200	sneu_scaffold00016	724102..731105	2.01121	5.41284	42.6018	0.0356403	0.110246	1
SN3_01200790	sneu_scaffold00012	2922877..2963823	290.475	0.484857	1.39945	0.0356564	0.110246	1
SN3_00800695	sneu_scaffold00008	complement(2263436..2269502)	30.304	1.25239	2.38236	0.0357976	0.110618	1
SN3_01400040	sneu_scaffold00014	96543..99412	8.7503	-7.3517	-163.337	0.0358139	0.110618	1
SN3_00600705	sneu_scaffold00006	2379977..2385048	17.1353	-1.63436	-3.1045	0.035913	0.110867	1
SN3_01400265	sneu_scaffold00014	complement(910603..921730)	35.8416	-1.27627	-2.42212	0.035934	0.110874	1
SN3_01300725	sneu_scaffold00013	2498255..2518474	79.8993	-0.778514	-1.71536	0.0360376	0.111136	1
SN3_00700510	sneu_scaffold00007	complement(1387677..1403225)	58.2313	0.87917	1.83932	0.0360782	0.111204	1
SN3_00601185	sneu_scaffold00006	4248107..4260100	20.1668	1.38228	2.60679	0.0361154	0.111261	1
SN3_00800075	sneu_scaffold00008	332953..337966	2.95606	5.40305	42.3136	0.0361519	0.111316	1
SN3_01300205	sneu_scaffold00013	537918..569527	86.1121	0.727305	1.65554	0.0362364	0.111464	1
SN3_01100010	sneu_scaffold00011	55038..81070	27.7391	1.29603	2.45551	0.0362376	0.111464	1
SN3_01600245	sneu_scaffold00016	complement(841661..857797)	98.7199	0.767576	1.70241	0.0363563	0.111732	1
SN3_00300405	sneu_scaffold00003	complement(1194767..1220226)	32.5759	1.15952	2.23384	0.0363621	0.111732	1
SN3_01800305	sneu_scaffold00018	complement(992561..994159)	2.38427	5.18193	36.3007	0.0364045	0.111805	1
SN3_01900380	sneu_scaffold00019	complement(1046036..1067133)	25.1874	1.63498	3.10582	0.0364992	0.112038	1
SN3_03700225	sneu_scaffold00037	845624..845905	2.38427	5.18193	36.3007	0.0366382	0.112406	1
SN3_00500790	sneu_scaffold00005	complement(2576974..2591263)	101.652	0.721861	1.64931	0.0366985	0.112533	1
SN3_02900190	sneu_scaffold00029	complement(724746..735365)	153.641	-0.566014	-1.48043	0.0367411	0.112566	1
SN3_00200115	sneu_scaffold00002	427965..445651	90.4327	0.761978	1.69581	0.036747	0.112566	1
SN3_00100720	sneu_scaffold00001	2315543..2329605	27.9263	-1.2124	-2.31723	0.036778	0.112603	1
SN3_00700940	sneu_scaffold00007	2920708..2953941	44.7389	0.946645	1.92738	0.0367973	0.112604	1
SN3_00700250	sneu_scaffold00007	694138..719985	406.94	0.483914	1.39853	0.0368772	0.112762	1
SN3_00101815	sneu_scaffold00001	5629428..5630924	53.2161	-1.07609	-2.10832	0.0368881	0.112762	1
SN3_02000110	sneu_scaffold00020	complement(441811..468689)	19.9988	1.61741	3.06825	0.0369056	0.112762	1
SN3_02200600	sneu_scaffold00022	complement(1954203..1959110)	5.31545	-3.90857	-15.0174	0.0370336	0.11306	1
SN3_01300365	sneu_scaffold00013	complement(1211735..1227098)	31.6178	1.31447	2.4871	0.0370411	0.11306	1
SN3_00202710	sneu_scaffold00002	complement(8945700..8969379)	16.4594	-1.94143	-3.84086	0.0370717	0.113095	1
SN3_01600670	sneu_scaffold00016	complement(2450587..2459480)	5.82807	2.49166	5.62427	0.037135	0.113196	1
SN3_00300770	sneu_scaffold00003	2276442..2307559	295.254	-0.500522	-1.41473	0.0371429	0.113196	1
SN3_01500040	sneu_scaffold00015	complement(122171..142080)	6.80413	3.10466	8.60195	0.0372347	0.113418	1
SN3_01700305	sneu_scaffold00017	1312239..1321619	38.4405	1.01306	2.01819	0.037271	0.113471	1
SN3_01000330	sneu_scaffold00010	complement(1128814..1169900)	115.733	0.617102	1.53379	0.0373723	0.113721	1
SN3_02800085	sneu_scaffold00028	236314..249534	1.8664	5.11452	34.6437	0.037544	0.114096	1
SN3_02400565	sneu_scaffold00024	complement(2013619..2022295)	422.881	-0.48385	-1.39847	0.0375567	0.114096	1
SN3_02000140	sneu_scaffold00020	complement(562313..590233)	79.5152	-0.757934	-1.69107	0.0375588	0.114096	1
SN3_00901000	sneu_scaffold00009	3784597..3807043	74.7177	0.847366	1.79921	0.0375908	0.114096	1
SN3_00501060	sneu_scaffold00005	complement(3754489..3762426)	128.175	0.643879	1.56252	0.0375912	0.114096	1
SN3_02600210	sneu_scaffold00026	complement(809853..837732)	15.2024	1.73226	3.32248	0.0376232	0.114113	1
SN3_00200695	sneu_scaffold00002	2236286..2264131	47.9479	-0.948436	-1.92978	0.0376351	0.114113	1
SN3_02600460	sneu_scaffold00026	complement(1631865..1646241)	32.5863	-1.16174	-2.23727	0.0377098	0.114281	1
SN3_00202445	sneu_scaffold00002	8160021..8164949	1.97299	5.06133	33.3896	0.0378558	0.114624	1
SN3_01700600	sneu_scaffold00017	complement(2361703..2393896)	109.984	0.776992	1.71355	0.0378615	0.114624	1
SN3_00401550	sneu_scaffold00004	complement(5660145..5675017)	63.5824	-0.939714	-1.91815	0.0378982	0.11465	1
SN3_00900470	sneu_scaffold00009	complement(1635127..1647648)	35.098	-1.10475	-2.15061	0.0379085	0.11465	1
SN3_01900385	sneu_scaffold00019	1071297..1071791	1.97299	5.06133	33.3896	0.0379278	0.11465	1
SN3_03000015	sneu_scaffold00030	61349..63484	56.5591	1.11597	2.16741	0.0380229	0.114879	1
SN3_01300270	sneu_scaffold00013	845695..870084	5.13645	3.48834	11.2226	0.0380812	0.114997	1
SN3_00600955	sneu_scaffold00006	3277192..3302169	55.6222	0.851349	1.80419	0.0381046	0.115009	1
SN3_02000540	sneu_scaffold00020	complement(2005209..2038561)	47.2779	0.952219	1.93485	0.0382827	0.115445	1
SN3_02500320	sneu_scaffold00025	complement(828422..856784)	20.7774	1.27562	2.42103	0.038291	0.115445	1
SN3_03100255	sneu_scaffold00031	1130790..1142647	27.9627	1.43672	2.70704	0.0383071	0.115445	1
SN3_01100860	sneu_scaffold00011	3208671..3236249	125.76	-0.704885	-1.63001	0.0384876	0.11593	1
SN3_00102950	sneu_scaffold00001	complement(9165389..9171624)	8.08547	-7.23765	-150.921	0.0385712	0.116123	1
SN3_02400090	sneu_scaffold00024	complement(218093..233666)	15.5658	-1.82763	-3.54954	0.0386087	0.116177	1
SN3_03700195	sneu_scaffold00037	complement(710740..739845)	13.285	1.72677	3.30986	0.0388076	0.116717	1
SN3_00202225	sneu_scaffold00002	complement(7492917..7502120)	5.17467	3.00611	8.03394	0.0389161	0.116984	1
SN3_01300690	sneu_scaffold00013	complement(2380803..2395778)	4.52396	-3.61268	-12.2327	0.039123	0.117547	1
SN3_03200240	sneu_scaffold00032	complement(966713..974902)	17.2296	-1.49594	-2.82047	0.0391484	0.117564	1
SN3_01200870	sneu_scaffold00012	complement(3158778..3163749)	5.24283	-3.05227	-8.29519	0.0392212	0.117723	1
SN3_05000015	sneu_scaffold00050	168977..173570	2.74226	5.29362	39.2228	0.039276	0.117828	1
SN3_00101835	sneu_scaffold00001	5744666..5746675	48.9573	0.962747	1.94902	0.0393643	0.117996	1
SN3_02300365	sneu_scaffold00023	complement(1239429..1250514)	2.74226	5.29362	39.2228	0.0394049	0.117996	1
SN3_00101060	sneu_scaffold00001	complement(3284815..3296055)	8.57771	-7.2582	-153.086	0.039407	0.117996	1
SN3_00800280	sneu_scaffold00008	complement(891533..914848)	165.614	0.574931	1.48961	0.0394359	0.117996	1
SN3_01600725	sneu_scaffold00016	2627464..2635734	22.924	-1.71048	-3.2727	0.0394462	0.117996	1
SN3_00101720	sneu_scaffold00001	5416480..5449088	264.269	-0.515107	-1.4291	0.039451	0.117996	1
SN3_00300070	sneu_scaffold00003	complement(230597..232621)	18.7521	1.37761	2.59837	0.0394859	0.118042	1
SN3_01600185	sneu_scaffold00016	690045..709323	197.105	-0.576252	-1.49097	0.0396215	0.118387	1
SN3_02900385	sneu_scaffold00029	1338650..1394669	142.572	0.611056	1.52738	0.0396694	0.11845	1
SN3_01100525	sneu_scaffold00011	1962680..1971797	16.0517	-2.12855	-4.37278	0.0396823	0.11845	1
SN3_00202610	sneu_scaffold00002	complement(8728508..8742910)	15.9515	-1.56059	-2.94975	0.0400349	0.119443	1
SN3_03800130	sneu_scaffold00038	complement(419708..425422)	455.565	-0.554649	-1.46881	0.0401122	0.119614	1
SN3_02900030	sneu_scaffold00029	150235..164967	84.8246	-0.776937	-1.71349	0.0404256	0.120488	1
SN3_03000135	sneu_scaffold00030	complement(541810..558024)	195.576	-0.503921	-1.41806	0.0404805	0.120591	1
[truncated: 5,090 more rows]

## Sheet: DEG features
Gene ID	source_id	Organism	Product Description	Gene Type	Input ID
SN3_00100010	SN3_00100010-mRNA-1-add	S. neurona SN3	hypothetical protein	protein coding	SN3_00100010
SN3_00100020	SN3_00100020-mRNA-1	S. neurona SN3	sac3 ganp family protein	protein coding	SN3_00100020
SN3_00100030	SN3_00100030-mRNA-1	S. neurona SN3	gnat family protein	protein coding	SN3_00100030
SN3_00100035	SN3_00100035-mRNA-1	S. neurona SN3	atypical mek-related kinase (incomplete catalytic triad)	protein coding	SN3_00100035
SN3_00100080	SN3_00100080-mRNA-1	S. neurona SN3	major facilitator family protein	protein coding	SN3_00100080
SN3_00100090	SN3_00100090-mRNA-1-add	S. neurona SN3	hypothetical protein	protein coding	SN3_00100090
SN3_00100100	SN3_00100100-mRNA-1	S. neurona SN3	conserved hypothetical protein	protein coding	SN3_00100100
SN3_00100125	SN3_00100125-mRNA-1	S. neurona SN3	dynactin partial	protein coding	SN3_00100125
SN3_00100130	SN3_00100130-mRNA-1	S. neurona SN3	aarp2cn domain-containing protein	protein coding	SN3_00100130
SN3_00100160	SN3_00100160-mRNA-1	S. neurona SN3	hypothetical protein HHA_285510	protein coding	SN3_00100160
SN3_00100165	SN3_00100165-mRNA-1	S. neurona SN3	hypothetical protein	protein coding	SN3_00100165
SN3_00100190	SN3_00100190-mRNA-1	S. neurona SN3	hypothetical protein	protein coding	SN3_00100190
SN3_00100260	SN3_00100260-mRNA-1	S. neurona SN3	acetyl-coenzyme a transporter	protein coding	SN3_00100260
SN3_00100285	SN3_00100285-mRNA-1	S. neurona SN3	trichohyalin	protein coding	SN3_00100285
SN3_00100295	SN3_00100295-mRNA-1	S. neurona SN3	glutamate dehydrogenase	protein coding	SN3_00100295
SN3_00100305	SN3_00100305-mRNA-1	S. neurona SN3	calponin homology domain-containing	protein coding	SN3_00100305
SN3_00100330	SN3_00100330-mRNA-1	S. neurona SN3	conserved hypothetical protein	protein coding	SN3_00100330
SN3_00100335	SN3_00100335-mRNA-1	S. neurona SN3	skip snw domain-containing protein	protein coding	SN3_00100335
SN3_00100365	SN3_00100365-mRNA-1	S. neurona SN3	small nuclear ribonucleoprotein f (snrnp-f)	protein coding	SN3_00100365
SN3_00100390	SN3_00100390-mRNA-1	S. neurona SN3	plectin, putative	protein coding	SN3_00100390
SN3_00100410	SN3_00100410-mRNA-1	S. neurona SN3	40s ribosomal protein	protein coding	SN3_00100410
SN3_00100415	SN3_00100415-mRNA-1	S. neurona SN3	gmc oxidoreductase	protein coding	SN3_00100415
SN3_00100425	SN3_00100425-mRNA-1	S. neurona SN3	transmembrane protein	protein coding	SN3_00100425
SN3_00100525	SN3_00100525-mRNA-1	S. neurona SN3	plasma-membrane choline transporter	protein coding	SN3_00100525
SN3_00100550	SN3_00100550-mRNA-1	S. neurona SN3	zinc carboxypeptidase superfamily protein	protein coding	SN3_00100550
SN3_00100585	SN3_00100585-mRNA-1	S. neurona SN3	kinesin-like protein kif21b	protein coding	SN3_00100585
SN3_00100595	SN3_00100595-mRNA-1	S. neurona SN3	transcription factor e partial	protein coding	SN3_00100595
SN3_00100650	SN3_00100650-mRNA-1	S. neurona SN3	mitochondrial processing peptidase beta subunit	protein coding	SN3_00100650
SN3_00100655	SN3_00100655-mRNA-1	S. neurona SN3	dna mismatch repair c-terminal domain-containing protein	protein coding	SN3_00100655
SN3_00100700	SN3_00100700-mRNA-1	S. neurona SN3	pyrroline-5-carboxylate reductase	protein coding	SN3_00100700
SN3_00100705	SN3_00100705-mRNA-1	S. neurona SN3	duf775 domain protein	protein coding	SN3_00100705
SN3_00100740	SN3_00100740-mRNA-1	S. neurona SN3	rna binding partial	protein coding	SN3_00100740
SN3_00100775	SN3_00100775-mRNA-1	S. neurona SN3	ulk kinase	protein coding	SN3_00100775
SN3_00100835	SN3_00100835-mRNA-1	S. neurona SN3	hypothetical protein	protein coding	SN3_00100835
SN3_00100870	SN3_00100870-mRNA-1	S. neurona SN3	hypothetical protein TGRUB_271090	protein coding	SN3_00100870
SN3_00100895	SN3_00100895-mRNA-1	S. neurona SN3	endonuclease exonuclease phosphatase family protein	protein coding	SN3_00100895
SN3_00100935	SN3_00100935-mRNA-1	S. neurona SN3	akap7 2 5 rna ligase-like domain protein	protein coding	SN3_00100935
SN3_00100985	SN3_00100985-mRNA-1	S. neurona SN3	dihydrofolate synthase folylpolyglutamate synthase	protein coding	SN3_00100985
SN3_00101000	SN3_00101000-mRNA-1	S. neurona SN3	probable u3 small nucleolar rna-associated protein 11	protein coding	SN3_00101000
SN3_00101025	SN3_00101025-mRNA-1	S. neurona SN3	hypothetical protein	protein coding	SN3_00101025
SN3_00101035	SN3_00101035-mRNA-1	S. neurona SN3	hypothetical protein TGMAS_209500	protein coding	SN3_00101035
SN3_00101045	SN3_00101045-mRNA-1	S. neurona SN3	hypothetical protein	protein coding	SN3_00101045
SN3_00101145	SN3_00101145-mRNA-1	S. neurona SN3	transmembrane protein	protein coding	SN3_00101145
SN3_00101180	SN3_00101180-mRNA-1	S. neurona SN3	wd g-beta repeat-containing protein	protein coding	SN3_00101180
SN3_00101255	SN3_00101255-mRNA-1	S. neurona SN3	ribosomal protein rpl31	protein coding	SN3_00101255
SN3_00101260	SN3_00101260-mRNA-1	S. neurona SN3	40s ribosomal protein sa	protein coding	SN3_00101260
SN3_00101300	SN3_00101300-mRNA-1	S. neurona SN3	pantoate--beta-alanine ligase	protein coding	SN3_00101300
SN3_00101310	SN3_00101310-mRNA-1	S. neurona SN3	leucyl aminopeptidase lap	protein coding	SN3_00101310
SN3_00101320	SN3_00101320-mRNA-1	S. neurona SN3	rna recognition motif-containing partial	protein coding	SN3_00101320
SN3_00101325	SN3_00101325-mRNA-1	S. neurona SN3	hypothetical protein	protein coding	SN3_00101325
SN3_00101340	SN3_00101340-mRNA-1	S. neurona SN3	ap2 domain transcription factor ap2ix-7	protein coding	SN3_00101340
SN3_00101425	SN3_00101425-mRNA-1	S. neurona SN3	thioredoxin family trp26 protein	protein coding	SN3_00101425
SN3_00101435	SN3_00101435-mRNA-1	S. neurona SN3	wdsub1 family sam domain protein	protein coding	SN3_00101435
SN3_00101440	SN3_00101440-mRNA-1	S. neurona SN3	nad nadp octopine nopaline alpha-helical domain-containing protein	protein coding	SN3_00101440
SN3_00101445	SN3_00101445-mRNA-1	S. neurona SN3	hypothetical protein, conserved	protein coding	SN3_00101445
SN3_00101460	SN3_00101460-mRNA-1	S. neurona SN3	macrophage migration inhibitory factor	protein coding	SN3_00101460
SN3_00101465	SN3_00101465-mRNA-1	S. neurona SN3	transmembrane protein	protein coding	SN3_00101465
SN3_00101495	SN3_00101495-mRNA-1	S. neurona SN3	hypothetical protein	protein coding	SN3_00101495
SN3_00101520	SN3_00101520-mRNA-1	S. neurona SN3	n-acetyltransferase family protein	protein coding	SN3_00101520
SN3_00101545	SN3_00101545-mRNA-1	S. neurona SN3	tbc domain-containing protein	protein coding	SN3_00101545
SN3_00101600	SN3_00101600-mRNA-1	S. neurona SN3	ribosomal protein rpl8	protein coding	SN3_00101600
SN3_00101610	SN3_00101610-mRNA-1	S. neurona SN3	subtilisin sub1	protein coding	SN3_00101610
SN3_00101630	SN3_00101630-mRNA-1	S. neurona SN3	histone deacetylase hdac1	protein coding	SN3_00101630
SN3_00101725	SN3_00101725-mRNA-1	S. neurona SN3	heat shock protein hsp70	protein coding	SN3_00101725
SN3_00101770	SN3_00101770-mRNA-1	S. neurona SN3	ap2 domain transcription factor ap2viii-3	protein coding	SN3_00101770
SN3_00101780	SN3_00101780-mRNA-1	S. neurona SN3	domain-containing protein	protein coding	SN3_00101780
SN3_00101825	SN3_00101825-mRNA-1	S. neurona SN3	kinesin heavy	protein coding	SN3_00101825
SN3_00101830	SN3_00101830-mRNA-1	S. neurona SN3	gdp-fucose protein o-fucosyltransferase	protein coding	SN3_00101830
SN3_00101850	SN3_00101850-mRNA-1	S. neurona SN3	pci domain-containing protein	protein coding	SN3_00101850
SN3_00101870	SN3_00101870-mRNA-1	S. neurona SN3	dynein heavy chain axonemal	protein coding	SN3_00101870
SN3_00101880	SN3_00101880-mRNA-1	S. neurona SN3	eukaryotic translation initiation factor 3 subunit 6 interacting protein	protein coding	SN3_00101880
SN3_00101890	SN3_00101890-mRNA-1	S. neurona SN3	had family iiid protein	protein coding	SN3_00101890
SN3_00101910	SN3_00101910-mRNA-1	S. neurona SN3	hypothetical protein	protein coding	SN3_00101910
SN3_00101995	SN3_00101995-mRNA-1	S. neurona SN3	hypothetical protein HHA_215350	protein coding	SN3_00101995
SN3_00102015	SN3_00102015-mRNA-1	S. neurona SN3	tim10 family protein	protein coding	SN3_00102015
SN3_00102035	SN3_00102035-mRNA-1	S. neurona SN3	apicomplexa specific secreted protein pf signal peptide	protein coding	SN3_00102035
SN3_00102040	SN3_00102040-mRNA-1	S. neurona SN3	aquaporin 1	protein coding	SN3_00102040
SN3_00102045	SN3_00102045-mRNA-1	S. neurona SN3	40s ribosomal protein	protein coding	SN3_00102045
SN3_00102050	SN3_00102050-mRNA-1	S. neurona SN3	60s ribosomal protein	protein coding	SN3_00102050
SN3_00102060	SN3_00102060-mRNA-1	S. neurona SN3	major facilitator family protein	protein coding	SN3_00102060
SN3_00102090	SN3_00102090-mRNA-1	S. neurona SN3	hypothetical protein	protein coding	SN3_00102090
SN3_00102095	SN3_00102095-mRNA-1	S. neurona SN3	upf0550 protein	protein coding	SN3_00102095
SN3_00102130	SN3_00102130-mRNA-1	S. neurona SN3	hypothetical protein	protein coding	SN3_00102130
SN3_00102165	SN3_00102165-mRNA-1	S. neurona SN3	pyridine nucleotide-disulfide oxidoreductase domain-containing protein	protein coding	SN3_00102165
SN3_00102190	SN3_00102190-mRNA-1	S. neurona SN3	programmed cell death protein 5	protein coding	SN3_00102190
SN3_00102195	SN3_00102195-mRNA-1	S. neurona SN3	protein kinase domain protein	protein coding	SN3_00102195
SN3_00102245	SN3_00102245-mRNA-1	S. neurona SN3	hypothetical protein	protein coding	SN3_00102245
SN3_00102260	SN3_00102260-mRNA-1	S. neurona SN3	protein phosphatase 2c domain-containing protein	protein coding	SN3_00102260
SN3_00102265	SN3_00102265-mRNA-1	S. neurona SN3	hypothetical protein TGME49_030930	protein coding	SN3_00102265
SN3_00102280	SN3_00102280-mRNA-1	S. neurona SN3	copi associated protein	protein coding	SN3_00102280
SN3_00102330	SN3_00102330-mRNA-1	S. neurona SN3	mucin	protein coding	SN3_00102330
SN3_00102335	SN3_00102335-mRNA-1	S. neurona SN3	gcc2 and gcc3 domain-containing protein	protein coding	SN3_00102335
SN3_00102370	SN3_00102370-mRNA-1	S. neurona SN3	ribosomal protein rpl38	protein coding	SN3_00102370
SN3_00102450	SN3_00102450-mRNA-1	S. neurona SN3	hd domain protein	protein coding	SN3_00102450
SN3_00102510	SN3_00102510-mRNA-1	S. neurona SN3	membrane protein	protein coding	SN3_00102510
SN3_00102565	SN3_00102565-mRNA-1	S. neurona SN3	hypothetical protein	protein coding	SN3_00102565
SN3_00102575	SN3_00102575-mRNA-1	S. neurona SN3	m28 family protein	protein coding	SN3_00102575
SN3_00102615	SN3_00102615-mRNA-1	S. neurona SN3	triose-phosphate isomerase tpi-i	protein coding	SN3_00102615
SN3_00102650	SN3_00102650-mRNA-1	S. neurona SN3	acyl transferase domain-containing protein	protein coding	SN3_00102650
SN3_00102680	SN3_00102680-mRNA-1	S. neurona SN3	transmembrane amino acid transporter protein	protein coding	SN3_00102680
SN3_00102690	SN3_00102690-mRNA-1	S. neurona SN3	ser thr phosphatase family protein	protein coding	SN3_00102690
SN3_00102710	SN3_00102710-mRNA-1	S. neurona SN3	bud site selection	protein coding	SN3_00102710
SN3_00102715	SN3_00102715-mRNA-1	S. neurona SN3	dead (asp-glu-ala-asp) box polypeptide ddx3x	protein coding	SN3_00102715
SN3_00102720	SN3_00102720-mRNA-1	S. neurona SN3	mitochondrial ribosomal protein l28	protein coding	SN3_00102720
SN3_00102735	SN3_00102735-mRNA-1-add	S. neurona SN3	bis(5 -adenosyl)-triphosphatase-like	protein coding	SN3_00102735
SN3_00102740	SN3_00102740-mRNA-1	S. neurona SN3	chromosome condensation regulator related	protein coding	SN3_00102740
SN3_00102760	SN3_00102760-mRNA-1	S. neurona SN3	proteophosphoglycan related	protein coding	SN3_00102760
SN3_00102820	SN3_00102820-mRNA-1	S. neurona SN3	b-box zinc finger domain-containing protein	protein coding	SN3_00102820
SN3_00102835	SN3_00102835-mRNA-1	S. neurona SN3	proteophosphoglycan related protein	protein coding	SN3_00102835
SN3_00102865	SN3_00102865-mRNA-1	S. neurona SN3	t-complex protein alpha subunit	protein coding	SN3_00102865
SN3_00102905	SN3_00102905-mRNA-1	S. neurona SN3	transmembrane protein	protein coding	SN3_00102905
SN3_00102915	SN3_00102915-mRNA-1	S. neurona SN3	thrombospondin type 1 domain-containing protein	protein coding	SN3_00102915
SN3_00102935	SN3_00102935-mRNA-1-add	S. neurona SN3	hypothetical protein	protein coding	SN3_00102935
SN3_00102940	SN3_00102940-mRNA-1	S. neurona SN3	conserved hypothetical protein	protein coding	SN3_00102940
SN3_00102955	SN3_00102955-mRNA-1	S. neurona SN3	glycerate kinase	protein coding	SN3_00102955
SN3_00102980	SN3_00102980-mRNA-1	S. neurona SN3	microneme antigen 10	protein coding	SN3_00102980
SN3_00102995	SN3_00102995-mRNA-1	S. neurona SN3	dynamin like protein	protein coding	SN3_00102995
SN3_00103085	SN3_00103085-mRNA-1	S. neurona SN3	atg c terminal domain-containing protein	protein coding	SN3_00103085
SN3_00103095	SN3_00103095-mRNA-1	S. neurona SN3	transmembrane protein	protein coding	SN3_00103095
SN3_00103125	SN3_00103125-mRNA-1	S. neurona SN3	conserved hypothetical protein	protein coding	SN3_00103125
SN3_00103150	SN3_00103150-mRNA-1	S. neurona SN3	catalase	protein coding	SN3_00103150
SN3_00103175	SN3_00103175-mRNA-1	S. neurona SN3	hypothetical protein	protein coding	SN3_00103175
SN3_00103185	SN3_00103185-mRNA-1-add	S. neurona SN3	hypothetical protein	protein coding	SN3_00103185
SN3_00103210	SN3_00103210-mRNA-1	S. neurona SN3	conserved hypothetical protein	protein coding	SN3_00103210
SN3_00103265	SN3_00103265-mRNA-1	S. neurona SN3	ribosomal protein rpl3	protein coding	SN3_00103265
SN3_00103270	SN3_00103270-mRNA-1	S. neurona SN3	hydrolase family protein	protein coding	SN3_00103270
SN3_00103285	SN3_00103285-mRNA-1	S. neurona SN3	conserved hypothetical protein, partial	protein coding	SN3_00103285
SN3_00103305	SN3_00103305-mRNA-1	S. neurona SN3	liver stage related	protein coding	SN3_00103305
SN3_00103325	SN3_00103325-mRNA-1	S. neurona SN3	hypothetical protein	protein coding	SN3_00103325
SN3_00103330	SN3_00103330-mRNA-1	S. neurona SN3	atp-dependent rna	protein coding	SN3_00103330
SN3_00103375	SN3_00103375-mRNA-1	S. neurona SN3	mrna binding pumilio-homology domain	protein coding	SN3_00103375
SN3_00103385	SN3_00103385-mRNA-1	S. neurona SN3	subtilisin sub2	protein coding	SN3_00103385
SN3_00103415	SN3_00103415-mRNA-1	S. neurona SN3	alpha beta hydrolase family protein	protein coding	SN3_00103415
SN3_00103435	SN3_00103435-mRNA-1	S. neurona SN3	proteophosphoglycan related protein	protein coding	SN3_00103435
SN3_00103455	SN3_00103455-mRNA-1	S. neurona SN3	inhibitor of cysteine protease 1	protein coding	SN3_00103455
SN3_00103460	SN3_00103460-mRNA-1	S. neurona SN3	hypothetical protein	protein coding	SN3_00103460
SN3_00103495	SN3_00103495-mRNA-1	S. neurona SN3	conserved hypothetical protein	protein coding	SN3_00103495
SN3_00103500	SN3_00103500-mRNA-1	S. neurona SN3	rna 2 - tpt1 family protein	protein coding	SN3_00103500
SN3_00103555	SN3_00103555-mRNA-1	S. neurona SN3	translation initiation factor sui1 protein	protein coding	SN3_00103555
SN3_00103565	SN3_00103565-mRNA-1	S. neurona SN3	hypothetical protein	protein coding	SN3_00103565
SN3_00103570	SN3_00103570-mRNA-1	S. neurona SN3	3-methyl-2-oxobutanoate hydroxymethyltransferase	protein coding	SN3_00103570
SN3_00103590	SN3_00103590-mRNA-1	S. neurona SN3	glycyl-trna synthetase	protein coding	SN3_00103590
SN3_00200005	SN3_00200005-mRNA-1	S. neurona SN3	cyclic nucleotide-binding domain-containing protein	protein coding	SN3_00200005
SN3_00200035	SN3_00200035-mRNA-1	S. neurona SN3	hypothetical protein	protein coding	SN3_00200035
SN3_00200090	SN3_00200090-mRNA-1	S. neurona SN3	alba 2	protein coding	SN3_00200090
SN3_00200100	SN3_00200100-mRNA-1	S. neurona SN3	hypothetical protein	protein coding	SN3_00200100
SN3_00200135	SN3_00200135-mRNA-1	S. neurona SN3	multi-pass transmembrane protein	protein coding	SN3_00200135
SN3_00200145	SN3_00200145-mRNA-1	S. neurona SN3	hypothetical protein	protein coding	SN3_00200145
SN3_00200190	SN3_00200190-mRNA-1	S. neurona SN3	morn repeat-containing protein	protein coding	SN3_00200190
SN3_00200195	SN3_00200195-mRNA-1	S. neurona SN3	u6 snrna-associated sm family protein lsm2	protein coding	SN3_00200195
SN3_00200210	SN3_00200210-mRNA-1	S. neurona SN3	kinesin motor domain-containing protein	protein coding	SN3_00200210
SN3_00200260	SN3_00200260-mRNA-1	S. neurona SN3	hypothetical protein HHA_320550	protein coding	SN3_00200260
SN3_00200295	SN3_00200295-mRNA-1	S. neurona SN3	transmembrane protein	protein coding	SN3_00200295
SN3_00200305	SN3_00200305-mRNA-1	S. neurona SN3	hypothetical protein	protein coding	SN3_00200305
SN3_00200315	SN3_00200315-mRNA-1	S. neurona SN3	xrn 5 -3 exonuclease amine-terminal protein	protein coding	SN3_00200315
SN3_00200390	SN3_00200390-mRNA-1	S. neurona SN3	rna methylase	protein coding	SN3_00200390
SN3_00200405	SN3_00200405-mRNA-1	S. neurona SN3	nol1 nop2 sun family protein	protein coding	SN3_00200405
SN3_00200430	SN3_00200430-mRNA-1	S. neurona SN3	nucleosome assembly protein	protein coding	SN3_00200430
SN3_00200440	SN3_00200440-mRNA-1	S. neurona SN3	fe-s protein assembly co-chaperone protein	protein coding	SN3_00200440
SN3_00200445	SN3_00200445-mRNA-1	S. neurona SN3	hypothetical protein	protein coding	SN3_00200445
SN3_00200450	SN3_00200450-mRNA-1	S. neurona SN3	smc n terminal domain-containing protein	protein coding	SN3_00200450
SN3_00200465	SN3_00200465-mRNA-1	S. neurona SN3	perforin-like protein plp1	protein coding	SN3_00200465
SN3_00200515	SN3_00200515-mRNA-1	S. neurona SN3	hypothetical protein	protein coding	SN3_00200515
SN3_00200580	SN3_00200580-mRNA-1	S. neurona SN3	kh domain protein	protein coding	SN3_00200580
SN3_00200585	SN3_00200585-mRNA-1	S. neurona SN3	hypothetical protein	protein coding	SN3_00200585
SN3_00200590	SN3_00200590-mRNA-1	S. neurona SN3	hypothetical protein NCLIV_017180	protein coding	SN3_00200590
SN3_00200645	SN3_00200645-mRNA-1	S. neurona SN3	c2 domain-containing protein	protein coding	SN3_00200645
SN3_00200670	SN3_00200670-mRNA-1	S. neurona SN3	3-oxo-5-alpha-steroid 4-	protein coding	SN3_00200670
SN3_00200710	SN3_00200710-mRNA-1	S. neurona SN3	adenosylhomocysteinase	protein coding	SN3_00200710
SN3_00200730	SN3_00200730-mRNA-1	S. neurona SN3	40s ribosomal protein s18	protein coding	SN3_00200730
SN3_00200745	SN3_00200745-mRNA-1	S. neurona SN3	hypothetical protein	protein coding	SN3_00200745
SN3_00200760	SN3_00200760-mRNA-1	S. neurona SN3	50s ribosomal protein l13	protein coding	SN3_00200760
SN3_00200765	SN3_00200765-mRNA-1	S. neurona SN3	dna-directed rna polymerase ii largest	protein coding	SN3_00200765
SN3_00200840	SN3_00200840-mRNA-1	S. neurona SN3	60s ribosomal protein	protein coding	SN3_00200840
SN3_00200885	SN3_00200885-mRNA-1	S. neurona SN3	hypothetical protein HHA_247040	protein coding	SN3_00200885
SN3_00200915	SN3_00200915-mRNA-1	S. neurona SN3	microneme protein mic15	protein coding	SN3_00200915
SN3_00200925	SN3_00200925-mRNA-1	S. neurona SN3	nudix -type motif 9 isoform a family protein	protein coding	SN3_00200925
SN3_00200950	SN3_00200950-mRNA-1	S. neurona SN3	cral trio domain-containing protein	protein coding	SN3_00200950
SN3_00200955	SN3_00200955-mRNA-1	S. neurona SN3	transmembrane protein	protein coding	SN3_00200955
SN3_00201030	SN3_00201030-mRNA-1	S. neurona SN3	replication protein a2	protein coding	SN3_00201030
SN3_00201045	SN3_00201045-mRNA-1	S. neurona SN3	conserved hypothetical protein	protein coding	SN3_00201045
SN3_00201060	SN3_00201060-mRNA-1	S. neurona SN3	transmembrane protein	protein coding	SN3_00201060
SN3_00201125	SN3_00201125-mRNA-1	S. neurona SN3	ap2 domain transcription factor ap2iii-2	protein coding	SN3_00201125
SN3_00201135	SN3_00201135-mRNA-1	S. neurona SN3	asparagine synthetase	protein coding	SN3_00201135
SN3_00201175	SN3_00201175-mRNA-1	S. neurona SN3	rpp14 family protein	protein coding	SN3_00201175
SN3_00201180	SN3_00201180-mRNA-1	S. neurona SN3	hypothetical protein	protein coding	SN3_00201180
SN3_00201190	SN3_00201190-mRNA-1	S. neurona SN3	hypothetical protein	protein coding	SN3_00201190
SN3_00201205	SN3_00201205-mRNA-1	S. neurona SN3	ribosomal protein rpl15	protein coding	SN3_00201205
SN3_00201375	SN3_00201375-mRNA-1	S. neurona SN3	tubulin-tyrosine ligase family protein	protein coding	SN3_00201375
SN3_00201450	SN3_00201450-mRNA-1	S. neurona SN3	hypothetical protein HHA_244860	protein coding	SN3_00201450
SN3_00201505	SN3_00201505-mRNA-1	S. neurona SN3	agc kinase	protein coding	SN3_00201505
SN3_00201510	SN3_00201510-mRNA-1	S. neurona SN3	rna recognition motif-containing protein	protein coding	SN3_00201510
SN3_00201560	SN3_00201560-mRNA-1	S. neurona SN3	cmgc cdk protein kinase	protein coding	SN3_00201560
SN3_00201580	SN3_00201580-mRNA-1	S. neurona SN3	transmembrane protein	protein coding	SN3_00201580
SN3_00201585	SN3_00201585-mRNA-1	S. neurona SN3	hypoxanthine-xanthine-guanine phosphoribosyl transferase hxgprt	protein coding	SN3_00201585
SN3_00201620	SN3_00201620-mRNA-1	S. neurona SN3	conserved hypothetical protein	protein coding	SN3_00201620
SN3_00201640	SN3_00201640-mRNA-1	S. neurona SN3	alpha beta superfamily hydrolase	protein coding	SN3_00201640
SN3_00201660	SN3_00201660-mRNA-1	S. neurona SN3	multiprotein bridging factor type	protein coding	SN3_00201660
SN3_00201675	SN3_00201675-mRNA-1	S. neurona SN3	start-1 domain protein	protein coding	SN3_00201675
SN3_00201685	SN3_00201685-mRNA-1	S. neurona SN3	hypothetical protein TGME49_078450	protein coding	SN3_00201685
SN3_00201715	SN3_00201715-mRNA-1	S. neurona SN3	hypothetical protein	protein coding	SN3_00201715
SN3_00201740	SN3_00201740-mRNA-1	S. neurona SN3	hypothetical protein TGME49_113700	protein coding	SN3_00201740
SN3_00201745	SN3_00201745-mRNA-1	S. neurona SN3	sel1 repeat-containing protein	protein coding	SN3_00201745
SN3_00201835	SN3_00201835-mRNA-1	S. neurona SN3	biotin-requiring enzyme domain-containing protein	protein coding	SN3_00201835
SN3_00201845	SN3_00201845-mRNA-1	S. neurona SN3	hypothetical protein	protein coding	SN3_00201845
SN3_00201855	SN3_00201855-mRNA-1	S. neurona SN3	26s proteasome regulatory complex	protein coding	SN3_00201855
SN3_00201860	SN3_00201860-mRNA-1	S. neurona SN3	hypothetical protein HHA_238170	protein coding	SN3_00201860
SN3_00201895	SN3_00201895-mRNA-1-add	S. neurona SN3	hypothetical protein	protein coding	SN3_00201895
SN3_00201915	SN3_00201915-mRNA-1	S. neurona SN3	glutaredoxin domain-containing protein	protein coding	SN3_00201915
SN3_00201940	SN3_00201940-mRNA-1	S. neurona SN3	ribosomal protein rpl23a	protein coding	SN3_00201940
SN3_00201975	SN3_00201975-mRNA-1	S. neurona SN3	atp synthase subunit mitochondrial	protein coding	SN3_00201975
SN3_00201980	SN3_00201980-mRNA-1	S. neurona SN3	hypothetical protein TGMAS_261955, partial	protein coding	SN3_00201980
SN3_00202115	SN3_00202115-mRNA-1	S. neurona SN3	phospholipid-translocating p-type atpase	protein coding	SN3_00202115
SN3_00202120	SN3_00202120-mRNA-1	S. neurona SN3	optic atrophy 3 protein protein	protein coding	SN3_00202120
SN3_00202150	SN3_00202150-mRNA-1	S. neurona SN3	trna dimethylallyltransferase	protein coding	SN3_00202150
SN3_00202170	SN3_00202170-mRNA-1	S. neurona SN3	cmgc mapk family mapk-1	protein coding	SN3_00202170
SN3_00202175	SN3_00202175-mRNA-1	S. neurona SN3	conserved hypothetical protein	protein coding	SN3_00202175
SN3_00202195	SN3_00202195-mRNA-1	S. neurona SN3	hypothetical protein	protein coding	SN3_00202195
SN3_00202200	SN3_00202200-mRNA-1	S. neurona SN3	anonymous antigen-	protein coding	SN3_00202200
SN3_00202260	SN3_00202260-mRNA-1	S. neurona SN3	u1 snrna associated	protein coding	SN3_00202260
SN3_00202275	SN3_00202275-mRNA-1	S. neurona SN3	hypothetical protein TGMAS_211030B	protein coding	SN3_00202275
SN3_00202415	SN3_00202415-mRNA-1	S. neurona SN3	transmembrane protein	protein coding	SN3_00202415
SN3_00202440	SN3_00202440-mRNA-1	S. neurona SN3	phosphatidylcholine-sterol o-acyltransferase	protein coding	SN3_00202440
SN3_00202490	SN3_00202490-mRNA-1	S. neurona SN3	hypothetical protein HHA_272530	protein coding	SN3_00202490
SN3_00202565	SN3_00202565-mRNA-1	S. neurona SN3	hypothetical protein	protein coding	SN3_00202565
SN3_00202580	SN3_00202580-mRNA-1	S. neurona SN3	ankyrin repeat-containing protein	protein coding	SN3_00202580
SN3_00202595	SN3_00202595-mRNA-1	S. neurona SN3	importin alpha	protein coding	SN3_00202595
SN3_00202635	SN3_00202635-mRNA-1	S. neurona SN3	hypothetical protein TGGT1_248790	protein coding	SN3_00202635
SN3_00202640	SN3_00202640-mRNA-1	S. neurona SN3	hypothetical protein	protein coding	SN3_00202640
SN3_00202755	SN3_00202755-mRNA-1	S. neurona SN3	tbc domain-containing protein	protein coding	SN3_00202755
SN3_00202770	SN3_00202770-mRNA-1	S. neurona SN3	hypothetical protein HHA_320090	protein coding	SN3_00202770
SN3_00202790	SN3_00202790-mRNA-1	S. neurona SN3	hypothetical protein	protein coding	SN3_00202790
SN3_00202810	SN3_00202810-mRNA-1	S. neurona SN3	conserved hypothetical protein	protein coding	SN3_00202810
SN3_00300025	SN3_00300025-mRNA-1	S. neurona SN3	cation-transporting atpase	protein coding	SN3_00300025
SN3_00300045	SN3_00300045-mRNA-1	S. neurona SN3	hypothetical protein	protein coding	SN3_00300045
SN3_00300075	SN3_00300075-mRNA-1	S. neurona SN3	family protein	protein coding	SN3_00300075
SN3_00300145	SN3_00300145-mRNA-1	S. neurona SN3	hypothetical protein	protein coding	SN3_00300145
SN3_00300165	SN3_00300165-mRNA-1	S. neurona SN3	mre11 dna-binding domain-containing protein	protein coding	SN3_00300165
SN3_00300275	SN3_00300275-mRNA-1	S. neurona SN3	ribosomal l1p l10e family protein	protein coding	SN3_00300275
SN3_00300295	SN3_00300295-mRNA-1	S. neurona SN3	hypothetical protein	protein coding	SN3_00300295
SN3_00300300	SN3_00300300-mRNA-1	S. neurona SN3	60s ribosomal protein	protein coding	SN3_00300300
SN3_00300305	SN3_00300305-mRNA-1	S. neurona SN3	mitochondrial atp synthase epsilon	protein coding	SN3_00300305
SN3_00300320	SN3_00300320-mRNA-1	S. neurona SN3	hypothetical protein	protein coding	SN3_00300320
SN3_00300330	SN3_00300330-mRNA-1	S. neurona SN3	proteasome subunit protease of the acylase family and ntn hydrolase fold	protein coding	SN3_00300330
SN3_00300370	SN3_00300370-mRNA-1	S. neurona SN3	hypothetical protein	protein coding	SN3_00300370
SN3_00300385	SN3_00300385-mRNA-1	S. neurona SN3	ubiquitin-like protein 5	protein coding	SN3_00300385
SN3_00300390	SN3_00300390-mRNA-1	S. neurona SN3	t-complex protein 10 c-terminus protein	protein coding	SN3_00300390
SN3_00300425	SN3_00300425-mRNA-1	S. neurona SN3	adenylate kinase	protein coding	SN3_00300425
SN3_00300445	SN3_00300445-mRNA-1	S. neurona SN3	transmembrane protein	protein coding	SN3_00300445
SN3_00300450	SN3_00300450-mRNA-1	S. neurona SN3	flagellar associated protein	protein coding	SN3_00300450
SN3_00300480	SN3_00300480-mRNA-1	S. neurona SN3	hypothetical protein	protein coding	SN3_00300480
SN3_00300485	SN3_00300485-mRNA-1	S. neurona SN3	hypothetical protein	protein coding	SN3_00300485
SN3_00300510	SN3_00300510-mRNA-1	S. neurona SN3	pa14 domain-containing protein	protein coding	SN3_00300510
SN3_00300585	SN3_00300585-mRNA-1	S. neurona SN3	rhoptry protein rop9	protein coding	SN3_00300585
SN3_00300590	SN3_00300590-mRNA-1-add	S. neurona SN3	peroxisomal biogenesis factor pex11	protein coding	SN3_00300590
SN3_00300595	SN3_00300595-mRNA-1	S. neurona SN3	t-complex protein beta subunit	protein coding	SN3_00300595
SN3_00300645	SN3_00300645-mRNA-1	S. neurona SN3	hit family protein involved in cell-cycle regulation	protein coding	SN3_00300645
SN3_00300670	SN3_00300670-mRNA-1	S. neurona SN3	hypothetical protein	protein coding	SN3_00300670
SN3_00300775	SN3_00300775-mRNA-1	S. neurona SN3	tetratricopeptide repeat-containing partial	protein coding	SN3_00300775
SN3_00300790	SN3_00300790-mRNA-1-add	S. neurona SN3	hypothetical protein	protein coding	SN3_00300790
SN3_00300805	SN3_00300805-mRNA-1	S. neurona SN3	hypothetical protein	protein coding	SN3_00300805
SN3_00300810	SN3_00300810-mRNA-1	S. neurona SN3	amine-terminal region of a tm vesicle-mediated sorter	protein coding	SN3_00300810
SN3_00300845	SN3_00300845-mRNA-1	S. neurona SN3	hypothetical protein	protein coding	SN3_00300845
SN3_00300865	SN3_00300865-mRNA-1	S. neurona SN3	hypothetical protein TGVEG_252630	protein coding	SN3_00300865
SN3_00300940	SN3_00300940-mRNA-1	S. neurona SN3	integral membrane gns1 sur4 family protein	protein coding	SN3_00300940
SN3_00300955	SN3_00300955-mRNA-1	S. neurona SN3	rna recognition motif-containing protein	protein coding	SN3_00300955
SN3_00300970	SN3_00300970-mRNA-1	S. neurona SN3	mitochondrial ribosomal protein s14 precursor	protein coding	SN3_00300970
SN3_00300985	SN3_00300985-mRNA-1	S. neurona SN3	rep helicase domain-containing protein	protein coding	SN3_00300985
SN3_00301035	SN3_00301035-mRNA-1	S. neurona SN3	named for a pro-trp-trp-pro motif protein	protein coding	SN3_00301035
SN3_00301045	SN3_00301045-mRNA-1-add	S. neurona SN3	named for a pro-trp-trp-pro motif protein	protein coding	SN3_00301045
SN3_00301095	SN3_00301095-mRNA-1	S. neurona SN3	na+ h+ exchanger nhe3	protein coding	SN3_00301095
SN3_00301140	SN3_00301140-mRNA-1	S. neurona SN3	conserved hypothetical protein	protein coding	SN3_00301140
SN3_00301145	SN3_00301145-mRNA-1	S. neurona SN3	transmembrane protein	protein coding	SN3_00301145
SN3_00301165	SN3_00301165-mRNA-1	S. neurona SN3	enoyl- hydratase isomerase family protein	protein coding	SN3_00301165
SN3_00301205	SN3_00301205-mRNA-1	S. neurona SN3	kdel endoplasmic reticulum proteinretention receptor 2	protein coding	SN3_00301205
SN3_00301240	SN3_00301240-mRNA-1	S. neurona SN3	transmembrane protein 65	protein coding	SN3_00301240
SN3_00301250	SN3_00301250-mRNA-1	S. neurona SN3	calpain family cysteine protease domain-containing protein	protein coding	SN3_00301250
SN3_00301275	SN3_00301275-mRNA-1	S. neurona SN3	hypothetical protein HHA_261475	protein coding	SN3_00301275
SN3_00301290	SN3_00301290-mRNA-1	S. neurona SN3	hypothetical protein TGP89_261450	protein coding	SN3_00301290
SN3_00301310	SN3_00301310-mRNA-1	S. neurona SN3	protein-tyrosine-phosphatase	protein coding	SN3_00301310
SN3_00301335	SN3_00301335-mRNA-1	S. neurona SN3	conserved hypothetical protein	protein coding	SN3_00301335
SN3_00301340	SN3_00301340-mRNA-1	S. neurona SN3	30s ribosomal protein s8	protein coding	SN3_00301340
SN3_00301355	SN3_00301355-mRNA-1	S. neurona SN3	ankyrin repeat-containing protein	protein coding	SN3_00301355
SN3_00301375	SN3_00301375-mRNA-1	S. neurona SN3	kringle domain-containing protein	protein coding	SN3_00301375
SN3_00301395	SN3_00301395-mRNA-1	S. neurona SN3	hypothetical protein	protein coding	SN3_00301395
SN3_00301420	SN3_00301420-mRNA-1	S. neurona SN3	60s ribosomal protein	protein coding	SN3_00301420
SN3_00301430	SN3_00301430-mRNA-1	S. neurona SN3	hypothetical protein	protein coding	SN3_00301430
SN3_00301540	SN3_00301540-mRNA-1	S. neurona SN3	crooked neck family 1 protein isoform partial	protein coding	SN3_00301540
SN3_00301575	SN3_00301575-mRNA-1	S. neurona SN3	fusaric acid resistance-like protein	protein coding	SN3_00301575
SN3_00301635	SN3_00301635-mRNA-1	S. neurona SN3	t-complex protein 1 delta subunit	protein coding	SN3_00301635
SN3_00301645	SN3_00301645-mRNA-1	S. neurona SN3	ribosomal protein s17	protein coding	SN3_00301645
SN3_00301660	SN3_00301660-mRNA-1	S. neurona SN3	protein kinase (incomplete catalytic triad)	protein coding	SN3_00301660
SN3_00301680	SN3_00301680-mRNA-1	S. neurona SN3	rnb family domain-containing partial	protein coding	SN3_00301680
SN3_00301710	SN3_00301710-mRNA-1	S. neurona SN3	myosin a	protein coding	SN3_00301710
SN3_00301725	SN3_00301725-mRNA-1	S. neurona SN3	5 - c-terminal domain-containing protein	protein coding	SN3_00301725
SN3_00301745	SN3_00301745-mRNA-1	S. neurona SN3	regulator of chromosome condensation repeat-containing protein	protein coding	SN3_00301745
SN3_00301750	SN3_00301750-mRNA-1	S. neurona SN3	regulator of chromosome condensation repeat-containing protein	protein coding	SN3_00301750
SN3_00301785	SN3_00301785-mRNA-1	S. neurona SN3	hypothetical protein	protein coding	SN3_00301785
SN3_00301805	SN3_00301805-mRNA-1	S. neurona SN3	transmembrane protein	protein coding	SN3_00301805
SN3_00301815	SN3_00301815-mRNA-1	S. neurona SN3	non-specific serine threonine protein kinase	protein coding	SN3_00301815
SN3_00301840	SN3_00301840-mRNA-1	S. neurona SN3	ribosomal protein rps4	protein coding	SN3_00301840
SN3_00400015	SN3_00400015-mRNA-1	S. neurona SN3	microtubule-binding protein	protein coding	SN3_00400015
SN3_00400035	SN3_00400035-mRNA-1	S. neurona SN3	mak16 protein	protein coding	SN3_00400035
SN3_00400045	SN3_00400045-mRNA-1	S. neurona SN3	diphthine synthase	protein coding	SN3_00400045
SN3_00400050	SN3_00400050-mRNA-1	S. neurona SN3	mitochondria-associated granulocyte macrophage csf signaling molecule	protein coding	SN3_00400050
SN3_00400060	SN3_00400060-mRNA-1	S. neurona SN3	c2 domain protein	protein coding	SN3_00400060
SN3_00400090	SN3_00400090-mRNA-1	S. neurona SN3	conserved hypothetical protein	protein coding	SN3_00400090
SN3_00400100	SN3_00400100-mRNA-1	S. neurona SN3	hypothetical protein NCLIV_023770	protein coding	SN3_00400100
SN3_00400105	SN3_00400105-mRNA-1	S. neurona SN3	hypothetical protein	protein coding	SN3_00400105
SN3_00400145	SN3_00400145-mRNA-1	S. neurona SN3	hypothetical protein	protein coding	SN3_00400145
SN3_00400155	SN3_00400155-mRNA-1	S. neurona SN3	phosphatidate cytidylyltransferase	protein coding	SN3_00400155
SN3_00400165	SN3_00400165-mRNA-1	S. neurona SN3	hypothetical protein TGP89_281960	protein coding	SN3_00400165
SN3_00400180	SN3_00400180-mRNA-1	S. neurona SN3	vacuolar atp synthase subunit	protein coding	SN3_00400180
SN3_00400215	SN3_00400215-mRNA-1	S. neurona SN3	protein phosphatase	protein coding	SN3_00400215
SN3_00400235	SN3_00400235-mRNA-1	S. neurona SN3	eukaryotic initiation factor gamma subunit protein	protein coding	SN3_00400235
SN3_00400290	SN3_00400290-mRNA-1	S. neurona SN3	heat shock protein hsp60	protein coding	SN3_00400290
SN3_00400300	SN3_00400300-mRNA-1	S. neurona SN3	proliferating cell nuclear antigen	protein coding	SN3_00400300
SN3_00400330	SN3_00400330-mRNA-1	S. neurona SN3	phosphoglycerate mutase pgmii	protein coding	SN3_00400330
SN3_00400395	SN3_00400395-mRNA-1	S. neurona SN3	aminopeptidase n	protein coding	SN3_00400395
SN3_00400405	SN3_00400405-mRNA-1	S. neurona SN3	hypothetical protein	protein coding	SN3_00400405
SN3_00400535	SN3_00400535-mRNA-1	S. neurona SN3	hypothetical protein	protein coding	SN3_00400535
SN3_00400540	SN3_00400540-mRNA-1	S. neurona SN3	hypothetical protein	protein coding	SN3_00400540
SN3_00400590	SN3_00400590-mRNA-1	S. neurona SN3	hypothetical protein NCLIV_008170	protein coding	SN3_00400590
SN3_00400600	SN3_00400600-mRNA-1	S. neurona SN3	ribosomal protein l15	protein coding	SN3_00400600
SN3_00400605	SN3_00400605-mRNA-1	S. neurona SN3	gtp cyclohydrolase i	protein coding	SN3_00400605
SN3_00400620	SN3_00400620-mRNA-1	S. neurona SN3	conserved hypothetical protein	protein coding	SN3_00400620
SN3_00400625	SN3_00400625-mRNA-1	S. neurona SN3	bromodomain protein	protein coding	SN3_00400625
SN3_00400635	SN3_00400635-mRNA-1	S. neurona SN3	ubiquitin-conjugating enzyme subfamily protein	protein coding	SN3_00400635
SN3_00400685	SN3_00400685-mRNA-1	S. neurona SN3	dead deah box helicase domain-containing protein	protein coding	SN3_00400685
SN3_00400710	SN3_00400710-mRNA-1	S. neurona SN3	hypothetical protein	protein coding	SN3_00400710
SN3_00400730	SN3_00400730-mRNA-1	S. neurona SN3	abc1 family protein	protein coding	SN3_00400730
SN3_00400760	SN3_00400760-mRNA-1	S. neurona SN3	phospholipase d active site domain-containing protein	protein coding	SN3_00400760
SN3_00400775	SN3_00400775-mRNA-1	S. neurona SN3	chromosome complete related	protein coding	SN3_00400775
SN3_00400780	SN3_00400780-mRNA-1	S. neurona SN3	protein phosphatase 2a regulatory b subunit (b56 family) protein	protein coding	SN3_00400780
SN3_00400790	SN3_00400790-mRNA-1	S. neurona SN3	ribosomal protein rps8	protein coding	SN3_00400790
SN3_00400855	SN3_00400855-mRNA-1-add	S. neurona SN3	hypothetical protein	protein coding	SN3_00400855
SN3_00400865	SN3_00400865-mRNA-1-add	S. neurona SN3	hypothetical protein	protein coding	SN3_00400865
SN3_00400875	SN3_00400875-mRNA-1	S. neurona SN3	hmg (high mobility group) box domain-containing protein	protein coding	SN3_00400875
SN3_00400900	SN3_00400900-mRNA-1	S. neurona SN3	conserved hypothetical protein	protein coding	SN3_00400900
SN3_00400915	SN3_00400915-mRNA-1	S. neurona SN3	myosin light chain 2	protein coding	SN3_00400915
SN3_00400935	SN3_00400935-mRNA-1	S. neurona SN3	fop carboxy-terminal duplication domain protein	protein coding	SN3_00400935
SN3_00400990	SN3_00400990-mRNA-1	S. neurona SN3	ubiquitin thioesterase otubain-like family protein	protein coding	SN3_00400990
SN3_00401010	SN3_00401010-mRNA-1	S. neurona SN3	hypothetical protein TGGT1_260490	protein coding	SN3_00401010
SN3_00401040	SN3_00401040-mRNA-1	S. neurona SN3	nuclear factor nf3	protein coding	SN3_00401040
SN3_00401070	SN3_00401070-mRNA-1	S. neurona SN3	gtp-binding protein	protein coding	SN3_00401070
SN3_00401095	SN3_00401095-mRNA-1	S. neurona SN3	conserved hypothetical protein	protein coding	SN3_00401095
SN3_00401105	SN3_00401105-mRNA-1	S. neurona SN3	60s acidic ribosomal protein	protein coding	SN3_00401105
SN3_00401115	SN3_00401115-mRNA-1	S. neurona SN3	acetyl- carboxylase acc1	protein coding	SN3_00401115
SN3_00401140	SN3_00401140-mRNA-1	S. neurona SN3	hypothetical protein	protein coding	SN3_00401140
SN3_00401160	SN3_00401160-mRNA-1	S. neurona SN3	hypothetical protein TGP89_242700	protein coding	SN3_00401160
SN3_00401165	SN3_00401165-mRNA-1	S. neurona SN3	60s ribosomal subunit protein	protein coding	SN3_00401165
SN3_00401200	SN3_00401200-mRNA-1	S. neurona SN3	mitochondrial carrier domain-containing	protein coding	SN3_00401200
SN3_00401205	SN3_00401205-mRNA-1	S. neurona SN3	btb poz domain protein	protein coding	SN3_00401205
SN3_00401210	SN3_00401210-mRNA-1-add	S. neurona SN3	myosin light chain	protein coding	SN3_00401210
SN3_00401215	SN3_00401215-mRNA-1	S. neurona SN3	you2 family c2c2 zinc finger protein	protein coding	SN3_00401215
SN3_00401250	SN3_00401250-mRNA-1	S. neurona SN3	morn repeat-containing protein	protein coding	SN3_00401250
SN3_00401305	SN3_00401305-mRNA-1	S. neurona SN3	conserved plasmodium protein	protein coding	SN3_00401305
SN3_00401310	SN3_00401310-mRNA-1	S. neurona SN3	hypothetical protein	protein coding	SN3_00401310
SN3_00401390	SN3_00401390-mRNA-1	S. neurona SN3	ribosomal protein l2	protein coding	SN3_00401390
SN3_00401405	SN3_00401405-mRNA-1	S. neurona SN3	hypothetical protein	protein coding	SN3_00401405
SN3_00401415	SN3_00401415-mRNA-1	S. neurona SN3	sec-c motif family protein	protein coding	SN3_00401415
SN3_00401475	SN3_00401475-mRNA-1	S. neurona SN3	hypothetical protein	protein coding	SN3_00401475
SN3_00401480	SN3_00401480-mRNA-1	S. neurona SN3	centrin 2	protein coding	SN3_00401480
SN3_00401505	SN3_00401505-mRNA-1	S. neurona SN3	transmembrane protein	protein coding	SN3_00401505
SN3_00401545	SN3_00401545-mRNA-1	S. neurona SN3	serine threonine protein	protein coding	SN3_00401545
SN3_00401570	SN3_00401570-mRNA-1	S. neurona SN3	conserved hypothetical protein	protein coding	SN3_00401570
SN3_00401605	SN3_00401605-mRNA-1	S. neurona SN3	acyl-coa-binding protein	protein coding	SN3_00401605
SN3_00500075	SN3_00500075-mRNA-1	S. neurona SN3	dna-directed rna polymerase iii rpc8	protein coding	SN3_00500075
SN3_00500090	SN3_00500090-mRNA-1	S. neurona SN3	transmembrane protein	protein coding	SN3_00500090
SN3_00500195	SN3_00500195-mRNA-1	S. neurona SN3	n6-adenosine-methyltransferase	protein coding	SN3_00500195
SN3_00500200	SN3_00500200-mRNA-1	S. neurona SN3	hypothetical protein, conserved	protein coding	SN3_00500200
SN3_00500225	SN3_00500225-mRNA-1	S. neurona SN3	ap2 domain transcription factor ap2viii-7	protein coding	SN3_00500225
SN3_00500280	SN3_00500280-mRNA-1	S. neurona SN3	chch domain-containing protein	protein coding	SN3_00500280
SN3_00500315	SN3_00500315-mRNA-1	S. neurona SN3	pyruvate carboxylase	protein coding	SN3_00500315
SN3_00500380	SN3_00500380-mRNA-1	S. neurona SN3	nucleosome assembly protein	protein coding	SN3_00500380
SN3_00500420	SN3_00500420-mRNA-1	S. neurona SN3	-2 cisd1 family iron-sulfur protein	protein coding	SN3_00500420
SN3_00500425	SN3_00500425-mRNA-1	S. neurona SN3	hypothetical protein	protein coding	SN3_00500425
SN3_00500450	SN3_00500450-mRNA-1	S. neurona SN3	hypothetical protein	protein coding	SN3_00500450
SN3_00500460	SN3_00500460-mRNA-1	S. neurona SN3	hypothetical protein	protein coding	SN3_00500460
SN3_00500490	SN3_00500490-mRNA-1	S. neurona SN3	conserved hypothetical protein	protein coding	SN3_00500490
SN3_00500535	SN3_00500535-mRNA-1	S. neurona SN3	ubiquitin-specific protease usp4	protein coding	SN3_00500535
SN3_00500555	SN3_00500555-mRNA-1	S. neurona SN3	ubiquitin carboxyl-terminal hydrolase uchl3	protein coding	SN3_00500555
SN3_00500575	SN3_00500575-mRNA-1	S. neurona SN3	chaperonin	protein coding	SN3_00500575
SN3_00500585	SN3_00500585-mRNA-1	S. neurona SN3	rna-binding protein	protein coding	SN3_00500585
SN3_00500635	SN3_00500635-mRNA-1	S. neurona SN3	hypothetical protein	protein coding	SN3_00500635
SN3_00500695	SN3_00500695-mRNA-1	S. neurona SN3	rsc6 baf60a-like with a swib related protein	protein coding	SN3_00500695
SN3_00500715	SN3_00500715-mRNA-1	S. neurona SN3	hypothetical protein	protein coding	SN3_00500715
SN3_00500725	SN3_00500725-mRNA-1	S. neurona SN3	hypothetical protein	protein coding	SN3_00500725
SN3_00500745	SN3_00500745-mRNA-1	S. neurona SN3	endoribonuclease l-psp	protein coding	SN3_00500745
SN3_00500795	SN3_00500795-mRNA-1	S. neurona SN3	hypothetical protein HHA_254830	protein coding	SN3_00500795
SN3_00500820	SN3_00500820-mRNA-1	S. neurona SN3	conserved hypothetical protein	protein coding	SN3_00500820
SN3_00500825	SN3_00500825-mRNA-1	S. neurona SN3	nad-dependent glycerol-3-phosphate dehydrogenase	protein coding	SN3_00500825
SN3_00500895	SN3_00500895-mRNA-1	S. neurona SN3	serine threonine specific protein phosphatase	protein coding	SN3_00500895
SN3_00500940	SN3_00500940-mRNA-1	S. neurona SN3	conserved hypothetical protein	protein coding	SN3_00500940
SN3_00501000	SN3_00501000-mRNA-1	S. neurona SN3	hypothetical protein	protein coding	SN3_00501000
SN3_00501005	SN3_00501005-mRNA-1	S. neurona SN3	hypothetical protein	protein coding	SN3_00501005
SN3_00501070	SN3_00501070-mRNA-1	S. neurona SN3	rna recognition motif-containing protein	protein coding	SN3_00501070
SN3_00501095	SN3_00501095-mRNA-1	S. neurona SN3	mitochondrial ribosomal protein s29	protein coding	SN3_00501095
SN3_00501135	SN3_00501135-mRNA-1	S. neurona SN3	signal peptide-containing protein	protein coding	SN3_00501135
SN3_00501200	SN3_00501200-mRNA-1	S. neurona SN3	s1 rna binding domain-containing protein	protein coding	SN3_00501200
SN3_00501215	SN3_00501215-mRNA-1	S. neurona SN3	transmembrane partial	protein coding	SN3_00501215
SN3_00501220	SN3_00501220-mRNA-1	S. neurona SN3	hypothetical protein	protein coding	SN3_00501220
SN3_00501225	SN3_00501225-mRNA-1	S. neurona SN3	aaa domain protein	protein coding	SN3_00501225
SN3_00501320	SN3_00501320-mRNA-1	S. neurona SN3	eukaryotic peptide chain release factor	protein coding	SN3_00501320
SN3_00501325	SN3_00501325-mRNA-1	S. neurona SN3	hypothetical protein	protein coding	SN3_00501325
SN3_00501330	SN3_00501330-mRNA-1	S. neurona SN3	swim zinc finger domain-containing	protein coding	SN3_00501330
SN3_00501370	SN3_00501370-mRNA-1	S. neurona SN3	glideosome-associated protein with multiple-membrane spans gapm2b	protein coding	SN3_00501370
SN3_00501425	SN3_00501425-mRNA-1	S. neurona SN3	calcium-dependent protein kinase cdpk2a	protein coding	SN3_00501425
SN3_00501430	SN3_00501430-mRNA-1	S. neurona SN3	formin frm2	protein coding	SN3_00501430
SN3_00501480	SN3_00501480-mRNA-1	S. neurona SN3	pyruvate kinase	protein coding	SN3_00501480
SN3_00501490	SN3_00501490-mRNA-1	S. neurona SN3	pppde peptidase domain protein	protein coding	SN3_00501490
SN3_00501500	SN3_00501500-mRNA-1	S. neurona SN3	chaperone related protein	protein coding	SN3_00501500
SN3_00501530	SN3_00501530-mRNA-1	S. neurona SN3	hypothetical protein HHA_256840	protein coding	SN3_00501530
SN3_00501535	SN3_00501535-mRNA-1	S. neurona SN3	wd repeat-containing protein 35-like isoform x2	protein coding	SN3_00501535
SN3_00600005	SN3_00600005-mRNA-1	S. neurona SN3	sgs domain-containing protein	protein coding	SN3_00600005
SN3_00600015	SN3_00600015-mRNA-1	S. neurona SN3	rna recognition motif-containing protein	protein coding	SN3_00600015
SN3_00600035	SN3_00600035-mRNA-1	S. neurona SN3	hypothetical protein	protein coding	SN3_00600035
SN3_00600045	SN3_00600045-mRNA-1	S. neurona SN3	hypothetical protein TGMAS_320280	protein coding	SN3_00600045
SN3_00600050	SN3_00600050-mRNA-1	S. neurona SN3	ubiquinol cytochrome c oxidoreductase	protein coding	SN3_00600050
SN3_00600070	SN3_00600070-mRNA-1	S. neurona SN3	elongation factor tu gtp binding domain-containing protein	protein coding	SN3_00600070
SN3_00600075	SN3_00600075-mRNA-1	S. neurona SN3	ubiquinol-cytochrome c reductase hinge	protein coding	SN3_00600075
SN3_00600085	SN3_00600085-mRNA-1	S. neurona SN3	proliferating cell nuclear antigen	protein coding	SN3_00600085
SN3_00600090	SN3_00600090-mRNA-1	S. neurona SN3	rna recognition motif-containing protein	protein coding	SN3_00600090
SN3_00600105	SN3_00600105-mRNA-1	S. neurona SN3	domain-containing protein	protein coding	SN3_00600105
SN3_00600165	SN3_00600165-mRNA-1	S. neurona SN3	tim10 ddp family zinc finger superfamily protein	protein coding	SN3_00600165
SN3_00600190	SN3_00600190-mRNA-1	S. neurona SN3	dna polymerase delta subunit 4	protein coding	SN3_00600190
SN3_00600210	SN3_00600210-mRNA-1	S. neurona SN3	hypothetical protein, conserved	protein coding	SN3_00600210
SN3_00600220	SN3_00600220-mRNA-1	S. neurona SN3	transmembrane protein	protein coding	SN3_00600220
SN3_00600230	SN3_00600230-mRNA-1	S. neurona SN3	hypothetical protein	protein coding	SN3_00600230
SN3_00600245	SN3_00600245-mRNA-1	S. neurona SN3	gtp-binding nuclear protein ran	protein coding	SN3_00600245
SN3_00600255	SN3_00600255-mRNA-1	S. neurona SN3	ribosomal protein rpl26	protein coding	SN3_00600255
SN3_00600260	SN3_00600260-mRNA-1	S. neurona SN3	lactoylglutathione lyase	protein coding	SN3_00600260
SN3_00600265	SN3_00600265-mRNA-1	S. neurona SN3	transporter	protein coding	SN3_00600265
SN3_00600295	SN3_00600295-mRNA-1	S. neurona SN3	ubiquitin	protein coding	SN3_00600295
SN3_00600310	SN3_00600310-mRNA-1	S. neurona SN3	40s ribosomal protein	protein coding	SN3_00600310
SN3_00600435	SN3_00600435-mRNA-1	S. neurona SN3	tyrosine kinase-like protein	protein coding	SN3_00600435
SN3_00600475	SN3_00600475-mRNA-1	S. neurona SN3	sterol carrier protein-2 had-2scp-2	protein coding	SN3_00600475
SN3_00600500	SN3_00600500-mRNA-1	S. neurona SN3	conserved hypothetical protein	protein coding	SN3_00600500
SN3_00600505	SN3_00600505-mRNA-1	S. neurona SN3	hypothetical protein TGMAS_214560B, partial	protein coding	SN3_00600505
SN3_00600550	SN3_00600550-mRNA-1	S. neurona SN3	erythronate-4-phosphate dehydrogenase domain-containing protein	protein coding	SN3_00600550
SN3_00600575	SN3_00600575-mRNA-1	S. neurona SN3	nudix family protein	protein coding	SN3_00600575
SN3_00600580	SN3_00600580-mRNA-1	S. neurona SN3	mitochondrial glycoprotein	protein coding	SN3_00600580
SN3_00600650	SN3_00600650-mRNA-1	S. neurona SN3	saccharopine dehydrogenase	protein coding	SN3_00600650
SN3_00600655	SN3_00600655-mRNA-1	S. neurona SN3	magnesium transporter nipa	protein coding	SN3_00600655
SN3_00600660	SN3_00600660-mRNA-1	S. neurona SN3	hypothetical protein	protein coding	SN3_00600660
SN3_00600665	SN3_00600665-mRNA-1	S. neurona SN3	alpha-glucan water dikinase	protein coding	SN3_00600665
SN3_00600690	SN3_00600690-mRNA-1	S. neurona SN3	phosphate transporter family protein	protein coding	SN3_00600690
SN3_00600695	SN3_00600695-mRNA-1	S. neurona SN3	major facilitator family protein	protein coding	SN3_00600695
SN3_00600800	SN3_00600800-mRNA-1	S. neurona SN3	acylaminoacyl- partial	protein coding	SN3_00600800
SN3_00600810	SN3_00600810-mRNA-1	S. neurona SN3	lanthionine synthetase c family protein	protein coding	SN3_00600810
SN3_00600825	SN3_00600825-mRNA-1	S. neurona SN3	ring-box protein variant	protein coding	SN3_00600825
SN3_00600855	SN3_00600855-mRNA-1	S. neurona SN3	transmembrane protein	protein coding	SN3_00600855
SN3_00600875	SN3_00600875-mRNA-1	S. neurona SN3	dhhc zinc finger domain-containing protein	protein coding	SN3_00600875
SN3_00600905	SN3_00600905-mRNA-1	S. neurona SN3	dna polymerase i domain-containing protein	protein coding	SN3_00600905
SN3_00600910	SN3_00600910-mRNA-1	S. neurona SN3	imc sub-compartment protein isp2	protein coding	SN3_00600910
SN3_00600915	SN3_00600915-mRNA-1	S. neurona SN3	hypothetical protein TGVAND_211610	protein coding	SN3_00600915
SN3_00600920	SN3_00600920-mRNA-1	S. neurona SN3	conserved plasmodium protein	protein coding	SN3_00600920
SN3_00600935	SN3_00600935-mRNA-1	S. neurona SN3	trna pseudouridine synthase	protein coding	SN3_00600935
SN3_00600950	SN3_00600950-mRNA-1	S. neurona SN3	rna recognition motif-containing protein	protein coding	SN3_00600950
SN3_00600960	SN3_00600960-mRNA-1	S. neurona SN3	dead deah box helicase domain-containing protein	protein coding	SN3_00600960
SN3_00601005	SN3_00601005-mRNA-1	S. neurona SN3	q-cell neuroblast polarization partial	protein coding	SN3_00601005
SN3_00601025	SN3_00601025-mRNA-1	S. neurona SN3	ubiquitin-conjugating enzyme	protein coding	SN3_00601025
SN3_00601060	SN3_00601060-mRNA-1	S. neurona SN3	pa domain protein	protein coding	SN3_00601060
SN3_00601110	SN3_00601110-mRNA-1	S. neurona SN3	sugar transporter st3	protein coding	SN3_00601110
SN3_00601160	SN3_00601160-mRNA-1	S. neurona SN3	hypothetical protein	protein coding	SN3_00601160
SN3_00601215	SN3_00601215-mRNA-1	S. neurona SN3	hypothetical protein	protein coding	SN3_00601215
SN3_00700055	SN3_00700055-mRNA-1	S. neurona SN3	chromosome complete related	protein coding	SN3_00700055
SN3_00700130	SN3_00700130-mRNA-1	S. neurona SN3	organic solute transporter ostalpha protein	protein coding	SN3_00700130
SN3_00700140	SN3_00700140-mRNA-1	S. neurona SN3	fad binding domain-containing protein	protein coding	SN3_00700140
SN3_00700155	SN3_00700155-mRNA-1	S. neurona SN3	transmembrane protein	protein coding	SN3_00700155
SN3_00700200	SN3_00700200-mRNA-1	S. neurona SN3	small ubiquitin family modifier	protein coding	SN3_00700200
SN3_00700260	SN3_00700260-mRNA-1	S. neurona SN3	duf89 fructose bisphosphatase	protein coding	SN3_00700260
SN3_00700265	SN3_00700265-mRNA-1	S. neurona SN3	isocitrate nadp-dependent	protein coding	SN3_00700265
SN3_00700345	SN3_00700345-mRNA-1-add	S. neurona SN3	hypothetical protein	protein coding	SN3_00700345
SN3_00700355	SN3_00700355-mRNA-1	S. neurona SN3	toxoplasma gondii family d protein	protein coding	SN3_00700355
SN3_00700395	SN3_00700395-mRNA-1	S. neurona SN3	ribosome biogenesis protein nop16	protein coding	SN3_00700395
SN3_00700445	SN3_00700445-mRNA-1	S. neurona SN3	hypothetical protein TGRUB_312840, partial	protein coding	SN3_00700445
SN3_00700465	SN3_00700465-mRNA-1	S. neurona SN3	class v superfamily protein	protein coding	SN3_00700465
SN3_00700525	SN3_00700525-mRNA-1	S. neurona SN3	sushi domain (scr repeat) domain-containing protein	protein coding	SN3_00700525
SN3_00700545	SN3_00700545-mRNA-1	S. neurona SN3	kh domain protein	protein coding	SN3_00700545
SN3_00700555	SN3_00700555-mRNA-1	S. neurona SN3	uba ts-n domain-containing protein	protein coding	SN3_00700555
SN3_00700585	SN3_00700585-mRNA-1	S. neurona SN3	dna topoisomerase 2	protein coding	SN3_00700585
SN3_00700590	SN3_00700590-mRNA-1	S. neurona SN3	conserved hypothetical protein	protein coding	SN3_00700590
SN3_00700600	SN3_00700600-mRNA-1-add	S. neurona SN3	hypothetical protein	protein coding	SN3_00700600
SN3_00700620	SN3_00700620-mRNA-1	S. neurona SN3	rna-binding protein	protein coding	SN3_00700620
SN3_00700645	SN3_00700645-mRNA-1	S. neurona SN3	ubiquinol-cytochrome c family reductase uqcrx qcr9-like protein	protein coding	SN3_00700645
SN3_00700660	SN3_00700660-mRNA-1	S. neurona SN3	hypothetical protein TGP89_201900B, partial	protein coding	SN3_00700660
SN3_00700685	SN3_00700685-mRNA-1	S. neurona SN3	hypothetical protein TGME49_002060	protein coding	SN3_00700685
SN3_00700715	SN3_00700715-mRNA-1	S. neurona SN3	transmembrane protein	protein coding	SN3_00700715
SN3_00700730	SN3_00700730-mRNA-1	S. neurona SN3	ribosomal protein rpl35a	protein coding	SN3_00700730
SN3_00700740	SN3_00700740-mRNA-1	S. neurona SN3	hypothetical protein TGMAS_249230	protein coding	SN3_00700740
SN3_00700760	SN3_00700760-mRNA-1	S. neurona SN3	hypothetical protein	protein coding	SN3_00700760
SN3_00700770	SN3_00700770-mRNA-1	S. neurona SN3	40s ribosomal protein s20	protein coding	SN3_00700770
SN3_00700780	SN3_00700780-mRNA-1-add	S. neurona SN3	hypothetical protein HHA_223095	protein coding	SN3_00700780
SN3_00700785	SN3_00700785-mRNA-1	S. neurona SN3	glycolipid transfer protein gltp	protein coding	SN3_00700785
SN3_00700795	SN3_00700795-mRNA-1	S. neurona SN3	ribosomal protein rpl18a	protein coding	SN3_00700795
SN3_00700810	SN3_00700810-mRNA-1	S. neurona SN3	rna recognition motif-containing protein	protein coding	SN3_00700810
SN3_00700845	SN3_00700845-mRNA-1	S. neurona SN3	calmodulin cam2	protein coding	SN3_00700845
SN3_00700880	SN3_00700880-mRNA-1	S. neurona SN3	tetratricopeptide repeat-containing protein	protein coding	SN3_00700880
SN3_00700895	SN3_00700895-mRNA-1	S. neurona SN3	hypothetical protein	protein coding	SN3_00700895
SN3_00700915	SN3_00700915-mRNA-1	S. neurona SN3	atpase histidine kinase dna gyrase b hsp90 domain-containing protein	protein coding	SN3_00700915
SN3_00700925	SN3_00700925-mRNA-1	S. neurona SN3	hypothetical protein	protein coding	SN3_00700925
SN3_00700945	SN3_00700945-mRNA-1-add	S. neurona SN3	hypothetical protein	protein coding	SN3_00700945
SN3_00700960	SN3_00700960-mRNA-1	S. neurona SN3	ran binding family protein 1	protein coding	SN3_00700960
SN3_00700995	SN3_00700995-mRNA-1	S. neurona SN3	hypothetical protein HHA_293360	protein coding	SN3_00700995
SN3_00701015	SN3_00701015-mRNA-1	S. neurona SN3	hypothetical protein	protein coding	SN3_00701015
SN3_00701060	SN3_00701060-mRNA-1	S. neurona SN3	vacuolar sorting protein 9 domain-containing protein	protein coding	SN3_00701060
SN3_00701070	SN3_00701070-mRNA-1	S. neurona SN3	eukaryotic translation initiation factor	protein coding	SN3_00701070
SN3_00701095	SN3_00701095-mRNA-1	S. neurona SN3	ser thr phosphatase family protein	protein coding	SN3_00701095
SN3_00701150	SN3_00701150-mRNA-1	S. neurona SN3	hypothetical protein TGP89_262935	protein coding	SN3_00701150
SN3_00701160	SN3_00701160-mRNA-1	S. neurona SN3	hypothetical protein TGME49_262933	protein coding	SN3_00701160
SN3_00701175	SN3_00701175-mRNA-1	S. neurona SN3	nadh-cytochrome b5 reductase 1	protein coding	SN3_00701175
SN3_00701230	SN3_00701230-mRNA-1	S. neurona SN3	poly(adp-ribose) glycohydrolase	protein coding	SN3_00701230
SN3_00701265	SN3_00701265-mRNA-1	S. neurona SN3	ribosomal protein	protein coding	SN3_00701265
SN3_00701270	SN3_00701270-mRNA-1	S. neurona SN3	hypothetical protein	protein coding	SN3_00701270
SN3_00701280	SN3_00701280-mRNA-1	S. neurona SN3	hypothetical protein	protein coding	SN3_00701280
SN3_00701300	SN3_00701300-mRNA-1	S. neurona SN3	hypothetical protein	protein coding	SN3_00701300
SN3_00701305	SN3_00701305-mRNA-1	S. neurona SN3	hmg (high mobility group) box domain-containing protein	protein coding	SN3_00701305
SN3_00701320	SN3_00701320-mRNA-1	S. neurona SN3	nucleoside transporter protein	protein coding	SN3_00701320
SN3_00701360	SN3_00701360-mRNA-1	S. neurona SN3	transmembrane protein	protein coding	SN3_00701360
SN3_00800010	SN3_00800010-mRNA-1	S. neurona SN3	leucine rich repeat-containing protein	protein coding	SN3_00800010
SN3_00800030	SN3_00800030-mRNA-1	S. neurona SN3	dynein light chain roadblock-type 2	protein coding	SN3_00800030
SN3_00800095	SN3_00800095-mRNA-1	S. neurona SN3	hypothetical protein	protein coding	SN3_00800095
SN3_00800195	SN3_00800195-mRNA-1	S. neurona SN3	serine hydroxymethyltransferase	protein coding	SN3_00800195
SN3_00800200	SN3_00800200-mRNA-1	S. neurona SN3	hypothetical protein HHA_234180	protein coding	SN3_00800200
SN3_00800215	SN3_00800215-mRNA-1	S. neurona SN3	50s ribosomal protein l18	protein coding	SN3_00800215
SN3_00800270	SN3_00800270-mRNA-1	S. neurona SN3	17 kda surface antigen	protein coding	SN3_00800270
SN3_00800275	SN3_00800275-mRNA-1	S. neurona SN3	oocyst wall protein	protein coding	SN3_00800275
SN3_00800330	SN3_00800330-mRNA-1	S. neurona SN3	conserved hypothetical protein	protein coding	SN3_00800330
SN3_00800370	SN3_00800370-mRNA-1	S. neurona SN3	rhoptry kinase family protein rop21	protein coding	SN3_00800370
SN3_00800400	SN3_00800400-mRNA-1	S. neurona SN3	hypothetical protein	protein coding	SN3_00800400
SN3_00800405	SN3_00800405-mRNA-1	S. neurona SN3	atp-dependent dna helicase	protein coding	SN3_00800405
SN3_00800450	SN3_00800450-mRNA-1	S. neurona SN3	protein tyrosine	protein coding	SN3_00800450
SN3_00800490	SN3_00800490-mRNA-1	S. neurona SN3	mc family transporter	protein coding	SN3_00800490
SN3_00800500	SN3_00800500-mRNA-1	S. neurona SN3	1-deoxy-d-xylulose-5-phosphate synthase	protein coding	SN3_00800500
SN3_00800525	SN3_00800525-mRNA-1	S. neurona SN3	myosin heavy chain	protein coding	SN3_00800525
SN3_00800560	SN3_00800560-mRNA-1	S. neurona SN3	hypothetical protein	protein coding	SN3_00800560
SN3_00800575	SN3_00800575-mRNA-1	S. neurona SN3	s1 rna binding domain-containing protein	protein coding	SN3_00800575
SN3_00800595	SN3_00800595-mRNA-1	S. neurona SN3	gtp-binding protein	protein coding	SN3_00800595
SN3_00800600	SN3_00800600-mRNA-1	S. neurona SN3	3-ketoacyl-(acyl-carrier-protein) reductase	protein coding	SN3_00800600
SN3_00800615	SN3_00800615-mRNA-1	S. neurona SN3	hypothetical protein TGFOU_217680	protein coding	SN3_00800615
SN3_00800655	SN3_00800655-mRNA-1	S. neurona SN3	40s ribosomal protein s27	protein coding	SN3_00800655
SN3_00800660	SN3_00800660-mRNA-1	S. neurona SN3	hypothetical protein	protein coding	SN3_00800660
SN3_00800665	SN3_00800665-mRNA-1	S. neurona SN3	transferase hexapeptide repeat protein	protein coding	SN3_00800665
SN3_00800670	SN3_00800670-mRNA-1	S. neurona SN3	rna recognition motif-containing protein	protein coding	SN3_00800670
SN3_00800715	SN3_00800715-mRNA-1	S. neurona SN3	microsomal signal peptidase 25 kda subunit	protein coding	SN3_00800715
SN3_00800755	SN3_00800755-mRNA-1	S. neurona SN3	dynein heavy chain family protein	protein coding	SN3_00800755
SN3_00800775	SN3_00800775-mRNA-1	S. neurona SN3	dna mismatch repair protein msh2	protein coding	SN3_00800775
SN3_00800795	SN3_00800795-mRNA-1	S. neurona SN3	crn (crooked neck) related	protein coding	SN3_00800795
SN3_00800805	SN3_00800805-mRNA-1	S. neurona SN3	imc sub-compartment protein isp1	protein coding	SN3_00800805
SN3_00800840	SN3_00800840-mRNA-1	S. neurona SN3	hydrolase family or acyltransferase protein	protein coding	SN3_00800840
SN3_00800845	SN3_00800845-mRNA-1	S. neurona SN3	snare associated golgi protein	protein coding	SN3_00800845
SN3_00800875	SN3_00800875-mRNA-1	S. neurona SN3	tetratricopeptide repeat-containing protein	protein coding	SN3_00800875
SN3_00800885	SN3_00800885-mRNA-1	S. neurona SN3	rna recognition motif-containing protein	protein coding	SN3_00800885
SN3_00800900	SN3_00800900-mRNA-1	S. neurona SN3	microneme protein 13	protein coding	SN3_00800900
SN3_00800920	SN3_00800920-mRNA-1	S. neurona SN3	eif2 kinase if2k-d (incomplete catalytic triad)	protein coding	SN3_00800920
SN3_00800925	SN3_00800925-mRNA-1	S. neurona SN3	protein	protein coding	SN3_00800925
SN3_00800955	SN3_00800955-mRNA-1	S. neurona SN3	kinase phosphorylation protein	protein coding	SN3_00800955
SN3_00800970	SN3_00800970-mRNA-1	S. neurona SN3	kinesin motor domain-containing protein	protein coding	SN3_00800970
SN3_00801020	SN3_00801020-mRNA-1	S. neurona SN3	fibrillarin	protein coding	SN3_00801020
SN3_00801035	SN3_00801035-mRNA-1	S. neurona SN3	family protein	protein coding	SN3_00801035
SN3_00801055	SN3_00801055-mRNA-1	S. neurona SN3	histone lysine set	protein coding	SN3_00801055
SN3_00801090	SN3_00801090-mRNA-1	S. neurona SN3	hypothetical protein	protein coding	SN3_00801090
SN3_00801105	SN3_00801105-mRNA-1	S. neurona SN3	hypothetical protein	protein coding	SN3_00801105
SN3_00801125	SN3_00801125-mRNA-1	S. neurona SN3	phosphatidylinositol-4-phosphate 5-kinase	protein coding	SN3_00801125
SN3_00801150	SN3_00801150-mRNA-1	S. neurona SN3	hypothetical protein	protein coding	SN3_00801150
SN3_00801160	SN3_00801160-mRNA-1	S. neurona SN3	hypothetical protein TGFOU_246050B, partial	protein coding	SN3_00801160
SN3_00801175	SN3_00801175-mRNA-1	S. neurona SN3	conserved hypothetical protein	protein coding	SN3_00801175
SN3_00801195	SN3_00801195-mRNA-1	S. neurona SN3	serpin (serine proteinase inhibitor) superfamily protein	protein coding	SN3_00801195
SN3_00801200	SN3_00801200-mRNA-1	S. neurona SN3	hypothetical protein	protein coding	SN3_00801200
SN3_00900005	SN3_00900005-mRNA-1	S. neurona SN3	gcc2 and gcc3 domain-containing protein	protein coding	SN3_00900005
SN3_00900015	SN3_00900015-mRNA-1	S. neurona SN3	calcium dependent protein kinase cdpk8	protein coding	SN3_00900015
SN3_00900035	SN3_00900035-mRNA-1	S. neurona SN3	ribosomal protein rpl13a	protein coding	SN3_00900035
SN3_00900045	SN3_00900045-mRNA-1	S. neurona SN3	hypothetical protein TGP89_292150	protein coding	SN3_00900045
SN3_00900055	SN3_00900055-mRNA-1	S. neurona SN3	ankyrin repeat-containing	protein coding	SN3_00900055
SN3_00900070	SN3_00900070-mRNA-1	S. neurona SN3	rna recognition motif-containing protein	protein coding	SN3_00900070
SN3_00900160	SN3_00900160-mRNA-1	S. neurona SN3	regulator of chromosome condensation repeat-containing protein	protein coding	SN3_00900160
SN3_00900170	SN3_00900170-mRNA-1	S. neurona SN3	hypothetical protein	protein coding	SN3_00900170
SN3_00900300	SN3_00900300-mRNA-1	S. neurona SN3	proteasome subunit beta type 2	protein coding	SN3_00900300
SN3_00900320	SN3_00900320-mRNA-1	S. neurona SN3	lipoyl transferase	protein coding	SN3_00900320
SN3_00900350	SN3_00900350-mRNA-1	S. neurona SN3	hypothetical protein TGMAS_315750	protein coding	SN3_00900350
SN3_00900385	SN3_00900385-mRNA-1	S. neurona SN3	hypothetical protein	protein coding	SN3_00900385
SN3_00900510	SN3_00900510-mRNA-1	S. neurona SN3	hypothetical protein HHA_310970	protein coding	SN3_00900510
SN3_00900515	SN3_00900515-mRNA-1	S. neurona SN3	rna recognition motif-containing protein	protein coding	SN3_00900515
SN3_00900520	SN3_00900520-mRNA-1	S. neurona SN3	p23 co-	protein coding	SN3_00900520
SN3_00900525	SN3_00900525-mRNA-1	S. neurona SN3	cathepsin cpl	protein coding	SN3_00900525
SN3_00900600	SN3_00900600-mRNA-1	S. neurona SN3	spc97 spc98 family partial	protein coding	SN3_00900600
SN3_00900610	SN3_00900610-mRNA-1	S. neurona SN3	hypothetical protein	protein coding	SN3_00900610
SN3_00900630	SN3_00900630-mRNA-1	S. neurona SN3	peptidyl-prolyl cis-trans fkbp-type domain-containing protein	protein coding	SN3_00900630
SN3_00900665	SN3_00900665-mRNA-1	S. neurona SN3	filamin abp280 repeat-containing protein	protein coding	SN3_00900665
SN3_00900690	SN3_00900690-mRNA-1	S. neurona SN3	tic22-like family protein	protein coding	SN3_00900690
SN3_00900705	SN3_00900705-mRNA-1	S. neurona SN3	hypothetical protein	protein coding	SN3_00900705
SN3_00900755	SN3_00900755-mRNA-1	S. neurona SN3	eukaryotic translation initiation factor 3 subunit	protein coding	SN3_00900755
SN3_00900815	SN3_00900815-mRNA-1	S. neurona SN3	c-terminal domain-containing protein	protein coding	SN3_00900815
SN3_00900845	SN3_00900845-mRNA-1	S. neurona SN3	thioredoxin	protein coding	SN3_00900845
SN3_00900860	SN3_00900860-mRNA-1	S. neurona SN3	hypothetical protein	protein coding	SN3_00900860
SN3_00900870	SN3_00900870-mRNA-1	S. neurona SN3	transmembrane protein	protein coding	SN3_00900870
SN3_00900875	SN3_00900875-mRNA-1	S. neurona SN3	hyaluronan mrna-binding family protein	protein coding	SN3_00900875
SN3_00900920	SN3_00900920-mRNA-1	S. neurona SN3	gram domain-containing protein	protein coding	SN3_00900920
SN3_00900945	SN3_00900945-mRNA-1	S. neurona SN3	hypothetical protein	protein coding	SN3_00900945
SN3_00901015	SN3_00901015-mRNA-1	S. neurona SN3	ankyrin repeat-containing protein	protein coding	SN3_00901015
SN3_00901020	SN3_00901020-mRNA-1	S. neurona SN3	transmembrane domain protein	protein coding	SN3_00901020
SN3_01000010	SN3_01000010-mRNA-1	S. neurona SN3	hypothetical protein	protein coding	SN3_01000010
SN3_01000040	SN3_01000040-mRNA-1	S. neurona SN3	ribosomal protein rps14	protein coding	SN3_01000040
SN3_01000050	SN3_01000050-mRNA-1	S. neurona SN3	hypothetical protein	protein coding	SN3_01000050
SN3_01000055	SN3_01000055-mRNA-1	S. neurona SN3	ddhd domain-containing protein	protein coding	SN3_01000055
SN3_01000105	SN3_01000105-mRNA-1	S. neurona SN3	hypothetical protein TGRUB_313480A, partial	protein coding	SN3_01000105
SN3_01000155	SN3_01000155-mRNA-1	S. neurona SN3	iron-containing superoxide dismutase	protein coding	SN3_01000155
SN3_01000270	SN3_01000270-mRNA-1	S. neurona SN3	glyoxalase family protein	protein coding	SN3_01000270
SN3_01000355	SN3_01000355-mRNA-1	S. neurona SN3	macro domain-containing protein	protein coding	SN3_01000355
SN3_01000410	SN3_01000410-mRNA-1	S. neurona SN3	mic2-associated protein m2ap	protein coding	SN3_01000410
SN3_01000420	SN3_01000420-mRNA-1	S. neurona SN3	ap2 domain transcription factor ap2x-8	protein coding	SN3_01000420
SN3_01000430	SN3_01000430-mRNA-1	S. neurona SN3	sey1_thean ame: full	protein coding	SN3_01000430
SN3_01000495	SN3_01000495-mRNA-1	S. neurona SN3	small gtp-binding protein	protein coding	SN3_01000495
SN3_01000540	SN3_01000540-mRNA-1	S. neurona SN3	hypothetical protein TGME49_015160	protein coding	SN3_01000540
SN3_01000555	SN3_01000555-mRNA-1	S. neurona SN3	alveolin domain containing intermediate filament imc12	protein coding	SN3_01000555
SN3_01000560	SN3_01000560-mRNA-1	S. neurona SN3	hypothetical protein HHA_222030	protein coding	SN3_01000560
SN3_01000570	SN3_01000570-mRNA-1	S. neurona SN3	ran-interacting mog1 protein	protein coding	SN3_01000570
SN3_01000680	SN3_01000680-mRNA-1	S. neurona SN3	hypothetical protein TGGT1_255420	protein coding	SN3_01000680
SN3_01000685	SN3_01000685-mRNA-1	S. neurona SN3	proton atpase	protein coding	SN3_01000685
SN3_01000700	SN3_01000700-mRNA-1	S. neurona SN3	ump-cmp kinase	protein coding	SN3_01000700
SN3_01000765	SN3_01000765-mRNA-1	S. neurona SN3	mannose-1-phosphate guanyltransferase	protein coding	SN3_01000765
SN3_01000815	SN3_01000815-mRNA-1	S. neurona SN3	ribulose 5-phosphate isomerase	protein coding	SN3_01000815
SN3_01000820	SN3_01000820-mRNA-1	S. neurona SN3	family protein	protein coding	SN3_01000820
SN3_01000865	SN3_01000865-mRNA-1	S. neurona SN3	protein kinase domain protein	protein coding	SN3_01000865
SN3_01000870	SN3_01000870-mRNA-1	S. neurona SN3	intraconoid microtubule associated protein 1	protein coding	SN3_01000870
SN3_01000905	SN3_01000905-mRNA-1	S. neurona SN3	enoyl- hydratase	protein coding	SN3_01000905
SN3_01000920	SN3_01000920-mRNA-1	S. neurona SN3	hypothetical protein HHA_202120	protein coding	SN3_01000920
SN3_01000925	SN3_01000925-mRNA-1	S. neurona SN3	hypothetical protein	protein coding	SN3_01000925
SN3_01000930	SN3_01000930-mRNA-1	S. neurona SN3	hypothetical protein	protein coding	SN3_01000930
SN3_01000935	SN3_01000935-mRNA-1	S. neurona SN3	aaa family protein	protein coding	SN3_01000935
SN3_01000940	SN3_01000940-mRNA-1	S. neurona SN3	peptidyl-prolyl cis-trans isomerase	protein coding	SN3_01000940
SN3_01000970	SN3_01000970-mRNA-1	S. neurona SN3	type i inorganic pyrophosphatase ppase	protein coding	SN3_01000970
SN3_01000975	SN3_01000975-mRNA-1	S. neurona SN3	gata zinc finger domain-containing protein	protein coding	SN3_01000975
SN3_01000980	SN3_01000980-mRNA-1	S. neurona SN3	glucose-6-phosphate isomerase gpi	protein coding	SN3_01000980
SN3_01001010	SN3_01001010-mRNA-1	S. neurona SN3	longevity-assurance protein domain-containing protein	protein coding	SN3_01001010
SN3_01001025	SN3_01001025-mRNA-1	S. neurona SN3	nli interacting factor family phosphatase	protein coding	SN3_01001025
SN3_01001030	SN3_01001030-mRNA-1	S. neurona SN3	hypothetical protein	protein coding	SN3_01001030
SN3_01001055	SN3_01001055-mRNA-1	S. neurona SN3	cytidine and deoxycytidylate deaminase zinc-binding region domain-containing protein	protein coding	SN3_01001055
SN3_01100115	SN3_01100115-mRNA-1	S. neurona SN3	chromo (chrromatin organization modifier) domain-containing protein	protein coding	SN3_01100115
SN3_01100160	SN3_01100160-mRNA-1	S. neurona SN3	thrombospondin type 1 domain-containing	protein coding	SN3_01100160
SN3_01100185	SN3_01100185-mRNA-1	S. neurona SN3	histone lysine demethylase jmjd5	protein coding	SN3_01100185
SN3_01100195	SN3_01100195-mRNA-1	S. neurona SN3	hypothetical protein	protein coding	SN3_01100195
SN3_01100200	SN3_01100200-mRNA-1	S. neurona SN3	patatin family protein	protein coding	SN3_01100200
SN3_01100230	SN3_01100230-mRNA-1	S. neurona SN3	hypothetical protein	protein coding	SN3_01100230
SN3_01100240	SN3_01100240-mRNA-1	S. neurona SN3	hypothetical protein	protein coding	SN3_01100240
SN3_01100245	SN3_01100245-mRNA-1	S. neurona SN3	hypothetical protein	protein coding	SN3_01100245
SN3_01100250	SN3_01100250-mRNA-1	S. neurona SN3	hypothetical protein	protein coding	SN3_01100250
SN3_01100260	SN3_01100260-mRNA-1	S. neurona SN3	internal kinesin motor domain protein	protein coding	SN3_01100260
SN3_01100265	SN3_01100265-mRNA-1	S. neurona SN3	hypothetical protein	protein coding	SN3_01100265
SN3_01100280	SN3_01100280-mRNA-1	S. neurona SN3	dual-specificity catalytic domain-containing	protein coding	SN3_01100280
SN3_01100285	SN3_01100285-mRNA-1	S. neurona SN3	alba 1	protein coding	SN3_01100285
SN3_01100360	SN3_01100360-mRNA-1	S. neurona SN3	rhoptry metalloprotease toxolysin tln1	protein coding	SN3_01100360
SN3_01100415	SN3_01100415-mRNA-1	S. neurona SN3	duf1765 domain containing protein	protein coding	SN3_01100415
SN3_01100490	SN3_01100490-mRNA-1	S. neurona SN3	IgA-specific	protein coding	SN3_01100490
SN3_01100535	SN3_01100535-mRNA-1	S. neurona SN3	vacuolar proton translocating atpase subunit a	protein coding	SN3_01100535
SN3_01100560	SN3_01100560-mRNA-1	S. neurona SN3	patched family protein	protein coding	SN3_01100560
SN3_01100625	SN3_01100625-mRNA-1	S. neurona SN3	elongin c	protein coding	SN3_01100625
SN3_01100650	SN3_01100650-mRNA-1	S. neurona SN3	tubulin epsilon chain	protein coding	SN3_01100650
SN3_01100695	SN3_01100695-mRNA-1	S. neurona SN3	hypothetical protein	protein coding	SN3_01100695
SN3_01100705	SN3_01100705-mRNA-1	S. neurona SN3	sof1 family domain-containing protein	protein coding	SN3_01100705
SN3_01100725	SN3_01100725-mRNA-1	S. neurona SN3	nuclear transport factor	protein coding	SN3_01100725
SN3_01100730	SN3_01100730-mRNA-1	S. neurona SN3	alanine racemase	protein coding	SN3_01100730
SN3_01100815	SN3_01100815-mRNA-1	S. neurona SN3	transmembrane protein	protein coding	SN3_01100815
SN3_01100875	SN3_01100875-mRNA-1	S. neurona SN3	dna-directed rna polymerase ii 16 kda	protein coding	SN3_01100875
SN3_01100880	SN3_01100880-mRNA-1	S. neurona SN3	hypothetical protein	protein coding	SN3_01100880
SN3_01200005	SN3_01200005-mRNA-1	S. neurona SN3	small conductance mechanosensitive ion channel family partial	protein coding	SN3_01200005
SN3_01200010	SN3_01200010-mRNA-1	S. neurona SN3	small conductance mechanosensitive ion channel family protein	protein coding	SN3_01200010
SN3_01200025	SN3_01200025-mRNA-1	S. neurona SN3	hypothetical protein	protein coding	SN3_01200025
SN3_01200035	SN3_01200035-mRNA-1-add	S. neurona SN3	hypothetical protein	protein coding	SN3_01200035
SN3_01200045	SN3_01200045-mRNA-1	S. neurona SN3	40s ribosomal protein	protein coding	SN3_01200045
SN3_01200050	SN3_01200050-mRNA-1	S. neurona SN3	hypothetical protein	protein coding	SN3_01200050
SN3_01200055	SN3_01200055-mRNA-1	S. neurona SN3	hypothetical protein	protein coding	SN3_01200055
SN3_01200130	SN3_01200130-mRNA-1-add	S. neurona SN3	hypothetical protein	protein coding	SN3_01200130
SN3_01200135	SN3_01200135-mRNA-1	S. neurona SN3	domain-containing protein	protein coding	SN3_01200135
SN3_01200220	SN3_01200220-mRNA-1	S. neurona SN3	ef hand domain-containing protein	protein coding	SN3_01200220
SN3_01200240	SN3_01200240-mRNA-1	S. neurona SN3	ribosomal protein rpl34	protein coding	SN3_01200240
SN3_01200255	SN3_01200255-mRNA-1	S. neurona SN3	iws1 c-terminus protein	protein coding	SN3_01200255
SN3_01200265	SN3_01200265-mRNA-1	S. neurona SN3	wd g-beta repeat-containing protein	protein coding	SN3_01200265
SN3_01200290	SN3_01200290-mRNA-1	S. neurona SN3	hypothetical protein	protein coding	SN3_01200290
SN3_01200305	SN3_01200305-mRNA-1	S. neurona SN3	hypothetical protein HHA_207040	protein coding	SN3_01200305
SN3_01200355	SN3_01200355-mRNA-1	S. neurona SN3	ribonucleoside-diphosphate reductase large chain	protein coding	SN3_01200355
SN3_01200365	SN3_01200365-mRNA-1	S. neurona SN3	ribonucleoside-diphosphate reductase large chain	protein coding	SN3_01200365
SN3_01200375	SN3_01200375-mRNA-1	S. neurona SN3	dynein heavy chain	protein coding	SN3_01200375
SN3_01200435	SN3_01200435-mRNA-1	S. neurona SN3	phospho-2-dehydro-3-deoxyheptonate protein	protein coding	SN3_01200435
SN3_01200460	SN3_01200460-mRNA-1	S. neurona SN3	cw-type zinc finger partial	protein coding	SN3_01200460
SN3_01200470	SN3_01200470-mRNA-1	S. neurona SN3	mrna cleavage factor-like	protein coding	SN3_01200470
SN3_01200480	SN3_01200480-mRNA-1	S. neurona SN3	transmembrane protein	protein coding	SN3_01200480
SN3_01200500	SN3_01200500-mRNA-1	S. neurona SN3	conserved hypothetical protein	protein coding	SN3_01200500
SN3_01200515	SN3_01200515-mRNA-1	S. neurona SN3	heat repeat-containing protein	protein coding	SN3_01200515
SN3_01200520	SN3_01200520-mRNA-1	S. neurona SN3	hypothetical protein	protein coding	SN3_01200520
SN3_01200575	SN3_01200575-mRNA-1	S. neurona SN3	pub domain-containing protein	protein coding	SN3_01200575
SN3_01200715	SN3_01200715-mRNA-1	S. neurona SN3	hypothetical protein TGP89_265240B, partial	protein coding	SN3_01200715
SN3_01200725	SN3_01200725-mRNA-1	S. neurona SN3	co-chaperone protein	protein coding	SN3_01200725
SN3_01200735	SN3_01200735-mRNA-1	S. neurona SN3	ulp1 protease c-terminal catalytic domain-containing protein	protein coding	SN3_01200735
SN3_01200850	SN3_01200850-mRNA-1-add	S. neurona SN3	hypothetical protein	protein coding	SN3_01200850
SN3_01200910	SN3_01200910-mRNA-1	S. neurona SN3	zinc finger (ccch type) motif-containing protein	protein coding	SN3_01200910
SN3_01200915	SN3_01200915-mRNA-1	S. neurona SN3	endonuclease exonuclease phosphatase family protein	protein coding	SN3_01200915
SN3_01300010	SN3_01300010-mRNA-1	S. neurona SN3	ribosomal protein s12	protein coding	SN3_01300010
SN3_01300025	SN3_01300025-mRNA-1	S. neurona SN3	hypothetical protein	protein coding	SN3_01300025
SN3_01300095	SN3_01300095-mRNA-1	S. neurona SN3	tetratricopeptide repeat-containing protein	protein coding	SN3_01300095
SN3_01300105	SN3_01300105-mRNA-1	S. neurona SN3	iq calmodulin-binding motif domain-containing protein	protein coding	SN3_01300105
SN3_01300110	SN3_01300110-mRNA-1	S. neurona SN3	conserved hypothetical protein	protein coding	SN3_01300110
SN3_01300180	SN3_01300180-mRNA-1	S. neurona SN3	40s ribosomal protein	protein coding	SN3_01300180
SN3_01300235	SN3_01300235-mRNA-1	S. neurona SN3	kelch repeat-containing protein	protein coding	SN3_01300235
SN3_01300245	SN3_01300245-mRNA-1	S. neurona SN3	transmembrane protein	protein coding	SN3_01300245
SN3_01300265	SN3_01300265-mRNA-1	S. neurona SN3	hypothetical protein TGFOU_209490	protein coding	SN3_01300265
SN3_01300340	SN3_01300340-mRNA-1	S. neurona SN3	zinc finger (ccch type) motif-containing protein	protein coding	SN3_01300340
SN3_01300345	SN3_01300345-mRNA-1	S. neurona SN3	hypothetical protein TGME49_026570	protein coding	SN3_01300345
SN3_01300355	SN3_01300355-mRNA-1	S. neurona SN3	cytochrome c oxidase subunit	protein coding	SN3_01300355
SN3_01300410	SN3_01300410-mRNA-1	S. neurona SN3	transmembrane protein	protein coding	SN3_01300410
SN3_01300455	SN3_01300455-mRNA-1	S. neurona SN3	ion channel protein	protein coding	SN3_01300455
SN3_01300465	SN3_01300465-mRNA-1	S. neurona SN3	tubulin gamma chain	protein coding	SN3_01300465
SN3_01300515	SN3_01300515-mRNA-1	S. neurona SN3	translation initiation factor eif3 subunit	protein coding	SN3_01300515
SN3_01300560	SN3_01300560-mRNA-1	S. neurona SN3	eukaryotic porin protein	protein coding	SN3_01300560
SN3_01300600	SN3_01300600-mRNA-1	S. neurona SN3	hypothetical protein	protein coding	SN3_01300600
SN3_01300615	SN3_01300615-mRNA-1	S. neurona SN3	hypothetical protein	protein coding	SN3_01300615
SN3_01300625	SN3_01300625-mRNA-1	S. neurona SN3	conserved hypothetical protein	protein coding	SN3_01300625
SN3_01300655	SN3_01300655-mRNA-1	S. neurona SN3	toxoplasma gondii family d protein	protein coding	SN3_01300655
SN3_01300705	SN3_01300705-mRNA-1	S. neurona SN3	phosphatidylinositol synthase	protein coding	SN3_01300705
SN3_01300755	SN3_01300755-mRNA-1	S. neurona SN3	hypothetical protein HHA_271000	protein coding	SN3_01300755
SN3_01300785	SN3_01300785-mRNA-1	S. neurona SN3	aaa family protein	protein coding	SN3_01300785
SN3_01300815	SN3_01300815-mRNA-1	S. neurona SN3	adenylate cyclase	protein coding	SN3_01300815
SN3_01300825	SN3_01300825-mRNA-1	S. neurona SN3	nad(+) adp-	protein coding	SN3_01300825
SN3_01300870	SN3_01300870-mRNA-1	S. neurona SN3	pwi domain-containing protein	protein coding	SN3_01300870
SN3_01300885	SN3_01300885-mRNA-1	S. neurona SN3	dna glycosylase	protein coding	SN3_01300885
SN3_01300895	SN3_01300895-mRNA-1	S. neurona SN3	hypothetical protein HHA_270720	protein coding	SN3_01300895
SN3_01400010	SN3_01400010-mRNA-1	S. neurona SN3	large protein with signal peptide cysteine- - mucin	protein coding	SN3_01400010
SN3_01400080	SN3_01400080-mRNA-1	S. neurona SN3	protein kinase	protein coding	SN3_01400080
SN3_01400185	SN3_01400185-mRNA-1	S. neurona SN3	rna recognition motif-containing protein	protein coding	SN3_01400185
SN3_01400210	SN3_01400210-mRNA-1	S. neurona SN3	phosphoinositide phospholipase partial	protein coding	SN3_01400210
SN3_01400260	SN3_01400260-mRNA-1	S. neurona SN3	zinc knuckle domain-containing	protein coding	SN3_01400260
SN3_01400280	SN3_01400280-mRNA-1	S. neurona SN3	adp-ribosylation factor	protein coding	SN3_01400280
SN3_01400305	SN3_01400305-mRNA-1	S. neurona SN3	cytochrome b5 family heme steroid binding domain-containing protein	protein coding	SN3_01400305
SN3_01400320	SN3_01400320-mRNA-1	S. neurona SN3	ribophorin related protein	protein coding	SN3_01400320
SN3_01400340	SN3_01400340-mRNA-1	S. neurona SN3	hypothetical protein	protein coding	SN3_01400340
SN3_01400345	SN3_01400345-mRNA-1	S. neurona SN3	cysteine dioxygenase	protein coding	SN3_01400345
SN3_01400465	SN3_01400465-mRNA-1	S. neurona SN3	dual specificity catalytic domain-containing protein	protein coding	SN3_01400465
SN3_01400505	SN3_01400505-mRNA-1	S. neurona SN3	long-chain fatty acid ligase	protein coding	SN3_01400505
SN3_01400515	SN3_01400515-mRNA-1	S. neurona SN3	hypothetical protein	protein coding	SN3_01400515
SN3_01400520	SN3_01400520-mRNA-1	S. neurona SN3	gpi-anchored micronemal antigen	protein coding	SN3_01400520
SN3_01400530	SN3_01400530-mRNA-1	S. neurona SN3	prohibitin	protein coding	SN3_01400530
SN3_01400535	SN3_01400535-mRNA-1	S. neurona SN3	nuclear transport factor 2 domain-containing protein	protein coding	SN3_01400535
SN3_01400545	SN3_01400545-mRNA-1	S. neurona SN3	hypothetical protein TGVEG_243980	protein coding	SN3_01400545
SN3_01400680	SN3_01400680-mRNA-1	S. neurona SN3	rna recognition motif-containing protein	protein coding	SN3_01400680
SN3_01400690	SN3_01400690-mRNA-1	S. neurona SN3	cation channel family transporter	protein coding	SN3_01400690
SN3_01400695	SN3_01400695-mRNA-1	S. neurona SN3	c terminal region domain-containing protein	protein coding	SN3_01400695
SN3_01400725	SN3_01400725-mRNA-1	S. neurona SN3	mitochondrial processing peptidase alpha subunit	protein coding	SN3_01400725
SN3_01400750	SN3_01400750-mRNA-1	S. neurona SN3	transmembrane protein	protein coding	SN3_01400750
SN3_01400785	SN3_01400785-mRNA-1	S. neurona SN3	transmembrane protein	protein coding	SN3_01400785
SN3_01400820	SN3_01400820-mRNA-1	S. neurona SN3	major facilitator family protein	protein coding	SN3_01400820
SN3_01400825	SN3_01400825-mRNA-1	S. neurona SN3	conserved hypothetical protein	protein coding	SN3_01400825
SN3_01400845	SN3_01400845-mRNA-1	S. neurona SN3	hypothetical protein	protein coding	SN3_01400845
SN3_01500030	SN3_01500030-mRNA-1	S. neurona SN3	hypothetical protein	protein coding	SN3_01500030
SN3_01500090	SN3_01500090-mRNA-1	S. neurona SN3	hypothetical protein	protein coding	SN3_01500090
SN3_01500100	SN3_01500100-mRNA-1	S. neurona SN3	wd g-beta repeat-containing protein	protein coding	SN3_01500100
SN3_01500130	SN3_01500130-mRNA-1	S. neurona SN3	myosin heavy chain	protein coding	SN3_01500130
SN3_01500145	SN3_01500145-mRNA-1	S. neurona SN3	60s ribosomal protein l27a	protein coding	SN3_01500145
SN3_01500155	SN3_01500155-mRNA-1	S. neurona SN3	hypothetical protein	protein coding	SN3_01500155
SN3_01500160	SN3_01500160-mRNA-1	S. neurona SN3	hypothetical protein HHA_310510	protein coding	SN3_01500160
SN3_01500170	SN3_01500170-mRNA-1	S. neurona SN3	polycystin cation channel protein	protein coding	SN3_01500170
SN3_01500195	SN3_01500195-mRNA-1	S. neurona SN3	heat shock factor binding protein 1 protein	protein coding	SN3_01500195
SN3_01500215	SN3_01500215-mRNA-1	S. neurona SN3	conserved hypothetical protein	protein coding	SN3_01500215
SN3_01500235	SN3_01500235-mRNA-1	S. neurona SN3	tubulin binding cofactor a protein	protein coding	SN3_01500235
SN3_01500250	SN3_01500250-mRNA-1-add	S. neurona SN3	m protein	protein coding	SN3_01500250
SN3_01500340	SN3_01500340-mRNA-1	S. neurona SN3	histone lysine demethylase no66	protein coding	SN3_01500340
SN3_01500390	SN3_01500390-mRNA-1	S. neurona SN3	ribosomal protein rpl19	protein coding	SN3_01500390
SN3_01500415	SN3_01500415-mRNA-1	S. neurona SN3	heat shock protein hsp29	protein coding	SN3_01500415
SN3_01500420	SN3_01500420-mRNA-1	S. neurona SN3	transmembrane protein	protein coding	SN3_01500420
SN3_01500425	SN3_01500425-mRNA-1	S. neurona SN3	cathepsin cpc1	protein coding	SN3_01500425
SN3_01500455	SN3_01500455-mRNA-1	S. neurona SN3	glyceraldehyde-3-phosphate dehydrogenase gapdh1	protein coding	SN3_01500455
SN3_01500480	SN3_01500480-mRNA-1	S. neurona SN3	p25-alpha family	protein coding	SN3_01500480
SN3_01500490	SN3_01500490-mRNA-1	S. neurona SN3	hypothetical protein	protein coding	SN3_01500490
SN3_01500505	SN3_01500505-mRNA-1	S. neurona SN3	rna-binding protein	protein coding	SN3_01500505
SN3_01500580	SN3_01500580-mRNA-1	S. neurona SN3	lactate dehydrogenase ldh1	protein coding	SN3_01500580
SN3_01500600	SN3_01500600-mRNA-1	S. neurona SN3	pdi family protein	protein coding	SN3_01500600
SN3_01500605	SN3_01500605-mRNA-1	S. neurona SN3	brix domain-containing protein	protein coding	SN3_01500605
SN3_01500620	SN3_01500620-mRNA-1	S. neurona SN3	hypothetical protein HHA_232670	protein coding	SN3_01500620
SN3_01500625	SN3_01500625-mRNA-1	S. neurona SN3	hypothetical protein	protein coding	SN3_01500625
SN3_01500630	SN3_01500630-mRNA-1	S. neurona SN3	hsp70 interacting protein hip	protein coding	SN3_01500630
SN3_01500650	SN3_01500650-mRNA-1	S. neurona SN3	hypothetical protein HHA_232630	protein coding	SN3_01500650
SN3_01500720	SN3_01500720-mRNA-1	S. neurona SN3	40s ribosomal protein	protein coding	SN3_01500720
SN3_01500725	SN3_01500725-mRNA-1	S. neurona SN3	acyl- :diacylglycerol acyltransferase 1-related enzyme	protein coding	SN3_01500725
SN3_01500760	SN3_01500760-mRNA-1	S. neurona SN3	vacuolar proton translocating atpase subunit a	protein coding	SN3_01500760
SN3_01500885	SN3_01500885-mRNA-1	S. neurona SN3	transmembrane protein	protein coding	SN3_01500885
SN3_01500895	SN3_01500895-mRNA-1	S. neurona SN3	hypothetical protein	protein coding	SN3_01500895
SN3_01500900	SN3_01500900-mRNA-1	S. neurona SN3	zinc c3hc4 type (ring finger) domain-containing protein	protein coding	SN3_01500900
SN3_01600070	SN3_01600070-mRNA-1	S. neurona SN3	jmjc domain-containing protein c2orf60	protein coding	SN3_01600070
SN3_01600140	SN3_01600140-mRNA-1	S. neurona SN3	conserved hypothetical protein	protein coding	SN3_01600140
SN3_01600180	SN3_01600180-mRNA-1	S. neurona SN3	hypothetical protein TGGT1_259850	protein coding	SN3_01600180
SN3_01600205	SN3_01600205-mRNA-1	S. neurona SN3	hypothetical protein	protein coding	SN3_01600205
SN3_01600210	SN3_01600210-mRNA-1	S. neurona SN3	hypothetical protein	protein coding	SN3_01600210
SN3_01600215	SN3_01600215-mRNA-1	S. neurona SN3	carbonate eukaryotic-type domain-containing protein	protein coding	SN3_01600215
SN3_01600235	SN3_01600235-mRNA-1	S. neurona SN3	PREDICTED: uncharacterized protein LOC103928935	protein coding	SN3_01600235
SN3_01600260	SN3_01600260-mRNA-1	S. neurona SN3	rna recognition motif-containing protein	protein coding	SN3_01600260
SN3_01600325	SN3_01600325-mRNA-1	S. neurona SN3	3 5 -cyclic nucleotide phosphodiesterase domain-containing protein	protein coding	SN3_01600325
SN3_01600385	SN3_01600385-mRNA-1	S. neurona SN3	hypothetical protein	protein coding	SN3_01600385
SN3_01600395	SN3_01600395-mRNA-1	S. neurona SN3	proteasome beta subunit	protein coding	SN3_01600395
SN3_01600420	SN3_01600420-mRNA-1	S. neurona SN3	conserved hypothetical protein	protein coding	SN3_01600420
SN3_01600450	SN3_01600450-mRNA-1	S. neurona SN3	dhhc zinc finger domain-containing protein	protein coding	SN3_01600450
SN3_01600455	SN3_01600455-mRNA-1	S. neurona SN3	hypothetical protein	protein coding	SN3_01600455
SN3_01600475	SN3_01600475-mRNA-1	S. neurona SN3	2-c-methyl-d-erythritol -cyclodiphosphate synthase domain-containing protein	protein coding	SN3_01600475
SN3_01600480	SN3_01600480-mRNA-1	S. neurona SN3	hypothetical protein	protein coding	SN3_01600480
SN3_01600510	SN3_01600510-mRNA-1	S. neurona SN3	microneme protein mic12	protein coding	SN3_01600510
SN3_01600570	SN3_01600570-mRNA-1	S. neurona SN3	hypothetical protein TGME49_267760	protein coding	SN3_01600570
SN3_01600605	SN3_01600605-mRNA-1	S. neurona SN3	eukaryotic initiation factor-4a	protein coding	SN3_01600605
SN3_01600610	SN3_01600610-mRNA-1	S. neurona SN3	hypothetical protein TGVAND_250820	protein coding	SN3_01600610
SN3_01600615	SN3_01600615-mRNA-1	S. neurona SN3	ribosomal protein rpl35	protein coding	SN3_01600615
SN3_01600655	SN3_01600655-mRNA-1	S. neurona SN3	myosin light chain mlc1	protein coding	SN3_01600655
SN3_01600660	SN3_01600660-mRNA-1	S. neurona SN3	cmgc kinase	protein coding	SN3_01600660
SN3_01600665	SN3_01600665-mRNA-1	S. neurona SN3	hypothetical protein	protein coding	SN3_01600665
SN3_01600675	SN3_01600675-mRNA-1	S. neurona SN3	hypothetical protein	protein coding	SN3_01600675
SN3_01600705	SN3_01600705-mRNA-1	S. neurona SN3	tetratricopeptide repeat-containing protein	protein coding	SN3_01600705
SN3_01600720	SN3_01600720-mRNA-1	S. neurona SN3	tetratricopeptide repeat-containing protein	protein coding	SN3_01600720
SN3_01600740	SN3_01600740-mRNA-1	S. neurona SN3	cog2135 domain-containing protein	protein coding	SN3_01600740
SN3_01700040	SN3_01700040-mRNA-1	S. neurona SN3	thioredoxin domain-containing protein	protein coding	SN3_01700040
SN3_01700045	SN3_01700045-mRNA-1	S. neurona SN3	symplekin tight junction carboxy-terminal protein	protein coding	SN3_01700045
SN3_01700085	SN3_01700085-mRNA-1	S. neurona SN3	p46	protein coding	SN3_01700085
SN3_01700130	SN3_01700130-mRNA-1	S. neurona SN3	transmembrane protein	protein coding	SN3_01700130
SN3_01700160	SN3_01700160-mRNA-1	S. neurona SN3	hypothetical protein	protein coding	SN3_01700160
SN3_01700175	SN3_01700175-mRNA-1	S. neurona SN3	malate dehydrogenase	protein coding	SN3_01700175
SN3_01700180	SN3_01700180-mRNA-1	S. neurona SN3	helicase associated domain protein	protein coding	SN3_01700180
SN3_01700185	SN3_01700185-mRNA-1	S. neurona SN3	hypothetical protein	protein coding	SN3_01700185
SN3_01700195	SN3_01700195-mRNA-1-add	S. neurona SN3	hypothetical protein	protein coding	SN3_01700195
SN3_01700245	SN3_01700245-mRNA-1	S. neurona SN3	atpase histidine kinase dna gyrase b hsp90 domain-containing protein	protein coding	SN3_01700245
SN3_01700255	SN3_01700255-mRNA-1	S. neurona SN3	glucosephosphate-mutase gpm2	protein coding	SN3_01700255
SN3_01700300	SN3_01700300-mRNA-1	S. neurona SN3	zinc c3hc4 type (ring finger) domain-containing partial	protein coding	SN3_01700300
SN3_01700320	SN3_01700320-mRNA-1	S. neurona SN3	acyltransferase domain-containing protein	protein coding	SN3_01700320
SN3_01700340	SN3_01700340-mRNA-1	S. neurona SN3	rna recognition motif-containing protein	protein coding	SN3_01700340
SN3_01700355	SN3_01700355-mRNA-1	S. neurona SN3	ubiquitin interaction motif family protein	protein coding	SN3_01700355
SN3_01700385	SN3_01700385-mRNA-1	S. neurona SN3	hypothetical protein	protein coding	SN3_01700385
SN3_01700395	SN3_01700395-mRNA-1	S. neurona SN3	ap2 domain transcription factor ap2x-4	protein coding	SN3_01700395
SN3_01700420	SN3_01700420-mRNA-1	S. neurona SN3	adaptor complexes medium subunit family protein	protein coding	SN3_01700420
SN3_01700430	SN3_01700430-mRNA-1	S. neurona SN3	ankyrin repeat and btb poz domain-containing protein 1	protein coding	SN3_01700430
SN3_01700520	SN3_01700520-mRNA-1	S. neurona SN3	virulent strain associated related partial	protein coding	SN3_01700520
SN3_01700540	SN3_01700540-mRNA-1	S. neurona SN3	fha domain	protein coding	SN3_01700540
SN3_01700545	SN3_01700545-mRNA-1	S. neurona SN3	hypothetical protein	protein coding	SN3_01700545
SN3_01700565	SN3_01700565-mRNA-1	S. neurona SN3	hypothetical protein, conserved	protein coding	SN3_01700565
SN3_01700570	SN3_01700570-mRNA-1	S. neurona SN3	alveolin domain containing intermediate filament imc15	protein coding	SN3_01700570
SN3_01700575	SN3_01700575-mRNA-1	S. neurona SN3	p97 protein	protein coding	SN3_01700575
SN3_01700625	SN3_01700625-mRNA-1	S. neurona SN3	tetratricopeptide repeat domain containing protein	protein coding	SN3_01700625
SN3_01800020	SN3_01800020-mRNA-1	S. neurona SN3	ubx domain-containing protein	protein coding	SN3_01800020
SN3_01800070	SN3_01800070-mRNA-1	S. neurona SN3	40s ribosomal protein	protein coding	SN3_01800070
SN3_01800080	SN3_01800080-mRNA-1	S. neurona SN3	cell-cycle-associated protein kinase mapk	protein coding	SN3_01800080
SN3_01800105	SN3_01800105-mRNA-1	S. neurona SN3	myosin a	protein coding	SN3_01800105
SN3_01800125	SN3_01800125-mRNA-1	S. neurona SN3	hypothetical protein	protein coding	SN3_01800125
SN3_01800130	SN3_01800130-mRNA-1	S. neurona SN3	microneme protein mic1	protein coding	SN3_01800130
SN3_01800135	SN3_01800135-mRNA-1	S. neurona SN3	translationally-controlled tumor protein	protein coding	SN3_01800135
SN3_01800140	SN3_01800140-mRNA-1	S. neurona SN3	serine-trna ligase	protein coding	SN3_01800140
SN3_01800210	SN3_01800210-mRNA-1	S. neurona SN3	serine threonine protein phosphatase	protein coding	SN3_01800210
SN3_01800215	SN3_01800215-mRNA-1	S. neurona SN3	conserved hypothetical protein	protein coding	SN3_01800215
SN3_01800240	SN3_01800240-mRNA-1	S. neurona SN3	heat shock protein	protein coding	SN3_01800240
SN3_01800245	SN3_01800245-mRNA-1	S. neurona SN3	hypothetical protein	protein coding	SN3_01800245
SN3_01800250	SN3_01800250-mRNA-1	S. neurona SN3	subunit of proteaseome activator	protein coding	SN3_01800250
SN3_01800265	SN3_01800265-mRNA-1	S. neurona SN3	mitochondrial phosphate carrier	protein coding	SN3_01800265
SN3_01800295	SN3_01800295-mRNA-1	S. neurona SN3	alanine dehydrogenase	protein coding	SN3_01800295
SN3_01800300	SN3_01800300-mRNA-1	S. neurona SN3	hypothetical protein	protein coding	SN3_01800300
SN3_01800345	SN3_01800345-mRNA-1	S. neurona SN3	hypothetical protein	protein coding	SN3_01800345
SN3_01800380	SN3_01800380-mRNA-1	S. neurona SN3	hypothetical protein	protein coding	SN3_01800380
SN3_01800390	SN3_01800390-mRNA-1	S. neurona SN3	conserved hypothetical protein	protein coding	SN3_01800390
SN3_01800425	SN3_01800425-mRNA-1	S. neurona SN3	imc subcompartment protein isp4	protein coding	SN3_01800425
SN3_01800440	SN3_01800440-mRNA-1	S. neurona SN3	integral membrane protein	protein coding	SN3_01800440
SN3_01800465	SN3_01800465-mRNA-1	S. neurona SN3	nac domain-containing protein	protein coding	SN3_01800465
SN3_01800470	SN3_01800470-mRNA-1	S. neurona SN3	hypothetical protein	protein coding	SN3_01800470
SN3_01800475	SN3_01800475-mRNA-1	S. neurona SN3	hypothetical protein	protein coding	SN3_01800475
SN3_01800500	SN3_01800500-mRNA-1	S. neurona SN3	hypothetical protein	protein coding	SN3_01800500
SN3_01800545	SN3_01800545-mRNA-1	S. neurona SN3	lysine-trna ligase	protein coding	SN3_01800545
SN3_01800605	SN3_01800605-mRNA-1	S. neurona SN3	hypothetical protein	protein coding	SN3_01800605
SN3_01800625	SN3_01800625-mRNA-1	S. neurona SN3	fad binding domain of dna photolyase domain-containing protein	protein coding	SN3_01800625
SN3_01800645	SN3_01800645-mRNA-1	S. neurona SN3	autophagy-related cysteine peptidase atg4	protein coding	SN3_01800645
SN3_01800670	SN3_01800670-mRNA-1	S. neurona SN3	transmembrane partial	protein coding	SN3_01800670
SN3_01800685	SN3_01800685-mRNA-1	S. neurona SN3	toxolysin tln4	protein coding	SN3_01800685
SN3_01800690	SN3_01800690-mRNA-1	S. neurona SN3	amp-binding enzyme	protein coding	SN3_01800690
SN3_01800735	SN3_01800735-mRNA-1	S. neurona SN3	theoredoxin domain containing	protein coding	SN3_01800735
SN3_01800745	SN3_01800745-mRNA-1	S. neurona SN3	glutaredoxin	protein coding	SN3_01800745
SN3_01800755	SN3_01800755-mRNA-1	S. neurona SN3	transmembrane protein	protein coding	SN3_01800755
SN3_01800785	SN3_01800785-mRNA-1	S. neurona SN3	ferredoxin nadp+ oxidoreductase fnr	protein coding	SN3_01800785
SN3_01900020	SN3_01900020-mRNA-1	S. neurona SN3	zinc c3hc4 type (ring finger) domain-containing protein	protein coding	SN3_01900020
SN3_01900030	SN3_01900030-mRNA-1	S. neurona SN3	ribosomal-ubiquitin protein rps27a	protein coding	SN3_01900030
SN3_01900055	SN3_01900055-mRNA-1	S. neurona SN3	hypothetical protein	protein coding	SN3_01900055
SN3_01900080	SN3_01900080-mRNA-1	S. neurona SN3	hypothetical protein	protein coding	SN3_01900080
SN3_01900125	SN3_01900125-mRNA-1	S. neurona SN3	hypothetical protein TGRUB_311830	protein coding	SN3_01900125
SN3_01900145	SN3_01900145-mRNA-1	S. neurona SN3	ribosomal protein rps7	protein coding	SN3_01900145
SN3_01900155	SN3_01900155-mRNA-1	S. neurona SN3	hypothetical protein	protein coding	SN3_01900155
SN3_01900170	SN3_01900170-mRNA-1	S. neurona SN3	tyrosine kinase-like protein	protein coding	SN3_01900170
SN3_01900220	SN3_01900220-mRNA-1	S. neurona SN3	tetratricopeptide repeat-containing protein	protein coding	SN3_01900220
SN3_01900225	SN3_01900225-mRNA-1	S. neurona SN3	hypothetical protein TgIa.0730c	protein coding	SN3_01900225
SN3_01900245	SN3_01900245-mRNA-1	S. neurona SN3	type i fatty acid synthase	protein coding	SN3_01900245
SN3_01900250	SN3_01900250-mRNA-1-add	S. neurona SN3	rna recognition motif-containing protein	protein coding	SN3_01900250
SN3_01900255	SN3_01900255-mRNA-1	S. neurona SN3	elongation factor 1-alpha	protein coding	SN3_01900255
SN3_01900260	SN3_01900260-mRNA-1	S. neurona SN3	transmembrane protein	protein coding	SN3_01900260
SN3_01900270	SN3_01900270-mRNA-1	S. neurona SN3	armadillo beta-catenin family repeat-containing protein	protein coding	SN3_01900270
SN3_01900320	SN3_01900320-mRNA-1	S. neurona SN3	hypothetical protein HHA_225540	protein coding	SN3_01900320
SN3_01900335	SN3_01900335-mRNA-1	S. neurona SN3	non-muscle myosin ii heavy	protein coding	SN3_01900335
SN3_01900355	SN3_01900355-mRNA-1	S. neurona SN3	metal cation zip family protein	protein coding	SN3_01900355
SN3_01900400	SN3_01900400-mRNA-1	S. neurona SN3	hypothetical protein	protein coding	SN3_01900400
SN3_01900455	SN3_01900455-mRNA-1	S. neurona SN3	dna replication licensing factor mcm7	protein coding	SN3_01900455
SN3_01900505	SN3_01900505-mRNA-1	S. neurona SN3	hypothetical protein	protein coding	SN3_01900505
SN3_01900565	SN3_01900565-mRNA-1	S. neurona SN3	conserved hypothetical protein	protein coding	SN3_01900565
SN3_01900665	SN3_01900665-mRNA-1	S. neurona SN3	rna polymerase rpb1 c-terminal repeat-containing protein	protein coding	SN3_01900665
SN3_01900675	SN3_01900675-mRNA-1	S. neurona SN3	nucleosome assembly protein protein	protein coding	SN3_01900675
SN3_01900705	SN3_01900705-mRNA-1-add	S. neurona SN3	hypothetical protein	protein coding	SN3_01900705
SN3_01900715	SN3_01900715-mRNA-1	S. neurona SN3	hypothetical protein	protein coding	SN3_01900715
SN3_02000010	SN3_02000010-mRNA-1	S. neurona SN3	hypothetical protein	protein coding	SN3_02000010
SN3_02000070	SN3_02000070-mRNA-1	S. neurona SN3	hypothetical protein	protein coding	SN3_02000070
SN3_02000080	SN3_02000080-mRNA-1	S. neurona SN3	mitochondrial import inner membrane translocase subunit	protein coding	SN3_02000080
SN3_02000105	SN3_02000105-mRNA-1	S. neurona SN3	hypothetical protein	protein coding	SN3_02000105
SN3_02000115	SN3_02000115-mRNA-1	S. neurona SN3	hypothetical protein TGP89_313340	protein coding	SN3_02000115
SN3_02000165	SN3_02000165-mRNA-1	S. neurona SN3	zinc c3hc4 type (ring finger) domain-containing protein	protein coding	SN3_02000165
SN3_02000185	SN3_02000185-mRNA-1	S. neurona SN3	afg1 family protein	protein coding	SN3_02000185
SN3_02000195	SN3_02000195-mRNA-1	S. neurona SN3	hypothetical protein	protein coding	SN3_02000195
SN3_02000240	SN3_02000240-mRNA-1	S. neurona SN3	mediator complex subunit med8	protein coding	SN3_02000240
SN3_02000245	SN3_02000245-mRNA-1	S. neurona SN3	endonuclease v-like	protein coding	SN3_02000245
SN3_02000250	SN3_02000250-mRNA-1	S. neurona SN3	lung seven transmembrane receptor	protein coding	SN3_02000250
SN3_02000255	SN3_02000255-mRNA-1	S. neurona SN3	guanine nucleotide-binding protein	protein coding	SN3_02000255
SN3_02000265	SN3_02000265-mRNA-1	S. neurona SN3	dead (asp-glu-ala-asp) box polypeptide ddx39	protein coding	SN3_02000265
SN3_02000280	SN3_02000280-mRNA-1	S. neurona SN3	major facilitator family protein	protein coding	SN3_02000280
SN3_02000295	SN3_02000295-mRNA-1	S. neurona SN3	atp-binding cassette sub-family e member 1	protein coding	SN3_02000295
SN3_02000310	SN3_02000310-mRNA-1	S. neurona SN3	paf1 rna polymerase ii complex component leo1	protein coding	SN3_02000310
SN3_02000345	SN3_02000345-mRNA-1	S. neurona SN3	thioredoxin	protein coding	SN3_02000345
SN3_02000375	SN3_02000375-mRNA-1	S. neurona SN3	rna polymerase small	protein coding	SN3_02000375
SN3_02000385	SN3_02000385-mRNA-1	S. neurona SN3	60s ribosomal protein	protein coding	SN3_02000385
SN3_02000410	SN3_02000410-mRNA-1	S. neurona SN3	hypothetical protein TGME49_261660	protein coding	SN3_02000410
SN3_02000415	SN3_02000415-mRNA-1	S. neurona SN3	ribonuclease h1 h2 small subunit protein	protein coding	SN3_02000415
SN3_02000435	SN3_02000435-mRNA-1	S. neurona SN3	metal cation zip family protein	protein coding	SN3_02000435
SN3_02000460	SN3_02000460-mRNA-1	S. neurona SN3	plastid replication-repair	protein coding	SN3_02000460
SN3_02000505	SN3_02000505-mRNA-1	S. neurona SN3	autophagy protein apg9 protein	protein coding	SN3_02000505
SN3_02000515	SN3_02000515-mRNA-1	S. neurona SN3	transmembrane protein	protein coding	SN3_02000515
SN3_02000525	SN3_02000525-mRNA-1	S. neurona SN3	pumilio-family rna binding repeat-containing protein	protein coding	SN3_02000525
SN3_02000530	SN3_02000530-mRNA-1	S. neurona SN3	rna binding	protein coding	SN3_02000530
SN3_02000535	SN3_02000535-mRNA-1	S. neurona SN3	hypothetical protein	protein coding	SN3_02000535
SN3_02000545	SN3_02000545-mRNA-1	S. neurona SN3	gnat family protein	protein coding	SN3_02000545
SN3_02000550	SN3_02000550-mRNA-1	S. neurona SN3	alveolin domain containing intermediate filament imc14	protein coding	SN3_02000550
SN3_02000570	SN3_02000570-mRNA-1-add	S. neurona SN3	hypothetical protein	protein coding	SN3_02000570
SN3_02000585	SN3_02000585-mRNA-1	S. neurona SN3	hypothetical protein	protein coding	SN3_02000585
SN3_02000595	SN3_02000595-mRNA-1	S. neurona SN3	eukaryotic porin domain-containing	protein coding	SN3_02000595
SN3_02000610	SN3_02000610-mRNA-1	S. neurona SN3	pik3r4 kinase-related protein	protein coding	SN3_02000610
SN3_02000615	SN3_02000615-mRNA-1	S. neurona SN3	hypothetical protein	protein coding	SN3_02000615
SN3_02000620	SN3_02000620-mRNA-1	S. neurona SN3	acetyl-coa carboxylase acc2	protein coding	SN3_02000620
SN3_02000625	SN3_02000625-mRNA-1	S. neurona SN3	hypothetical protein	protein coding	SN3_02000625
SN3_02000640	SN3_02000640-mRNA-1	S. neurona SN3	hypothetical protein	protein coding	SN3_02000640
SN3_02100050	SN3_02100050-mRNA-1	S. neurona SN3	chaperonin cpn60	protein coding	SN3_02100050
SN3_02100080	SN3_02100080-mRNA-1	S. neurona SN3	glycogen phosphorylase	protein coding	SN3_02100080
SN3_02100100	SN3_02100100-mRNA-1	S. neurona SN3	hypothetical protein	protein coding	SN3_02100100
SN3_02100145	SN3_02100145-mRNA-1	S. neurona SN3	aurora kinase	protein coding	SN3_02100145
SN3_02100160	SN3_02100160-mRNA-1	S. neurona SN3	n-methyl-d-aspartate receptor-associated protein	protein coding	SN3_02100160
SN3_02100220	SN3_02100220-mRNA-1	S. neurona SN3	ob-fold nucleic acid binding domain-containing protein	protein coding	SN3_02100220
SN3_02100255	SN3_02100255-mRNA-1	S. neurona SN3	aspartate carbamoyltransferase	protein coding	SN3_02100255
SN3_02100280	SN3_02100280-mRNA-1	S. neurona SN3	adp-ribosylation factor-like protein	protein coding	SN3_02100280
SN3_02100285	SN3_02100285-mRNA-1	S. neurona SN3	thioredoxin domain-containing protein	protein coding	SN3_02100285
SN3_02100320	SN3_02100320-mRNA-1	S. neurona SN3	duf862 domain-containing protein	protein coding	SN3_02100320
SN3_02100325	SN3_02100325-mRNA-1	S. neurona SN3	conserved hypothetical protein	protein coding	SN3_02100325
SN3_02100420	SN3_02100420-mRNA-1	S. neurona SN3	hypothetical protein HHA_230190	protein coding	SN3_02100420
SN3_02100425	SN3_02100425-mRNA-1	S. neurona SN3	proteasome assembly chaperone 3	protein coding	SN3_02100425
SN3_02100460	SN3_02100460-mRNA-1	S. neurona SN3	translation initiation factor sui1	protein coding	SN3_02100460
SN3_02100515	SN3_02100515-mRNA-1	S. neurona SN3	protein phosphatase catalytic subunit	protein coding	SN3_02100515
SN3_02100585	SN3_02100585-mRNA-1	S. neurona SN3	kynurenine 3-monooxygenase and-related flavoprotein monooxygenase family protein	protein coding	SN3_02100585
SN3_02100635	SN3_02100635-mRNA-1	S. neurona SN3	hypothetical protein	protein coding	SN3_02100635
SN3_02100715	SN3_02100715-mRNA-1	S. neurona SN3	hypothetical protein	protein coding	SN3_02100715
SN3_02200010	SN3_02200010-mRNA-1	S. neurona SN3	protein disulfide isomerase	protein coding	SN3_02200010
SN3_02200035	SN3_02200035-mRNA-1	S. neurona SN3	ap2 domain transcription factor ap2iv-5	protein coding	SN3_02200035
SN3_02200040	SN3_02200040-mRNA-1	S. neurona SN3	microneme protein 13	protein coding	SN3_02200040
SN3_02200050	SN3_02200050-mRNA-1	S. neurona SN3	hypothetical protein HHA_207240	protein coding	SN3_02200050
SN3_02200080	SN3_02200080-mRNA-1	S. neurona SN3	sad1 unc family c-terminal protein	protein coding	SN3_02200080
SN3_02200105	SN3_02200105-mRNA-1	S. neurona SN3	60s acidic ribosomal protein p0	protein coding	SN3_02200105
SN3_02200140	SN3_02200140-mRNA-1	S. neurona SN3	proteasome-interacting thioredoxin domain-containing protein	protein coding	SN3_02200140
SN3_02200165	SN3_02200165-mRNA-1	S. neurona SN3	alveolin domain containing intermediate filament imc7	protein coding	SN3_02200165
SN3_02200215	SN3_02200215-mRNA-1	S. neurona SN3	2-oxoglutarate malate translocase omt	protein coding	SN3_02200215
SN3_02200220	SN3_02200220-mRNA-1	S. neurona SN3	hypothetical protein	protein coding	SN3_02200220
SN3_02200250	SN3_02200250-mRNA-1	S. neurona SN3	hypothetical protein	protein coding	SN3_02200250
SN3_02200275	SN3_02200275-mRNA-1	S. neurona SN3	hypothetical protein HHA_233850	protein coding	SN3_02200275
SN3_02200345	SN3_02200345-mRNA-1	S. neurona SN3	zinc finger cdgsh-type domain-containing protein	protein coding	SN3_02200345
SN3_02200350	SN3_02200350-mRNA-1	S. neurona SN3	uracil phosphoribosyltransferase	protein coding	SN3_02200350
SN3_02200370	SN3_02200370-mRNA-1	S. neurona SN3	hypothetical protein	protein coding	SN3_02200370
SN3_02200425	SN3_02200425-mRNA-1	S. neurona SN3	conserved plasmodium protein	protein coding	SN3_02200425
SN3_02200440	SN3_02200440-mRNA-1	S. neurona SN3	pina	protein coding	SN3_02200440
SN3_02200460	SN3_02200460-mRNA-1	S. neurona SN3	inositol polyphosphate kinase	protein coding	SN3_02200460
SN3_02200490	SN3_02200490-mRNA-1	S. neurona SN3	hypothetical protein	protein coding	SN3_02200490
SN3_02200510	SN3_02200510-mRNA-1	S. neurona SN3	glutamine amidotransferase-related	protein coding	SN3_02200510
SN3_02200530	SN3_02200530-mRNA-1	S. neurona SN3	vacuolar protein sorting-associated	protein coding	SN3_02200530
SN3_02200540	SN3_02200540-mRNA-1	S. neurona SN3	hypothetical protein	protein coding	SN3_02200540
SN3_02200560	SN3_02200560-mRNA-1	S. neurona SN3	endonuclease exonuclease phosphatase family protein	protein coding	SN3_02200560
SN3_02200570	SN3_02200570-mRNA-1	S. neurona SN3	hypothetical protein	protein coding	SN3_02200570
SN3_02200630	SN3_02200630-mRNA-1	S. neurona SN3	phosphatidylinositol 3- and 4-kinase	protein coding	SN3_02200630
SN3_02200665	SN3_02200665-mRNA-1	S. neurona SN3	6-phosphogluconate dehydrogenase	protein coding	SN3_02200665
SN3_02300065	SN3_02300065-mRNA-1	S. neurona SN3	transmembrane protein	protein coding	SN3_02300065
SN3_02300105	SN3_02300105-mRNA-1	S. neurona SN3	hypothetical protein HHA_264770	protein coding	SN3_02300105
SN3_02300130	SN3_02300130-mRNA-1	S. neurona SN3	hypothetical protein	protein coding	SN3_02300130
SN3_02300155	SN3_02300155-mRNA-1	S. neurona SN3	ef hand domain-containing protein	protein coding	SN3_02300155
SN3_02300260	SN3_02300260-mRNA-1	S. neurona SN3	tbc domain-containing protein	protein coding	SN3_02300260
SN3_02300265	SN3_02300265-mRNA-1	S. neurona SN3	apicomplexan specific protein	protein coding	SN3_02300265
SN3_02300275	SN3_02300275-mRNA-1	S. neurona SN3	rna family protein	protein coding	SN3_02300275
SN3_02300290	SN3_02300290-mRNA-1	S. neurona SN3	family cog1872 domain-containing protein	protein coding	SN3_02300290
SN3_02300340	SN3_02300340-mRNA-1	S. neurona SN3	gyf domain-containing partial	protein coding	SN3_02300340
SN3_02300350	SN3_02300350-mRNA-1	S. neurona SN3	transmembrane protein	protein coding	SN3_02300350
SN3_02300370	SN3_02300370-mRNA-1	S. neurona SN3	mitochondrial pyruvate carrier 2-like	protein coding	SN3_02300370
SN3_02300375	SN3_02300375-mRNA-1	S. neurona SN3	hypothetical protein HHA_204380	protein coding	SN3_02300375
SN3_02300400	SN3_02300400-mRNA-1	S. neurona SN3	transmembrane protein	protein coding	SN3_02300400
SN3_02300405	SN3_02300405-mRNA-1	S. neurona SN3	splicing factor 3b subunit 1	protein coding	SN3_02300405
SN3_02300410	SN3_02300410-mRNA-1	S. neurona SN3	phosphoglycerate mutase domain-containing protein	protein coding	SN3_02300410
SN3_02300425	SN3_02300425-mRNA-1	S. neurona SN3	hypothetical protein TGME49_004550	protein coding	SN3_02300425
SN3_02300455	SN3_02300455-mRNA-1	S. neurona SN3	thioredoxin domain-containing protein	protein coding	SN3_02300455
SN3_02300530	SN3_02300530-mRNA-1	S. neurona SN3	transmembrane protein	protein coding	SN3_02300530
SN3_02300545	SN3_02300545-mRNA-1	S. neurona SN3	serine threonine specific protein phosphatase	protein coding	SN3_02300545
SN3_02300575	SN3_02300575-mRNA-1	S. neurona SN3	cytoplasmic dynein intermediate chain	protein coding	SN3_02300575
SN3_02300610	SN3_02300610-mRNA-1	S. neurona SN3	ubiquitin carboxyl-terminal hydrolase	protein coding	SN3_02300610
SN3_02300620	SN3_02300620-mRNA-1	S. neurona SN3	alpha beta hydrolase family protein	protein coding	SN3_02300620
SN3_02300625	SN3_02300625-mRNA-1	S. neurona SN3	dishevelled egl-10 leckstrin domain protein	protein coding	SN3_02300625
SN3_02300635	SN3_02300635-mRNA-1	S. neurona SN3	t-complex protein zeta subunit	protein coding	SN3_02300635
SN3_02400050	SN3_02400050-mRNA-1	S. neurona SN3	ap2 domain transcription factor ap2ix-9	protein coding	SN3_02400050
SN3_02400110	SN3_02400110-mRNA-1	S. neurona SN3	transmembrane protein	protein coding	SN3_02400110
SN3_02400135	SN3_02400135-mRNA-1	S. neurona SN3	myb family dna-binding domain-containing protein	protein coding	SN3_02400135
SN3_02400175	SN3_02400175-mRNA-1	S. neurona SN3	conserved hypothetical protein	protein coding	SN3_02400175
SN3_02400240	SN3_02400240-mRNA-1	S. neurona SN3	hypothetical protein	protein coding	SN3_02400240
SN3_02400330	SN3_02400330-mRNA-1	S. neurona SN3	bromodomain-containing protein	protein coding	SN3_02400330
SN3_02400335	SN3_02400335-mRNA-1	S. neurona SN3	hypothetical protein	protein coding	SN3_02400335
SN3_02400340	SN3_02400340-mRNA-1	S. neurona SN3	n-terminal domain-containing protein	protein coding	SN3_02400340
SN3_02400350	SN3_02400350-mRNA-1	S. neurona SN3	hypothetical protein	protein coding	SN3_02400350
SN3_02400370	SN3_02400370-mRNA-1	S. neurona SN3	hypothetical protein	protein coding	SN3_02400370
SN3_02400410	SN3_02400410-mRNA-1	S. neurona SN3	20s proteasome subunit beta 7	protein coding	SN3_02400410
SN3_02400420	SN3_02400420-mRNA-1	S. neurona SN3	arginine decarboxylase	protein coding	SN3_02400420
SN3_02400450	SN3_02400450-mRNA-1	S. neurona SN3	trna pseudouridine synthase	protein coding	SN3_02400450
SN3_02400480	SN3_02400480-mRNA-1	S. neurona SN3	hypothetical protein	protein coding	SN3_02400480
SN3_02400510	SN3_02400510-mRNA-1	S. neurona SN3	phosphatidylinositol n-acetylglucosaminyltransferase subunit h	protein coding	SN3_02400510
SN3_02400535	SN3_02400535-mRNA-1	S. neurona SN3	beta- -glucosyltransferase	protein coding	SN3_02400535
SN3_02400555	SN3_02400555-mRNA-1	S. neurona SN3	d-3-phosphoglycerate dehydrogenase	protein coding	SN3_02400555
SN3_02400560	SN3_02400560-mRNA-1	S. neurona SN3	tbc domain-containing protein	protein coding	SN3_02400560
SN3_02400575	SN3_02400575-mRNA-1	S. neurona SN3	hypothetical protein	protein coding	SN3_02400575
SN3_02500015	SN3_02500015-mRNA-1	S. neurona SN3	asparaginyl-trna synthetase (nob+trna synthase)	protein coding	SN3_02500015
SN3_02500040	SN3_02500040-mRNA-1	S. neurona SN3	hypothetical protein	protein coding	SN3_02500040
SN3_02500045	SN3_02500045-mRNA-1	S. neurona SN3	hypothetical protein	protein coding	SN3_02500045
SN3_02500050	SN3_02500050-mRNA-1	S. neurona SN3	ribosomal protein rps13	protein coding	SN3_02500050
SN3_02500065	SN3_02500065-mRNA-1	S. neurona SN3	btb poz domain-containing protein	protein coding	SN3_02500065
SN3_02500075	SN3_02500075-mRNA-1	S. neurona SN3	protein phosphatase 2c domain-containing protein	protein coding	SN3_02500075
SN3_02500090	SN3_02500090-mRNA-1	S. neurona SN3	coiled-coil protein	protein coding	SN3_02500090
SN3_02500120	SN3_02500120-mRNA-1	S. neurona SN3	cysteine-trna ligase	protein coding	SN3_02500120
SN3_02500125	SN3_02500125-mRNA-1	S. neurona SN3	conserved hypothetical protein	protein coding	SN3_02500125
SN3_02500135	SN3_02500135-mRNA-1	S. neurona SN3	archease family protein	protein coding	SN3_02500135
SN3_02500140	SN3_02500140-mRNA-1	S. neurona SN3	ribosomal protein rpl18	protein coding	SN3_02500140
SN3_02500165	SN3_02500165-mRNA-1	S. neurona SN3	signal peptidase subunit protein	protein coding	SN3_02500165
SN3_02500175	SN3_02500175-mRNA-1	S. neurona SN3	carnitine deficiency-associated protein	protein coding	SN3_02500175
SN3_02500190	SN3_02500190-mRNA-1	S. neurona SN3	elongation factor 1-gamma	protein coding	SN3_02500190
SN3_02500215	SN3_02500215-mRNA-1	S. neurona SN3	ribosomal protein rpl37a	protein coding	SN3_02500215
SN3_02500230	SN3_02500230-mRNA-1	S. neurona SN3	3 saliva family protein	protein coding	SN3_02500230
SN3_02500325	SN3_02500325-mRNA-1	S. neurona SN3	anti-silencing asf1 family protein	protein coding	SN3_02500325
SN3_02500330	SN3_02500330-mRNA-1	S. neurona SN3	nadh dehydrogenase (ndh2-ii)	protein coding	SN3_02500330
SN3_02500340	SN3_02500340-mRNA-1	S. neurona SN3	hypothetical protein	protein coding	SN3_02500340
SN3_02500350	SN3_02500350-mRNA-1-add	S. neurona SN3	pan domain-containing protein	protein coding	SN3_02500350
SN3_02500380	SN3_02500380-mRNA-1	S. neurona SN3	transmembrane protein	protein coding	SN3_02500380
SN3_02500390	SN3_02500390-mRNA-1	S. neurona SN3	hypothetical protein	protein coding	SN3_02500390
SN3_02500400	SN3_02500400-mRNA-1	S. neurona SN3	conserved hypothetical protein	protein coding	SN3_02500400
SN3_02500450	SN3_02500450-mRNA-1	S. neurona SN3	ctp synthase	protein coding	SN3_02500450
SN3_02500465	SN3_02500465-mRNA-1	S. neurona SN3	pyruvate kinase	protein coding	SN3_02500465
SN3_02500470	SN3_02500470-mRNA-1	S. neurona SN3	hypothetical protein	protein coding	SN3_02500470
SN3_02500480	SN3_02500480-mRNA-1	S. neurona SN3	hypothetical protein NCLIV_009430	protein coding	SN3_02500480
SN3_02500525	SN3_02500525-mRNA-1	S. neurona SN3	u6 snrna-associated sm-like partial	protein coding	SN3_02500525
SN3_02500535	SN3_02500535-mRNA-1	S. neurona SN3	rap domain-containing protein	protein coding	SN3_02500535
SN3_02500540	SN3_02500540-mRNA-1	S. neurona SN3	lem3 cdc50 family protein	protein coding	SN3_02500540
SN3_02500550	SN3_02500550-mRNA-1	S. neurona SN3	aaa family protein	protein coding	SN3_02500550
SN3_02600005	SN3_02600005-mRNA-1	S. neurona SN3	ethylene-responsive rna helicase	protein coding	SN3_02600005
SN3_02600010	SN3_02600010-mRNA-1	S. neurona SN3	eukaryotic translation initiation factor 2 alpha	protein coding	SN3_02600010
SN3_02600025	SN3_02600025-mRNA-1	S. neurona SN3	transmembrane protein	protein coding	SN3_02600025
SN3_02600035	SN3_02600035-mRNA-1	S. neurona SN3	hypothetical protein TGMAS_233245	protein coding	SN3_02600035
SN3_02600060	SN3_02600060-mRNA-1	S. neurona SN3	domain-containing protein	protein coding	SN3_02600060
SN3_02600070	SN3_02600070-mRNA-1	S. neurona SN3	fumble protein	protein coding	SN3_02600070
SN3_02600080	SN3_02600080-mRNA-1	S. neurona SN3	gda1 cd39 (nucleoside phosphatase) family protein	protein coding	SN3_02600080
SN3_02600095	SN3_02600095-mRNA-1	S. neurona SN3	dna replication licensing factor	protein coding	SN3_02600095
SN3_02600100	SN3_02600100-mRNA-1	S. neurona SN3	conserved hypothetical protein	protein coding	SN3_02600100
SN3_02600125	SN3_02600125-mRNA-1	S. neurona SN3	zinc c3hc4 type (ring finger) protein	protein coding	SN3_02600125
SN3_02600170	SN3_02600170-mRNA-1	S. neurona SN3	hypothetical protein HHA_265370	protein coding	SN3_02600170
SN3_02600200	SN3_02600200-mRNA-1	S. neurona SN3	g-protein beta wd-40 repeat containing protein	protein coding	SN3_02600200
SN3_02600205	SN3_02600205-mRNA-1	S. neurona SN3	hypothetical protein	protein coding	SN3_02600205
SN3_02600245	SN3_02600245-mRNA-1	S. neurona SN3	histone h2b	protein coding	SN3_02600245
SN3_02600290	SN3_02600290-mRNA-1	S. neurona SN3	intron-binding protein aquarius- partial	protein coding	SN3_02600290
SN3_02600310	SN3_02600310-mRNA-1	S. neurona SN3	hypothetical protein, conserved	protein coding	SN3_02600310
SN3_02600395	SN3_02600395-mRNA-1	S. neurona SN3	conserved hypothetical protein	protein coding	SN3_02600395
SN3_02600410	SN3_02600410-mRNA-1	S. neurona SN3	thioredoxin-like protein tlp1	protein coding	SN3_02600410
SN3_02600440	SN3_02600440-mRNA-1	S. neurona SN3	hypothetical protein	protein coding	SN3_02600440
SN3_02600495	SN3_02600495-mRNA-1	S. neurona SN3	transcription initiation factor tfiid complex subunit taf6	protein coding	SN3_02600495
SN3_02600525	SN3_02600525-mRNA-1	S. neurona SN3	uv excision repair protein rad23 protein	protein coding	SN3_02600525
SN3_02700010	SN3_02700010-mRNA-1	S. neurona SN3	hypothetical protein TGGT1_203820	protein coding	SN3_02700010
SN3_02700035	SN3_02700035-mRNA-1	S. neurona SN3	hypothetical protein TGVEG_203880	protein coding	SN3_02700035
SN3_02700090	SN3_02700090-mRNA-1	S. neurona SN3	hypothetical protein	protein coding	SN3_02700090
SN3_02700130	SN3_02700130-mRNA-1	S. neurona SN3	hypothetical protein	protein coding	SN3_02700130
SN3_02700150	SN3_02700150-mRNA-1	S. neurona SN3	hexokinase	protein coding	SN3_02700150
SN3_02700230	SN3_02700230-mRNA-1	S. neurona SN3	herpesviridae ul52 ul70 dna primase	protein coding	SN3_02700230
SN3_02700245	SN3_02700245-mRNA-1-add	S. neurona SN3	s1 p1 nuclease	protein coding	SN3_02700245
SN3_02700345	SN3_02700345-mRNA-1	S. neurona SN3	transmembrane protein	protein coding	SN3_02700345
SN3_02700350	SN3_02700350-mRNA-1	S. neurona SN3	elongator complex protein elp3	protein coding	SN3_02700350
SN3_02700375	SN3_02700375-mRNA-1	S. neurona SN3	unnamed product	protein coding	SN3_02700375
SN3_02700390	SN3_02700390-mRNA-1	S. neurona SN3	alba dna rna-binding protein	protein coding	SN3_02700390
SN3_02700415	SN3_02700415-mRNA-1	S. neurona SN3	rft protein	protein coding	SN3_02700415
SN3_02800120	SN3_02800120-mRNA-1	S. neurona SN3	ribosomal protein	protein coding	SN3_02800120
SN3_02800140	SN3_02800140-mRNA-1	S. neurona SN3	kinesin motor domain-containing protein	protein coding	SN3_02800140
SN3_02800235	SN3_02800235-mRNA-1	S. neurona SN3	hypothetical protein	protein coding	SN3_02800235
SN3_02800280	SN3_02800280-mRNA-1	S. neurona SN3	smc n terminal domain-containing protein	protein coding	SN3_02800280
SN3_02800285	SN3_02800285-mRNA-1	S. neurona SN3	hypothetical protein	protein coding	SN3_02800285
SN3_02800315	SN3_02800315-mRNA-1	S. neurona SN3	mediator complex subunit med7	protein coding	SN3_02800315
SN3_02800325	SN3_02800325-mRNA-1	S. neurona SN3	hypothetical protein	protein coding	SN3_02800325
SN3_02800375	SN3_02800375-mRNA-1	S. neurona SN3	amine-terminal region of a tm vesicle-mediated sorter	protein coding	SN3_02800375
SN3_02800395	SN3_02800395-mRNA-1	S. neurona SN3	esterase lipase thioesterase domain-containing protein	protein coding	SN3_02800395
SN3_02800415	SN3_02800415-mRNA-1	S. neurona SN3	40s ribosomal protein s29	protein coding	SN3_02800415
SN3_02800495	SN3_02800495-mRNA-1	S. neurona SN3	calmodulin-domain protein kinase	protein coding	SN3_02800495
SN3_02800505	SN3_02800505-mRNA-1	S. neurona SN3	fg-gap repeat-containing protein	protein coding	SN3_02800505
SN3_02900045	SN3_02900045-mRNA-1	S. neurona SN3	calcium-dependent protein kinase cdpk6	protein coding	SN3_02900045
SN3_02900050	SN3_02900050-mRNA-1	S. neurona SN3	family chaperone	protein coding	SN3_02900050
SN3_02900055	SN3_02900055-mRNA-1	S. neurona SN3	transmembrane protein	protein coding	SN3_02900055
SN3_02900060	SN3_02900060-mRNA-1-add	S. neurona SN3	hypothetical protein	protein coding	SN3_02900060
SN3_02900080	SN3_02900080-mRNA-1	S. neurona SN3	hypothetical protein	protein coding	SN3_02900080
SN3_02900090	SN3_02900090-mRNA-1	S. neurona SN3	ubiquitin-fold modifier 1 precursor family protein	protein coding	SN3_02900090
SN3_02900110	SN3_02900110-mRNA-1	S. neurona SN3	hypothetical protein	protein coding	SN3_02900110
SN3_02900160	SN3_02900160-mRNA-1	S. neurona SN3	kelch repeat-containing protein	protein coding	SN3_02900160
SN3_02900195	SN3_02900195-mRNA-1	S. neurona SN3	ubiquinol-cytochrome c reductase	protein coding	SN3_02900195
SN3_02900200	SN3_02900200-mRNA-1	S. neurona SN3	endonuclease exonuclease phosphatase family protein	protein coding	SN3_02900200
SN3_02900220	SN3_02900220-mRNA-1	S. neurona SN3	hypothetical protein HHA_288880	protein coding	SN3_02900220
SN3_02900235	SN3_02900235-mRNA-1	S. neurona SN3	ccaat-box dna-binding subunit related protein	protein coding	SN3_02900235
SN3_02900355	SN3_02900355-mRNA-1	S. neurona SN3	transmembrane protein	protein coding	SN3_02900355
SN3_02900370	SN3_02900370-mRNA-1	S. neurona SN3	hypothetical protein, conserved	protein coding	SN3_02900370
SN3_02900420	SN3_02900420-mRNA-1	S. neurona SN3	hypothetical protein HHA_307020	protein coding	SN3_02900420
SN3_03000005	SN3_03000005-mRNA-1	S. neurona SN3	heat shock protein hsp90	protein coding	SN3_03000005
SN3_03000045	SN3_03000045-mRNA-1	S. neurona SN3	60s ribosomal protein l23	protein coding	SN3_03000045
SN3_03000065	SN3_03000065-mRNA-1	S. neurona SN3	transmembrane protein	protein coding	SN3_03000065
SN3_03000080	SN3_03000080-mRNA-1	S. neurona SN3	conserved hypothetical protein	protein coding	SN3_03000080
SN3_03000155	SN3_03000155-mRNA-1	S. neurona SN3	transmembrane protein	protein coding	SN3_03000155
SN3_03000195	SN3_03000195-mRNA-1	S. neurona SN3	hypothetical protein, conserved	protein coding	SN3_03000195
SN3_03000260	SN3_03000260-mRNA-1	S. neurona SN3	ribosomal protein l17	protein coding	SN3_03000260
SN3_03000295	SN3_03000295-mRNA-1	S. neurona SN3	sft2 family protein	protein coding	SN3_03000295
SN3_03100010	SN3_03100010-mRNA-1	S. neurona SN3	minor histocompatibility antigen h13	protein coding	SN3_03100010
SN3_03100015	SN3_03100015-mRNA-1	S. neurona SN3	pyridoxal biosynthesis protein	protein coding	SN3_03100015
SN3_03100030	SN3_03100030-mRNA-1	S. neurona SN3	rap domain-containing protein	protein coding	SN3_03100030
SN3_03100045	SN3_03100045-mRNA-1	S. neurona SN3	rna recognition motif-containing protein	protein coding	SN3_03100045
SN3_03100080	SN3_03100080-mRNA-1	S. neurona SN3	cog4 transport protein	protein coding	SN3_03100080
SN3_03100085	SN3_03100085-mRNA-1	S. neurona SN3	vacuolar atp synthase 16 kda proteolipid	protein coding	SN3_03100085
SN3_03100100	SN3_03100100-mRNA-1	S. neurona SN3	40s ribosomal protein	protein coding	SN3_03100100
SN3_03100145	SN3_03100145-mRNA-1	S. neurona SN3	ion channel protein	protein coding	SN3_03100145
SN3_03100180	SN3_03100180-mRNA-1	S. neurona SN3	cdp-alcohol phosphatidyltransferase domain-containing protein	protein coding	SN3_03100180
SN3_03100185	SN3_03100185-mRNA-1	S. neurona SN3	phosphoglycerate mutase family protein	protein coding	SN3_03100185
SN3_03100270	SN3_03100270-mRNA-1	S. neurona SN3	cyclophilin precursor	protein coding	SN3_03100270
SN3_03100295	SN3_03100295-mRNA-1	S. neurona SN3	heat repeat-containing protein	protein coding	SN3_03100295
SN3_03100330	SN3_03100330-mRNA-1	S. neurona SN3	dead deah box helicase domain-containing protein	protein coding	SN3_03100330
SN3_03100345	SN3_03100345-mRNA-1	S. neurona SN3	vacuolar atp synthase subunit b	protein coding	SN3_03100345
SN3_03200045	SN3_03200045-mRNA-1	S. neurona SN3	t-complex protein epsilon subunit (tcp-1-epsilon)	protein coding	SN3_03200045
SN3_03200070	SN3_03200070-mRNA-1	S. neurona SN3	adenylate kinase	protein coding	SN3_03200070
SN3_03200100	SN3_03200100-mRNA-1	S. neurona SN3	hypothetical protein	protein coding	SN3_03200100
SN3_03200135	SN3_03200135-mRNA-1	S. neurona SN3	wd g-beta repeat-containing protein	protein coding	SN3_03200135
SN3_03200180	SN3_03200180-mRNA-1	S. neurona SN3	tim10 ddp family zinc finger superfamily protein	protein coding	SN3_03200180
SN3_03200235	SN3_03200235-mRNA-1	S. neurona SN3	dna methyltransferase 2	protein coding	SN3_03200235
SN3_03200270	SN3_03200270-mRNA-1	S. neurona SN3	amine-terminal region of a tm vesicle-mediated sorter	protein coding	SN3_03200270
SN3_03300015	SN3_03300015-mRNA-1	S. neurona SN3	citrate synthase	protein coding	SN3_03300015
SN3_03300020	SN3_03300020-mRNA-1	S. neurona SN3	hypothetical protein	protein coding	SN3_03300020
SN3_03300035	SN3_03300035-mRNA-1	S. neurona SN3	40s ribosomal protein s16	protein coding	SN3_03300035
SN3_03300040	SN3_03300040-mRNA-1	S. neurona SN3	60s ribosomal protein	protein coding	SN3_03300040
SN3_03300085	SN3_03300085-mRNA-1	S. neurona SN3	protein translocation sec61 gamma subunit	protein coding	SN3_03300085
SN3_03300115	SN3_03300115-mRNA-1	S. neurona SN3	dna polymerase	protein coding	SN3_03300115
SN3_03300120	SN3_03300120-mRNA-1	S. neurona SN3	60s ribosomal protein	protein coding	SN3_03300120
SN3_03300125	SN3_03300125-mRNA-1	S. neurona SN3	hypothetical protein	protein coding	SN3_03300125
SN3_03300225	SN3_03300225-mRNA-1	S. neurona SN3	filamin abp280 repeat-containing protein	protein coding	SN3_03300225
SN3_03300230	SN3_03300230-mRNA-1	S. neurona SN3	seryl-trna synthetase	protein coding	SN3_03300230
SN3_03300235	SN3_03300235-mRNA-1	S. neurona SN3	ef hand domain-containing protein	protein coding	SN3_03300235
SN3_03300260	SN3_03300260-mRNA-1	S. neurona SN3	peroxiredoxin 6	protein coding	SN3_03300260
SN3_03300285	SN3_03300285-mRNA-1	S. neurona SN3	ribosomal protein rpl4	protein coding	SN3_03300285
SN3_03400010	SN3_03400010-mRNA-1	S. neurona SN3	eukaryotic translation initiation factor 3 subunit	protein coding	SN3_03400010
SN3_03400035	SN3_03400035-mRNA-1	S. neurona SN3	mynd finger domain-containing protein	protein coding	SN3_03400035
SN3_03400070	SN3_03400070-mRNA-1	S. neurona SN3	hypothetical protein TGMAS_308060A, partial	protein coding	SN3_03400070
SN3_03400110	SN3_03400110-mRNA-1	S. neurona SN3	importin-beta n-terminal domain-containing protein	protein coding	SN3_03400110
SN3_03400135	SN3_03400135-mRNA-1	S. neurona SN3	conserved hypothetical protein	protein coding	SN3_03400135
SN3_03400235	SN3_03400235-mRNA-1	S. neurona SN3	hypothetical protein	protein coding	SN3_03400235
SN3_03500040	SN3_03500040-mRNA-1	S. neurona SN3	hect-domain (ubiquitin-transferase) domain-containing partial	protein coding	SN3_03500040
SN3_03500060	SN3_03500060-mRNA-1	S. neurona SN3	hypothetical protein	protein coding	SN3_03500060
SN3_03500085	SN3_03500085-mRNA-1	S. neurona SN3	ribosomal protein rpl11	protein coding	SN3_03500085
SN3_03500105	SN3_03500105-mRNA-1	S. neurona SN3	hypothetical protein	protein coding	SN3_03500105
SN3_03500155	SN3_03500155-mRNA-1	S. neurona SN3	mitochondrial large subunit ribosomal protein	protein coding	SN3_03500155
SN3_03500165	SN3_03500165-mRNA-1	S. neurona SN3	hypothetical protein	protein coding	SN3_03500165
SN3_03500225	SN3_03500225-mRNA-1	S. neurona SN3	ion channel protein	protein coding	SN3_03500225
SN3_03500240	SN3_03500240-mRNA-1	S. neurona SN3	hypothetical protein	protein coding	SN3_03500240
SN3_03600075	SN3_03600075-mRNA-1	S. neurona SN3	g2 protein	protein coding	SN3_03600075
SN3_03600100	SN3_03600100-mRNA-1	S. neurona SN3	hypothetical protein TGME49_053910	protein coding	SN3_03600100
SN3_03600105	SN3_03600105-mRNA-1	S. neurona SN3	ulk kinase	protein coding	SN3_03600105
SN3_03600145	SN3_03600145-mRNA-1	S. neurona SN3	conserved hypothetical protein	protein coding	SN3_03600145
SN3_03600150	SN3_03600150-mRNA-1	S. neurona SN3	phosphoglycerate kinase	protein coding	SN3_03600150
SN3_03600180	SN3_03600180-mRNA-1	S. neurona SN3	aoe264 and aoe130 genes	protein coding	SN3_03600180
SN3_03600215	SN3_03600215-mRNA-1-add	S. neurona SN3	hypothetical protein	protein coding	SN3_03600215
SN3_03700005	SN3_03700005-mRNA-1	S. neurona SN3	hypothetical protein HHA_269450	protein coding	SN3_03700005
SN3_03700040	SN3_03700040-mRNA-1	S. neurona SN3	hypothetical protein	protein coding	SN3_03700040
SN3_03700100	SN3_03700100-mRNA-1	S. neurona SN3	family rna methyltransferase	protein coding	SN3_03700100
SN3_03700130	SN3_03700130-mRNA-1-add	S. neurona SN3	hypothetical protein	protein coding	SN3_03700130
SN3_03700135	SN3_03700135-mRNA-1	S. neurona SN3	transmembrane protein	protein coding	SN3_03700135
SN3_03700150	SN3_03700150-mRNA-1	S. neurona SN3	hypothetical protein	protein coding	SN3_03700150
SN3_03800005	SN3_03800005-mRNA-1	S. neurona SN3	otu family cysteine protease	protein coding	SN3_03800005
SN3_03800085	SN3_03800085-mRNA-1	S. neurona SN3	hypothetical protein TGME49_049790	protein coding	SN3_03800085
SN3_03800110	SN3_03800110-mRNA-1	S. neurona SN3	apolipoprotein a-i binding protein	protein coding	SN3_03800110
SN3_03800125	SN3_03800125-mRNA-1	S. neurona SN3	parkinson disease 7 domain containing 1 family protein	protein coding	SN3_03800125
SN3_03800135	SN3_03800135-mRNA-1	S. neurona SN3	arm repeat partial	protein coding	SN3_03800135
SN3_03800160	SN3_03800160-mRNA-1	S. neurona SN3	hypothetical protein	protein coding	SN3_03800160
SN3_03800170	SN3_03800170-mRNA-1	S. neurona SN3	hypothetical protein	protein coding	SN3_03800170
SN3_03900020	SN3_03900020-mRNA-1	S. neurona SN3	hypothetical protein	protein coding	SN3_03900020
SN3_03900025	SN3_03900025-mRNA-1	S. neurona SN3	ankyrin repeat-containing protein	protein coding	SN3_03900025
SN3_03900030	SN3_03900030-mRNA-1	S. neurona SN3	protein kinase (incomplete catalytic triad)	protein coding	SN3_03900030
SN3_03900050	SN3_03900050-mRNA-1	S. neurona SN3	hypothetical protein	protein coding	SN3_03900050
SN3_03900060	SN3_03900060-mRNA-1	S. neurona SN3	conserved hypothetical protein	protein coding	SN3_03900060
SN3_03900095	SN3_03900095-mRNA-1	S. neurona SN3	mitochondrial import inner membrane translocase	protein coding	SN3_03900095
SN3_03900105	SN3_03900105-mRNA-1	S. neurona SN3	conserved plasmodium protein	protein coding	SN3_03900105
SN3_03900180	SN3_03900180-mRNA-1	S. neurona SN3	rrna pseudouridine synthase	protein coding	SN3_03900180
SN3_03900195	SN3_03900195-mRNA-1	S. neurona SN3	iron-sulfur cluster protein iscu	protein coding	SN3_03900195
SN3_04000030	SN3_04000030-mRNA-1	S. neurona SN3	hypothetical protein	protein coding	SN3_04000030
SN3_04000040	SN3_04000040-mRNA-1	S. neurona SN3	hypothetical protein	protein coding	SN3_04000040
SN3_04000050	SN3_04000050-mRNA-1	S. neurona SN3	major facilitator family protein	protein coding	SN3_04000050
SN3_04000085	SN3_04000085-mRNA-1	S. neurona SN3	hypothetical protein HHA_297340	protein coding	SN3_04000085
SN3_04000120	SN3_04000120-mRNA-1	S. neurona SN3	transmembrane protein	protein coding	SN3_04000120
SN3_04000130	SN3_04000130-mRNA-1	S. neurona SN3	conserved hypothetical protein	protein coding	SN3_04000130
SN3_04000170	SN3_04000170-mRNA-1	S. neurona SN3	t-complex protein theta subunit	protein coding	SN3_04000170
SN3_04000175	SN3_04000175-mRNA-1	S. neurona SN3	conserved hypothetical protein	protein coding	SN3_04000175
SN3_04000195	SN3_04000195-mRNA-1	S. neurona SN3	hypothetical protein	protein coding	SN3_04000195
SN3_04000225	SN3_04000225-mRNA-1	S. neurona SN3	transporter	protein coding	SN3_04000225
SN3_04100005	SN3_04100005-mRNA-1-add	S. neurona SN3	hypothetical protein TGME49_092000	protein coding	SN3_04100005
SN3_04100025	SN3_04100025-mRNA-1	S. neurona SN3	gamma-glutamyl hydrolase	protein coding	SN3_04100025
SN3_04100070	SN3_04100070-mRNA-1	S. neurona SN3	hypothetical protein TGMAS_227920	protein coding	SN3_04100070
SN3_04100095	SN3_04100095-mRNA-1	S. neurona SN3	histone family dna-binding protein	protein coding	SN3_04100095
SN3_04100140	SN3_04100140-mRNA-1	S. neurona SN3	hypothetical protein	protein coding	SN3_04100140
SN3_04100150	SN3_04100150-mRNA-1	S. neurona SN3	b-block-binding subunit of tfiiic protein	protein coding	SN3_04100150
SN3_04100165	SN3_04100165-mRNA-1	S. neurona SN3	transmembrane protein 14c	protein coding	SN3_04100165
SN3_04100175	SN3_04100175-mRNA-1	S. neurona SN3	start domain protein	protein coding	SN3_04100175
SN3_04100180	SN3_04100180-mRNA-1	S. neurona SN3	hypothetical protein	protein coding	SN3_04100180
SN3_04200005	SN3_04200005-mRNA-1	S. neurona SN3	hypothetical protein	protein coding	SN3_04200005
SN3_04200055	SN3_04200055-mRNA-1	S. neurona SN3	hypothetical protein TGME49_106920	protein coding	SN3_04200055
SN3_04200080	SN3_04200080-mRNA-1	S. neurona SN3	lon protease family protein	protein coding	SN3_04200080
SN3_04200085	SN3_04200085-mRNA-1	S. neurona SN3	cop9 signalosome complex subunit 5	protein coding	SN3_04200085
SN3_04300015	SN3_04300015-mRNA-1	S. neurona SN3	wd repeat protein	protein coding	SN3_04300015
SN3_04300065	SN3_04300065-mRNA-1	S. neurona SN3	transmembrane protein	protein coding	SN3_04300065
SN3_04300130	SN3_04300130-mRNA-1	S. neurona SN3	tetratricopeptide repeat-containing protein	protein coding	SN3_04300130
SN3_04500045	SN3_04500045-mRNA-1	S. neurona SN3	conserved hypothetical protein	protein coding	SN3_04500045
SN3_04500070	SN3_04500070-mRNA-1	S. neurona SN3	rab5-interacting protein	protein coding	SN3_04500070
SN3_04600005	SN3_04600005-mRNA-1	S. neurona SN3	hypothetical protein	protein coding	SN3_04600005
SN3_04700050	SN3_04700050-mRNA-1	S. neurona SN3	eta subunit of chaperonin containing t-complex polypeptide 1	protein coding	SN3_04700050
SN3_04700060	SN3_04700060-mRNA-1	S. neurona SN3	hypothetical protein	protein coding	SN3_04700060
SN3_04700075	SN3_04700075-mRNA-1	S. neurona SN3	hypothetical protein	protein coding	SN3_04700075
SN3_04700080	SN3_04700080-mRNA-1	S. neurona SN3	acyltransferase domain-containing protein	protein coding	SN3_04700080
SN3_04800015	SN3_04800015-mRNA-1	S. neurona SN3	ef-1 guanine nucleotide exchange domain-containing protein	protein coding	SN3_04800015
SN3_04800025	SN3_04800025-mRNA-1	S. neurona SN3	hypothetical protein NCLIV_046490	protein coding	SN3_04800025
SN3_04800030	SN3_04800030-mRNA-1	S. neurona SN3	hypothetical protein TGMAS_226470A, partial	protein coding	SN3_04800030
SN3_04800035	SN3_04800035-mRNA-1	S. neurona SN3	hypothetical protein	protein coding	SN3_04800035
SN3_04900005	SN3_04900005-mRNA-1	S. neurona SN3	dss1 sem1 family protein	protein coding	SN3_04900005
SN3_04900020	SN3_04900020-mRNA-1	S. neurona SN3	a c2hc-type zinc-finger protein	protein coding	SN3_04900020
SN3_05400020	SN3_05400020-mRNA-1	S. neurona SN3	pst-a-like protein	protein coding	SN3_05400020
SN3_05400025	SN3_05400025-mRNA-1	S. neurona SN3	lipoic acid synthase lipa	protein coding	SN3_05400025
SN3_06700165	XS:temp14	S. neurona SN3	rps12	protein coding	SN3_06700165
SN3_06700175	XS:temp15	S. neurona SN3	tufA	protein coding	SN3_06700175
SN3_06800005	SN3_06800005-mRNA-1	S. neurona SN3	atpase histidine kinase dna gyrase b hsp90 domain-containing protein	protein coding	SN3_06800005
SN3_08400005	SN3_08400005-mRNA-1	S. neurona SN3	serpin (serine proteinase inhibitor) superfamily protein	protein coding	SN3_08400005
SN3_10400005	SN3_10400005-mRNA-1	S. neurona SN3	hypothetical protein	protein coding	SN3_10400005
SN3_ctg2603_00005	SN3_ctg2603_00005-mRNA-1	S. neurona SN3	hypothetical protein	protein coding	SN3_ctg2603_00005
SN3_ctg2784_00005	SN3_ctg2784_00005-mRNA-1	S. neurona SN3	hypothetical protein	protein coding	SN3_ctg2784_00005

## Sheet: Gene Ontology
Biological Process												Molecular Function												Cellular Component
ID	Name	Bgd count	Result count	Result gene list	Pct of bgd	Fold enrichment	Odds ratio	P-value	Benjamini	Bonferroni		ID	Name	Bgd count	Result count	Result gene list	Pct of bgd	Fold enrichment	Odds ratio	P-value	Benjamini	Bonferroni		ID	Name	Bgd count	Result count	Result gene list	Pct of bgd	Fold enrichment	Odds ratio	P-value	Benjamini	Bonferroni
GO:0043603	cellular amide metabolic process	176	69	SN3_00100410,SN3_00100985,SN3_00101255,SN3_00101260,SN3_00101300,SN3_00101600,SN3_00102045,SN3_00102050,SN3_00102370,SN3_00103265,SN3_00103555,SN3_00103570,SN3_00103590,SN3_00200730,SN3_00200760,SN3_00201135,SN3_00201205,SN3_00201940,SN3_00301340,SN3_00301645,SN3_00301840,SN3_00400790,SN3_00401390,SN3_00501320,SN3_00600255,SN3_00600310,SN3_00700730,SN3_00700770,SN3_00700795,SN3_00701070,SN3_00701…	39.2	1.87	2.65	7.34752e-09	3.88684e-06	3.88684e-06		GO:0003735	structural constituent of ribosome	111	51	SN3_00100410,SN3_00101255,SN3_00101260,SN3_00101600,SN3_00102045,SN3_00102050,SN3_00102370,SN3_00102720,SN3_00103265,SN3_00200730,SN3_00200760,SN3_00201205,SN3_00201940,SN3_00301340,SN3_00301645,SN3_00301840,SN3_00400790,SN3_00401390,SN3_00600255,SN3_00600310,SN3_00700730,SN3_00700770,SN3_00700795,SN3_00701265,SN3_00800215,SN3_00800655,SN3_00900035,SN3_01000040,SN3_01200045,SN3_01200240,SN3_01300…	45.9	2.19	3.45	1.39818e-09	5.11733e-07	5.11733e-07		GO:0005840	ribosome	108	50	SN3_00100410,SN3_00101255,SN3_00101260,SN3_00101600,SN3_00102045,SN3_00102050,SN3_00102370,SN3_00103265,SN3_00200730,SN3_00200760,SN3_00201205,SN3_00201940,SN3_00301340,SN3_00301645,SN3_00301840,SN3_00400790,SN3_00401390,SN3_00600255,SN3_00600310,SN3_00700730,SN3_00700770,SN3_00700795,SN3_00701265,SN3_00800215,SN3_00800655,SN3_00900035,SN3_01000040,SN3_01200045,SN3_01200240,SN3_01300010,SN3_01500…	46.3	2.2	3.49	1.48017e-09	2.19066e-07	2.19066e-07
GO:0043604	amide biosynthetic process	172	67	SN3_00100410,SN3_00100985,SN3_00101255,SN3_00101260,SN3_00101300,SN3_00101600,SN3_00102045,SN3_00102050,SN3_00102370,SN3_00103265,SN3_00103555,SN3_00103570,SN3_00103590,SN3_00200730,SN3_00200760,SN3_00201135,SN3_00201205,SN3_00201940,SN3_00301340,SN3_00301645,SN3_00301840,SN3_00400790,SN3_00401390,SN3_00501320,SN3_00600255,SN3_00600310,SN3_00700730,SN3_00700770,SN3_00700795,SN3_00701070,SN3_00701…	39	1.85	2.62	1.70989e-08	4.52266e-06	9.04532e-06		GO:0005198	structural molecule activity	123	51	SN3_00100410,SN3_00101255,SN3_00101260,SN3_00101600,SN3_00102045,SN3_00102050,SN3_00102370,SN3_00102720,SN3_00103265,SN3_00200730,SN3_00200760,SN3_00201205,SN3_00201940,SN3_00301340,SN3_00301645,SN3_00301840,SN3_00400790,SN3_00401390,SN3_00600255,SN3_00600310,SN3_00700730,SN3_00700770,SN3_00700795,SN3_00701265,SN3_00800215,SN3_00800655,SN3_00900035,SN3_01000040,SN3_01200045,SN3_01200240,SN3_01300…	41.5	1.97	2.85	1.00153e-07	1.83279e-05	3.66559e-05		GO:1990904	ribonucleoprotein complex	134	54	SN3_00100335,SN3_00100365,SN3_00100410,SN3_00101000,SN3_00101255,SN3_00101260,SN3_00101600,SN3_00102045,SN3_00102050,SN3_00102370,SN3_00103265,SN3_00200730,SN3_00200760,SN3_00201205,SN3_00201940,SN3_00202260,SN3_00301340,SN3_00301645,SN3_00301840,SN3_00400790,SN3_00401390,SN3_00600255,SN3_00600310,SN3_00700730,SN3_00700770,SN3_00700795,SN3_00701265,SN3_00800215,SN3_00800655,SN3_00900035,SN3_01000…	40.3	1.92	2.72	1.2958e-07	9.5889e-06	1.91778e-05
GO:0006518	peptide metabolic process	169	65	SN3_00100410,SN3_00101255,SN3_00101260,SN3_00101600,SN3_00102045,SN3_00102050,SN3_00102370,SN3_00103265,SN3_00103555,SN3_00103590,SN3_00200730,SN3_00200760,SN3_00201205,SN3_00201940,SN3_00301340,SN3_00301645,SN3_00301840,SN3_00400790,SN3_00401390,SN3_00501320,SN3_00600255,SN3_00600310,SN3_00700730,SN3_00700770,SN3_00700795,SN3_00701070,SN3_00701265,SN3_00800215,SN3_00800655,SN3_00800715,SN3_00900…	38.5	1.83	2.55	5.18344e-08	9.10531e-06	2.74204e-05		GO:0051082	unfolded protein binding	21	9	SN3_00301635,SN3_01400695,SN3_01800240,SN3_02300635,SN3_02900050,SN3_03000005,SN3_03200045,SN3_04000170,SN3_04700050,	42.9	2.04	2.85	0.0192364	0.600588	1		GO:0044444	cytoplasmic part	175	65	SN3_00100410,SN3_00101255,SN3_00101260,SN3_00101600,SN3_00101880,SN3_00102045,SN3_00102050,SN3_00102370,SN3_00103265,SN3_00200730,SN3_00200760,SN3_00201205,SN3_00201940,SN3_00300305,SN3_00300590,SN3_00301340,SN3_00301645,SN3_00301840,SN3_00400235,SN3_00400790,SN3_00401390,SN3_00600255,SN3_00600310,SN3_00600580,SN3_00700645,SN3_00700730,SN3_00700770,SN3_00700795,SN3_00701070,SN3_00701265,SN3_00800…	37.1	1.77	2.4	2.46433e-07	1.21573e-05	3.6472e-05
GO:0006412	translation	163	63	SN3_00100410,SN3_00101255,SN3_00101260,SN3_00101600,SN3_00102045,SN3_00102050,SN3_00102370,SN3_00103265,SN3_00103555,SN3_00103590,SN3_00200730,SN3_00200760,SN3_00201205,SN3_00201940,SN3_00301340,SN3_00301645,SN3_00301840,SN3_00400790,SN3_00401390,SN3_00501320,SN3_00600255,SN3_00600310,SN3_00700730,SN3_00700770,SN3_00700795,SN3_00701070,SN3_00701265,SN3_00800215,SN3_00800655,SN3_00900035,SN3_01000…	38.7	1.84	2.57	6.88492e-08	9.10531e-06	3.64213e-05		GO:0008135	translation factor activity, RNA binding	28	11	SN3_00101880,SN3_00103555,SN3_00501320,SN3_00701070,SN3_01300515,SN3_01900255,SN3_02100460,SN3_02500190,SN3_02600010,SN3_04800015,SN3_06700175,	39.3	1.87	2.47	0.0205249	0.600588	1		GO:0005737	cytoplasm	217	75	SN3_00100410,SN3_00101255,SN3_00101260,SN3_00101600,SN3_00101880,SN3_00102045,SN3_00102050,SN3_00102370,SN3_00103265,SN3_00103570,SN3_00103590,SN3_00200670,SN3_00200730,SN3_00200760,SN3_00201205,SN3_00201585,SN3_00201940,SN3_00300305,SN3_00300590,SN3_00301340,SN3_00301645,SN3_00301840,SN3_00400235,SN3_00400290,SN3_00400790,SN3_00401390,SN3_00500575,SN3_00501320,SN3_00600255,SN3_00600310,SN3_00600…	34.6	1.65	2.16	8.03497e-07	2.97294e-05	0.000118918
GO:0043043	peptide biosynthetic process	165	63	SN3_00100410,SN3_00101255,SN3_00101260,SN3_00101600,SN3_00102045,SN3_00102050,SN3_00102370,SN3_00103265,SN3_00103555,SN3_00103590,SN3_00200730,SN3_00200760,SN3_00201205,SN3_00201940,SN3_00301340,SN3_00301645,SN3_00301840,SN3_00400790,SN3_00401390,SN3_00501320,SN3_00600255,SN3_00600310,SN3_00700730,SN3_00700770,SN3_00700795,SN3_00701070,SN3_00701265,SN3_00800215,SN3_00800655,SN3_00900035,SN3_01000…	38.2	1.82	2.51	1.18042e-07	1.24888e-05	6.24441e-05		GO:0016614	oxidoreductase activity, acting on CH-OH group of donors	18	8	SN3_00100415,SN3_00103570,SN3_00500825,SN3_00700265,SN3_01500580,SN3_01700175,SN3_02200665,SN3_02400555,	44.4	2.12	3.04	0.0212548	0.600588	1		GO:0043232	intracellular non-membrane-bounded organelle	168	57	SN3_00100410,SN3_00101255,SN3_00101260,SN3_00101600,SN3_00101870,SN3_00102045,SN3_00102050,SN3_00102370,SN3_00103265,SN3_00200450,SN3_00200730,SN3_00200760,SN3_00201205,SN3_00201940,SN3_00301340,SN3_00301645,SN3_00301710,SN3_00301840,SN3_00400790,SN3_00401390,SN3_00600255,SN3_00600310,SN3_00700730,SN3_00700770,SN3_00700795,SN3_00701265,SN3_00800030,SN3_00800215,SN3_00800655,SN3_00900035,SN3_01000…	33.9	1.62	2.05	3.71886e-05	0.00088253	0.00550391
GO:1901566	organonitrogen compound biosynthetic process	240	79	SN3_00100410,SN3_00100700,SN3_00100985,SN3_00101255,SN3_00101260,SN3_00101300,SN3_00101600,SN3_00102045,SN3_00102050,SN3_00102370,SN3_00103265,SN3_00103555,SN3_00103570,SN3_00103590,SN3_00200730,SN3_00200760,SN3_00201135,SN3_00201205,SN3_00201585,SN3_00201940,SN3_00201975,SN3_00300305,SN3_00301340,SN3_00301645,SN3_00301840,SN3_00400330,SN3_00400790,SN3_00401390,SN3_00501320,SN3_00501480,SN3_00600…	32.9	1.57	2	3.70397e-06	0.000326567	0.0019594		GO:0016616	oxidoreductase activity, acting on the CH-OH group of donors, NAD or NADP as acceptor	15	7	SN3_00103570,SN3_00500825,SN3_00700265,SN3_01500580,SN3_01700175,SN3_02200665,SN3_02400555,	46.7	2.22	3.32	0.0230475	0.600588	1		GO:0043228	non-membrane-bounded organelle	168	57	SN3_00100410,SN3_00101255,SN3_00101260,SN3_00101600,SN3_00101870,SN3_00102045,SN3_00102050,SN3_00102370,SN3_00103265,SN3_00200450,SN3_00200730,SN3_00200760,SN3_00201205,SN3_00201940,SN3_00301340,SN3_00301645,SN3_00301710,SN3_00301840,SN3_00400790,SN3_00401390,SN3_00600255,SN3_00600310,SN3_00700730,SN3_00700770,SN3_00700795,SN3_00701265,SN3_00800030,SN3_00800215,SN3_00800655,SN3_00900035,SN3_01000…	33.9	1.62	2.05	3.71886e-05	0.00088253	0.00550391
GO:0044271	cellular nitrogen compound biosynthetic process	271	84	SN3_00100410,SN3_00100985,SN3_00101255,SN3_00101260,SN3_00101300,SN3_00101600,SN3_00102045,SN3_00102050,SN3_00102370,SN3_00103265,SN3_00103555,SN3_00103570,SN3_00103590,SN3_00200730,SN3_00200760,SN3_00200765,SN3_00201135,SN3_00201205,SN3_00201585,SN3_00201940,SN3_00201975,SN3_00300305,SN3_00301340,SN3_00301645,SN3_00301725,SN3_00301840,SN3_00400330,SN3_00400790,SN3_00401390,SN3_00501320,SN3_00501…	31	1.48	1.83	2.56307e-05	0.00193695	0.0135587		GO:0003712	transcription coregulator activity	4	3	SN3_00100595,SN3_01500195,SN3_02800315,	75	3.57	11.34	0.0311072	0.600588	1		GO:0005622	intracellular	427	121	SN3_00100130,SN3_00100335,SN3_00100410,SN3_00100595,SN3_00101255,SN3_00101260,SN3_00101310,SN3_00101600,SN3_00101870,SN3_00101880,SN3_00101890,SN3_00102045,SN3_00102050,SN3_00102370,SN3_00103265,SN3_00103570,SN3_00103590,SN3_00200430,SN3_00200450,SN3_00200670,SN3_00200730,SN3_00200760,SN3_00201205,SN3_00201585,SN3_00201940,SN3_00201975,SN3_00202260,SN3_00300165,SN3_00300305,SN3_00300330,SN3_00300…	28.3	1.35	1.64	4.17413e-05	0.00088253	0.00617771
GO:0009987	cellular process	909	228	SN3_00100035,SN3_00100295,SN3_00100335,SN3_00100365,SN3_00100410,SN3_00100585,SN3_00100655,SN3_00100700,SN3_00100775,SN3_00100985,SN3_00101000,SN3_00101255,SN3_00101260,SN3_00101300,SN3_00101435,SN3_00101600,SN3_00101630,SN3_00101825,SN3_00101870,SN3_00102045,SN3_00102050,SN3_00102195,SN3_00102335,SN3_00102370,SN3_00103085,SN3_00103265,SN3_00103500,SN3_00103555,SN3_00103570,SN3_00103590,SN3_00200…	25.1	1.19	1.47	8.59083e-05	0.00568068	0.0454455		GO:0003743	translation initiation factor activity	13	6	SN3_00101880,SN3_00103555,SN3_00701070,SN3_01300515,SN3_02100460,SN3_02600010,	46.2	2.2	3.25	0.037135	0.600588	1		GO:0031966	mitochondrial membrane	6	6	SN3_00300305,SN3_00700645,SN3_01300560,SN3_02000595,SN3_02300370,SN3_02900195,	100	4.76	inf	8.38568e-05	0.00118363	0.0124108
GO:0044267	cellular protein metabolic process	351	101	SN3_00100035,SN3_00100410,SN3_00100775,SN3_00101255,SN3_00101260,SN3_00101435,SN3_00101600,SN3_00102045,SN3_00102050,SN3_00102195,SN3_00102370,SN3_00103265,SN3_00103555,SN3_00103590,SN3_00200730,SN3_00200760,SN3_00201205,SN3_00201375,SN3_00201505,SN3_00201560,SN3_00201940,SN3_00202170,SN3_00300330,SN3_00301340,SN3_00301645,SN3_00301660,SN3_00301840,SN3_00400790,SN3_00401390,SN3_00500535,SN3_00500…	28.8	1.37	1.65	0.000112373	0.00660504	0.0594454		GO:0016860	intramolecular oxidoreductase activity	7	4	SN3_00102615,SN3_01000815,SN3_01000980,SN3_02200010,	57.1	2.72	5.05	0.0391991	0.600588	1		GO:0044424	intracellular part	399	113	SN3_00100130,SN3_00100335,SN3_00100410,SN3_00100595,SN3_00101255,SN3_00101260,SN3_00101600,SN3_00101870,SN3_00101880,SN3_00101890,SN3_00102045,SN3_00102050,SN3_00102370,SN3_00103265,SN3_00103570,SN3_00103590,SN3_00200430,SN3_00200450,SN3_00200670,SN3_00200730,SN3_00200760,SN3_00201205,SN3_00201585,SN3_00201940,SN3_00201975,SN3_00202260,SN3_00300165,SN3_00300305,SN3_00300330,SN3_00300590,SN3_00301…	28.3	1.35	1.63	8.43557e-05	0.00118363	0.0124846
GO:1901564	organonitrogen compound metabolic process	511	136	SN3_00100035,SN3_00100295,SN3_00100410,SN3_00100550,SN3_00100700,SN3_00100775,SN3_00100985,SN3_00101255,SN3_00101260,SN3_00101300,SN3_00101310,SN3_00101435,SN3_00101600,SN3_00101610,SN3_00102045,SN3_00102050,SN3_00102195,SN3_00102335,SN3_00102370,SN3_00103265,SN3_00103385,SN3_00103555,SN3_00103570,SN3_00103590,SN3_00200730,SN3_00200760,SN3_00201135,SN3_00201205,SN3_00201375,SN3_00201505,SN3_00201…	26.6	1.27	1.5	0.000354593	0.018758	0.18758		GO:0051537	2 iron, 2 sulfur cluster binding	7	4	SN3_00102165,SN3_00500420,SN3_00600050,SN3_02200345,	57.1	2.72	5.05	0.0391991	0.600588	1		GO:0032991	protein-containing complex	292	87	SN3_00100335,SN3_00100365,SN3_00100410,SN3_00100595,SN3_00101000,SN3_00101255,SN3_00101260,SN3_00101600,SN3_00101870,SN3_00101880,SN3_00102045,SN3_00102050,SN3_00102370,SN3_00103265,SN3_00200730,SN3_00200760,SN3_00201205,SN3_00201940,SN3_00201975,SN3_00202260,SN3_00300305,SN3_00300330,SN3_00301340,SN3_00301645,SN3_00301710,SN3_00301840,SN3_00400235,SN3_00400780,SN3_00400790,SN3_00401390,SN3_00600…	29.8	1.42	1.72	9.54154e-05	0.00118363	0.0141215
GO:0010467	gene expression	295	85	SN3_00100335,SN3_00100365,SN3_00100410,SN3_00100595,SN3_00101000,SN3_00101255,SN3_00101260,SN3_00101600,SN3_00102045,SN3_00102050,SN3_00102370,SN3_00103265,SN3_00103500,SN3_00103555,SN3_00103590,SN3_00200405,SN3_00200730,SN3_00200760,SN3_00200765,SN3_00201175,SN3_00201205,SN3_00201940,SN3_00202150,SN3_00202260,SN3_00301340,SN3_00301540,SN3_00301645,SN3_00301840,SN3_00400235,SN3_00400790,SN3_00401…	28.8	1.37	1.63	0.00041967	0.0201823	0.222005		GO:0004743	pyruvate kinase activity	2	2	SN3_00501480,SN3_02500465,	100	4.76	inf	0.0440481	0.600588	1		GO:0044464	cell part	434	121	SN3_00100130,SN3_00100335,SN3_00100410,SN3_00100595,SN3_00101255,SN3_00101260,SN3_00101310,SN3_00101600,SN3_00101870,SN3_00101880,SN3_00101890,SN3_00102045,SN3_00102050,SN3_00102370,SN3_00103265,SN3_00103570,SN3_00103590,SN3_00200430,SN3_00200450,SN3_00200670,SN3_00200730,SN3_00200760,SN3_00201205,SN3_00201585,SN3_00201940,SN3_00201975,SN3_00202260,SN3_00300165,SN3_00300305,SN3_00300330,SN3_00300…	27.9	1.33	1.6	9.59701e-05	0.00118363	0.0142036
GO:0034645	cellular macromolecule biosynthetic process	248	72	SN3_00100410,SN3_00101255,SN3_00101260,SN3_00101600,SN3_00102045,SN3_00102050,SN3_00102370,SN3_00103265,SN3_00103555,SN3_00103590,SN3_00200730,SN3_00200760,SN3_00200765,SN3_00201205,SN3_00201940,SN3_00301340,SN3_00301645,SN3_00301840,SN3_00400790,SN3_00401390,SN3_00501320,SN3_00600190,SN3_00600255,SN3_00600310,SN3_00700730,SN3_00700770,SN3_00700795,SN3_00701070,SN3_00701265,SN3_00800215,SN3_00800…	29	1.38	1.63	0.000971802	0.0421462	0.514083		GO:0030337	DNA polymerase processivity factor activity	2	2	SN3_00400300,SN3_00600085,	100	4.76	inf	0.0440481	0.600588	1		GO:0005623	cell	434	121	SN3_00100130,SN3_00100335,SN3_00100410,SN3_00100595,SN3_00101255,SN3_00101260,SN3_00101310,SN3_00101600,SN3_00101870,SN3_00101880,SN3_00101890,SN3_00102045,SN3_00102050,SN3_00102370,SN3_00103265,SN3_00103570,SN3_00103590,SN3_00200430,SN3_00200450,SN3_00200670,SN3_00200730,SN3_00200760,SN3_00201205,SN3_00201585,SN3_00201940,SN3_00201975,SN3_00202260,SN3_00300165,SN3_00300305,SN3_00300330,SN3_00300…	27.9	1.33	1.6	9.59701e-05	0.00118363	0.0142036
GO:0009059	macromolecule biosynthetic process	249	72	SN3_00100410,SN3_00101255,SN3_00101260,SN3_00101600,SN3_00102045,SN3_00102050,SN3_00102370,SN3_00103265,SN3_00103555,SN3_00103590,SN3_00200730,SN3_00200760,SN3_00200765,SN3_00201205,SN3_00201940,SN3_00301340,SN3_00301645,SN3_00301840,SN3_00400790,SN3_00401390,SN3_00501320,SN3_00600190,SN3_00600255,SN3_00600310,SN3_00700730,SN3_00700770,SN3_00700795,SN3_00701070,SN3_00701265,SN3_00800215,SN3_00800…	28.9	1.38	1.62	0.00110199	0.0421462	0.582953		GO:0030955	potassium ion binding	2	2	SN3_00501480,SN3_02500465,	100	4.76	inf	0.0440481	0.600588	1		GO:0043229	intracellular organelle	297	88	SN3_00100130,SN3_00100335,SN3_00100410,SN3_00100595,SN3_00101255,SN3_00101260,SN3_00101600,SN3_00101870,SN3_00101890,SN3_00102045,SN3_00102050,SN3_00102370,SN3_00103265,SN3_00200430,SN3_00200450,SN3_00200730,SN3_00200760,SN3_00201205,SN3_00201940,SN3_00202260,SN3_00300165,SN3_00300305,SN3_00300590,SN3_00301340,SN3_00301540,SN3_00301645,SN3_00301710,SN3_00301840,SN3_00400790,SN3_00401390,SN3_00500…	29.6	1.41	1.71	0.000108256	0.00123245	0.0160219
GO:1901576	organic substance biosynthetic process	354	97	SN3_00100410,SN3_00100700,SN3_00100985,SN3_00101255,SN3_00101260,SN3_00101300,SN3_00101600,SN3_00101630,SN3_00102045,SN3_00102050,SN3_00102370,SN3_00103265,SN3_00103555,SN3_00103570,SN3_00103590,SN3_00200730,SN3_00200760,SN3_00200765,SN3_00201135,SN3_00201205,SN3_00201585,SN3_00201940,SN3_00201975,SN3_00300305,SN3_00301340,SN3_00301645,SN3_00301725,SN3_00301840,SN3_00400330,SN3_00400790,SN3_00401…	27.4	1.3	1.52	0.0011154	0.0421462	0.590047		GO:0031420	alkali metal ion binding	2	2	SN3_00501480,SN3_02500465,	100	4.76	inf	0.0440481	0.600588	1		GO:0043226	organelle	299	88	SN3_00100130,SN3_00100335,SN3_00100410,SN3_00100595,SN3_00101255,SN3_00101260,SN3_00101600,SN3_00101870,SN3_00101890,SN3_00102045,SN3_00102050,SN3_00102370,SN3_00103265,SN3_00200430,SN3_00200450,SN3_00200730,SN3_00200760,SN3_00201205,SN3_00201940,SN3_00202260,SN3_00300165,SN3_00300305,SN3_00300590,SN3_00301340,SN3_00301540,SN3_00301645,SN3_00301710,SN3_00301840,SN3_00400790,SN3_00401390,SN3_00500…	29.4	1.4	1.69	0.000141977	0.0015009	0.0210126
GO:0006323	DNA packaging	4	4	SN3_00200430,SN3_00300845,SN3_00500380,SN3_01900675,	100	4.76	inf	0.00192802	0.0637451	1		GO:0042802	identical protein binding	2	2	SN3_00500825,SN3_01200725,	100	4.76	inf	0.0440481	0.600588	1		GO:0044391	ribosomal subunit	15	9	SN3_00100410,SN3_00101260,SN3_00102050,SN3_00600255,SN3_00600310,SN3_00700770,SN3_00900035,SN3_01300010,SN3_06700165,	60	2.86	5.73	0.00109918	0.010632	0.162679
GO:0006333	chromatin assembly or disassembly	4	4	SN3_00200430,SN3_00500380,SN3_01900675,SN3_02500325,	100	4.76	inf	0.00192802	0.0637451	1		GO:0042803	protein homodimerization activity	2	2	SN3_00500825,SN3_01200725,	100	4.76	inf	0.0440481	0.600588	1		GO:0044429	mitochondrial part	10	7	SN3_00300305,SN3_00600580,SN3_00700645,SN3_01300560,SN3_02000595,SN3_02300370,SN3_02900195,	70	3.33	8.89	0.0011494	0.010632	0.170111
GO:0019538	protein metabolic process	421	111	SN3_00100035,SN3_00100410,SN3_00100550,SN3_00100775,SN3_00101255,SN3_00101260,SN3_00101310,SN3_00101435,SN3_00101600,SN3_00101610,SN3_00102045,SN3_00102050,SN3_00102195,SN3_00102370,SN3_00103265,SN3_00103385,SN3_00103555,SN3_00103590,SN3_00200730,SN3_00200760,SN3_00201205,SN3_00201375,SN3_00201505,SN3_00201560,SN3_00201940,SN3_00202170,SN3_00300330,SN3_00301250,SN3_00301340,SN3_00301645,SN3_00301…	26.4	1.26	1.45	0.00214878	0.0641764	1		GO:0042887	amide transmembrane transporter activity	2	2	SN3_00100260,SN3_03300085,	100	4.76	inf	0.0440481	0.600588	1		GO:0005740	mitochondrial envelope	8	6	SN3_00300305,SN3_00700645,SN3_01300560,SN3_02000595,SN3_02300370,SN3_02900195,	75	3.57	11.41	0.00158665	0.0138132	0.234825
GO:0006457	protein folding	28	13	SN3_00301635,SN3_00400290,SN3_00500575,SN3_01200725,SN3_01400695,SN3_01500235,SN3_01800240,SN3_02300635,SN3_02900050,SN3_03000005,SN3_03200045,SN3_04000170,SN3_04700050,	46.4	2.21	3.32	0.0021837	0.0641764	1		GO:0016298	lipase activity	2	2	SN3_01100200,SN3_01400210,	100	4.76	inf	0.0440481	0.600588	1		GO:0005743	mitochondrial inner membrane	4	4	SN3_00300305,SN3_00700645,SN3_02300370,SN3_02900195,	100	4.76	inf	0.00192802	0.0158526	0.285347
GO:0044249	cellular biosynthetic process	353	95	SN3_00100410,SN3_00100700,SN3_00100985,SN3_00101255,SN3_00101260,SN3_00101300,SN3_00101600,SN3_00102045,SN3_00102050,SN3_00102370,SN3_00103265,SN3_00103555,SN3_00103570,SN3_00103590,SN3_00200730,SN3_00200760,SN3_00200765,SN3_00201135,SN3_00201205,SN3_00201585,SN3_00201940,SN3_00201975,SN3_00300305,SN3_00301340,SN3_00301645,SN3_00301725,SN3_00301840,SN3_00400330,SN3_00400790,SN3_00401390,SN3_00501…	26.9	1.28	1.47	0.00240366	0.0669231	1														GO:0019866	organelle inner membrane	5	4	SN3_00300305,SN3_00700645,SN3_02300370,SN3_02900195,	80	3.81	15.16	0.00803045	0.054599	1
GO:0009205	purine ribonucleoside triphosphate metabolic process	20	10	SN3_00201975,SN3_00300305,SN3_00400330,SN3_00501480,SN3_00700645,SN3_01000980,SN3_02500465,SN3_02900195,SN3_03100345,SN3_03600150,	50	2.38	3.82	0.00365125	0.0776907	1														GO:0015935	small ribosomal subunit	10	6	SN3_00100410,SN3_00101260,SN3_00600310,SN3_00700770,SN3_01300010,SN3_06700165,	60	2.86	5.7	0.00807174	0.054599	1
GO:0009199	ribonucleoside triphosphate metabolic process	20	10	SN3_00201975,SN3_00300305,SN3_00400330,SN3_00501480,SN3_00700645,SN3_01000980,SN3_02500465,SN3_02900195,SN3_03100345,SN3_03600150,	50	2.38	3.82	0.00365125	0.0776907	1														GO:0031967	organelle envelope	13	7	SN3_00100595,SN3_00300305,SN3_00700645,SN3_01300560,SN3_02000595,SN3_02300370,SN3_02900195,	53.8	2.56	4.44	0.00908595	0.054599	1
GO:0072330	monocarboxylic acid biosynthetic process	20	10	SN3_00101300,SN3_00103570,SN3_00201135,SN3_00400330,SN3_00501480,SN3_01000980,SN3_02000620,SN3_02500465,SN3_03600150,SN3_05400025,	50	2.38	3.82	0.00365125	0.0776907	1														GO:0031975	envelope	13	7	SN3_00100595,SN3_00300305,SN3_00700645,SN3_01300560,SN3_02000595,SN3_02300370,SN3_02900195,	53.8	2.56	4.44	0.00908595	0.054599	1
GO:0009144	purine nucleoside triphosphate metabolic process	20	10	SN3_00201975,SN3_00300305,SN3_00400330,SN3_00501480,SN3_00700645,SN3_01000980,SN3_02500465,SN3_02900195,SN3_03100345,SN3_03600150,	50	2.38	3.82	0.00365125	0.0776907	1														GO:0005739	mitochondrion	13	7	SN3_00300305,SN3_00600580,SN3_00700645,SN3_01300560,SN3_02000595,SN3_02300370,SN3_02900195,	53.8	2.56	4.44	0.00908595	0.054599	1
GO:0046034	ATP metabolic process	20	10	SN3_00201975,SN3_00300305,SN3_00400330,SN3_00501480,SN3_00700645,SN3_01000980,SN3_02500465,SN3_02900195,SN3_03100345,SN3_03600150,	50	2.38	3.82	0.00365125	0.0776907	1														GO:0098800	inner mitochondrial membrane protein complex	3	3	SN3_00300305,SN3_00700645,SN3_02900195,	100	4.76	inf	0.00922281	0.054599	1
GO:0034641	cellular nitrogen compound metabolic process	471	121	SN3_00100335,SN3_00100365,SN3_00100410,SN3_00100655,SN3_00100985,SN3_00101000,SN3_00101255,SN3_00101260,SN3_00101300,SN3_00101600,SN3_00102045,SN3_00102050,SN3_00102370,SN3_00103085,SN3_00103265,SN3_00103500,SN3_00103555,SN3_00103570,SN3_00103590,SN3_00200405,SN3_00200730,SN3_00200760,SN3_00200765,SN3_00201135,SN3_00201175,SN3_00201205,SN3_00201585,SN3_00201940,SN3_00201975,SN3_00202150,SN3_00202…	25.7	1.22	1.4	0.00367158	0.0776907	1														GO:0044455	mitochondrial membrane part	3	3	SN3_00300305,SN3_00700645,SN3_02900195,	100	4.76	inf	0.00922281	0.054599	1
GO:0009058	biosynthetic process	372	98	SN3_00100410,SN3_00100700,SN3_00100985,SN3_00101255,SN3_00101260,SN3_00101300,SN3_00101600,SN3_00101630,SN3_00102045,SN3_00102050,SN3_00102370,SN3_00103265,SN3_00103555,SN3_00103570,SN3_00103590,SN3_00200730,SN3_00200760,SN3_00200765,SN3_00201135,SN3_00201205,SN3_00201585,SN3_00201940,SN3_00201975,SN3_00300305,SN3_00301340,SN3_00301645,SN3_00301725,SN3_00301840,SN3_00400330,SN3_00400790,SN3_00401…	26.3	1.25	1.43	0.00424352	0.0863393	1														GO:0005575	cellular component	655	159	SN3_00100080,SN3_00100130,SN3_00100260,SN3_00100335,SN3_00100365,SN3_00100410,SN3_00100595,SN3_00101000,SN3_00101255,SN3_00101260,SN3_00101310,SN3_00101600,SN3_00101870,SN3_00101880,SN3_00101890,SN3_00102040,SN3_00102045,SN3_00102050,SN3_00102335,SN3_00102370,SN3_00103265,SN3_00103570,SN3_00103590,SN3_00200430,SN3_00200450,SN3_00200585,SN3_00200670,SN3_00200730,SN3_00200760,SN3_00201205,SN3_00201…	24.3	1.16	1.3	0.00976504	0.0555856	1
GO:0019693	ribose phosphate metabolic process	30	13	SN3_00201975,SN3_00300305,SN3_00400330,SN3_00501480,SN3_00700645,SN3_01000815,SN3_01000980,SN3_02200665,SN3_02500465,SN3_02600070,SN3_02900195,SN3_03100345,SN3_03600150,	43.3	2.06	2.93	0.00460869	0.0902963	1														GO:0033179	proton-transporting V-type ATPase, V0 domain	4	3	SN3_01100535,SN3_01500760,SN3_03100085,	75	3.57	11.34	0.0311072	0.158754	1
GO:0009141	nucleoside triphosphate metabolic process	21	10	SN3_00201975,SN3_00300305,SN3_00400330,SN3_00501480,SN3_00700645,SN3_01000980,SN3_02500465,SN3_02900195,SN3_03100345,SN3_03600150,	47.6	2.27	3.47	0.00568513	0.107408	1														GO:0098798	mitochondrial protein complex	4	3	SN3_00300305,SN3_00700645,SN3_02900195,	75	3.57	11.34	0.0311072	0.158754	1
GO:0044237	cellular metabolic process	744	179	SN3_00100035,SN3_00100295,SN3_00100335,SN3_00100365,SN3_00100410,SN3_00100655,SN3_00100700,SN3_00100775,SN3_00100985,SN3_00101000,SN3_00101255,SN3_00101260,SN3_00101300,SN3_00101435,SN3_00101600,SN3_00101630,SN3_00102045,SN3_00102050,SN3_00102195,SN3_00102335,SN3_00102370,SN3_00103085,SN3_00103265,SN3_00103500,SN3_00103555,SN3_00103570,SN3_00103590,SN3_00200405,SN3_00200730,SN3_00200760,SN3_00200…	24.1	1.15	1.3	0.00834116	0.143496	1														GO:0005852	eukaryotic translation initiation factor 3 complex	4	3	SN3_00101880,SN3_00701070,SN3_01300515,	75	3.57	11.34	0.0311072	0.158754	1
GO:0044283	small molecule biosynthetic process	46	17	SN3_00100700,SN3_00100985,SN3_00101300,SN3_00101630,SN3_00103570,SN3_00201135,SN3_00201585,SN3_00301725,SN3_00400330,SN3_00501480,SN3_01000980,SN3_02000620,SN3_02200460,SN3_02500465,SN3_03100015,SN3_03600150,SN3_05400025,	37	1.76	2.25	0.00891139	0.143496	1														GO:1905368	peptidase complex	23	9	SN3_00100595,SN3_00300330,SN3_00800715,SN3_00900300,SN3_01600395,SN3_01800250,SN3_02400410,SN3_02500165,SN3_04900005,	39.1	1.86	2.44	0.0359097	0.162978	1
GO:0008150	biological process	1358	309	SN3_00100035,SN3_00100080,SN3_00100130,SN3_00100295,SN3_00100335,SN3_00100365,SN3_00100410,SN3_00100415,SN3_00100550,SN3_00100585,SN3_00100595,SN3_00100655,SN3_00100700,SN3_00100775,SN3_00100985,SN3_00101000,SN3_00101045,SN3_00101255,SN3_00101260,SN3_00101300,SN3_00101310,SN3_00101340,SN3_00101435,SN3_00101440,SN3_00101600,SN3_00101610,SN3_00101630,SN3_00101770,SN3_00101825,SN3_00101870,SN3_00102…	22.8	1.08	1.28	0.00899596	0.143496	1														GO:0005741	mitochondrial outer membrane	2	2	SN3_01300560,SN3_02000595,	100	4.76	inf	0.0440481	0.162978	1
GO:0006334	nucleosome assembly	3	3	SN3_00200430,SN3_00500380,SN3_01900675,	100	4.76	inf	0.00922281	0.143496	1														GO:1990204	oxidoreductase complex	2	2	SN3_00700645,SN3_02900195,	100	4.76	inf	0.0440481	0.162978	1
GO:0031497	chromatin assembly	3	3	SN3_00200430,SN3_00500380,SN3_01900675,	100	4.76	inf	0.00922281	0.143496	1														GO:0031968	organelle outer membrane	2	2	SN3_01300560,SN3_02000595,	100	4.76	inf	0.0440481	0.162978	1
GO:0065004	protein-DNA complex assembly	3	3	SN3_00200430,SN3_00500380,SN3_01900675,	100	4.76	inf	0.00922281	0.143496	1														GO:0019867	outer membrane	2	2	SN3_01300560,SN3_02000595,	100	4.76	inf	0.0440481	0.162978	1
GO:0071704	organic substance metabolic process	830	197	SN3_00100035,SN3_00100295,SN3_00100335,SN3_00100365,SN3_00100410,SN3_00100550,SN3_00100595,SN3_00100655,SN3_00100700,SN3_00100775,SN3_00100985,SN3_00101000,SN3_00101045,SN3_00101255,SN3_00101260,SN3_00101300,SN3_00101310,SN3_00101435,SN3_00101600,SN3_00101610,SN3_00101630,SN3_00102045,SN3_00102050,SN3_00102195,SN3_00102335,SN3_00102370,SN3_00103085,SN3_00103265,SN3_00103385,SN3_00103500,SN3_00103…	23.7	1.13	1.28	0.0100253	0.151525	1														GO:0045275	respiratory chain complex III	2	2	SN3_00700645,SN3_02900195,	100	4.76	inf	0.0440481	0.162978	1
GO:0009167	purine ribonucleoside monophosphate metabolic process	23	10	SN3_00201975,SN3_00300305,SN3_00400330,SN3_00501480,SN3_00700645,SN3_01000980,SN3_02500465,SN3_02900195,SN3_03100345,SN3_03600150,	43.5	2.07	2.93	0.0122861	0.171035	1														GO:0070069	cytochrome complex	2	2	SN3_00700645,SN3_02900195,	100	4.76	inf	0.0440481	0.162978	1
GO:0009126	purine nucleoside monophosphate metabolic process	23	10	SN3_00201975,SN3_00300305,SN3_00400330,SN3_00501480,SN3_00700645,SN3_01000980,SN3_02500465,SN3_02900195,SN3_03100345,SN3_03600150,	43.5	2.07	2.93	0.0122861	0.171035	1														GO:0070469	respiratory chain	2	2	SN3_00700645,SN3_02900195,	100	4.76	inf	0.0440481	0.162978	1
GO:0009161	ribonucleoside monophosphate metabolic process	23	10	SN3_00201975,SN3_00300305,SN3_00400330,SN3_00501480,SN3_00700645,SN3_01000980,SN3_02500465,SN3_02900195,SN3_03100345,SN3_03600150,	43.5	2.07	2.93	0.0122861	0.171035	1														GO:0098803	respiratory chain complex	2	2	SN3_00700645,SN3_02900195,	100	4.76	inf	0.0440481	0.162978	1
GO:0044281	small molecule metabolic process	138	40	SN3_00100295,SN3_00100700,SN3_00100985,SN3_00101300,SN3_00101630,SN3_00103570,SN3_00103590,SN3_00201135,SN3_00201585,SN3_00201975,SN3_00300305,SN3_00301725,SN3_00400330,SN3_00501480,SN3_00700265,SN3_00700645,SN3_01000815,SN3_01000980,SN3_01300815,SN3_01400345,SN3_01500455,SN3_01500580,SN3_01800140,SN3_01800295,SN3_01800545,SN3_02000345,SN3_02000620,SN3_02100255,SN3_02200460,SN3_02200665,SN3_02500…	29	1.38	1.58	0.0139025	0.187776	1														GO:0005750	mitochondrial respiratory chain complex III	2	2	SN3_00700645,SN3_02900195,	100	4.76	inf	0.0440481	0.162978	1
GO:0072524	pyridine-containing compound metabolic process	17	8	SN3_00400330,SN3_00501480,SN3_01000815,SN3_01000980,SN3_02200665,SN3_02500465,SN3_03100015,SN3_03600150,	47.1	2.24	3.38	0.0143917	0.187776	1														GO:0005746	mitochondrial respiratory chain	2	2	SN3_00700645,SN3_02900195,	100	4.76	inf	0.0440481	0.162978	1
GO:0046434	organophosphate catabolic process	14	7	SN3_00301725,SN3_00400330,SN3_00500825,SN3_00501480,SN3_01000980,SN3_02500465,SN3_03600150,	50	2.38	3.8	0.0149388	0.187776	1
GO:0009150	purine ribonucleotide metabolic process	27	11	SN3_00201975,SN3_00300305,SN3_00400330,SN3_00501480,SN3_00700645,SN3_01000980,SN3_02500465,SN3_02600070,SN3_02900195,SN3_03100345,SN3_03600150,	40.7	1.94	2.62	0.0152715	0.187776	1
GO:0009259	ribonucleotide metabolic process	27	11	SN3_00201975,SN3_00300305,SN3_00400330,SN3_00501480,SN3_00700645,SN3_01000980,SN3_02500465,SN3_02600070,SN3_02900195,SN3_03100345,SN3_03600150,	40.7	1.94	2.62	0.0152715	0.187776	1
GO:0006732	coenzyme metabolic process	34	13	SN3_00100985,SN3_00101300,SN3_00103570,SN3_00400330,SN3_00501480,SN3_01000815,SN3_01000980,SN3_02200665,SN3_02500465,SN3_02600070,SN3_03100015,SN3_03600150,SN3_05400025,	38.2	1.82	2.36	0.0156184	0.187776	1
GO:0009123	nucleoside monophosphate metabolic process	24	10	SN3_00201975,SN3_00300305,SN3_00400330,SN3_00501480,SN3_00700645,SN3_01000980,SN3_02500465,SN3_02900195,SN3_03100345,SN3_03600150,	41.7	1.98	2.72	0.0172064	0.197874	1
GO:0032787	monocarboxylic acid metabolic process	24	10	SN3_00101300,SN3_00103570,SN3_00201135,SN3_00400330,SN3_00501480,SN3_01000980,SN3_02000620,SN3_02500465,SN3_03600150,SN3_05400025,	41.7	1.98	2.72	0.0172064	0.197874	1
GO:0044260	cellular macromolecule metabolic process	479	118	SN3_00100035,SN3_00100410,SN3_00100655,SN3_00100775,SN3_00101255,SN3_00101260,SN3_00101435,SN3_00101600,SN3_00102045,SN3_00102050,SN3_00102195,SN3_00102370,SN3_00103085,SN3_00103265,SN3_00103555,SN3_00103590,SN3_00200730,SN3_00200760,SN3_00200765,SN3_00201205,SN3_00201375,SN3_00201505,SN3_00201560,SN3_00201940,SN3_00202170,SN3_00300165,SN3_00300330,SN3_00301340,SN3_00301645,SN3_00301660,SN3_00301…	24.6	1.17	1.3	0.0180555	0.20322	1
GO:0051169	nuclear transport	6	4	SN3_00100595,SN3_00202595,SN3_00600245,SN3_04900005,	66.7	3.17	7.57	0.020101	0.217008	1
GO:0006913	nucleocytoplasmic transport	6	4	SN3_00100595,SN3_00202595,SN3_00600245,SN3_04900005,	66.7	3.17	7.57	0.020101	0.217008	1
GO:0046496	nicotinamide nucleotide metabolic process	15	7	SN3_00400330,SN3_00501480,SN3_01000815,SN3_01000980,SN3_02200665,SN3_02500465,SN3_03600150,	46.7	2.22	3.32	0.0230475	0.228984	1
GO:0019362	pyridine nucleotide metabolic process	15	7	SN3_00400330,SN3_00501480,SN3_01000815,SN3_01000980,SN3_02200665,SN3_02500465,SN3_03600150,	46.7	2.22	3.32	0.0230475	0.228984	1
GO:0046394	carboxylic acid biosynthetic process	32	12	SN3_00100700,SN3_00100985,SN3_00101300,SN3_00103570,SN3_00201135,SN3_00400330,SN3_00501480,SN3_01000980,SN3_02000620,SN3_02500465,SN3_03600150,SN3_05400025,	37.5	1.79	2.29	0.0233745	0.228984	1
GO:0072521	purine-containing compound metabolic process	32	12	SN3_00201585,SN3_00201975,SN3_00300305,SN3_00400330,SN3_00501480,SN3_00700645,SN3_01000980,SN3_02500465,SN3_02600070,SN3_02900195,SN3_03100345,SN3_03600150,	37.5	1.79	2.29	0.0233745	0.228984	1
GO:0016053	organic acid biosynthetic process	32	12	SN3_00100700,SN3_00100985,SN3_00101300,SN3_00103570,SN3_00201135,SN3_00400330,SN3_00501480,SN3_01000980,SN3_02000620,SN3_02500465,SN3_03600150,SN3_05400025,	37.5	1.79	2.29	0.0233745	0.228984	1
GO:0009166	nucleotide catabolic process	12	6	SN3_00301725,SN3_00400330,SN3_00501480,SN3_01000980,SN3_02500465,SN3_03600150,	50	2.38	3.79	0.0241893	0.230655	1
GO:0006796	phosphate-containing compound metabolic process	181	49	SN3_00100035,SN3_00100775,SN3_00101435,SN3_00101630,SN3_00102195,SN3_00201505,SN3_00201560,SN3_00201975,SN3_00202170,SN3_00300305,SN3_00301660,SN3_00301725,SN3_00400330,SN3_00500825,SN3_00501425,SN3_00501480,SN3_00600435,SN3_00600665,SN3_00700645,SN3_00800370,SN3_00800450,SN3_00801125,SN3_00900015,SN3_01000815,SN3_01000970,SN3_01000980,SN3_01200915,SN3_01300705,SN3_01300815,SN3_01400080,SN3_01800…	27.1	1.29	1.44	0.025607	0.230655	1
GO:0006793	phosphorus metabolic process	181	49	SN3_00100035,SN3_00100775,SN3_00101435,SN3_00101630,SN3_00102195,SN3_00201505,SN3_00201560,SN3_00201975,SN3_00202170,SN3_00300305,SN3_00301660,SN3_00301725,SN3_00400330,SN3_00500825,SN3_00501425,SN3_00501480,SN3_00600435,SN3_00600665,SN3_00700645,SN3_00800370,SN3_00800450,SN3_00801125,SN3_00900015,SN3_01000815,SN3_01000970,SN3_01000980,SN3_01200915,SN3_01300705,SN3_01300815,SN3_01400080,SN3_01800…	27.1	1.29	1.44	0.025607	0.230655	1
GO:0008152	metabolic process	975	224	SN3_00100035,SN3_00100295,SN3_00100335,SN3_00100365,SN3_00100410,SN3_00100415,SN3_00100550,SN3_00100595,SN3_00100655,SN3_00100700,SN3_00100775,SN3_00100985,SN3_00101000,SN3_00101045,SN3_00101255,SN3_00101260,SN3_00101300,SN3_00101310,SN3_00101435,SN3_00101440,SN3_00101600,SN3_00101610,SN3_00101630,SN3_00102045,SN3_00102050,SN3_00102165,SN3_00102195,SN3_00102335,SN3_00102370,SN3_00102615,SN3_00102…	23	1.09	1.22	0.0282302	0.230655	1
GO:0044238	primary metabolic process	793	185	SN3_00100035,SN3_00100295,SN3_00100335,SN3_00100365,SN3_00100410,SN3_00100550,SN3_00100655,SN3_00100700,SN3_00100775,SN3_00101000,SN3_00101045,SN3_00101255,SN3_00101260,SN3_00101310,SN3_00101435,SN3_00101600,SN3_00101610,SN3_00102045,SN3_00102050,SN3_00102195,SN3_00102370,SN3_00103085,SN3_00103265,SN3_00103385,SN3_00103500,SN3_00103555,SN3_00103590,SN3_00200405,SN3_00200670,SN3_00200730,SN3_00200…	23.3	1.11	1.23	0.0284231	0.230655	1
GO:0019637	organophosphate metabolic process	79	24	SN3_00101630,SN3_00201975,SN3_00300305,SN3_00301725,SN3_00400330,SN3_00500825,SN3_00501480,SN3_00700645,SN3_00801125,SN3_01000815,SN3_01000980,SN3_01200915,SN3_01300705,SN3_01300815,SN3_02200460,SN3_02200665,SN3_02500450,SN3_02500465,SN3_02600070,SN3_02900195,SN3_03100015,SN3_03100180,SN3_03100345,SN3_03600150,	30.4	1.45	1.67	0.0298389	0.230655	1
GO:1901361	organic cyclic compound catabolic process	19	8	SN3_00301725,SN3_00400330,SN3_00501480,SN3_01000980,SN3_02000415,SN3_02500465,SN3_02700245,SN3_03600150,	42.1	2	2.76	0.0301464	0.230655	1
GO:0019439	aromatic compound catabolic process	19	8	SN3_00301725,SN3_00400330,SN3_00501480,SN3_01000980,SN3_02000415,SN3_02500465,SN3_02700245,SN3_03600150,	42.1	2	2.76	0.0301464	0.230655	1
GO:0046700	heterocycle catabolic process	19	8	SN3_00301725,SN3_00400330,SN3_00501480,SN3_01000980,SN3_02000415,SN3_02500465,SN3_02700245,SN3_03600150,	42.1	2	2.76	0.0301464	0.230655	1
GO:0044270	cellular nitrogen compound catabolic process	19	8	SN3_00301725,SN3_00400330,SN3_00501480,SN3_01000980,SN3_02000415,SN3_02500465,SN3_02700245,SN3_03600150,	42.1	2	2.76	0.0301464	0.230655	1
GO:0034655	nucleobase-containing compound catabolic process	19	8	SN3_00301725,SN3_00400330,SN3_00501480,SN3_01000980,SN3_02000415,SN3_02500465,SN3_02700245,SN3_03600150,	42.1	2	2.76	0.0301464	0.230655	1
GO:0071824	protein-DNA complex subunit organization	4	3	SN3_00200430,SN3_00500380,SN3_01900675,	75	3.57	11.34	0.0311072	0.230655	1
GO:0034728	nucleosome organization	4	3	SN3_00200430,SN3_00500380,SN3_01900675,	75	3.57	11.34	0.0311072	0.230655	1
GO:0034404	nucleobase-containing small molecule biosynthetic process	16	7	SN3_00201585,SN3_00301725,SN3_00400330,SN3_00501480,SN3_01000980,SN3_02500465,SN3_03600150,	43.8	2.08	2.95	0.0337453	0.230655	1
GO:0006733	oxidoreduction coenzyme metabolic process	16	7	SN3_00400330,SN3_00501480,SN3_01000815,SN3_01000980,SN3_02200665,SN3_02500465,SN3_03600150,	43.8	2.08	2.95	0.0337453	0.230655	1
GO:0009206	purine ribonucleoside triphosphate biosynthetic process	16	7	SN3_00201975,SN3_00300305,SN3_00400330,SN3_00501480,SN3_01000980,SN3_02500465,SN3_03600150,	43.8	2.08	2.95	0.0337453	0.230655	1
GO:0006754	ATP biosynthetic process	16	7	SN3_00201975,SN3_00300305,SN3_00400330,SN3_00501480,SN3_01000980,SN3_02500465,SN3_03600150,	43.8	2.08	2.95	0.0337453	0.230655	1
GO:0009145	purine nucleoside triphosphate biosynthetic process	16	7	SN3_00201975,SN3_00300305,SN3_00400330,SN3_00501480,SN3_01000980,SN3_02500465,SN3_03600150,	43.8	2.08	2.95	0.0337453	0.230655	1
GO:0009142	nucleoside triphosphate biosynthetic process	16	7	SN3_00201975,SN3_00300305,SN3_00400330,SN3_00501480,SN3_01000980,SN3_02500465,SN3_03600150,	43.8	2.08	2.95	0.0337453	0.230655	1
GO:0009201	ribonucleoside triphosphate biosynthetic process	16	7	SN3_00201975,SN3_00300305,SN3_00400330,SN3_00501480,SN3_01000980,SN3_02500465,SN3_03600150,	43.8	2.08	2.95	0.0337453	0.230655	1
GO:0009108	coenzyme biosynthetic process	30	11	SN3_00100985,SN3_00101300,SN3_00103570,SN3_00400330,SN3_00501480,SN3_01000980,SN3_02500465,SN3_02600070,SN3_03100015,SN3_03600150,SN3_05400025,	36.7	1.75	2.2	0.0348237	0.230655	1
GO:0006163	purine nucleotide metabolic process	30	11	SN3_00201975,SN3_00300305,SN3_00400330,SN3_00501480,SN3_00700645,SN3_01000980,SN3_02500465,SN3_02600070,SN3_02900195,SN3_03100345,SN3_03600150,	36.7	1.75	2.2	0.0348237	0.230655	1
GO:1901292	nucleoside phosphate catabolic process	13	6	SN3_00301725,SN3_00400330,SN3_00501480,SN3_01000980,SN3_02500465,SN3_03600150,	46.2	2.2	3.25	0.037135	0.230655	1
GO:0009117	nucleotide metabolic process	49	16	SN3_00201975,SN3_00300305,SN3_00301725,SN3_00400330,SN3_00501480,SN3_00700645,SN3_01000815,SN3_01000980,SN3_01300815,SN3_02200665,SN3_02500450,SN3_02500465,SN3_02600070,SN3_02900195,SN3_03100345,SN3_03600150,	32.7	1.55	1.85	0.0371912	0.230655	1
GO:0006757	ATP generation from ADP	10	5	SN3_00400330,SN3_00501480,SN3_01000980,SN3_02500465,SN3_03600150,	50	2.38	3.79	0.0395607	0.230655	1
GO:0006165	nucleoside diphosphate phosphorylation	10	5	SN3_00400330,SN3_00501480,SN3_01000980,SN3_02500465,SN3_03600150,	50	2.38	3.79	0.0395607	0.230655	1
GO:0006096	glycolytic process	10	5	SN3_00400330,SN3_00501480,SN3_01000980,SN3_02500465,SN3_03600150,	50	2.38	3.79	0.0395607	0.230655	1
GO:0046031	ADP metabolic process	10	5	SN3_00400330,SN3_00501480,SN3_01000980,SN3_02500465,SN3_03600150,	50	2.38	3.79	0.0395607	0.230655	1
GO:0046939	nucleotide phosphorylation	10	5	SN3_00400330,SN3_00501480,SN3_01000980,SN3_02500465,SN3_03600150,	50	2.38	3.79	0.0395607	0.230655	1
GO:0016052	carbohydrate catabolic process	10	5	SN3_00400330,SN3_00501480,SN3_01000980,SN3_02500465,SN3_03600150,	50	2.38	3.79	0.0395607	0.230655	1
GO:0009135	purine nucleoside diphosphate metabolic process	10	5	SN3_00400330,SN3_00501480,SN3_01000980,SN3_02500465,SN3_03600150,	50	2.38	3.79	0.0395607	0.230655	1
GO:0009132	nucleoside diphosphate metabolic process	10	5	SN3_00400330,SN3_00501480,SN3_01000980,SN3_02500465,SN3_03600150,	50	2.38	3.79	0.0395607	0.230655	1
GO:0042866	pyruvate biosynthetic process	10	5	SN3_00400330,SN3_00501480,SN3_01000980,SN3_02500465,SN3_03600150,	50	2.38	3.79	0.0395607	0.230655	1
GO:0009185	ribonucleoside diphosphate metabolic process	10	5	SN3_00400330,SN3_00501480,SN3_01000980,SN3_02500465,SN3_03600150,	50	2.38	3.79	0.0395607	0.230655	1
GO:0009179	purine ribonucleoside diphosphate metabolic process	10	5	SN3_00400330,SN3_00501480,SN3_01000980,SN3_02500465,SN3_03600150,	50	2.38	3.79	0.0395607	0.230655	1
GO:0005975	carbohydrate metabolic process	38	13	SN3_00400330,SN3_00500825,SN3_00501480,SN3_00701230,SN3_01000980,SN3_01500455,SN3_01500580,SN3_01700175,SN3_01700255,SN3_02100080,SN3_02500465,SN3_02700150,SN3_03600150,	34.2	1.63	1.98	0.040131	0.230655	1
GO:0042775	mitochondrial ATP synthesis coupled electron transport	2	2	SN3_00700645,SN3_02900195,	100	4.76	inf	0.0440481	0.230655	1
GO:0051052	regulation of DNA metabolic process	2	2	SN3_00400300,SN3_00600085,	100	4.76	inf	0.0440481	0.230655	1
GO:0042773	ATP synthesis coupled electron transport	2	2	SN3_00700645,SN3_02900195,	100	4.76	inf	0.0440481	0.230655	1
GO:0006275	regulation of DNA replication	2	2	SN3_00400300,SN3_00600085,	100	4.76	inf	0.0440481	0.230655	1
GO:0043647	inositol phosphate metabolic process	2	2	SN3_00101630,SN3_02200460,	100	4.76	inf	0.0440481	0.230655	1
GO:0032958	inositol phosphate biosynthetic process	2	2	SN3_00101630,SN3_02200460,	100	4.76	inf	0.0440481	0.230655	1
GO:0015939	pantothenate metabolic process	2	2	SN3_00101300,SN3_00103570,	100	4.76	inf	0.0440481	0.230655	1
GO:0006122	mitochondrial electron transport, ubiquinol to cytochrome c	2	2	SN3_00700645,SN3_02900195,	100	4.76	inf	0.0440481	0.230655	1
GO:0006119	oxidative phosphorylation	2	2	SN3_00700645,SN3_02900195,	100	4.76	inf	0.0440481	0.230655	1
GO:0022904	respiratory electron transport chain	2	2	SN3_00700645,SN3_02900195,	100	4.76	inf	0.0440481	0.230655	1
GO:0015940	pantothenate biosynthetic process	2	2	SN3_00101300,SN3_00103570,	100	4.76	inf	0.0440481	0.230655	1
GO:0006753	nucleoside phosphate metabolic process	50	16	SN3_00201975,SN3_00300305,SN3_00301725,SN3_00400330,SN3_00501480,SN3_00700645,SN3_01000815,SN3_01000980,SN3_01300815,SN3_02200665,SN3_02500450,SN3_02500465,SN3_02600070,SN3_02900195,SN3_03100345,SN3_03600150,	32	1.52	1.8	0.0444741	0.230655	1
GO:0019725	cellular homeostasis	35	12	SN3_00201915,SN3_00900845,SN3_01700040,SN3_01800735,SN3_01800745,SN3_02000345,SN3_02100285,SN3_02200010,SN3_02300455,SN3_02300625,SN3_02700150,SN3_03300260,	34.3	1.63	1.99	0.046935	0.241055	1

## Sheet: properties of GO category genes
Name	Log₂ fold change	Fold change		BP_translation	FC		MF_structural component of ribosome	FC		MF_unfolder protein response	FC
SN3_00100100	4.73931	26.71		SN3_00100410	-5.63035		SN3_00100410	-5.63035		SN3_00301635	-2.52588
SN3_00100190	2.62603	6.17324		SN3_00101255	-4.01144		SN3_00101255	-4.01144		SN3_01400695	-2.34952
SN3_00100585	6.42124	85.7013		SN3_00101260	-6.54078		SN3_00101260	-6.54078		SN3_01800240	-2.30228
SN3_00100705	-3.21154	-9.26339		SN3_00101600	-9.80186		SN3_00101600	-9.80186		SN3_02300635	-5.64611
SN3_00101260	-2.70946	-6.54078		SN3_00102045	-4.92762		SN3_00102045	-4.92762		SN3_02900050	-1.64702
SN3_00101320	-2.4224	-5.36062		SN3_00102050	-2.21377		SN3_00102050	-2.21377		SN3_03000005	-1.50118
SN3_00101600	-3.29306	-9.80186		SN3_00102370	-3.55063		SN3_00102370	-3.55063		SN3_03200045	-2.56608
SN3_00101825	4.46503	22.0856		SN3_00103265	-2.57732		SN3_00102720	-4.11871		SN3_04000170	-2.57133
SN3_00102045	-2.30089	-4.92762		SN3_00103555	-4.56505		SN3_00103265	-2.57732		SN3_04700050	-2.32623
SN3_00102130	7.51772	183.257		SN3_00103590	-3.46902		SN3_00200730	-3.45868
SN3_00103270	4.26684	19.2507		SN3_00200730	-3.45868		SN3_00200760	-5.35301
SN3_00103435	4.5218	22.972		SN3_00200760	-5.35301		SN3_00201205	-2.07485
SN3_00103460	4.3649	20.6047		SN3_00201205	-2.07485		SN3_00201940	-6.80745
SN3_00200035	3.83027	14.2242		SN3_00201940	-6.80745		SN3_00301340	-4.2484
SN3_00200090	-2.27214	-4.83039		SN3_00301340	-4.2484		SN3_00301645	-8.20199
SN3_00200145	3.74306	13.3898		SN3_00301645	-8.20199		SN3_00301840	-3.0463
SN3_00200915	3.47829	11.1447		SN3_00301840	-3.0463		SN3_00400790	-5.4129
SN3_00200955	2.72651	6.61854		SN3_00400790	-5.4129		SN3_00401390	-13.9761
SN3_00201190	3.04126	8.2321		SN3_00401390	-13.9761		SN3_00600255	-2.69723
SN3_00202120	-2.11394	-4.32873		SN3_00501320	-4.13298		SN3_00600310	-4.17229
SN3_00202170	3.03595	8.20183		SN3_00600255	-2.69723		SN3_00700730	-2.00952
SN3_00300025	2.16434	4.48262		SN3_00600310	-4.17229		SN3_00700770	-3.25574
SN3_00300585	-2.68166	-6.41593		SN3_00700730	-2.00952		SN3_00700795	-3.62973
SN3_00400045	-3.17402	-9.02557		SN3_00700770	-3.25574		SN3_00701265	-2.29418
SN3_00400050	-3.92154	-15.1531		SN3_00700795	-3.62973		SN3_00800215	-5.25525
SN3_00500195	-2.52198	-5.74371		SN3_00701070	-1.90206		SN3_00800655	-4.34222
SN3_00500795	4.36692	20.6335		SN3_00701265	-2.29418		SN3_00900035	-2.20525
SN3_00600310	-2.06084	-4.17229		SN3_00800215	-5.25525		SN3_01000040	-4.60339
SN3_00700200	-2.91845	-7.56035		SN3_00800655	-4.34222		SN3_01200045	-1.9817
SN3_00700590	4.48436	22.3835		SN3_00900035	-2.20525		SN3_01200240	-3.32888
SN3_00701305	-2.85847	-7.25245		SN3_01000040	-4.60339		SN3_01300010	-3.22152
SN3_00800270	2.15203	4.44454		SN3_01200045	-1.9817		SN3_01500390	-2.13732
SN3_00800370	3.74832	13.4387		SN3_01200240	-3.32888		SN3_01500720	-2.40342
SN3_00800525	3.09748	8.55925		SN3_01300010	-3.22152		SN3_01600615	-3.04038
SN3_00800560	6.48443	89.5384		SN3_01500390	-2.13732		SN3_01800070	-2.08805
SN3_00801105	4.15712	17.841		SN3_01500720	-2.40342		SN3_01900030	-5.02377
SN3_00900515	-1.78819	-3.45382		SN3_01600615	-3.04038		SN3_01900145	-1.83592
SN3_01000050	8.58338	383.58		SN3_01800070	-2.08805		SN3_02500050	-2.86689
SN3_01000055	3.39205	10.4981		SN3_01800140	-7.91893		SN3_02500215	-2.45364
SN3_01000555	-2.06594	-4.18706		SN3_01800545	-3.80421		SN3_02800120	-2.804
SN3_01000560	2.63918	6.22978		SN3_01900030	-5.02377		SN3_02800415	-2.72671
SN3_01000925	-2.01687	-4.04705		SN3_01900145	-1.83592		SN3_03000045	-1.53476
SN3_01000975	5.67967	51.2569		SN3_01900255	-8.21636		SN3_03000260	-3.39471
SN3_01100280	2.03656	4.10267		SN3_02100460	-2.93473		SN3_03100100	-2.71182
SN3_01100490	2.86921	7.30663		SN3_02500015	-1.95463		SN3_03300035	-4.3584
SN3_01200035	4.28118	19.443		SN3_02500050	-2.86689		SN3_03300040	-3.16775
SN3_01200520	2.85139	7.21693		SN3_02500120	-2.85634		SN3_03300120	-4.688
SN3_01200910	4.25258	19.0614		SN3_02500190	-9.18519		SN3_03300285	-5.07675
SN3_01400825	-2.94916	-7.72301		SN3_02500215	-2.45364		SN3_03500085	-3.40708
SN3_01500455	-2.7192	-6.58509		SN3_02800120	-2.804		SN3_03500155	-5.47145
SN3_01500580	-3.02887	-8.16168		SN3_02800415	-2.72671		SN3_06700165	24.8397
SN3_01500895	4.60888	24.4013		SN3_03000045	-1.53476
SN3_01600420	3.25461	9.54409		SN3_03000260	-3.39471
SN3_01600605	-3.67001	-12.7287		SN3_03100100	-2.71182
SN3_01600660	5.1116	34.5735		SN3_03300035	-4.3584
SN3_01600665	6.84078	114.625		SN3_03300040	-3.16775
SN3_01700195	3.85023	14.4223		SN3_03300120	-4.688
SN3_01700255	2.66064	6.32313		SN3_03300285	-5.07675
SN3_01800125	5.2739	38.6904		SN3_03500085	-3.40708
SN3_01800215	3.33441	10.0869		SN3_03500155	-5.47145
SN3_01800685	4.05313	16.6002		SN3_04800015	-2.12748
SN3_01800735	1.93834	3.83265		SN3_06700165	24.8397
SN3_01900030	-2.32877	-5.02377		SN3_06700175	4.7553
SN3_01900255	-3.0385	-8.21636
SN3_02000345	-2.57742	-5.96872
SN3_02000625	3.55202	11.7291
SN3_02200425	4.68094	25.651
SN3_02200560	3.43863	10.8426
SN3_02400050	6.41552	85.3618
SN3_02400420	3.02818	8.1578
SN3_02500040	4.51933	22.9326
SN3_02500090	-3.16765	-8.98584
SN3_02500140	-3.19244	-9.14154
SN3_02500190	-3.19931	-9.18519
SN3_02600060	2.25353	4.76848
SN3_02800375	3.34896	10.1892
SN3_02900045	3.73851	13.3476
SN3_03200270	1.98177	3.94978
SN3_03300120	-2.22897	-4.688
SN3_03300260	-3.21509	-9.2862
SN3_03500240	8.18384	290.791
SN3_03600150	-2.19633	-4.58313
SN3_03700005	2.20386	4.6071
SN3_03700130	3.34351	10.1507
SN3_03800085	6.15334	71.1771
SN3_03800160	3.23205	9.396
SN3_04000085	6.60227	97.1589
SN3_04000120	5.22723	37.4588
SN3_04000195	5.14405	35.3602
SN3_04700060	2.10089	4.28975
SN3_04900005	-2.35851	-5.1284
SN3_08400005	-2.14659	-4.42779
SN3_ctg2784_00005	5.71381	52.4843
SN3_00103385	2.65027	6.27785
SN3_00201585	-3.29941	-9.84512
SN3_00900170	4.3297	20.108
SN3_02900355	-3.75574	-13.508
SN3_03200100	6.9425	122.999
SN3_04100070	-2.84634	-7.19174
SN3_00102915	3.52401	11.5036
SN3_00800655	-2.11843	-4.34222
SN3_01200050	5.65313	50.3225
SN3_02700375	2.29796	4.91764
SN3_00102760	3.76913	13.6339
SN3_00600580	-2.6124	-6.1152
SN3_00700795	-1.85986	-3.62973
SN3_00700810	-1.68157	-3.20777
SN3_01000930	-2.68294	-6.42161
SN3_00401475	-2.61185	-6.11288
SN3_00500380	2.62833	6.1831
SN3_03300035	-2.1238	-4.3584
SN3_02900195	-2.57434	-5.95597
SN3_00400330	-2.08707	-4.24884
SN3_01100200	2.05055	4.14263
SN3_03400135	2.58296	5.99166
SN3_02400560	2.39538	5.26116
SN3_01000865	1.79008	3.45833
SN3_00700960	-2.54655	-5.84234
SN3_01200375	2.43665	5.41382
SN3_01900565	4.90769	30.0167
SN3_02500480	-1.95467	-3.87626
SN3_00301395	4.42748	21.5182
SN3_02200540	-1.48213	-2.7936
SN3_02500230	2.95864	7.77388
SN3_01000040	-2.2027	-4.60339
SN3_00101460	-2.13648	-4.39689
SN3_00400300	-1.7584	-3.38322
SN3_00501215	-3.44506	-10.891
SN3_00301750	1.69631	3.24072
SN3_00701280	7.2204	149.127
SN3_00100835	4.33958	20.2462
SN3_01800140	-2.98531	-7.91893
SN3_01700430	3.37953	10.4073
SN3_01800465	-1.57626	-2.98195
SN3_00102710	-2.6166	-6.13304
SN3_00700925	2.25943	4.78804
SN3_00800885	-1.58514	-3.00037
SN3_02100080	1.79891	3.47957
SN3_00401140	3.97002	15.6709
SN3_03300040	-1.66346	-3.16775
SN3_00601110	-2.5011	-5.66118
SN3_00101255	-2.00412	-4.01144
SN3_00300970	-3.01356	-8.07557
SN3_00201940	-2.76711	-6.80745
SN3_03300285	-2.3439	-5.07675
SN3_02300290	-2.68692	-6.43936
SN3_00101145	-2.16863	-4.49596
SN3_02700230	2.5478	5.84743
SN3_01200480	3.1744	9.02797
SN3_01900505	6.52018	91.7847
SN3_00500535	1.75734	3.38075
SN3_03600075	3.40003	10.5563
SN3_01500480	2.18225	4.53862
SN3_03900105	-2.73608	-6.66259
SN3_02900060	2.11999	4.34691
SN3_02700245	2.20001	4.59483
SN3_01500760	1.65733	3.15432
SN3_03600215	3.7698	13.6403
SN3_00200515	2.847	7.19501
SN3_02600010	-2.18056	-4.53328
SN3_03300085	-2.30827	-4.95287
SN3_00100035	-1.67885	-3.20174
SN3_01300245	1.89502	3.71926
SN3_00301840	-1.60706	-3.0463
SN3_00200730	-1.79022	-3.45868
SN3_01300625	1.74042	3.34133
SN3_00700740	3.5976	12.1056
SN3_02800235	-3.1659	-8.97493
SN3_04100180	2.49612	5.64166
SN3_00200190	-1.5172	-2.86235
SN3_03500225	3.83359	14.2569
SN3_00101310	-2.08523	-4.24341
SN3_01200240	-1.73504	-3.32888
SN3_01500100	2.83735	7.14704
SN3_03500085	-1.76853	-3.40708
SN3_00801200	-2.18478	-4.54658
SN3_00201125	1.42328	2.68194
SN3_02600100	2.2584	4.78461
SN3_01800475	3.05189	8.29297
SN3_01500250	7.18048	145.057
SN3_03400010	-1.625	-3.08443
SN3_03100015	-2.25148	-4.76171
SN3_02600125	3.7175	13.1547
SN3_00800615	3.01689	8.09423
SN3_01300755	-3.49303	-11.2592
SN3_00301660	1.65898	3.15793
SN3_03500060	3.5793	11.953
SN3_00700780	2.41585	5.33632
SN3_00600165	-2.72334	-6.60398
SN3_01900320	1.56095	2.95047
SN3_00201675	-1.8131	-3.51395
SN3_00100775	1.93419	3.82163
SN3_02900200	-2.44656	-5.45114
SN3_00700770	-1.70298	-3.25574
SN3_00600855	2.67795	6.39946
SN3_00301140	3.08676	8.49586
SN3_00500425	-2.97033	-7.83714
SN3_03100085	-1.95955	-3.88941
SN3_03300125	3.56352	11.823
SN3_03200135	3.99851	15.9834
SN3_00500820	-2.73555	-6.66011
SN3_01500170	1.83838	3.57607
SN3_00501070	-1.34779	-2.54522
SN3_02000535	3.62317	12.3221
SN3_02100285	-3.29151	-9.79139
SN3_03200070	4.1483	17.7322
SN3_00201060	-2.29438	-4.90544
SN3_00400775	-1.97041	-3.9188
SN3_00800660	-2.65145	-6.28299
SN3_01001055	-2.27176	-4.82913
SN3_01500600	1.78444	3.44484
SN3_02600395	2.97371	7.85556
SN3_00301680	2.20622	4.61463
SN3_01700340	-2.01652	-4.04607
SN3_01500145	-1.317	-2.49147
SN3_00800200	-3.93854	-15.3327
SN3_04000040	-1.86555	-3.64407
SN3_00101725	-1.50437	-2.83701
SN3_01900675	-1.42919	-2.69296
SN3_00100090	5.74618	53.6749
SN3_04800025	2.08628	4.24653
SN3_01100815	-5.30442	-39.5175
SN3_01300815	4.13854	17.6127
SN3_01600615	-1.60425	-3.04038
SN3_00200100	3.63553	12.4281
SN3_02000615	2.52389	5.75132
SN3_00700465	1.83381	3.56477
SN3_02300625	2.22158	4.66405
SN3_00501480	-2.03283	-4.09207
SN3_01700320	-3.88356	-14.7594
SN3_02100050	-1.94042	-3.83817
SN3_03100045	-1.42027	-2.67635
SN3_00600035	8.05728	266.369
SN3_00700600	2.75193	6.73618
SN3_00100285	3.06899	8.39183
SN3_01200025	3.15018	8.87764
SN3_00202770	-2.50263	-5.66718
SN3_00200430	-1.49197	-2.81273
SN3_00102865	-1.47681	-2.78333
SN3_01200515	1.44285	2.71857
SN3_03200235	2.15601	4.45681
SN3_01500155	-1.67771	-3.19921
SN3_00103265	-1.36587	-2.57732
SN3_02300400	-3.63552	-12.428
SN3_00201510	-1.32373	-2.50313
SN3_01700300	1.50969	2.8475
SN3_03900030	2.35995	5.13354
SN3_00701320	-1.4349	-2.70364
SN3_02700010	-2.34548	-5.08231
SN3_00103565	-2.71582	-6.56965
SN3_01100230	2.57215	5.94694
SN3_00700260	-4.01637	-16.1825
SN3_02500050	-1.51948	-2.86689
SN3_00103590	-1.79453	-3.46902
SN3_00100700	-2.53022	-5.7766
SN3_01500720	-1.26509	-2.40342
SN3_01400210	1.34674	2.54337
SN3_03100100	-1.43926	-2.71182
SN3_01600705	-3.8068	-13.9946
SN3_00100080	-1.56723	-2.96334
SN3_00202200	1.61759	3.06863
SN3_00201980	2.86059	7.2631
SN3_00103495	4.00514	16.0571
SN3_00300940	1.29219	2.449
SN3_02800415	-1.44716	-2.72671
SN3_00301355	1.19265	2.28573
SN3_00600105	1.63208	3.0996
SN3_01000680	3.32347	10.0107
SN3_00100985	-3.02334	-8.13046
SN3_02300065	2.22257	4.66724
SN3_00102615	-3.69218	-12.9258
SN3_03700040	2.66722	6.35204
SN3_02700390	3.337	10.105
SN3_00900385	-6.30885	-79.2778
SN3_01600395	-2.08581	-4.24512
SN3_00301035	3.88578	14.7821
SN3_02200350	-2.03905	-4.10976
SN3_03000155	1.60325	3.03828
SN3_00900860	2.97271	7.8501
SN3_01100875	-2.31372	-4.97164
[truncated: 6,809 more rows]

## Sheet: properties of RP genes
Name	Log₂ fold change	Fold change							Gene	(Gene)	Product	Description	FC	log2 (FC)		Gene	log2 (FC)		gene_id	log2 (FC)	FC	transform1	transform2	transform3	gene_id	log2(FC)	transform3		Gene	(Gene)	Product	Description	log2(FC)	transform3			Gene	(Gene)	Product	Description	log2(FC)	transform3			Gene	(Gene)	Product	Description	log2(FC)
[truncated: 7,089 more rows]
[truncated: 5 more columns]
