# Supplementary material for: Transcriptional dynamics in the protozoan parasite Sarcocystis neurona and mammalian host cells after treatment with a specific inhibitor of apicomplexan mRNA polyadenylation
Source: PLoS One. 2021 Oct 28;16(10):e0259109. doi: 10.1371/journal.pone.0259109 (PMC8553156; doi:10.1371/journal.pone.0259109)
Supplement: S4 File — S. neurona-infected BT cells were treated with 90 nM AN3661, RNA isolated, and PATSeq libraries constructed and sequenced. The data were used to assess poly(A) site choice in the parasite in the two conditions. (XLSX) [file pone.0259109.s006.xlsx]

## Sheet: SN3vA90r
groupID	featureID	exon	BaseMean	dispersion	stat	pvalue	padj	genomicData.seqnames	genomicData.start	genomicData.end	genomicData.width	genomicData.strand	countData.SN3_1.txt	countData.SN3_2.txt	countData.SN3_3.txt	countData.A90_1.txt	countData.A90_2.txt	countData.A90_3.txt	transcripts
SN3_02200540:E034	SN3_02200540	E034	48.1169	0.124581	84.0261	4.88274e-20	1.75442e-15	sneu_scaffold00022	1805250	1805261	12	-	68	63	68	4	7	8	SN3_02200540
SN3_01300355:E007	SN3_01300355	E007	176.838	0.145763	65.9948	4.52113e-16	8.12243e-12	sneu_scaffold00013	1133835	1133856	22	+	170	279	288	35	31	27	SN3_01300355
SN3_01500720:E027	SN3_01500720	E027	40.0834	0.209001	63.0602	2.00482e-15	2.40117e-11	sneu_scaffold00015	2239165	2239190	26	-	44	79	52	3	0	1	SN3_01500720
SN3_00400065:E007	SN3_00400065	E007	57.0545	0.214185	61.0986	5.4288e-15	4.87656e-11	sneu_scaffold00004	121968	121995	28	+	62	53	131	4	3	1	SN3_00400065
SN3_01200445:E004	SN3_01200445	E004	933.567	0.159829	59.6347	1.14206e-14	8.20711e-11	sneu_scaffold00012	1643941	1644317	377	-	313	414	308	1381	3391	1812	SN3_01200445
SN3_01500360:E003	SN3_01500360	E003	24.4642	0.184794	53.0626	3.23086e-13	1.6584e-09	sneu_scaffold00015	1118391	1118400	10	+	28	39	40	1	0	0	SN3_01500360
SN3_02200010:E007	SN3_02200010	E007	305.169	0.0802859	53.1334	3.1165e-13	1.6584e-09	sneu_scaffold00022	102003	102046	44	+	294	431	311	174	284	182	SN3_02200010
SN3_00701265:E015	SN3_00701265	E015	40.1235	0.135367	51.4045	7.51653e-13	3.37595e-09	sneu_scaffold00007	3861375	3861406	32	-	52	61	44	12	13	11	SN3_00701265
SN3_00101145:E026	SN3_00101145	E026	35.0766	0.137207	50.8971	9.73384e-13	3.56912e-09	sneu_scaffold00001	3519517	3519531	15	-	30	70	34	13	25	9	SN3_00101145
SN3_00900520:E004	SN3_00900520	E004	65.8295	0.136579	50.8573	9.93326e-13	3.56912e-09	sneu_scaffold00009	1838090	1838122	33	+	53	115	69	17	78	27	SN3_00900520
SN3_00701265:E016	SN3_00701265	E016	19.3523	0.29704	50.2622	1.34518e-12	4.39396e-09	sneu_scaffold00007	3861531	3861545	15	-	29	13	41	0	0	0	SN3_00701265
SN3_00300300:E016	SN3_00300300	E016	100.544	0.101094	47.178	6.48236e-12	1.94098e-08	sneu_scaffold00003	949314	949329	16	-	114	117	100	47	111	68	SN3_00300300
SN3_01500720:E028	SN3_01500720	E028	22.2875	0.228009	46.7503	8.06324e-12	2.22862e-08	sneu_scaffold00015	2239358	2239413	56	-	38	29	26	0	5	0	SN3_01500720
SN3_03300285:E012	SN3_03300285	E012	18.4172	0.198949	45.372	1.62947e-11	4.18203e-08	sneu_scaffold00033	1015881	1015934	54	-	24	16	30	6	9	5	SN3_03300285
SN3_10400005:E002	SN3_10400005	E002	195.503	0.119127	45.0972	1.87494e-11	4.49124e-08	sneu_scaffold00104	37	177	141	+	28	27	23	367	848	458	SN3_10400005
SN3_00701265:E008	SN3_00701265	E008	198.597	0.123401	44.5993	2.41773e-11	5.42947e-08	sneu_scaffold00007	3860371	3860412	42	-	4	11	5	474	789	540	SN3_00701265
SN3_02700115:E022	SN3_02700115	E022	80.8531	0.13877	44.1669	3.01535e-11	6.3732e-08	sneu_scaffold00027	453930	453950	21	-	78	110	123	23	47	26	SN3_02700115
SN3_01900145:E018	SN3_01900145	E018	19.6159	0.327322	43.7863	3.66268e-11	7.31133e-08	sneu_scaffold00019	373580	373594	15	-	30	13	41	0	0	0	SN3_01900145
SN3_00700730:E012	SN3_00700730	E012	47.6539	0.159412	43.4971	4.24599e-11	7.62812e-08	sneu_scaffold00007	2192777	2192825	49	+	60	51	78	15	17	5	SN3_00700730
SN3_02700360:E001	SN3_02700360	E001	45.6183	0.100819	43.5438	4.14567e-11	7.62812e-08	sneu_scaffold00027	1507205	1507258	54	+	37	52	49	25	65	44	SN3_02700360
SN3_00700775:E004	SN3_00700775	E004	9.19789	0.571031	43.195	4.95475e-11	8.11471e-08	sneu_scaffold00007	2305542	2305561	20	-	0	0	0	18	45	24	SN3_00700775
SN3_02500075:E022	SN3_02500075	E022	87.9626	0.155804	43.1896	4.96852e-11	8.11471e-08	sneu_scaffold00025	209565	209603	39	-	145	104	78	24	48	29	SN3_02500075
SN3_00800825:E004	SN3_00800825	E004	54.2083	0.205957	41.8978	9.6171e-11	1.5024e-07	sneu_scaffold00008	2630619	2630663	45	-	0	0	0	71	310	142	SN3_00800825
SN3_00600580:E028	SN3_00600580	E028	12.8808	0.31905	40.7641	1.71762e-10	2.57149e-07	sneu_scaffold00006	1988735	1988744	10	-	17	26	12	0	2	1	SN3_00600580
SN3_00300390:E002	SN3_00300390	E002	31.8473	0.234396	39.6057	3.10783e-10	4.45936e-07	sneu_scaffold00003	1155674	1155675	2	+	34	63	44	0	0	0	SN3_00300390
SN3_01200045:E011	SN3_01200045	E011	201.881	0.093467	39.5323	3.22684e-10	4.45936e-07	sneu_scaffold00012	160006	160086	81	-	197	217	232	145	186	160	SN3_01200045
SN3_01700040:E048	SN3_01700040	E048	62.3881	0.415667	38.0369	6.94197e-10	9.23821e-07	sneu_scaffold00017	319293	319367	75	-	63	68	141	5	0	0	SN3_01700040
SN3_02700115:E004	SN3_02700115	E004	22.0077	0.195911	37.7762	7.9345e-10	1.01819e-06	sneu_scaffold00027	424849	424897	49	-	0	0	0	35	93	79	SN3_02700115
SN3_02700360:E003	SN3_02700360	E003	772.389	0.107672	37.4058	9.59388e-10	1.17511e-06	sneu_scaffold00027	1507389	1507630	242	+	102	161	169	1410	3094	1838	SN3_02700360
SN3_04000025:E004	SN3_04000025	E004	116.311	0.106776	37.362	9.81141e-10	1.17511e-06	sneu_scaffold00040	74039	74086	48	-	26	38	36	234	412	227	SN3_04000025
SN3_00200025:E023	SN3_00200025	E023	16.8871	0.248749	36.8698	1.26286e-09	1.418e-06	sneu_scaffold00002	178941	178979	39	-	14	18	43	0	0	0	SN3_00200025
SN3_00300300:E013	SN3_00300300	E013	10.0794	0.277817	36.903	1.24154e-09	1.418e-06	sneu_scaffold00003	948987	948993	7	-	12	25	7	1	0	0	SN3_00300300
SN3_03900180:E039	SN3_03900180	E039	18.1451	0.234943	36.6294	1.42858e-09	1.55546e-06	sneu_scaffold00039	532484	532534	51	-	16	41	21	3	0	3	SN3_03900180
SN3_00201515:E001	SN3_00201515	E001	13.078	0.259212	36.1542	1.82302e-09	1.92656e-06	sneu_scaffold00002	4931328	4931347	20	+	9	28	22	0	0	0	SN3_00201515
SN3_01200445:E016	SN3_01200445	E016	8.58387	0.280472	35.4536	2.61195e-09	2.68143e-06	sneu_scaffold00012	1645626	1645653	28	-	9	16	13	0	0	0	SN3_01200445
SN3_00102185:E001	SN3_00102185	E001	13.6293	0.335116	35.2303	2.92931e-09	2.92369e-06	sneu_scaffold00001	6655699	6655735	37	+	23	13	21	1	0	1	SN3_00102185
SN3_01900145:E023	SN3_01900145	E023	9.94192	0.246909	35.1042	3.12524e-09	3.03495e-06	sneu_scaffold00019	373895	373904	10	-	11	18	14	0	2	0	SN3_01900145
SN3_01600220:E004	SN3_01600220	E004	21.0467	0.250808	34.8171	3.62179e-09	3.4246e-06	sneu_scaffold00016	791060	791123	64	+	0	0	0	42	96	60	SN3_01600220
SN3_00501065:E014	SN3_00501065	E014	128.419	0.096504	34.6189	4.00988e-09	3.69433e-06	sneu_scaffold00005	3766013	3766089	77	+	34	39	26	206	534	261	SN3_00501065
SN3_00100945:E005	SN3_00100945	E005	37.9226	0.120098	34.2411	4.86893e-09	4.37364e-06	sneu_scaffold00001	3000924	3000939	16	+	47	54	30	14	37	21	SN3_00100945
SN3_01100605:E012	SN3_01100605	E012	41.4494	0.20408	34.1456	5.11382e-09	4.48158e-06	sneu_scaffold00011	2334097	2334130	34	+	1	0	0	81	212	98	SN3_01100605
SN3_02200635:E006	SN3_02200635	E006	18.9722	0.215698	33.8656	5.90524e-09	4.93444e-06	sneu_scaffold00022	2061558	2061580	23	+	0	0	0	44	88	46	SN3_02200635
SN3_02800410:E015	SN3_02800410	E015	373.02	0.216378	33.9052	5.78647e-09	4.93444e-06	sneu_scaffold00028	1304893	1304976	84	+	23	73	97	505	1547	1079	SN3_02800410
SN3_00600580:E030	SN3_00600580	E030	9.55249	0.3419	33.7556	6.24902e-09	4.98963e-06	sneu_scaffold00006	1988896	1988909	14	-	12	13	15	3	0	0	SN3_00600580
SN3_02800410:E009	SN3_02800410	E009	134.232	0.20606	33.7911	6.13581e-09	4.98963e-06	sneu_scaffold00028	1304340	1304360	21	+	222	150	132	33	82	30	SN3_02800410
SN3_03900135:E011	SN3_03900135	E011	16.2216	0.31262	33.1382	8.58379e-09	6.70487e-06	sneu_scaffold00039	388796	388807	12	-	32	11	25	0	0	0	SN3_03900135
SN3_03000220:E004	SN3_03000220	E004	18.7027	0.225191	32.924	9.58315e-09	7.32622e-06	sneu_scaffold00030	895977	896000	24	+	0	0	0	35	98	45	SN3_03000220
SN3_00400065:E010	SN3_00400065	E010	27.6093	0.209212	32.7702	1.03725e-08	7.7645e-06	sneu_scaffold00004	122468	122491	24	+	37	36	38	2	4	12	SN3_00400065
SN3_10400005:E017	SN3_10400005	E017	8.44644	0.372563	32.72	1.06435e-08	7.80476e-06	sneu_scaffold00104	2687	2701	15	+	5	11	22	0	0	0	SN3_10400005
SN3_01500195:E002	SN3_01500195	E002	28.1594	0.263288	32.1277	1.44367e-08	1.03745e-05	sneu_scaffold00015	642436	642464	29	-	0	0	0	60	125	79	SN3_01500195
SN3_00900025:E004	SN3_00900025	E004	39.0714	0.158223	31.9215	1.60532e-08	1.11948e-05	sneu_scaffold00009	149130	149202	73	-	9	11	14	62	152	82	SN3_00900025
SN3_03900040:E001	SN3_03900040	E001	136.479	0.151598	31.9036	1.62013e-08	1.11948e-05	sneu_scaffold00039	120647	120661	15	+	106	218	182	26	132	63	SN3_03900040
SN3_03500080:E017	SN3_03500080	E017	13.807	0.342013	31.5913	1.90277e-08	1.28997e-05	sneu_scaffold00035	362221	362224	4	+	20	26	14	0	0	0	SN3_03500080
SN3_01100635:E002	SN3_01100635	E002	6.79458	0.387053	31.4667	2.0289e-08	1.35001e-05	sneu_scaffold00011	2450911	2450925	15	+	5	14	11	1	0	0	SN3_01100635
SN3_01200045:E014	SN3_01200045	E014	41.9362	0.197628	30.8272	2.82063e-08	1.84269e-05	sneu_scaffold00012	160271	160308	38	-	57	26	79	5	23	12	SN3_01200045
SN3_01000555:E040	SN3_01000555	E040	21.2068	0.237064	30.6867	3.03238e-08	1.94565e-05	sneu_scaffold00010	1892906	1892928	23	-	26	37	16	15	8	4	SN3_01000555
SN3_00600310:E008	SN3_00600310	E008	70.6928	0.117366	30.6362	3.11236e-08	1.96193e-05	sneu_scaffold00006	929751	929920	170	-	79	67	60	55	90	65	SN3_00600310
SN3_00700730:E011	SN3_00700730	E011	15.9313	0.318345	30.5387	3.27281e-08	2.0275e-05	sneu_scaffold00007	2192594	2192619	26	+	16	17	35	0	5	0	SN3_00700730
SN3_00300080:E013	SN3_00300080	E013	70.1288	0.106897	30.4664	3.39697e-08	2.06875e-05	sneu_scaffold00003	274160	274220	61	-	9	12	9	172	246	166	SN3_00300080
SN3_01000555:E039	SN3_01000555	E039	68.2913	0.131995	29.9993	4.32203e-08	2.54381e-05	sneu_scaffold00010	1892827	1892883	57	-	51	70	76	47	65	103	SN3_01000555
SN3_01200445:E011	SN3_01200445	E011	12.3177	0.392717	29.9693	4.38942e-08	2.54381e-05	sneu_scaffold00012	1645521	1645539	19	-	5	19	32	0	0	0	SN3_01200445
SN3_02500065:E003	SN3_02500065	E003	8.13212	0.355339	29.985	4.35393e-08	2.54381e-05	sneu_scaffold00025	138585	138595	11	+	7	7	22	0	0	0	SN3_02500065
SN3_03100085:E011	SN3_03100085	E011	5.17584	0.332027	29.9291	4.48134e-08	2.55586e-05	sneu_scaffold00031	569691	569702	12	-	7	9	6	1	0	0	SN3_03100085
SN3_01300355:E017	SN3_01300355	E017	10.0429	0.408274	29.7952	4.80177e-08	2.69582e-05	sneu_scaffold00013	1134605	1134635	31	+	4	24	18	0	0	0	SN3_01300355
SN3_01200110:E014	SN3_01200110	E014	28.3231	0.183834	29.7049	5.03079e-08	2.78094e-05	sneu_scaffold00012	377987	378030	44	-	19	38	19	21	57	28	SN3_01200110
SN3_01700175:E037	SN3_01700175	E037	8.04824	0.340497	29.2651	6.31211e-08	3.43637e-05	sneu_scaffold00017	843250	843254	5	-	5	20	10	0	0	3	SN3_01700175
SN3_02600385:E004	SN3_02600385	E004	44.1223	0.488564	29.0557	7.03265e-08	3.7715e-05	sneu_scaffold00026	1305298	1305327	30	+	36	70	87	7	0	0	SN3_02600385
SN3_03300285:E011	SN3_03300285	E011	10.9597	0.276472	28.7936	8.05162e-08	4.25445e-05	sneu_scaffold00033	1015849	1015859	11	-	10	21	11	4	7	3	SN3_03300285
SN3_01400085:E004	SN3_01400085	E004	20.9809	0.216158	28.6923	8.48417e-08	4.35493e-05	sneu_scaffold00014	226763	226774	12	+	28	33	27	0	2	5	SN3_01400085
SN3_02500270:E020	SN3_02500270	E020	585.052	0.1193	28.7044	8.4313e-08	4.35493e-05	sneu_scaffold00025	730220	730354	135	-	78	103	61	1172	2294	1485	SN3_02500270
SN3_00101140:E009	SN3_00101140	E009	23.9795	0.187002	28.4026	9.8535e-08	4.91731e-05	sneu_scaffold00001	3499442	3499519	78	+	0	0	0	54	103	67	SN3_00101140
SN3_00600310:E006	SN3_00600310	E006	1155.26	0.085643	28.4151	9.78978e-08	4.91731e-05	sneu_scaffold00006	929487	929671	185	-	217	338	275	2107	4332	2625	SN3_00600310
SN3_03900020:E016	SN3_03900020	E016	51.0118	0.15253	28.1194	1.14057e-07	5.61396e-05	sneu_scaffold00039	72137	72151	15	-	57	92	58	8	25	5	SN3_03900020
SN3_00103265:E012	SN3_00103265	E012	213.166	0.128072	28.0676	1.17151e-07	5.66724e-05	sneu_scaffold00001	10108360	10108450	91	-	10	7	9	350	992	620	SN3_00103265
SN3_03300085:E017	SN3_03300085	E017	19.6572	0.160596	28.0488	1.18294e-07	5.66724e-05	sneu_scaffold00033	296465	296472	8	-	25	27	19	5	11	14	SN3_03300085
SN3_00800040:E007	SN3_00800040	E007	26.4488	0.234759	27.9771	1.22763e-07	5.80393e-05	sneu_scaffold00008	140045	140084	40	-	0	0	0	53	115	80	SN3_00800040
SN3_00900190:E001	SN3_00900190	E001	18.4973	0.39857	27.9349	1.25465e-07	5.82955e-05	sneu_scaffold00009	796525	796551	27	+	22	14	44	1	0	0	SN3_00900190
SN3_03600280:E005	SN3_03600280	E005	9.63816	0.291042	27.9183	1.2655e-07	5.82955e-05	sneu_scaffold00036	858036	858062	27	+	0	0	0	41	14	29	SN3_03600280
SN3_00301840:E019	SN3_00301840	E019	10.7494	0.431326	27.8444	1.31475e-07	5.97976e-05	sneu_scaffold00003	6206624	6206632	9	-	7	8	33	0	0	0	SN3_00301840
SN3_00300290:E010	SN3_00300290	E010	5.6859	0.414695	27.7319	1.39347e-07	6.25861e-05	sneu_scaffold00003	931066	931109	44	-	11	7	6	0	0	0	SN3_00300290
SN3_01700380:E001	SN3_01700380	E001	5.25669	0.413987	27.6674	1.4407e-07	6.39082e-05	sneu_scaffold00017	1459579	1459581	3	+	11	6	5	0	0	0	SN3_01700380
SN3_01500720:E024	SN3_01500720	E024	11.2919	0.220592	27.5027	1.56877e-07	6.79125e-05	sneu_scaffold00015	2238859	2238882	24	-	9	20	18	2	2	3	SN3_01500720
SN3_01800290:E014	SN3_01800290	E014	23.276	0.211009	27.5136	1.55991e-07	6.79125e-05	sneu_scaffold00018	972278	972303	26	-	0	0	0	68	81	64	SN3_01800290
SN3_00500380:E004	SN3_00500380	E004	5.99156	0.375267	27.4795	1.58771e-07	6.79141e-05	sneu_scaffold00005	1250683	1250697	15	+	1	0	0	9	25	20	SN3_00500380
SN3_01500450:E012	SN3_01500450	E012	13.4012	0.225124	27.4147	1.6418e-07	6.94018e-05	sneu_scaffold00015	1388872	1388881	10	+	0	0	0	35	53	36	SN3_01500450
SN3_00800825:E012	SN3_00800825	E012	21.9145	0.193373	27.2943	1.74728e-07	7.30019e-05	sneu_scaffold00008	2631236	2631281	46	-	0	0	0	40	110	58	SN3_00800825
SN3_01100285:E023	SN3_01100285	E023	4.88653	0.395784	27.1701	1.86322e-07	7.69509e-05	sneu_scaffold00011	985222	985228	7	-	8	8	5	0	0	0	SN3_01100285
SN3_00201885:E004	SN3_00201885	E004	17.9249	0.294301	27.0432	1.98959e-07	7.94311e-05	sneu_scaffold00002	6299323	6299371	49	-	0	0	0	33	68	66	SN3_00201885
SN3_00400190:E014	SN3_00400190	E014	14.5702	0.270018	27.0715	1.96064e-07	7.94311e-05	sneu_scaffold00004	554322	554357	36	-	0	0	0	37	51	46	SN3_00400190
SN3_00600200:E015	SN3_00600200	E015	12.9471	0.265995	27.0617	1.9706e-07	7.94311e-05	sneu_scaffold00006	586776	586788	13	-	15	27	13	3	1	0	SN3_00600200
SN3_03900040:E006	SN3_03900040	E006	80.2975	0.114128	26.9914	2.04361e-07	8.06912e-05	sneu_scaffold00039	121416	121566	151	+	21	42	22	131	315	133	SN3_03900040
SN3_00600200:E017	SN3_00600200	E017	24.8429	0.261351	26.7336	2.33531e-07	9.09342e-05	sneu_scaffold00006	586889	586910	22	-	23	29	51	3	12	0	SN3_00600200
SN3_02300610:E033	SN3_02300610	E033	14.1895	0.264507	26.7184	2.35364e-07	9.09342e-05	sneu_scaffold00023	2044559	2044600	42	+	1	0	0	27	77	29	SN3_02300610
SN3_02300385:E014	SN3_02300385	E014	24.0555	0.166745	26.6967	2.38023e-07	9.09831e-05	sneu_scaffold00023	1302277	1302306	30	+	1	1	0	50	111	61	SN3_02300385
SN3_01600145:E036	SN3_01600145	E036	14.3521	0.212971	26.6546	2.43265e-07	9.20081e-05	sneu_scaffold00016	528421	528429	9	-	0	0	0	45	50	36	SN3_01600145
SN3_03400040:E001	SN3_03400040	E001	6.53305	0.332797	26.6027	2.49898e-07	9.3532e-05	sneu_scaffold00034	85255	85263	9	+	10	5	13	0	0	0	SN3_03400040
SN3_01300355:E015	SN3_01300355	E015	10.9948	0.317429	26.4911	2.64759e-07	9.80728e-05	sneu_scaffold00013	1134523	1134551	29	+	13	26	8	1	0	2	SN3_01300355
SN3_00301540:E014	SN3_00301540	E014	5.488	0.346597	26.4495	2.70525e-07	9.91861e-05	sneu_scaffold00003	4877373	4877386	14	-	0	0	0	14	23	14	SN3_00301540
SN3_00100700:E003	SN3_00100700	E003	63.2228	0.178799	26.4023	2.77205e-07	0.000100462	sneu_scaffold00001	2287362	2287394	33	-	0	0	0	123	252	215	SN3_00100700
SN3_03300085:E005	SN3_03300085	E005	153.268	0.140878	26.3857	2.79596e-07	0.000100462	sneu_scaffold00033	295529	295746	218	-	12	7	19	248	725	400	SN3_03300085
SN3_01200580:E008	SN3_01200580	E008	34.1437	0.219981	26.3097	2.90818e-07	0.000103459	sneu_scaffold00012	2133842	2133886	45	+	1	26	9	48	147	58	SN3_01200580
SN3_01100800:E008	SN3_01100800	E008	11.7467	0.250365	26.0927	3.25408e-07	0.00011463	sneu_scaffold00011	2997386	2997437	52	-	0	0	0	35	45	28	SN3_01100800
SN3_01600475:E027	SN3_01600475	E027	11.355	0.268729	26.0504	3.32624e-07	0.000114918	sneu_scaffold00016	1733914	1733935	22	-	0	0	0	29	51	26	SN3_01600475
SN3_02100025:E004	SN3_02100025	E004	9.51217	0.303648	26.0611	3.30773e-07	0.000114918	sneu_scaffold00021	46803	46815	13	+	20	5	14	1	0	0	SN3_02100025
SN3_01200375:E004	SN3_01200375	E004	5.52566	0.400902	25.8029	3.78117e-07	0.000129392	sneu_scaffold00012	1240847	1240860	14	+	0	0	0	8	30	15	SN3_01200375
SN3_00102800:E002	SN3_00102800	E002	23.913	0.222915	25.6742	4.04201e-07	0.000137013	sneu_scaffold00001	8665080	8665084	5	-	41	41	17	2	3	2	SN3_00102800
SN3_01200445:E021	SN3_01200445	E021	6.35938	0.365488	25.5372	4.33931e-07	0.000145716	sneu_scaffold00012	1646017	1646032	16	-	8	15	5	0	0	0	SN3_01200445
SN3_04700060:E035	SN3_04700060	E035	47.9393	0.171438	25.4586	4.51987e-07	0.000150373	sneu_scaffold00047	261571	261597	27	-	63	82	61	1	4	2	SN3_04700060
SN3_00400465:E019	SN3_00400465	E019	28.204	0.2082	25.2976	4.91332e-07	0.000161964	sneu_scaffold00004	1585045	1585047	3	+	25	38	57	0	5	6	SN3_00400465
SN3_01100885:E015	SN3_01100885	E015	11.0604	0.237714	25.2347	5.07602e-07	0.000164312	sneu_scaffold00011	3309783	3309827	45	-	0	0	0	40	36	24	SN3_01100885
SN3_02600330:E007	SN3_02600330	E007	33.1824	0.199766	25.2382	5.06679e-07	0.000164312	sneu_scaffold00026	1200493	1200545	53	-	0	4	0	70	143	90	SN3_02600330
SN3_01900145:E007	SN3_01900145	E007	26.1307	0.208184	25.049	5.5891e-07	0.000179305	sneu_scaffold00019	371995	372009	15	-	0	0	0	40	132	77	SN3_01900145
SN3_00600200:E018	SN3_00600200	E018	20.4284	0.505453	24.9987	5.73693e-07	0.00018085	sneu_scaffold00006	586972	586981	10	-	62	9	10	0	0	0	SN3_00600200
SN3_01900060:E002	SN3_01900060	E002	17.8941	0.315371	24.9984	5.73793e-07	0.00018085	sneu_scaffold00019	159190	159222	33	+	0	0	0	26	114	34	SN3_01900060
SN3_00500295:E019	SN3_00500295	E019	9.53213	0.285695	24.8683	6.13826e-07	0.000191786	sneu_scaffold00005	1056399	1056431	33	+	0	0	0	17	30	41	SN3_00500295
SN3_01800190:E009	SN3_01800190	E009	10.1879	0.292094	24.8129	6.31725e-07	0.000195677	sneu_scaffold00018	679978	680026	49	-	0	0	0	13	63	23	SN3_01800190
SN3_00900295:E016	SN3_00900295	E016	15.5959	0.239758	24.7556	6.50801e-07	0.000199863	sneu_scaffold00009	1147242	1147270	29	+	0	0	0	36	77	34	SN3_00900295
SN3_06400005:E004	SN3_06400005	E004	16.1215	0.269163	24.6841	6.75381e-07	0.000205653	sneu_scaffold00064	31795	31829	35	-	2	0	0	28	92	30	SN3_06400005
SN3_00202120:E019	SN3_00202120	E019	1096.23	0.0781305	24.5155	7.37142e-07	0.000222573	sneu_scaffold00002	6983191	6983317	127	-	116	154	137	2241	4601	2573	SN3_00202120
SN3_00101255:E022	SN3_00101255	E022	16.2016	0.168156	24.4186	7.75149e-07	0.000232099	sneu_scaffold00001	3761515	3761550	36	-	14	18	18	6	26	14	SN3_00101255
SN3_01600205:E004	SN3_01600205	E004	23.2259	0.150958	24.3121	8.19212e-07	0.000243265	sneu_scaffold00016	737544	737581	38	+	22	38	38	4	3	3	SN3_01600205
SN3_01900790:E017	SN3_01900790	E017	18.2588	0.190022	24.2884	8.29385e-07	0.000244268	sneu_scaffold00019	2389451	2389462	12	-	0	0	1	42	82	45	SN3_01900790
SN3_01200915:E013	SN3_01200915	E013	12.0989	0.285583	24.262	8.40825e-07	0.000245623	sneu_scaffold00012	3322705	3322709	5	-	11	25	18	0	0	0	SN3_01200915
SN3_01600750:E002	SN3_01600750	E002	40.1404	0.240213	24.1222	9.04108e-07	0.00026198	sneu_scaffold00016	2683813	2683823	11	+	67	44	54	4	6	3	SN3_01600750
SN3_00200025:E031	SN3_00200025	E031	11.9272	0.378391	23.9385	9.94622e-07	0.000285902	sneu_scaffold00002	180430	180457	28	-	25	16	9	0	0	0	SN3_00200025
SN3_00102910:E003	SN3_00102910	E003	7.87728	0.27923	23.8487	1.04212e-06	0.000297178	sneu_scaffold00001	8998304	8998347	44	+	0	0	0	22	26	24	SN3_00102910
SN3_02100670:E001	SN3_02100670	E001	13.5157	0.249497	23.8227	1.05628e-06	0.000298844	sneu_scaffold00021	2238386	2238404	19	+	7	42	11	1	2	1	SN3_02100670
SN3_01400280:E005	SN3_01400280	E005	9.25398	0.408126	23.7958	1.07115e-06	0.000300684	sneu_scaffold00014	948616	948622	7	+	24	5	8	1	0	0	SN3_01400280
SN3_00500380:E001	SN3_00500380	E001	4.09988	0.461954	23.7667	1.08746e-06	0.000302895	sneu_scaffold00005	1249740	1249745	6	+	0	0	0	15	13	9	SN3_00500380
SN3_01900800:E002	SN3_01900800	E002	9.03275	0.338002	23.7291	1.1089e-06	0.000306493	sneu_scaffold00019	2403851	2403856	6	+	10	20	10	0	0	0	SN3_01900800
SN3_00103265:E041	SN3_00103265	E041	34.1688	0.129883	23.7084	1.1209e-06	0.000307442	sneu_scaffold00001	10112042	10112056	15	-	33	33	41	16	42	32	SN3_00103265
SN3_00201510:E023	SN3_00201510	E023	54.5024	0.18821	23.5595	1.21109e-06	0.000329665	sneu_scaffold00002	4929884	4929931	48	-	1	2	0	117	251	138	SN3_00201510
SN3_03300230:E006	SN3_03300230	E006	8.5401	0.285555	23.4424	1.2871e-06	0.00034772	sneu_scaffold00033	800925	800954	30	+	0	0	0	19	31	29	SN3_03300230
SN3_00800660:E004	SN3_00800660	E004	40.4635	0.182566	23.4209	1.30157e-06	0.000349006	sneu_scaffold00008	2178819	2178861	43	+	0	0	0	45	201	141	SN3_00800660
SN3_02400360:E019	SN3_02400360	E019	8.43797	0.266984	23.3813	1.32865e-06	0.000353627	sneu_scaffold00024	1176285	1176319	35	-	0	0	0	30	25	21	SN3_02400360
SN3_00800570:E001	SN3_00800570	E001	5.22603	0.387438	23.3366	1.35987e-06	0.000356652	sneu_scaffold00008	1900237	1900252	16	+	6	9	8	0	0	0	SN3_00800570
SN3_02500235:E002	SN3_02500235	E002	19.7537	0.235065	23.3485	1.35151e-06	0.000356652	sneu_scaffold00025	571830	571886	57	+	0	0	0	44	102	41	SN3_02500235
SN3_00102300:E016	SN3_00102300	E016	58.915	0.11377	23.19	1.46761e-06	0.00038212	sneu_scaffold00001	7013096	7013153	58	-	72	79	41	26	57	51	SN3_00102300
SN3_00401310:E003	SN3_00401310	E003	57.3298	0.314887	23.1514	1.49734e-06	0.000387057	sneu_scaffold00004	4840156	4840264	109	+	0	0	10	86	305	138	SN3_00401310
SN3_01200575:E030	SN3_01200575	E030	13.4125	0.179524	23.0078	1.61345e-06	0.000414092	sneu_scaffold00012	2130180	2130202	23	-	14	16	20	3	11	5	SN3_01200575
SN3_00100675:E015	SN3_00100675	E015	6.81924	0.383687	22.9533	1.65982e-06	0.000422972	sneu_scaffold00001	2232817	2232823	7	+	13	13	3	0	0	0	SN3_00100675
SN3_00301775:E007	SN3_00301775	E007	12.0921	0.253475	22.8225	1.7767e-06	0.000438767	sneu_scaffold00003	5855917	5855920	4	+	0	0	2	25	50	34	SN3_00301775
SN3_00400350:E025	SN3_00400350	E025	9.77131	0.277415	22.8386	1.76193e-06	0.000438767	sneu_scaffold00004	1096109	1096114	6	-	11	16	15	0	0	2	SN3_00400350
SN3_00500620:E003	SN3_00500620	E003	14.4964	0.259439	22.8159	1.78286e-06	0.000438767	sneu_scaffold00005	2105243	2105266	24	+	0	0	0	40	51	42	SN3_00500620
SN3_01500370:E001	SN3_01500370	E001	11.1263	0.442814	22.829	1.77069e-06	0.000438767	sneu_scaffold00015	1128217	1128222	6	+	14	27	7	0	0	2	SN3_01500370
SN3_02800390:E006	SN3_02800390	E006	11.5549	0.246755	22.8623	1.74036e-06	0.000438767	sneu_scaffold00028	1223468	1223503	36	+	0	0	1	30	53	23	SN3_02800390
SN3_02600410:E021	SN3_02600410	E021	29.2683	0.194309	22.7362	1.85835e-06	0.000454233	sneu_scaffold00026	1450066	1450075	10	-	18	29	68	11	17	5	SN3_02600410
SN3_01300555:E003	SN3_01300555	E003	16.5816	0.230365	22.6033	1.99146e-06	0.000483481	sneu_scaffold00013	1994222	1994263	42	-	1	10	4	26	64	36	SN3_01300555
SN3_00201835:E010	SN3_00201835	E010	28.9125	0.190847	22.5622	2.03449e-06	0.000488348	sneu_scaffold00002	6090398	6090471	74	-	0	0	2	64	101	98	SN3_00201835
SN3_02900050:E033	SN3_02900050	E033	111.601	0.35799	22.5582	2.03869e-06	0.000488348	sneu_scaffold00029	258071	258125	55	-	0	0	8	225	538	275	SN3_02900050
SN3_00400725:E007	SN3_00400725	E007	8.09477	0.441515	22.372	2.24621e-06	0.000534494	sneu_scaffold00004	2573030	2573048	19	-	0	0	0	11	53	15	SN3_00400725
SN3_00101255:E013	SN3_00101255	E013	8.58852	0.324157	22.2749	2.36274e-06	0.000558524	sneu_scaffold00001	3760450	3760469	20	-	5	13	16	0	5	5	SN3_00101255
SN3_00500415:E011	SN3_00500415	E011	6.88382	0.312622	22.1179	2.56405e-06	0.000602149	sneu_scaffold00005	1418393	1418409	17	-	9	10	11	0	0	0	SN3_00500415
SN3_01001025:E003	SN3_01001025	E003	79.8406	0.207696	22.0991	2.5893e-06	0.00060413	sneu_scaffold00010	3657656	3657682	27	-	11	3	15	126	374	195	SN3_01001025
SN3_00201125:E030	SN3_00201125	E030	6.70254	0.313637	22.0491	2.65766e-06	0.00061608	sneu_scaffold00002	3734956	3734992	37	-	0	0	0	12	22	28	SN3_00201125
SN3_03500090:E018	SN3_03500090	E018	174.197	0.0846737	21.9923	2.73742e-06	0.000630501	sneu_scaffold00035	375959	375999	41	-	196	190	143	118	245	119	SN3_03500090
SN3_02300385:E002	SN3_02300385	E002	42.9118	0.133884	21.9707	2.76842e-06	0.00063358	sneu_scaffold00023	1300688	1300727	40	+	46	62	29	18	54	36	SN3_02300385
SN3_01200445:E018	SN3_01200445	E018	13.8655	0.559642	21.9183	2.84502e-06	0.000644923	sneu_scaffold00012	1645757	1645769	13	-	17	3	40	0	0	0	SN3_01200445
SN3_03700060:E006	SN3_03700060	E006	13.8519	0.234779	21.9124	2.85388e-06	0.000644923	sneu_scaffold00037	182933	182962	30	-	0	0	0	39	70	21	SN3_03700060
SN3_01800635:E060	SN3_01800635	E060	14.4582	0.327683	21.8855	2.8941e-06	0.000645888	sneu_scaffold00018	2037582	2037604	23	-	0	0	0	30	88	21	SN3_01800635
SN3_05200005:E008	SN3_05200005	E008	7.04179	0.351074	21.8914	2.88531e-06	0.000645888	sneu_scaffold00052	138262	138281	20	+	0	0	0	12	50	7	SN3_05200005
SN3_02900150:E023	SN3_02900150	E023	33.046	0.286928	21.8335	2.97361e-06	0.000659536	sneu_scaffold00029	642494	642539	46	-	1	0	6	65	152	80	SN3_02900150
SN3_00101255:E004	SN3_00101255	E004	624.762	0.152659	21.7911	3.04007e-06	0.000664174	sneu_scaffold00001	3759729	3759809	81	-	57	141	68	1122	2509	1677	SN3_00101255
SN3_01500380:E007	SN3_01500380	E007	9.66622	0.284402	21.7849	3.04998e-06	0.000664174	sneu_scaffold00015	1175559	1175599	41	+	0	0	0	25	42	23	SN3_01500380
SN3_03300285:E006	SN3_03300285	E006	579.369	0.106234	21.8079	3.01361e-06	0.000664174	sneu_scaffold00033	1014711	1014898	188	-	99	33	34	1128	2460	1476	SN3_03300285
SN3_01300555:E004	SN3_01300555	E004	25.66	0.152152	21.7719	3.07066e-06	0.000664649	sneu_scaffold00013	1994425	1994464	40	-	18	42	39	6	20	8	SN3_01300555
SN3_00103305:E038	SN3_00103305	E038	6.68653	0.3096	21.7347	3.1307e-06	0.000673589	sneu_scaffold00001	10233988	10234012	25	-	0	0	0	17	27	18	SN3_00103305
SN3_01001025:E005	SN3_01001025	E005	7.0585	0.27242	21.6606	3.25399e-06	0.000689083	sneu_scaffold00010	3659298	3659343	46	-	9	5	11	4	3	4	SN3_01001025
SN3_02200540:E036	SN3_02200540	E036	14.4624	0.357139	21.657	3.26025e-06	0.000689083	sneu_scaffold00022	1805525	1805539	15	-	10	40	11	0	7	3	SN3_02200540
SN3_02900225:E013	SN3_02900225	E013	51.8833	0.120646	21.6783	3.22423e-06	0.000689083	sneu_scaffold00029	872956	872972	17	+	61	64	62	40	19	18	SN3_02900225
SN3_00501055:E012	SN3_00501055	E012	11.7205	0.242153	21.6169	3.32904e-06	0.000699508	sneu_scaffold00005	3753015	3753059	45	-	0	0	0	24	45	40	SN3_00501055
SN3_00900815:E020	SN3_00900815	E020	18.0635	0.219291	21.5663	3.41806e-06	0.000709909	sneu_scaffold00009	2982399	2982436	38	-	0	0	0	27	104	43	SN3_00900815
SN3_02200010:E005	SN3_02200010	E005	15.7666	0.224258	21.5747	3.40312e-06	0.000709909	sneu_scaffold00022	101739	101775	37	+	12	42	10	4	9	2	SN3_02200010
SN3_00401245:E015	SN3_00401245	E015	15.1217	0.195213	21.49	3.55677e-06	0.000734472	sneu_scaffold00004	4614071	4614106	36	-	0	1	1	34	55	47	SN3_00401245
SN3_00300415:E009	SN3_00300415	E009	7.85517	0.322014	21.4292	3.67139e-06	0.000749527	sneu_scaffold00003	1254689	1254713	25	-	0	0	0	24	29	19	SN3_00300415
SN3_01500255:E012	SN3_01500255	E012	9.00021	0.340174	21.433	3.66419e-06	0.000749527	sneu_scaffold00015	805996	806005	10	+	0	0	0	16	56	15	SN3_01500255
SN3_03100035:E006	SN3_03100035	E006	9.41013	0.26478	21.3982	3.73119e-06	0.000757432	sneu_scaffold00031	278026	278033	8	+	0	1	0	17	37	32	SN3_03100035
SN3_02300630:E019	SN3_02300630	E019	11.1403	0.254732	21.3072	3.91267e-06	0.00078981	sneu_scaffold00023	2179559	2179584	26	+	0	0	0	27	56	22	SN3_02300630
SN3_02800485:E014	SN3_02800485	E014	17.5162	0.253327	21.2943	3.93903e-06	0.000790689	sneu_scaffold00028	1573901	1573954	54	-	0	0	0	60	73	28	SN3_02800485
SN3_00202120:E025	SN3_00202120	E025	9.22884	0.43026	21.2703	3.98871e-06	0.000796212	sneu_scaffold00002	6984067	6984080	14	-	19	3	14	0	2	3	SN3_00202120
SN3_00501065:E003	SN3_00501065	E003	40.0016	0.151914	21.2412	4.04959e-06	0.0008039	sneu_scaffold00005	3764271	3764294	24	+	44	58	36	15	56	10	SN3_00501065
SN3_02400520:E006	SN3_02400520	E006	14.9766	0.157718	21.2166	4.10194e-06	0.000809818	sneu_scaffold00024	1834480	1834510	31	+	15	26	17	4	7	6	SN3_02400520
SN3_00301535:E032	SN3_00301535	E032	9.52389	0.402521	21.1569	4.23166e-06	0.000830863	sneu_scaffold00003	4850923	4850934	12	-	8	29	6	0	0	0	SN3_00301535
SN3_02200150:E015	SN3_02200150	E015	14.0086	0.271396	21.1212	4.31134e-06	0.000837356	sneu_scaffold00022	575053	575080	28	-	0	2	0	23	67	39	SN3_02200150
SN3_03900220:E041	SN3_03900220	E041	28.6508	0.200168	21.124	4.30503e-06	0.000837356	sneu_scaffold00039	666754	666845	92	-	3	1	0	50	107	101	SN3_03900220
SN3_02800195:E020	SN3_02800195	E020	17.9158	0.140468	21.1016	4.35567e-06	0.000841416	sneu_scaffold00028	577783	577795	13	-	18	28	21	6	11	8	SN3_02800195
SN3_03600285:E006	SN3_03600285	E006	6.22917	0.404059	21.0797	4.40567e-06	0.000846526	sneu_scaffold00036	900613	900652	40	-	0	0	0	7	34	19	SN3_03600285
SN3_02000445:E004	SN3_02000445	E004	16.0074	0.375751	21.0583	4.4551e-06	0.000851469	sneu_scaffold00020	1642302	1642315	14	+	7	48	18	1	0	0	SN3_02000445
SN3_01800265:E015	SN3_01800265	E015	26.8592	0.191559	21.014	4.55932e-06	0.000862215	sneu_scaffold00018	868610	868626	17	+	1	0	0	40	152	64	SN3_01800265
SN3_02400140:E008	SN3_02400140	E008	8.35235	0.298329	21.0171	4.55204e-06	0.000862215	sneu_scaffold00024	440235	440245	11	-	0	0	0	9	35	35	SN3_02400140
SN3_00100675:E017	SN3_00100675	E017	14.3683	0.249112	20.9621	4.68464e-06	0.000881277	sneu_scaffold00001	2233147	2233177	31	+	0	0	0	18	70	49	SN3_00100675
SN3_00900015:E004	SN3_00900015	E004	7.92879	0.345818	20.9231	4.78084e-06	0.000887364	sneu_scaffold00009	65411	65435	25	+	0	0	0	17	40	18	SN3_00900015
SN3_01200395:E013	SN3_01200395	E013	9.4911	0.276654	20.919	4.79109e-06	0.000887364	sneu_scaffold00012	1454087	1454096	10	-	1	0	0	19	51	18	SN3_01200395
SN3_01500720:E011	SN3_01500720	E011	603.053	0.0856942	20.9354	4.75043e-06	0.000887364	sneu_scaffold00015	2237708	2237821	114	-	98	109	105	1015	2541	1464	SN3_01500720
SN3_00901030:E005	SN3_00901030	E005	19.5399	0.19638	20.8027	5.09108e-06	0.00093809	sneu_scaffold00009	3932614	3932652	39	+	0	3	1	52	84	38	SN3_00901030
SN3_01300080:E009	SN3_01300080	E009	241.864	0.0936928	20.7847	5.13932e-06	0.000942147	sneu_scaffold00013	160203	160248	46	-	79	65	67	364	885	567	SN3_01300080
SN3_01500490:E016	SN3_01500490	E016	35.7562	0.136455	20.7392	5.26262e-06	0.000959854	sneu_scaffold00015	1531519	1531591	73	+	7	5	9	65	111	110	SN3_01500490
SN3_00500885:E001	SN3_00500885	E001	22.8835	0.160152	20.7175	5.32276e-06	0.000965919	sneu_scaffold00005	2836116	2836152	37	+	31	23	28	12	12	10	SN3_00500885
SN3_02200185:E004	SN3_02200185	E004	12.3174	0.390585	20.7068	5.3526e-06	0.000966453	sneu_scaffold00022	633850	633871	22	+	0	0	0	9	73	38	SN3_02200185
SN3_01800675:E003	SN3_01800675	E003	10.6233	0.311656	20.6612	5.48161e-06	0.000984799	sneu_scaffold00018	2124740	2124759	20	+	0	0	0	16	66	21	SN3_01800675
SN3_00103005:E003	SN3_00103005	E003	17.3489	0.238855	20.5571	5.78796e-06	0.00103466	sneu_scaffold00001	9344500	9344531	32	+	0	0	0	40	89	35	SN3_00103005
SN3_00102335:E003	SN3_00102335	E003	13.7593	0.367209	20.4788	6.02944e-06	0.00106721	sneu_scaffold00001	7129275	7129276	2	-	21	29	7	0	5	1	SN3_00102335
SN3_00300315:E002	SN3_00300315	E002	6.46847	0.348233	20.4855	6.00854e-06	0.00106721	sneu_scaffold00003	969096	969104	9	+	14	8	5	0	0	0	SN3_00300315
SN3_00102590:E004	SN3_00102590	E004	27.6031	0.313901	20.442	6.14653e-06	0.0010826	sneu_scaffold00001	7906291	7906296	6	+	22	18	4	93	24	30	SN3_00102590
SN3_03800130:E011	SN3_03800130	E011	46.1339	0.137613	20.424	6.20461e-06	0.0010875	sneu_scaffold00038	419968	420038	71	+	5	6	5	70	193	138	SN3_03800130
SN3_00401210:E007	SN3_00401210	E007	14.4018	0.277284	20.3604	6.41436e-06	0.0011134	sneu_scaffold00004	4462260	4462267	8	-	13	22	29	0	0	0	SN3_00401210
SN3_00700730:E005	SN3_00700730	E005	37.4785	0.115221	20.3688	6.38641e-06	0.0011134	sneu_scaffold00007	2191821	2191834	14	+	44	37	35	23	34	39	SN3_00700730
SN3_03100065:E013	SN3_03100065	E013	17.0471	0.241651	20.3371	6.49305e-06	0.00112164	sneu_scaffold00031	490649	490690	42	-	0	0	3	31	72	51	SN3_03100065
SN3_00200435:E003	SN3_00200435	E003	16.707	0.260096	20.3108	6.58281e-06	0.00113171	sneu_scaffold00002	1322855	1322903	49	-	0	0	0	32	81	45	SN3_00200435
SN3_01000080:E004	SN3_01000080	E004	20.5342	0.325214	20.2921	6.6476e-06	0.0011374	sneu_scaffold00010	305578	305655	78	+	0	0	0	26	123	50	SN3_01000080
SN3_00200135:E019	SN3_00200135	E019	9.22244	0.248406	20.2113	6.93435e-06	0.00118084	sneu_scaffold00002	526814	526819	6	-	11	16	13	0	0	1	SN3_00200135
SN3_00400590:E023	SN3_00400590	E023	10.5247	0.31799	20.144	7.1825e-06	0.00121733	sneu_scaffold00004	2030173	2030176	4	+	17	10	18	0	0	0	SN3_00400590
SN3_00500195:E030	SN3_00500195	E030	17.1477	0.147934	20.1159	7.28869e-06	0.00122953	sneu_scaffold00005	697622	697636	15	+	10	15	18	22	27	19	SN3_00500195
SN3_00103265:E017	SN3_00103265	E017	1119.12	0.0951729	20.0946	7.37053e-06	0.00123177	sneu_scaffold00001	10108580	10108700	121	-	133	229	187	2059	4808	2523	SN3_00103265
SN3_01500390:E003	SN3_01500390	E003	12.1139	0.427586	20.1016	7.34347e-06	0.00123177	sneu_scaffold00015	1211090	1211091	2	+	10	32	10	0	0	5	SN3_01500390
SN3_00900925:E007	SN3_00900925	E007	18.68	0.236067	20.0467	7.55749e-06	0.00125717	sneu_scaffold00009	3469315	3469325	11	-	1	0	0	30	91	54	SN3_00900925
SN3_00201755:E027	SN3_00201755	E027	9.84921	0.352512	19.982	7.81754e-06	0.00127101	sneu_scaffold00002	5808688	5808703	16	-	21	11	8	2	0	0	SN3_00201755
SN3_00300700:E005	SN3_00300700	E005	21.0653	0.167457	19.9847	7.8063e-06	0.00127101	sneu_scaffold00003	2079246	2079284	39	+	7	4	3	47	85	34	SN3_00300700
SN3_00900520:E005	SN3_00900520	E005	233.216	0.123281	19.9961	7.76009e-06	0.00127101	sneu_scaffold00009	1838283	1838376	94	+	13	38	49	377	1029	594	SN3_00900520
SN3_01900030:E004	SN3_01900030	E004	33.7287	0.10837	19.9831	7.81285e-06	0.00127101	sneu_scaffold00019	70230	70268	39	+	19	31	24	36	69	53	SN3_01900030
SN3_02300450:E001	SN3_02300450	E001	4.77716	0.377704	19.984	7.80944e-06	0.00127101	sneu_scaffold00023	1466033	1466034	2	+	5	5	11	0	0	0	SN3_02300450
SN3_00100080:E001	SN3_00100080	E001	3.87388	0.533553	19.9481	7.95746e-06	0.00127643	sneu_scaffold00001	255690	255699	10	+	4	3	10	0	0	0	SN3_00100080
SN3_00202380:E005	SN3_00202380	E005	13.4907	0.224207	19.956	7.9243e-06	0.00127643	sneu_scaffold00002	7928173	7928195	23	+	0	0	0	32	52	41	SN3_00202380
SN3_04100170:E008	SN3_04100170	E008	8.23452	0.284086	19.9552	7.92769e-06	0.00127643	sneu_scaffold00041	617664	617693	30	+	0	0	0	20	30	26	SN3_04100170
SN3_00102190:E007	SN3_00102190	E007	40.0795	0.149216	19.9168	8.08846e-06	0.00128776	sneu_scaffold00001	6668430	6668485	56	-	4	0	4	71	199	93	SN3_00102190
SN3_00700470:E019	SN3_00700470	E019	11.6361	0.243787	19.9091	8.12142e-06	0.00128776	sneu_scaffold00007	1307833	1307845	13	-	1	1	0	43	39	19	SN3_00700470
SN3_02600410:E012	SN3_02600410	E012	60.9182	0.203007	19.9057	8.13564e-06	0.00128776	sneu_scaffold00026	1449103	1449155	53	-	6	6	4	94	315	139	SN3_02600410
SN3_00800280:E002	SN3_00800280	E002	7.07163	0.32214	19.8968	8.17357e-06	0.00128809	sneu_scaffold00008	891605	891614	10	+	13	9	8	0	0	0	SN3_00800280
SN3_00300725:E004	SN3_00300725	E004	6.5813	0.308386	19.8781	8.25387e-06	0.00129507	sneu_scaffold00003	2192126	2192134	9	-	4	8	17	1	0	0	SN3_00300725
SN3_00300300:E010	SN3_00300300	E010	666.191	0.128993	19.8492	8.37961e-06	0.00130341	sneu_scaffold00003	948475	948640	166	-	140	188	104	1104	2764	1494	SN3_00300300
SN3_01900495:E017	SN3_01900495	E017	6.88237	0.315002	19.8528	8.36381e-06	0.00130341	sneu_scaffold00019	1451911	1451919	9	-	0	0	0	20	24	19	SN3_01900495
SN3_02600095:E027	SN3_02600095	E027	17.1422	0.214535	19.8262	8.48126e-06	0.00131353	sneu_scaffold00026	415053	415095	43	-	0	0	0	44	77	39	SN3_02600095
SN3_01000380:E015	SN3_01000380	E015	10.5017	0.257289	19.7345	8.89809e-06	0.00136631	sneu_scaffold00010	1405290	1405344	55	-	1	0	0	21	52	24	SN3_01000380
SN3_01100090:E001	SN3_01100090	E001	11.3307	0.287138	19.7418	8.86389e-06	0.00136631	sneu_scaffold00011	323972	323979	8	-	0	0	0	30	25	47	SN3_01100090
SN3_00102595:E040	SN3_00102595	E040	14.3186	0.289595	19.6882	9.11616e-06	0.00139384	sneu_scaffold00001	7944275	7944336	62	-	2	0	0	33	62	34	SN3_00102595
SN3_02500320:E001	SN3_02500320	E001	7.80422	0.299369	19.6684	9.21101e-06	0.00140238	sneu_scaffold00025	829547	829548	2	+	9	16	9	0	1	0	SN3_02500320
SN3_01300080:E012	SN3_01300080	E012	9.51573	0.506112	19.6282	9.4072e-06	0.0014262	sneu_scaffold00013	161202	161220	19	-	3	18	22	1	0	0	SN3_01300080
SN3_00700580:E002	SN3_00700580	E002	28.0492	0.203694	19.5604	9.74691e-06	0.0014715	sneu_scaffold00007	1616920	1616942	23	+	13	34	19	29	54	41	SN3_00700580
SN3_00401395:E004	SN3_00401395	E004	7.28687	0.404388	19.4965	1.00784e-05	0.00150465	sneu_scaffold00004	5077555	5077567	13	-	0	0	0	9	32	28	SN3_00401395
SN3_01600220:E003	SN3_01600220	E003	10.0404	0.304294	19.4966	1.00779e-05	0.00150465	sneu_scaffold00016	791015	791023	9	+	0	0	0	19	63	15	SN3_01600220
SN3_03300180:E002	SN3_03300180	E002	5.85467	0.439388	19.4939	1.00922e-05	0.00150465	sneu_scaffold00033	527865	527868	4	+	2	17	8	0	0	0	SN3_03300180
SN3_00600780:E002	SN3_00600780	E002	7.1974	0.318249	19.4785	1.01741e-05	0.0015106	sneu_scaffold00006	2611901	2611911	11	+	0	0	0	12	33	23	SN3_00600780
SN3_02900050:E038	SN3_02900050	E038	50.5371	0.272182	19.4126	1.0531e-05	0.00155716	sneu_scaffold00029	258873	258926	54	-	0	5	0	104	219	141	SN3_02900050
SN3_00500565:E002	SN3_00500565	E002	5.13392	0.462471	19.3987	1.06082e-05	0.00156214	sneu_scaffold00005	1915432	1915439	8	+	1	8	14	1	0	0	SN3_00500565
SN3_00700735:E015	SN3_00700735	E015	62.4484	0.186876	19.3233	1.10352e-05	0.00161839	sneu_scaffold00007	2212483	2212614	132	-	2	9	17	149	210	160	SN3_00700735
SN3_01000370:E010	SN3_01000370	E010	120.726	0.397917	19.3104	1.11097e-05	0.0016227	sneu_scaffold00010	1334704	1334755	52	+	31	100	23	216	99	452	SN3_01000370
SN3_01200445:E019	SN3_01200445	E019	5.76203	0.468656	19.2926	1.12142e-05	0.00163133	sneu_scaffold00012	1645803	1645818	16	-	5	18	3	0	0	0	SN3_01200445
SN3_00200110:E005	SN3_00200110	E005	8.54587	0.322523	19.2499	1.14678e-05	0.0016615	sneu_scaffold00002	422257	422282	26	-	0	0	0	27	37	15	SN3_00200110
SN3_00600125:E012	SN3_00600125	E012	7.5181	0.354035	19.2371	1.15447e-05	0.00166592	sneu_scaffold00006	446001	446004	4	-	11	12	9	1	0	0	SN3_00600125
SN3_00201975:E008	SN3_00201975	E008	180.707	0.25401	19.1771	1.19134e-05	0.00171224	sneu_scaffold00002	6590812	6590898	87	-	26	23	50	354	744	388	SN3_00201975
SN3_01900425:E025	SN3_01900425	E025	8.06839	0.270212	19.1361	1.21719e-05	0.00174243	sneu_scaffold00019	1204734	1204758	25	-	0	0	0	22	28	24	SN3_01900425
SN3_01100035:E005	SN3_01100035	E005	6.74684	0.296423	19.0525	1.27173e-05	0.001799	sneu_scaffold00011	169749	169766	18	+	11	11	6	1	1	0	SN3_01100035
SN3_01300350:E013	SN3_01300350	E013	19.05	0.234557	19.0539	1.27078e-05	0.001799	sneu_scaffold00013	1132394	1132417	24	-	3	0	0	48	87	36	SN3_01300350
SN3_01800690:E008	SN3_01800690	E008	8.22176	0.347771	19.0619	1.26547e-05	0.001799	sneu_scaffold00018	2203239	2203287	49	+	0	1	1	15	40	19	SN3_01800690
SN3_00301800:E011	SN3_00301800	E011	11.4276	0.263161	19.0265	1.28915e-05	0.00181648	sneu_scaffold00003	5990596	5990621	26	-	0	0	0	17	51	40	SN3_00301800
SN3_01500125:E015	SN3_01500125	E015	35.6176	0.211585	18.9197	1.36335e-05	0.00191283	sneu_scaffold00015	377747	377821	75	-	0	6	6	66	166	81	SN3_01500125
SN3_03500085:E003	SN3_03500085	E003	60.4724	0.228315	18.913	1.36817e-05	0.00191283	sneu_scaffold00035	364040	364061	22	+	96	40	58	48	43	36	SN3_03500085
SN3_03700215:E022	SN3_03700215	E022	8.64034	0.502056	18.8994	1.37798e-05	0.00191908	sneu_scaffold00037	840417	840448	32	-	2	24	14	0	0	0	SN3_03700215
SN3_01200045:E013	SN3_01200045	E013	41.5829	0.188282	18.8774	1.39394e-05	0.00193382	sneu_scaffold00012	160240	160255	16	-	28	51	67	10	35	38	SN3_01200045
SN3_04700045:E007	SN3_04700045	E007	4.04231	0.65807	18.8263	1.43179e-05	0.00197867	sneu_scaffold00047	189260	189261	2	-	4	9	5	0	0	0	SN3_04700045
SN3_03900170:E009	SN3_03900170	E009	58.2976	0.289452	18.8185	1.43763e-05	0.00197914	sneu_scaffold00039	450422	450438	17	+	0	13	5	113	256	144	SN3_03900170
SN3_03100265:E006	SN3_03100265	E006	12.6692	0.241358	18.7936	1.45657e-05	0.00199756	sneu_scaffold00031	1214971	1214993	23	+	0	0	0	27	72	22	SN3_03100265
SN3_00900205:E004	SN3_00900205	E004	6.7321	0.344637	18.7675	1.47661e-05	0.00201203	sneu_scaffold00009	840384	840409	26	+	0	0	0	13	28	22	SN3_00900205
SN3_02400390:E004	SN3_02400390	E004	10.3761	0.280451	18.7653	1.47832e-05	0.00201203	sneu_scaffold00024	1277864	1277885	22	+	0	0	0	22	44	31	SN3_02400390
SN3_01300825:E031	SN3_01300825	E031	29.7382	0.242104	18.7534	1.48761e-05	0.00201704	sneu_scaffold00013	3055197	3055222	26	-	0	0	2	63	161	55	SN3_01300825
SN3_02200300:E009	SN3_02200300	E009	20.6998	0.293364	18.7278	1.50765e-05	0.00203652	sneu_scaffold00022	968053	968126	74	+	4	0	0	41	64	76	SN3_02200300
SN3_01200045:E008	SN3_01200045	E008	822.248	0.105364	18.7079	1.52346e-05	0.00205017	sneu_scaffold00012	159699	159736	38	-	173	214	137	1501	3304	1799	SN3_01200045
SN3_03200040:E001	SN3_03200040	E001	6.53593	0.559905	18.6932	1.53529e-05	0.00205073	sneu_scaffold00032	148619	148650	32	+	0	0	0	28	17	13	SN3_03200040
SN3_03600170:E007	SN3_03600170	E007	9.7275	0.24883	18.6935	1.53503e-05	0.00205073	sneu_scaffold00036	449672	449706	35	+	0	0	0	21	42	28	SN3_03600170
SN3_01800675:E013	SN3_01800675	E013	10.4854	0.517035	18.6741	1.55076e-05	0.00206372	sneu_scaffold00018	2141785	2141788	4	+	15	4	26	0	0	0	SN3_01800675
SN3_02200545:E002	SN3_02200545	E002	12.4841	0.217279	18.6082	1.60527e-05	0.00212837	sneu_scaffold00022	1807265	1807277	13	+	19	20	9	2	4	6	SN3_02200545
SN3_00100500:E004	SN3_00100500	E004	21.6522	0.271164	18.4722	1.72399e-05	0.00226144	sneu_scaffold00001	1650385	1650423	39	+	0	1	0	38	96	68	SN3_00100500
SN3_00701375:E011	SN3_00701375	E011	16.5689	0.316294	18.4716	1.72451e-05	0.00226144	sneu_scaffold00007	4215604	4215613	10	-	0	0	0	31	89	38	SN3_00701375
SN3_00900900:E003	SN3_00900900	E003	8.58368	0.270855	18.4755	1.72102e-05	0.00226144	sneu_scaffold00009	3337278	3337284	7	+	0	0	0	25	33	21	SN3_00900900
SN3_02800080:E001	SN3_02800080	E001	5.62425	0.390642	18.4338	1.75908e-05	0.00229838	sneu_scaffold00028	230079	230082	4	-	10	9	5	0	0	0	SN3_02800080
SN3_02600410:E022	SN3_02600410	E022	5.18423	0.357579	18.3707	1.81836e-05	0.00236723	sneu_scaffold00026	1450126	1450144	19	-	7	8	7	1	0	0	SN3_02600410
SN3_02700065:E009	SN3_02700065	E009	18.4134	0.229979	18.3069	1.88029e-05	0.00243902	sneu_scaffold00027	264279	264320	42	-	3	0	0	33	66	65	SN3_02700065
SN3_00200835:E008	SN3_00200835	E008	13.5249	0.244657	18.2997	1.88741e-05	0.00243944	sneu_scaffold00002	2723302	2723332	31	-	0	0	0	19	82	30	SN3_00200835
SN3_00600660:E006	SN3_00600660	E006	39.0399	0.170795	18.2644	1.92267e-05	0.00246745	sneu_scaffold00006	2183195	2183230	36	-	2	3	0	84	191	83	SN3_00600660
SN3_01000925:E003	SN3_01000925	E003	345.956	0.0801319	18.2643	1.92281e-05	0.00246745	sneu_scaffold00010	3232607	3232692	86	+	183	200	187	438	1101	497	SN3_01000925
SN3_01400280:E009	SN3_01400280	E009	38	0.270702	18.2422	1.94525e-05	0.00248736	sneu_scaffold00014	948749	948765	17	+	53	68	15	6	20	34	SN3_01400280
SN3_01400335:E008	SN3_01400335	E008	34.8393	0.231929	18.2084	1.98005e-05	0.00251397	sneu_scaffold00014	1111098	1111144	47	+	1	9	0	86	134	83	SN3_01400335
SN3_03900020:E009	SN3_03900020	E009	9.32454	0.368343	18.2145	1.97366e-05	0.00251397	sneu_scaffold00039	70982	70988	7	-	0	0	0	10	66	16	SN3_03900020
SN3_00900080:E017	SN3_00900080	E017	14.3086	0.227613	18.1675	2.02298e-05	0.00255942	sneu_scaffold00009	311300	311311	12	-	0	1	0	32	70	31	SN3_00900080
SN3_00202120:E029	SN3_00202120	E029	7.80178	0.582875	18.1483	2.04356e-05	0.00256139	sneu_scaffold00002	6984708	6984727	20	-	15	3	13	3	0	0	SN3_00202120
SN3_01000010:E014	SN3_01000010	E014	14.6001	0.2341	18.1483	2.04348e-05	0.00256139	sneu_scaffold00010	88450	88507	58	-	0	0	0	46	35	50	SN3_01000010
SN3_02400480:E018	SN3_02400480	E018	12.5477	0.31941	18.1461	2.04592e-05	0.00256139	sneu_scaffold00024	1678363	1678372	10	+	10	7	38	1	0	0	SN3_02400480
SN3_00400295:E004	SN3_00400295	E004	25.2773	0.308699	18.1302	2.06307e-05	0.0025739	sneu_scaffold00004	918475	918489	15	+	0	0	4	61	110	57	SN3_00400295
SN3_00101470:E006	SN3_00101470	E006	7.61776	0.566689	18.0957	2.10074e-05	0.00261183	sneu_scaffold00001	4497361	4497367	7	-	0	0	0	5	29	38	SN3_00101470
SN3_00301445:E005	SN3_00301445	E005	10.1882	0.253246	18.0754	2.12325e-05	0.00262167	sneu_scaffold00003	4604490	4604530	41	+	1	0	0	33	39	19	SN3_00301445
SN3_00400895:E002	SN3_00400895	E002	20.3704	0.274057	18.0812	2.11678e-05	0.00262167	sneu_scaffold00004	3308425	3308444	20	+	0	0	4	32	116	40	SN3_00400895
SN3_01000370:E006	SN3_01000370	E006	51.7793	0.211728	18.0658	2.13398e-05	0.00262589	sneu_scaffold00010	1333427	1333441	15	+	73	87	50	11	12	7	SN3_01000370
SN3_00900245:E004	SN3_00900245	E004	13.0353	0.2489	17.9968	2.21278e-05	0.00271357	sneu_scaffold00009	987797	987834	38	+	0	1	0	27	55	38	SN3_00900245
SN3_00900875:E012	SN3_00900875	E012	17.8663	0.236531	17.9176	2.30682e-05	0.00281926	sneu_scaffold00009	3232111	3232128	18	+	0	0	0	37	82	49	SN3_00900875
SN3_00700550:E011	SN3_00700550	E011	7.8683	0.352502	17.8986	2.32996e-05	0.00283789	sneu_scaffold00007	1510370	1510412	43	+	0	0	0	15	21	36	SN3_00700550
SN3_01600260:E005	SN3_01600260	E005	82.5254	0.13977	17.8634	2.37338e-05	0.00288101	sneu_scaffold00016	877711	877787	77	+	15	21	27	129	270	238	SN3_01600260
SN3_00200135:E014	SN3_00200135	E014	74.1895	0.115536	17.8151	2.4345e-05	0.00293885	sneu_scaffold00002	526130	526186	57	-	22	29	16	150	223	170	SN3_00200135
SN3_02000200:E012	SN3_02000200	E012	6.53762	0.352061	17.8128	2.43739e-05	0.00293885	sneu_scaffold00020	817519	817534	16	-	0	0	0	23	20	16	SN3_02000200
SN3_02400375:E009	SN3_02400375	E009	14.4476	0.312763	17.7844	2.4741e-05	0.00297314	sneu_scaffold00024	1212869	1212882	14	+	6	26	29	0	4	6	SN3_02400375
SN3_02700015:E006	SN3_02700015	E006	8.21867	0.328277	17.7658	2.49833e-05	0.00299225	sneu_scaffold00027	46043	46065	23	+	0	0	0	16	42	20	SN3_02700015
SN3_01800620:E008	SN3_01800620	E008	8.4883	0.571364	17.7468	2.52339e-05	0.00301223	sneu_scaffold00018	1971485	1971502	18	-	17	18	1	0	0	0	SN3_01800620
SN3_00201515:E006	SN3_00201515	E006	32.8447	0.435497	17.737	2.53651e-05	0.00301786	sneu_scaffold00002	4932443	4932446	4	+	39	55	42	13	2	0	SN3_00201515
SN3_01100020:E022	SN3_01100020	E022	8.47105	0.320974	17.7251	2.5524e-05	0.00302674	sneu_scaffold00011	144339	144366	28	-	0	0	0	25	26	26	SN3_01100020
SN3_00100605:E007	SN3_00100605	E007	11.6518	0.403294	17.6679	2.63029e-05	0.00310885	sneu_scaffold00001	2014964	2014978	15	-	0	0	0	12	54	45	SN3_00100605
SN3_01500630:E013	SN3_01500630	E013	27.0592	0.129016	17.5941	2.7344e-05	0.0032213	sneu_scaffold00015	1995850	1995896	47	-	23	28	31	18	30	29	SN3_01500630
SN3_00400540:E001	SN3_00400540	E001	9.26144	0.371074	17.5551	2.79107e-05	0.00327732	sneu_scaffold00004	1769482	1769483	2	-	3	10	19	5	5	10	SN3_00400540
SN3_00300080:E024	SN3_00300080	E024	6.0112	0.40363	17.5424	2.80972e-05	0.0032802	sneu_scaffold00003	274946	274954	9	-	13	5	7	0	0	0	SN3_00300080
SN3_01800620:E006	SN3_01800620	E006	5.27382	0.526021	17.541	2.81178e-05	0.0032802	sneu_scaffold00018	1970843	1970856	14	-	2	8	14	0	0	0	SN3_01800620
SN3_00102085:E007	SN3_00102085	E007	26.2723	0.303263	17.4975	2.87682e-05	0.00333442	sneu_scaffold00001	6368630	6368646	17	-	0	6	6	97	56	57	SN3_00102085
SN3_02300275:E001	SN3_02300275	E001	8.1285	0.362972	17.5028	2.86884e-05	0.00333442	sneu_scaffold00023	865916	865923	8	+	6	0	13	6	17	12	SN3_02300275
SN3_00201515:E004	SN3_00201515	E004	15.8299	0.30494	17.4877	2.89174e-05	0.00333982	sneu_scaffold00002	4931458	4931462	5	+	15	38	14	3	0	4	SN3_00201515
SN3_00500200:E014	SN3_00500200	E014	14.3224	0.217534	17.4822	2.90007e-05	0.00333982	sneu_scaffold00005	723859	723881	23	-	0	0	0	40	55	37	SN3_00500200
SN3_00900070:E001	SN3_00900070	E001	10.4375	0.355142	17.4671	2.92317e-05	0.00335567	sneu_scaffold00009	253036	253041	6	+	25	11	7	0	0	0	SN3_00900070
SN3_00900660:E011	SN3_00900660	E011	8.81989	0.322656	17.4223	2.99295e-05	0.00342483	sneu_scaffold00009	2448222	2448254	33	-	0	0	0	35	33	12	SN3_00900660
SN3_01500435:E011	SN3_01500435	E011	11.4991	0.281454	17.41	3.01242e-05	0.00343072	sneu_scaffold00015	1350604	1350606	3	+	12	21	9	7	2	8	SN3_01500435
SN3_02900230:E004	SN3_02900230	E004	10.0642	0.311385	17.407	3.01719e-05	0.00343072	sneu_scaffold00029	883009	883067	59	+	0	0	0	25	45	24	SN3_02900230
SN3_01300560:E025	SN3_01300560	E025	47.6896	0.134952	17.3709	3.07493e-05	0.00348534	sneu_scaffold00013	2010210	2010241	32	-	29	65	50	34	72	39	SN3_01300560
SN3_00701345:E006	SN3_00701345	E006	5.85757	0.399084	17.3269	3.14703e-05	0.00353362	sneu_scaffold00007	4104884	4104912	29	-	0	0	0	22	20	11	SN3_00701345
SN3_01600155:E013	SN3_01600155	E013	10.8225	0.241156	17.3292	3.14326e-05	0.00353362	sneu_scaffold00016	562694	562750	57	+	0	0	0	22	51	29	SN3_01600155
SN3_01600415:E013	SN3_01600415	E013	15.1176	0.289954	17.3371	3.13011e-05	0.00353362	sneu_scaffold00016	1501551	1501557	7	-	30	15	14	4	4	1	SN3_01600415
SN3_03200140:E002	SN3_03200140	E002	4.03133	1.01763	17.2911	3.20687e-05	0.0035896	sneu_scaffold00032	644375	644378	4	-	0	15	4	0	0	0	SN3_03200140
SN3_02500415:E056	SN3_02500415	E056	16.175	0.177563	17.2848	3.21751e-05	0.00359032	sneu_scaffold00025	1237633	1237640	8	-	11	31	24	3	6	5	SN3_02500415
SN3_00800675:E006	SN3_00800675	E006	7.18322	0.519614	17.2771	3.23058e-05	0.00359375	sneu_scaffold00008	2205051	2205074	24	+	0	0	0	16	30	21	SN3_00800675
SN3_01200915:E033	SN3_01200915	E033	12.7477	0.330995	17.2508	3.27568e-05	0.00362149	sneu_scaffold00012	3342081	3342129	49	-	1	1	0	12	64	42	SN3_01200915
SN3_02500605:E014	SN3_02500605	E014	5.80079	0.44317	17.2565	3.26575e-05	0.00362149	sneu_scaffold00025	1728001	1728014	14	+	13	4	7	0	0	0	SN3_02500605
SN3_02900215:E007	SN3_02900215	E007	5.98415	0.589205	17.2298	3.31194e-05	0.00365034	sneu_scaffold00029	827160	827168	9	+	12	3	8	2	2	0	SN3_02900215
SN3_00201205:E003	SN3_00201205	E003	232.029	0.105212	17.2104	3.34599e-05	0.0036766	sneu_scaffold00002	4023768	4023867	100	+	166	218	170	182	453	354	SN3_00201205
SN3_00300585:E005	SN3_00300585	E005	359.903	0.0933141	17.1985	3.36709e-05	0.00368604	sneu_scaffold00003	1870136	1870240	105	-	30	44	55	654	1595	875	SN3_00300585
SN3_00900245:E006	SN3_00900245	E006	11.3746	0.335503	17.1939	3.3751e-05	0.00368604	sneu_scaffold00009	987954	987964	11	+	0	0	0	18	41	47	SN3_00900245
SN3_00300770:E044	SN3_00300770	E044	11.6577	0.266845	17.175	3.40896e-05	0.00371173	sneu_scaffold00003	2306475	2306507	33	-	0	0	0	24	49	36	SN3_00300770
SN3_00600960:E004	SN3_00600960	E004	4.62797	0.370584	17.1633	3.42999e-05	0.00372335	sneu_scaffold00006	3300600	3300622	23	+	0	0	0	14	14	14	SN3_00600960
SN3_01800185:E012	SN3_01800185	E012	32.3316	0.159953	17.1462	3.46105e-05	0.00374575	sneu_scaffold00018	651021	651058	38	+	6	5	6	51	146	73	SN3_01800185
SN3_03400205:E002	SN3_03400205	E002	15.1301	0.267674	17.123	3.50347e-05	0.00378028	sneu_scaffold00034	642099	642112	14	+	26	11	22	4	1	5	SN3_03400205
SN3_00800365:E030	SN3_00800365	E030	10.662	0.228225	17.0744	3.59439e-05	0.00386677	sneu_scaffold00008	1148448	1148458	11	-	1	1	0	39	27	25	SN3_00800365
SN3_00301535:E029	SN3_00301535	E029	8.71686	0.278388	17.0485	3.64377e-05	0.00390819	sneu_scaffold00003	4850710	4850714	5	-	8	10	19	1	0	2	SN3_00301535
SN3_00300451:E008	SN3_00300451	E008	22.84	0.134775	17.0156	3.70736e-05	0.00396456	sneu_scaffold00003	1373190	1373252	63	-	21	22	30	9	29	20	SN3_00300451
SN3_02600210:E001	SN3_02600210	E001	2.70735	0.927116	16.9684	3.80068e-05	0.00405229	sneu_scaffold00026	810003	810013	11	+	0	0	0	8	4	12	SN3_02600210
SN3_01001055:E011	SN3_01001055	E011	25.1919	0.193556	16.9526	3.83238e-05	0.004074	sneu_scaffold00010	3711783	3711829	47	-	0	0	0	45	132	63	SN3_01001055
SN3_01400410:E003	SN3_01400410	E003	7.90458	0.377111	16.9303	3.87781e-05	0.00411014	sneu_scaffold00014	1306373	1306381	9	+	16	4	13	0	0	0	SN3_01400410
SN3_02700300:E004	SN3_02700300	E004	12.8941	0.50512	16.9209	3.89702e-05	0.00411834	sneu_scaffold00027	1196432	1196447	16	+	0	0	0	12	67	45	SN3_02700300
SN3_00102400:E001	SN3_00102400	E001	18.3419	0.26767	16.8887	3.96362e-05	0.00417644	sneu_scaffold00001	7337091	7337097	7	+	21	24	29	6	0	6	SN3_00102400
SN3_00300860:E023	SN3_00300860	E023	35.6928	0.163313	16.8681	4.00693e-05	0.00418863	sneu_scaffold00003	2612878	2612948	71	-	8	1	7	62	133	103	SN3_00300860
SN3_00301485:E008	SN3_00301485	E008	10.2784	0.522399	16.8666	4.01015e-05	0.00418863	sneu_scaffold00003	4683377	4683399	23	-	2	14	21	5	12	4	SN3_00301485
SN3_01400810:E009	SN3_01400810	E009	5.27928	0.358795	16.8761	3.99002e-05	0.00418863	sneu_scaffold00014	2896184	2896208	25	+	7	8	8	0	0	0	SN3_01400810
SN3_01000530:E012	SN3_01000530	E012	11.3188	0.343833	16.8553	4.03406e-05	0.00420139	sneu_scaffold00010	1822964	1822994	31	+	0	0	0	22	69	18	SN3_01000530
SN3_00300450:E023	SN3_00300450	E023	15.0993	0.29724	16.7384	4.29049e-05	0.00444305	sneu_scaffold00003	1375465	1375519	55	-	1	15	6	16	54	29	SN3_00300450
SN3_02300535:E023	SN3_02300535	E023	6.92139	0.342209	16.7382	4.29083e-05	0.00444305	sneu_scaffold00023	1666938	1666969	32	-	0	0	0	14	38	14	SN3_02300535
SN3_02300335:E006	SN3_02300335	E006	6.71641	0.376084	16.7236	4.32406e-05	0.00446459	sneu_scaffold00023	1087752	1087760	9	-	0	0	0	13	29	21	SN3_02300335
SN3_00800135:E010	SN3_00800135	E010	8.6534	0.309109	16.6935	4.39304e-05	0.00452281	sneu_scaffold00008	520181	520196	16	+	0	0	2	12	39	27	SN3_00800135
SN3_00600420:E008	SN3_00600420	E008	8.46466	0.339603	16.6785	4.42806e-05	0.0045329	sneu_scaffold00006	1461794	1461812	19	+	0	0	0	14	46	21	SN3_00600420
SN3_02100700:E003	SN3_02100700	E003	7.54382	0.310456	16.6825	4.41861e-05	0.0045329	sneu_scaffold00021	2308631	2308654	24	+	0	0	0	17	22	30	SN3_02100700
SN3_00200025:E020	SN3_00200025	E020	14.0274	0.37982	16.647	4.50215e-05	0.00459565	sneu_scaffold00002	177464	177488	25	-	9	26	26	4	0	0	SN3_00200025
SN3_02900065:E001	SN3_02900065	E001	15.0168	0.385761	16.6372	4.52558e-05	0.00460647	sneu_scaffold00029	305894	305904	11	+	29	15	17	4	0	0	SN3_02900065
SN3_00400830:E023	SN3_00400830	E023	52.4954	0.177779	16.5796	4.66495e-05	0.00468396	sneu_scaffold00004	3020466	3020512	47	-	54	72	68	8	42	29	SN3_00400830
SN3_01300505:E003	SN3_01300505	E003	3.66635	0.463202	16.5883	4.64373e-05	0.00468396	sneu_scaffold00013	1810604	1810621	18	-	5	7	4	0	0	0	SN3_01300505
SN3_03500085:E014	SN3_03500085	E014	183.391	0.170226	16.5945	4.62843e-05	0.00468396	sneu_scaffold00035	365120	365127	8	+	29	16	6	334	843	442	SN3_03500085
SN3_04100015:E013	SN3_04100015	E013	9.54687	0.292425	16.5788	4.66689e-05	0.00468396	sneu_scaffold00041	113782	113821	40	-	0	0	0	32	41	15	SN3_04100015
SN3_04200065:E005	SN3_04200065	E005	9.06469	0.294206	16.5981	4.61981e-05	0.00468396	sneu_scaffold00042	426705	426765	61	-	0	0	0	11	55	22	SN3_04200065
SN3_00200620:E011	SN3_00200620	E011	8.95869	0.28425	16.5457	4.7492e-05	0.00470092	sneu_scaffold00002	1924531	1924551	21	-	0	1	0	19	39	24	SN3_00200620
SN3_00500535:E018	SN3_00500535	E018	9.52792	0.373641	16.5508	4.73641e-05	0.00470092	sneu_scaffold00005	1817536	1817542	7	+	0	0	4	32	20	25	SN3_00500535
SN3_01500870:E018	SN3_01500870	E018	11.9575	0.318828	16.5476	4.74448e-05	0.00470092	sneu_scaffold00015	2801611	2801623	13	-	0	0	1	16	80	19	SN3_01500870
SN3_03100065:E001	SN3_03100065	E001	7.91618	0.420417	16.5539	4.72865e-05	0.00470092	sneu_scaffold00031	486199	486240	42	-	16	14	3	0	1	0	SN3_03100065
SN3_05400010:E013	SN3_05400010	E013	6.1211	0.322039	16.5516	4.73428e-05	0.00470092	sneu_scaffold00054	20861	20886	26	-	0	0	0	19	15	21	SN3_05400010
SN3_05400010:E017	SN3_05400010	E017	7.52684	0.398328	16.5349	4.77634e-05	0.0047148	sneu_scaffold00054	22410	22416	7	-	2	15	17	1	0	0	SN3_05400010
SN3_02700385:E012	SN3_02700385	E012	8.40946	0.307046	16.5025	4.85869e-05	0.00478295	sneu_scaffold00027	1622728	1622742	15	-	0	0	0	34	30	12	SN3_02700385
SN3_00103265:E031	SN3_00103265	E031	3.49533	0.578186	16.4694	4.94419e-05	0.00485381	sneu_scaffold00001	10109620	10109640	21	-	1	6	9	0	0	0	SN3_00103265
SN3_00801180:E005	SN3_00801180	E005	8.35948	0.287424	16.4586	4.97252e-05	0.00486833	sneu_scaffold00008	4102919	4102923	5	-	0	0	0	30	30	16	SN3_00801180
SN3_01900755:E006	SN3_01900755	E006	26.5275	0.36813	16.4369	5.02961e-05	0.00491084	sneu_scaffold00019	2291084	2291110	27	-	0	0	5	61	101	74	SN3_01900755
SN3_01300560:E020	SN3_01300560	E020	19.104	0.274671	16.4303	5.04729e-05	0.00491475	sneu_scaffold00013	2009832	2009907	76	-	0	0	0	25	107	52	SN3_01300560
SN3_00100495:E001	SN3_00100495	E001	5.00723	0.361813	16.4106	5.09985e-05	0.00493432	sneu_scaffold00001	1613899	1613902	4	+	6	9	7	0	0	0	SN3_00100495
SN3_00201005:E005	SN3_00201005	E005	15.5582	0.243791	16.4061	5.11215e-05	0.00493432	sneu_scaffold00002	3319316	3319334	19	+	0	0	0	55	52	34	SN3_00201005
SN3_01800545:E009	SN3_01800545	E009	30.6059	0.249531	16.4023	5.12232e-05	0.00493432	sneu_scaffold00018	1710680	1710704	25	+	0	0	0	38	143	110	SN3_01800545
SN3_02500395:E026	SN3_02500395	E026	8.88774	0.265645	16.4113	5.098e-05	0.00493432	sneu_scaffold00025	1117125	1117147	23	-	0	0	0	20	38	25	SN3_02500395
SN3_00700830:E003	SN3_00700830	E003	3.65501	0.449514	16.3243	5.33744e-05	0.00512437	sneu_scaffold00007	2489670	2489682	13	+	0	0	0	6	20	9	SN3_00700830
SN3_03900180:E037	SN3_03900180	E037	12.6391	0.320477	16.3205	5.34814e-05	0.00512437	sneu_scaffold00039	532408	532438	31	-	9	8	34	5	2	3	SN3_03900180
SN3_00300455:E004	SN3_00300455	E004	6.27169	0.393218	16.2882	5.44022e-05	0.00519873	sneu_scaffold00003	1386713	1386716	4	-	0	0	0	8	25	26	SN3_00300455
SN3_02100005:E001	SN3_02100005	E001	22.6753	0.281663	16.2623	5.51502e-05	0.00525624	sneu_scaffold00021	606	656	51	+	5	0	0	44	92	64	SN3_02100005
SN3_02200150:E011	SN3_02200150	E011	6.06456	0.334882	16.2262	5.62122e-05	0.00534328	sneu_scaffold00022	574775	574813	39	-	0	0	0	13	28	16	SN3_02200150
SN3_03900180:E032	SN3_03900180	E032	345.316	0.100111	16.2037	5.68825e-05	0.00539274	sneu_scaffold00039	531814	531925	112	-	44	55	37	719	1439	787	SN3_03900180
SN3_01700340:E016	SN3_01700340	E016	54.5959	0.193949	16.1969	5.70863e-05	0.00539781	sneu_scaffold00017	1373839	1373902	64	-	26	88	32	64	74	65	SN3_01700340
SN3_02900195:E011	SN3_02900195	E011	97.5622	0.208426	16.1843	5.74698e-05	0.00541981	sneu_scaffold00029	748594	748645	52	-	2	0	4	213	458	234	SN3_02900195
SN3_02200225:E007	SN3_02200225	E007	9.35746	0.311163	16.1672	5.79884e-05	0.0054544	sneu_scaffold00022	754642	754726	85	-	0	0	0	14	60	17	SN3_02200225
SN3_00102155:E009	SN3_00102155	E009	12.972	0.183019	16.1295	5.9155e-05	0.00553515	sneu_scaffold00001	6584563	6584576	14	+	16	10	17	4	15	9	SN3_00102155
SN3_02200010:E002	SN3_02200010	E002	3.26233	0.540787	16.134	5.90152e-05	0.00553515	sneu_scaffold00022	101499	101501	3	+	5	3	6	0	0	0	SN3_02200010
SN3_01200220:E001	SN3_01200220	E001	15.799	0.415865	16.1144	5.963e-05	0.00556511	sneu_scaffold00012	721856	721874	19	+	36	8	16	2	8	1	SN3_01200220
SN3_00100605:E008	SN3_00100605	E008	9.30154	0.399599	16.0809	6.06942e-05	0.00564975	sneu_scaffold00001	2015005	2015022	18	-	0	0	0	11	47	31	SN3_00100605
SN3_00400465:E013	SN3_00400465	E013	5.09647	0.349963	16.0602	6.13602e-05	0.00569699	sneu_scaffold00004	1584258	1584274	17	+	0	0	0	12	18	17	SN3_00400465
SN3_00100105:E003	SN3_00100105	E003	16.3784	0.229348	16.0274	6.24332e-05	0.00578167	sneu_scaffold00001	294540	294588	49	+	0	4	0	34	65	46	SN3_00100105
SN3_02100325:E014	SN3_02100325	E014	9.50687	0.301242	15.9863	6.38038e-05	0.0058934	sneu_scaffold00021	1177939	1177950	12	-	5	15	23	0	0	0	SN3_02100325
SN3_00800260:E003	SN3_00800260	E003	5.3132	0.342691	15.9812	6.39735e-05	0.00589393	sneu_scaffold00008	833463	833464	2	-	6	10	7	0	1	0	SN3_00800260
SN3_00201460:E005	SN3_00201460	E005	6.69934	0.322695	15.9438	6.52497e-05	0.00599613	sneu_scaffold00002	4776953	4776967	15	+	0	0	0	13	23	26	SN3_00201460
SN3_00501490:E005	SN3_00501490	E005	17.528	0.228041	15.9262	6.58599e-05	0.00602485	sneu_scaffold00005	5196710	5196719	10	+	0	0	0	25	94	49	SN3_00501490
SN3_00800200:E001	SN3_00800200	E001	7.23282	1.15937	15.9251	6.58976e-05	0.00602485	sneu_scaffold00008	732482	732488	7	+	0	18	14	0	4	0	SN3_00800200
SN3_00400055:E006	SN3_00400055	E006	12.7258	0.260063	15.9092	6.64564e-05	0.00606052	sneu_scaffold00004	107741	107758	18	+	0	0	1	18	61	40	SN3_00400055
SN3_00301485:E007	SN3_00301485	E007	17.0424	0.492954	15.8921	6.70566e-05	0.00609977	sneu_scaffold00003	4683293	4683322	30	-	0	0	0	27	84	51	SN3_00301485
SN3_01200445:E006	SN3_01200445	E006	4.32535	0.546989	15.8688	6.7888e-05	0.00615981	sneu_scaffold00012	1644951	1644960	10	-	9	2	7	0	0	0	SN3_01200445
SN3_01500850:E007	SN3_01500850	E007	24.8058	0.365579	15.846	6.87109e-05	0.00621877	sneu_scaffold00015	2711746	2711787	42	+	0	5	0	29	140	61	SN3_01500850
SN3_00102975:E004	SN3_00102975	E004	16.2641	0.302829	15.8294	6.93188e-05	0.00625802	sneu_scaffold00001	9271673	9271697	25	-	0	0	0	26	69	58	SN3_00102975
SN3_02100100:E039	SN3_02100100	E039	51.8176	0.188569	15.8142	6.98746e-05	0.0062924	sneu_scaffold00021	392793	392820	28	-	38	81	62	16	37	51	SN3_02100100
SN3_01400475:E017	SN3_01400475	E017	13.0844	0.290552	15.8041	7.02494e-05	0.00631033	sneu_scaffold00014	1581251	1581289	39	-	0	0	0	31	70	23	SN3_01400475
SN3_00500535:E003	SN3_00500535	E003	100.829	0.162991	15.7875	7.08707e-05	0.00633218	sneu_scaffold00005	1811902	1811905	4	+	137	171	100	12	34	19	SN3_00500535
SN3_00501530:E007	SN3_00501530	E007	18.0809	0.242004	15.7846	7.09796e-05	0.00633218	sneu_scaffold00005	5334076	5334098	23	-	0	0	0	35	88	48	SN3_00501530
SN3_02700065:E004	SN3_02700065	E004	6.63459	0.336326	15.7834	7.10214e-05	0.00633218	sneu_scaffold00027	240065	240074	10	-	12	9	4	4	1	1	SN3_02700065
SN3_00600125:E004	SN3_00600125	E004	7.22895	0.343638	15.7613	7.1859e-05	0.00634391	sneu_scaffold00006	445304	445318	15	-	0	0	0	16	20	30	SN3_00600125
SN3_01100605:E015	SN3_01100605	E015	57.8658	0.267386	15.7613	7.18592e-05	0.00634391	sneu_scaffold00011	2334266	2334361	96	+	6	6	0	147	262	106	SN3_01100605
SN3_01900630:E005	SN3_01900630	E005	5.84221	0.383341	15.7731	7.14115e-05	0.00634391	sneu_scaffold00019	1839674	1839691	18	+	0	0	0	4	35	18	SN3_01900630
SN3_03300260:E003	SN3_03300260	E003	38.6924	0.115256	15.7648	7.1725e-05	0.00634391	sneu_scaffold00033	923777	923789	13	+	12	19	23	45	148	61	SN3_03300260
SN3_00102195:E011	SN3_00102195	E011	22.3572	0.286608	15.7435	7.25377e-05	0.0063622	sneu_scaffold00001	6680008	6680084	77	-	0	0	0	22	110	82	SN3_00102195
SN3_00600150:E001	SN3_00600150	E001	5.01324	0.397151	15.7419	7.25975e-05	0.0063622	sneu_scaffold00006	481764	481778	15	-	0	0	0	22	10	12	SN3_00600150
SN3_03100335:E010	SN3_03100335	E010	7.60752	0.463409	15.7451	7.24747e-05	0.0063622	sneu_scaffold00031	1388513	1388521	9	-	16	2	13	1	0	0	SN3_03100335
SN3_00102865:E010	SN3_00102865	E010	16.682	0.21656	15.7282	7.3126e-05	0.0063774	sneu_scaffold00001	8926868	8926938	71	-	0	0	0	30	81	47	SN3_00102865
SN3_02100455:E011	SN3_02100455	E011	5.84305	0.51069	15.7297	7.30684e-05	0.0063774	sneu_scaffold00021	1660820	1660821	2	+	10	9	6	0	0	0	SN3_02100455
SN3_01400715:E008	SN3_01400715	E008	14.5684	0.304697	15.7135	7.3696e-05	0.00641155	sneu_scaffold00014	2507958	2507987	30	-	0	0	0	25	77	37	SN3_01400715
SN3_00900845:E008	SN3_00900845	E008	5.15423	0.376975	15.7027	7.412e-05	0.00643287	sneu_scaffold00009	3076976	3077015	40	+	0	0	0	14	23	11	SN3_00900845
SN3_00200715:E009	SN3_00200715	E009	42.2625	0.204232	15.6961	7.43784e-05	0.00643398	sneu_scaffold00002	2292367	2292401	35	+	0	14	11	64	159	124	SN3_00200715
SN3_00201380:E004	SN3_00201380	E004	11.0466	0.301658	15.6892	7.46491e-05	0.00643398	sneu_scaffold00002	4539091	4539141	51	+	0	0	0	13	65	29	SN3_00201380
SN3_00800705:E001	SN3_00800705	E001	32.9884	0.377647	15.6887	7.46701e-05	0.00643398	sneu_scaffold00008	2299183	2299231	49	-	0	1	13	61	112	105	SN3_00800705
SN3_03000005:E029	SN3_03000005	E029	3.55985	0.505678	15.674	7.52522e-05	0.00646863	sneu_scaffold00030	26450	26451	2	-	3	9	4	0	0	0	SN3_03000005
SN3_00201160:E031	SN3_00201160	E031	34.5835	0.326317	15.6605	7.57925e-05	0.00649109	sneu_scaffold00002	3844329	3844356	28	-	0	9	0	58	175	79	SN3_00201160
SN3_00301460:E011	SN3_00301460	E011	15.7515	0.264861	15.6584	7.58748e-05	0.00649109	sneu_scaffold00003	4643736	4643753	18	+	0	0	0	23	78	49	SN3_00301460
SN3_02500355:E008	SN3_02500355	E008	8.9519	0.291236	15.6339	7.68639e-05	0.00656008	sneu_scaffold00025	946985	947009	25	+	0	0	0	20	41	23	SN3_02500355
SN3_03800110:E005	SN3_03800110	E005	94.998	0.144459	15.6001	7.8252e-05	0.00666273	sneu_scaffold00038	345676	345705	30	+	16	25	26	130	447	189	SN3_03800110
SN3_00400965:E002	SN3_00400965	E002	5.93339	0.54235	15.5801	7.90806e-05	0.00671736	sneu_scaffold00004	3583365	3583367	3	+	0	23	5	0	0	0	SN3_00400965
SN3_02300635:E004	SN3_02300635	E004	18.9783	0.197304	15.5709	7.94672e-05	0.00673429	sneu_scaffold00023	2209621	2209631	11	-	0	0	0	47	90	41	SN3_02300635
SN3_00201515:E015	SN3_00201515	E015	209.121	0.130686	15.5572	8.00452e-05	0.0067673	sneu_scaffold00002	4933753	4933805	53	+	72	62	89	348	676	449	SN3_00201515
SN3_00800980:E013	SN3_00800980	E013	9.29039	0.253108	15.5365	8.09284e-05	0.00682591	sneu_scaffold00008	3139678	3139728	51	+	0	0	0	23	36	27	SN3_00800980
SN3_00100365:E012	SN3_00100365	E012	14.1885	0.395108	15.5318	8.113e-05	0.00682689	sneu_scaffold00001	1243361	1243371	11	+	19	24	10	0	11	8	SN3_00100365
SN3_02500395:E012	SN3_02500395	E012	9.59157	0.304778	15.4763	8.3547e-05	0.00701384	sneu_scaffold00025	1116196	1116246	51	-	0	0	0	14	38	38	SN3_02500395
SN3_01000415:E026	SN3_01000415	E026	8.87693	0.286056	15.4597	8.42836e-05	0.00704282	sneu_scaffold00010	1497959	1498023	65	-	0	0	0	14	41	29	SN3_01000415
SN3_02900140:E004	SN3_02900140	E004	7.59549	0.31628	15.4597	8.42842e-05	0.00704282	sneu_scaffold00029	575027	575060	34	+	0	0	0	16	25	29	SN3_02900140
SN3_00400235:E004	SN3_00400235	E004	5.51605	0.429826	15.4423	8.50642e-05	0.00709151	sneu_scaffold00004	701551	701562	12	+	0	0	0	11	33	9	SN3_00400235
SN3_00100335:E009	SN3_00100335	E009	6.54138	0.768955	15.4316	8.5545e-05	0.00710178	sneu_scaffold00001	1150463	1150486	24	-	16	10	1	0	0	0	SN3_00100335
SN3_00800270:E033	SN3_00800270	E033	2.96263	0.496603	15.4308	8.55827e-05	0.00710178	sneu_scaffold00008	877036	877043	8	-	0	0	0	8	9	10	SN3_00800270
SN3_00103305:E037	SN3_00103305	E037	9.60797	0.309722	15.396	8.71744e-05	0.00719503	sneu_scaffold00001	10233928	10233961	34	-	3	0	0	31	30	19	SN3_00103305
SN3_00103320:E008	SN3_00103320	E008	4.73518	0.38157	15.3865	8.76133e-05	0.00719503	sneu_scaffold00001	10269834	10269835	2	-	5	10	6	0	0	0	SN3_00103320
SN3_00500325:E027	SN3_00500325	E027	11.749	0.2425	15.3844	8.77076e-05	0.00719503	sneu_scaffold00005	1158819	1158885	67	-	1	0	0	19	56	34	SN3_00500325
SN3_01500450:E011	SN3_01500450	E011	6.7068	0.322997	15.3878	8.75527e-05	0.00719503	sneu_scaffold00015	1388852	1388855	4	+	0	0	0	16	32	15	SN3_01500450
SN3_02500060:E008	SN3_02500060	E008	22.1895	0.214255	15.395	8.72199e-05	0.00719503	sneu_scaffold00025	134308	134325	18	-	7	0	2	36	93	59	SN3_02500060
SN3_01400840:E008	SN3_01400840	E008	6.70043	0.344858	15.3748	8.81547e-05	0.00720889	sneu_scaffold00014	3040858	3040871	14	-	12	9	7	0	0	1	SN3_01400840
SN3_02400345:E002	SN3_02400345	E002	5.9422	0.327206	15.3722	8.82779e-05	0.00720889	sneu_scaffold00024	1084853	1084871	19	+	0	1	1	16	23	12	SN3_02400345
SN3_00103330:E014	SN3_00103330	E014	4.23933	0.396426	15.337	8.99385e-05	0.00728982	sneu_scaffold00001	10316397	10316407	11	-	0	0	0	16	12	10	SN3_00103330
SN3_00600795:E005	SN3_00600795	E005	38.4489	0.266504	15.334	9.00804e-05	0.00728982	sneu_scaffold00006	2660245	2660262	18	+	47	8	72	32	15	29	SN3_00600795
SN3_00700155:E031	SN3_00700155	E031	12.6708	0.302577	15.3401	8.97879e-05	0.00728982	sneu_scaffold00007	449400	449403	4	-	0	0	0	31	68	21	SN3_00700155
SN3_02800180:E023	SN3_02800180	E023	12.6922	0.333477	15.3395	8.98201e-05	0.00728982	sneu_scaffold00028	489122	489125	4	+	6	16	27	3	13	2	SN3_02800180
SN3_00900815:E019	SN3_00900815	E019	11.0121	0.249298	15.313	9.10853e-05	0.00733808	sneu_scaffold00009	2982359	2982382	24	-	0	0	0	18	57	30	SN3_00900815
SN3_03000070:E005	SN3_03000070	E005	8.58873	0.395188	15.3149	9.0994e-05	0.00733808	sneu_scaffold00030	296530	296563	34	+	0	0	0	10	42	30	SN3_03000070
SN3_00301345:E008	SN3_00301345	E008	6.28842	0.387748	15.2906	9.21735e-05	0.00740305	sneu_scaffold00003	4176211	4176240	30	+	0	0	0	26	17	13	SN3_00301345
SN3_01300590:E003	SN3_01300590	E003	8.4712	0.293864	15.2879	9.23038e-05	0.00740305	sneu_scaffold00013	2093503	2093511	9	+	0	0	0	29	15	31	SN3_01300590
SN3_00400460:E007	SN3_00400460	E007	14.5699	0.305819	15.2735	9.30103e-05	0.0074431	sneu_scaffold00004	1538752	1538790	39	+	0	0	0	29	73	36	SN3_00400460
SN3_00401460:E022	SN3_00401460	E022	9.25471	0.279692	15.2637	9.34948e-05	0.00746525	sneu_scaffold00004	5400686	5400699	14	-	8	9	23	1	1	0	SN3_00401460
SN3_00601060:E016	SN3_00601060	E016	5.1044	0.377299	15.2417	9.45922e-05	0.00751945	sneu_scaffold00006	3784954	3784977	24	-	0	0	0	14	12	20	SN3_00601060
SN3_02300545:E011	SN3_02300545	E011	28.5148	0.336666	15.2423	9.45626e-05	0.00751945	sneu_scaffold00023	1700051	1700067	17	+	0	7	0	53	141	63	SN3_02300545
SN3_01500020:E005	SN3_01500020	E005	6.89975	0.429551	15.2333	9.50113e-05	0.00753609	sneu_scaffold00015	80014	80048	35	+	0	0	0	15	26	23	SN3_01500020
SN3_00201505:E023	SN3_00201505	E023	5.7311	0.364268	15.2279	9.52868e-05	0.0075413	sneu_scaffold00002	4906621	4906638	18	-	0	0	0	8	24	22	SN3_00201505
SN3_00400950:E006	SN3_00400950	E006	24.4351	0.392583	15.1921	9.71091e-05	0.00766436	sneu_scaffold00004	3525653	3525683	31	-	14	24	13	25	66	31	SN3_00400950
SN3_00500025:E005	SN3_00500025	E005	5.59437	0.439	15.1849	9.74816e-05	0.00766436	sneu_scaffold00005	102670	102682	13	-	0	0	0	20	21	10	SN3_00500025
SN3_01200365:E022	SN3_01200365	E022	4.08763	0.453643	15.187	9.73703e-05	0.00766436	sneu_scaffold00012	1212251	1212259	9	-	3	13	2	1	0	0	SN3_01200365
SN3_00601110:E016	SN3_00601110	E016	25.6721	0.195937	15.1659	9.84667e-05	0.00766503	sneu_scaffold00006	3923139	3923166	28	+	0	0	0	63	137	43	SN3_00601110
SN3_00700280:E001	SN3_00700280	E001	5.74969	0.450075	15.1727	9.81103e-05	0.00766503	sneu_scaffold00007	787301	787305	5	-	0	0	0	12	26	16	SN3_00700280
SN3_00700280:E002	SN3_00700280	E002	5.75024	0.450056	15.1731	9.80933e-05	0.00766503	sneu_scaffold00007	787547	787556	10	-	10	6	1	2	11	3	SN3_00700280
SN3_01500245:E016	SN3_01500245	E016	39.0108	0.166429	15.1642	9.85567e-05	0.00766503	sneu_scaffold00015	788496	788559	64	-	7	2	3	99	140	94	SN3_01500245
SN3_01800365:E029	SN3_01800365	E029	7.16887	0.345793	15.166	9.84586e-05	0.00766503	sneu_scaffold00018	1153617	1153667	51	-	0	0	0	29	20	15	SN3_01800365
SN3_00200630:E006	SN3_00200630	E006	7.96521	0.341233	15.1442	9.96064e-05	0.00772993	sneu_scaffold00002	1979833	1979836	4	-	0	0	0	28	11	31	SN3_00200630
SN3_00102035:E002	SN3_00102035	E002	25.3257	0.166445	15.0979	0.000102075	0.00790445	sneu_scaffold00001	6205681	6205687	7	+	28	27	20	16	49	11	SN3_00102035
SN3_04000025:E005	SN3_04000025	E005	43.688	0.143534	15.085	0.000102779	0.00794181	sneu_scaffold00040	74098	74118	21	-	38	54	39	34	71	25	SN3_04000025
SN3_02600150:E002	SN3_02600150	E002	17.4373	0.246234	15.0685	0.000103678	0.00799412	sneu_scaffold00026	658156	658223	68	+	4	0	0	38	71	44	SN3_02600150
SN3_00300080:E016	SN3_00300080	E016	7.91598	0.339099	15.0282	0.000105917	0.00813187	sneu_scaffold00003	274379	274405	27	-	0	0	0	21	44	10	SN3_00300080
SN3_00501010:E001	SN3_00501010	E001	6.23874	0.393769	15.0303	0.0001058	0.00813187	sneu_scaffold00005	3511774	3511777	4	+	4	8	16	0	0	0	SN3_00501010
SN3_03900035:E010	SN3_03900035	E010	142.327	0.173132	15.0049	0.000107231	0.00821518	sneu_scaffold00039	121257	121287	31	-	95	154	106	151	266	158	SN3_03900035
SN3_03800110:E002	SN3_03800110	E002	12.8746	0.192899	14.9977	0.000107642	0.00822914	sneu_scaffold00038	345515	345540	26	+	10	11	22	7	13	9	SN3_03800110
SN3_03400075:E026	SN3_03400075	E026	4.79562	0.367808	14.9907	0.000108044	0.00824228	sneu_scaffold00034	224805	224819	15	-	0	0	0	16	12	15	SN3_03400075
SN3_01600270:E003	SN3_01600270	E003	10.5249	0.286882	14.9663	0.00010945	0.00833188	sneu_scaffold00016	909411	909438	28	+	0	0	0	12	62	28	SN3_01600270
SN3_00103320:E007	SN3_00103320	E007	102.613	0.116471	14.9407	0.000110942	0.00841829	sneu_scaffold00001	10269449	10269463	15	-	65	161	114	48	112	90	SN3_00103320
SN3_01400410:E001	SN3_01400410	E001	6.37037	0.431429	14.9388	0.000111054	0.00841829	sneu_scaffold00014	1305469	1305472	4	+	12	9	6	0	0	0	SN3_01400410
SN3_01500330:E005	SN3_01500330	E005	13.5443	0.254342	14.9213	0.000112092	0.00846979	sneu_scaffold00015	1048353	1048370	18	-	0	0	2	33	56	33	SN3_01500330
SN3_03800130:E009	SN3_03800130	E009	12.9931	0.235383	14.9194	0.000112205	0.00846979	sneu_scaffold00038	419862	419921	60	+	2	0	0	30	59	28	SN3_03800130
SN3_00400100:E001	SN3_00400100	E001	17.9719	0.25355	14.9082	0.000112873	0.00848459	sneu_scaffold00004	217787	217809	23	+	0	0	0	33	65	69	SN3_00400100
SN3_01000100:E020	SN3_01000100	E020	13.3104	0.337198	14.91	0.000112762	0.00848459	sneu_scaffold00010	399647	399658	12	-	1	0	0	24	81	21	SN3_01000100
SN3_00200715:E003	SN3_00200715	E003	7.12226	0.297829	14.8881	0.000114081	0.00855604	sneu_scaffold00002	2291869	2291913	45	+	0	0	0	15	26	25	SN3_00200715
SN3_01600500:E012	SN3_01600500	E012	5.01157	0.377557	14.8845	0.0001143	0.00855604	sneu_scaffold00016	1810654	1810678	25	-	0	0	0	14	25	8	SN3_01600500
SN3_04800015:E017	SN3_04800015	E017	12.1197	0.228624	14.8705	0.000115149	0.00860169	sneu_scaffold00048	66428	66457	30	-	0	0	0	33	48	31	SN3_04800015
SN3_01900675:E004	SN3_01900675	E004	16.2516	0.240721	14.8406	0.000116991	0.00872121	sneu_scaffold00019	1968332	1968371	40	+	0	0	0	25	69	59	SN3_01900675
SN3_00101895:E013	SN3_00101895	E013	6.51126	0.336674	14.8323	0.000117508	0.00874156	sneu_scaffold00001	5904526	5904540	15	-	0	0	0	21	13	24	SN3_00101895
SN3_00700525:E017	SN3_00700525	E017	5.15591	0.370812	14.8256	0.000117924	0.0087544	sneu_scaffold00007	1415572	1415579	8	-	0	0	0	9	26	14	SN3_00700525
SN3_00100920:E010	SN3_00100920	E010	7.78324	0.33559	14.8178	0.000118413	0.00875452	sneu_scaffold00001	2958228	2958248	21	-	0	0	0	26	21	23	SN3_00100920
SN3_01400480:E003	SN3_01400480	E003	7.43132	0.394489	14.8217	0.000118171	0.00875452	sneu_scaffold00014	1586628	1586643	16	+	4	11	18	1	0	0	SN3_01400480
SN3_00700050:E003	SN3_00700050	E003	19.7144	0.247398	14.805	0.000119222	0.00878876	sneu_scaffold00007	138257	138289	33	+	2	0	0	24	108	53	SN3_00700050
SN3_02200010:E020	SN3_02200010	E020	15.5113	0.203842	14.8027	0.000119365	0.00878876	sneu_scaffold00022	102890	102907	18	+	0	0	1	31	64	48	SN3_02200010
SN3_01700340:E008	SN3_01700340	E008	147.689	0.114845	14.7973	0.000119704	0.00879567	sneu_scaffold00017	1372816	1372999	184	-	3	21	15	322	631	351	SN3_01700340
SN3_00800990:E008	SN3_00800990	E008	5.89371	0.347872	14.7931	0.000119973	0.00879742	sneu_scaffold00008	3162232	3162250	19	+	0	0	0	12	31	13	SN3_00800990
SN3_00201885:E002	SN3_00201885	E002	9.27587	0.286997	14.763	0.000121901	0.00892064	sneu_scaffold00002	6299213	6299227	15	-	0	0	1	17	39	29	SN3_00201885
SN3_00101880:E001	SN3_00101880	E001	11.6729	0.575034	14.7382	0.00012352	0.00902074	sneu_scaffold00001	5809881	5809890	10	+	7	42	3	0	0	3	SN3_00101880
SN3_00500820:E006	SN3_00500820	E006	4.21333	1.21436	14.7319	0.000123933	0.00902137	sneu_scaffold00005	2683130	2683135	6	+	8	10	0	0	0	0	SN3_00500820
SN3_02800485:E009	SN3_02800485	E009	9.936	0.282571	14.7304	0.000124031	0.00902137	sneu_scaffold00028	1573514	1573544	31	-	0	0	0	16	46	32	SN3_02800485
SN3_01300505:E013	SN3_01300505	E013	10.8283	0.302176	14.7192	0.00012477	0.00905679	sneu_scaffold00013	1829828	1829842	15	-	0	0	0	30	57	15	SN3_01300505
SN3_00501355:E006	SN3_00501355	E006	16.0524	0.249654	14.6993	0.000126091	0.00913419	sneu_scaffold00005	4774412	4774469	58	+	0	0	3	33	59	51	SN3_00501355
SN3_00301535:E027	SN3_00301535	E027	118.288	0.116067	14.6563	0.000129005	0.00932654	sneu_scaffold00003	4850294	4850405	112	-	32	24	24	215	435	282	SN3_00301535
SN3_03200065:E162	SN3_03200065	E162	9.24129	0.350351	14.6502	0.00012942	0.00933775	sneu_scaffold00032	285792	285822	31	-	0	0	0	33	40	12	SN3_03200065
SN3_02200350:E003	SN3_02200350	E003	29.3739	0.193497	14.6368	0.000130343	0.00938548	sneu_scaffold00022	1145775	1145820	46	+	0	2	0	66	143	64	SN3_02200350
SN3_01600295:E006	SN3_01600295	E006	38.4128	0.516877	14.5941	0.000133333	0.0095816	sneu_scaffold00016	1034551	1034586	36	-	9	0	0	81	150	105	SN3_01600295
SN3_02200140:E002	SN3_02200140	E002	14.9379	0.338894	14.5861	0.000133899	0.00960301	sneu_scaffold00022	528234	528248	15	-	0	0	0	26	33	77	SN3_02200140
SN3_00800885:E006	SN3_00800885	E006	26.5293	0.224888	14.582	0.000134191	0.0096048	sneu_scaffold00008	2811845	2811852	8	+	1	0	0	42	125	82	SN3_00800885
SN3_00500200:E013	SN3_00500200	E013	12.5382	0.259417	14.5662	0.000135318	0.00966622	sneu_scaffold00005	723758	723847	90	-	0	0	0	27	52	38	SN3_00500200
SN3_00201125:E041	SN3_00201125	E041	23.5736	0.385162	14.5528	0.000136289	0.00971628	sneu_scaffold00002	3740763	3740796	34	-	0	11	1	31	116	55	SN3_00201125
SN3_00101425:E006	SN3_00101425	E006	11.5887	0.26928	14.5041	0.000139856	0.00985508	sneu_scaffold00001	4265440	4265460	21	+	0	0	0	17	62	32	SN3_00101425
SN3_00300010:E001	SN3_00300010	E001	19.6945	0.247999	14.5	0.000140156	0.00985508	sneu_scaffold00003	54372	54394	23	-	0	0	2	41	110	33	SN3_00300010
SN3_00400465:E005	SN3_00400465	E005	45.5146	0.429716	14.5168	0.000138912	0.00985508	sneu_scaffold00004	1561056	1561117	62	+	1	2	35	70	140	136	SN3_00400465
SN3_00600045:E006	SN3_00600045	E006	4.24742	1.00944	14.5044	0.00013983	0.00985508	sneu_scaffold00006	206996	207002	7	+	0	0	0	9	13	17	SN3_00600045
SN3_01900255:E013	SN3_01900255	E013	4.26692	0.888162	14.5002	0.000140147	0.00985508	sneu_scaffold00019	722498	722503	6	-	0	13	7	0	0	0	SN3_01900255
SN3_02900130:E028	SN3_02900130	E028	11.0307	0.315587	14.5132	0.000139179	0.00985508	sneu_scaffold00029	559445	559462	18	-	0	0	0	22	59	24	SN3_02900130
SN3_03100335:E011	SN3_03100335	E011	5.23994	0.359263	14.5171	0.000138893	0.00985508	sneu_scaffold00031	1388677	1388683	7	-	13	4	4	0	1	0	SN3_03100335
SN3_00700665:E012	SN3_00700665	E012	3.3943	0.511293	14.489	0.000140979	0.00987877	sneu_scaffold00007	1843348	1843359	12	+	4	8	3	0	0	0	SN3_00700665
SN3_01700300:E005	SN3_01700300	E005	4.27224	0.440939	14.4882	0.000141043	0.00987877	sneu_scaffold00017	1279534	1279542	9	-	0	0	0	20	6	11	SN3_01700300
SN3_00500555:E011	SN3_00500555	E011	14.438	0.222147	14.48	0.000141658	0.00990259	sneu_scaffold00005	1910250	1910306	57	-	0	0	0	48	54	30	SN3_00500555
SN3_02900050:E036	SN3_02900050	E036	9.89378	0.26236	14.4665	0.000142672	0.00995408	sneu_scaffold00029	258336	258355	20	-	0	0	0	23	33	35	SN3_02900050
SN3_04000235:E001	SN3_04000235	E001	47.8893	0.128842	14.453	0.000143698	0.0100062	sneu_scaffold00040	570003	570047	45	+	5	14	6	103	179	112	SN3_04000235
SN3_00401325:E001	SN3_00401325	E001	9.60343	0.354575	14.4379	0.000144855	0.0100673	sneu_scaffold00004	4884191	4884238	48	+	0	0	0	25	46	19	SN3_00401325
SN3_00401100:E010	SN3_00401100	E010	8.3132	0.305599	14.4269	0.000145709	0.0101031	sneu_scaffold00004	4021041	4021056	16	+	0	0	2	27	23	21	SN3_00401100
SN3_00501265:E007	SN3_00501265	E007	9.21375	0.395636	14.424	0.000145932	0.0101031	sneu_scaffold00005	4433867	4433882	16	-	0	0	0	9	51	29	SN3_00501265
SN3_02700115:E006	SN3_02700115	E006	6.18222	0.313747	14.4157	0.000146574	0.010128	sneu_scaffold00027	424990	425010	21	-	0	0	0	11	26	21	SN3_02700115
SN3_00700530:E004	SN3_00700530	E004	5.8309	0.369428	14.3926	0.000148386	0.0102335	sneu_scaffold00007	1438529	1438548	20	+	0	0	0	25	17	10	SN3_00700530
SN3_03800130:E003	SN3_03800130	E003	58.6107	0.13625	14.3811	0.000149294	0.0102764	sneu_scaffold00038	419395	419409	15	+	98	54	44	29	45	35	SN3_03800130
SN3_00100265:E005	SN3_00100265	E005	5.27021	0.374125	14.3764	0.00014967	0.0102826	sneu_scaffold00001	891753	891774	22	+	0	0	0	17	18	13	SN3_00100265
SN3_01700300:E018	SN3_01700300	E018	13.0547	0.363118	14.3647	0.000150599	0.0103267	sneu_scaffold00017	1291048	1291069	22	-	6	28	25	0	0	1	SN3_01700300
SN3_01000305:E002	SN3_01000305	E002	10.3273	0.734418	14.3516	0.000151648	0.0103788	sneu_scaffold00010	1089903	1089957	55	-	0	0	4	13	39	37	SN3_01000305
SN3_00400990:E006	SN3_00400990	E006	19.6522	0.255835	14.3361	0.000152905	0.0104054	sneu_scaffold00004	3640496	3640510	15	+	0	0	0	45	88	51	SN3_00400990
SN3_00600580:E011	SN3_00600580	E011	182.507	0.208812	14.3394	0.000152639	0.0104054	sneu_scaffold00006	1986936	1987028	93	-	10	2	25	395	791	445	SN3_00600580
SN3_02300350:E006	SN3_02300350	E006	3.77877	0.424752	14.3388	0.000152682	0.0104054	sneu_scaffold00023	1148716	1148726	11	-	0	0	0	7	20	9	SN3_02300350
SN3_00101835:E002	SN3_00101835	E002	4.18326	0.435499	14.327	0.000153648	0.0104362	sneu_scaffold00001	5745851	5745874	24	-	0	0	0	9	10	19	SN3_00101835
SN3_03500250:E059	SN3_03500250	E059	7.88018	0.371715	14.319	0.000154299	0.0104606	sneu_scaffold00035	953954	954013	60	-	0	0	0	13	47	16	SN3_03500250
SN3_01800620:E022	SN3_01800620	E022	51.0801	0.103798	14.2989	0.000155955	0.010553	sneu_scaffold00018	1973204	1973265	62	-	45	53	53	32	75	48	SN3_01800620
SN3_00200715:E002	SN3_00200715	E002	58.0281	0.206488	14.2706	0.000158316	0.0106526	sneu_scaffold00002	2291826	2291854	29	+	41	70	68	37	77	51	SN3_00200715
SN3_00300940:E001	SN3_00300940	E001	53.5304	0.14541	14.2721	0.000158191	0.0106526	sneu_scaffold00003	2924130	2924173	44	+	25	12	30	81	141	129	SN3_00300940
SN3_00700720:E002	SN3_00700720	E002	11.9996	0.355872	14.2745	0.000157995	0.0106526	sneu_scaffold00007	2128804	2128808	5	+	15	19	14	1	9	0	SN3_00700720
SN3_00301370:E018	SN3_00301370	E018	7.61436	0.292181	14.2556	0.000159589	0.0107181	sneu_scaffold00003	4277117	4277135	19	+	1	0	0	27	21	18	SN3_00301370
SN3_02600385:E007	SN3_02600385	E007	12.3812	0.322033	14.1962	0.000164701	0.0110408	sneu_scaffold00026	1305707	1305725	19	+	0	0	0	14	80	27	SN3_02600385
SN3_01400070:E006	SN3_01400070	E006	6.70193	0.368531	14.186	0.000165601	0.0110805	sneu_scaffold00014	156677	156742	66	+	0	0	0	9	48	9	SN3_01400070
SN3_01500580:E024	SN3_01500580	E024	19.5204	0.206234	14.1618	0.00016774	0.0112027	sneu_scaffold00015	1856005	1856013	9	-	6	11	21	14	74	20	SN3_01500580
SN3_00100780:E006	SN3_00100780	E006	7.91446	0.337057	14.1506	0.00016874	0.0112163	sneu_scaffold00001	2480811	2480845	35	+	0	0	0	17	48	11	SN3_00100780
SN3_00201675:E024	SN3_00201675	E024	17.0189	0.209474	14.1491	0.00016888	0.0112163	sneu_scaffold00002	5508323	5508397	75	-	0	0	0	42	62	53	SN3_00201675
SN3_00401115:E030	SN3_00401115	E030	77.7093	0.163033	14.1547	0.000168377	0.0112163	sneu_scaffold00004	4099987	4099996	10	-	6	7	19	144	266	245	SN3_00401115
SN3_03700105:E023	SN3_03700105	E023	5.66564	0.31904	14.1434	0.000169389	0.0112294	sneu_scaffold00037	425862	425872	11	-	0	1	0	14	18	18	SN3_03700105
SN3_00501425:E007	SN3_00501425	E007	3.56569	0.450429	14.129	0.00017069	0.0112948	sneu_scaffold00005	4967926	4967942	17	+	0	0	0	13	10	9	SN3_00501425
SN3_00701360:E011	SN3_00701360	E011	8.84349	0.723681	14.1004	0.00017331	0.0114261	sneu_scaffold00007	4157011	4157043	33	-	0	3	0	18	44	16	SN3_00701360
SN3_01400520:E003	SN3_01400520	E003	8.10953	0.363714	14.1031	0.000173057	0.0114261	sneu_scaffold00014	1760319	1760323	5	+	11	5	19	0	0	0	SN3_01400520
SN3_00101025:E006	SN3_00101025	E006	15.8721	0.219329	14.0945	0.000173856	0.0114322	sneu_scaffold00001	3159371	3159413	43	-	0	0	0	25	79	47	SN3_00101025
SN3_00201330:E006	SN3_00201330	E006	9.65608	0.329169	14.0925	0.00017404	0.0114322	sneu_scaffold00002	4368696	4368733	38	-	0	0	2	12	46	30	SN3_00201330
SN3_00400065:E016	SN3_00400065	E016	175.511	0.187716	14.0698	0.000176146	0.0115494	sneu_scaffold00004	124254	124345	92	+	31	41	16	314	774	381	SN3_00400065
SN3_00200310:E004	SN3_00200310	E004	11.3692	0.381239	14.051	0.000177918	0.0116123	sneu_scaffold00002	1017361	1017389	29	+	0	0	0	38	36	29	SN3_00200310
SN3_00401325:E009	SN3_00401325	E009	3.98878	0.666987	14.046	0.000178397	0.0116123	sneu_scaffold00004	4894397	4894407	11	+	6	0	11	0	0	0	SN3_00401325
SN3_02400440:E001	SN3_02400440	E001	4.73518	0.378623	14.0483	0.000178177	0.0116123	sneu_scaffold00024	1454981	1454987	7	+	5	10	6	0	0	0	SN3_02400440
SN3_04500080:E004	SN3_04500080	E004	3.31775	0.566005	14.0515	0.000177869	0.0116123	sneu_scaffold00045	272523	272528	6	+	0	9	6	0	0	1	SN3_04500080
SN3_01400850:E008	SN3_01400850	E008	352.825	0.0966129	14.0367	0.000179279	0.0116486	sneu_scaffold00014	3083167	3083218	52	-	241	234	295	365	819	468	SN3_01400850
SN3_02300120:E008	SN3_02300120	E008	5.01563	0.460142	14.0328	0.000179646	0.0116514	sneu_scaffold00023	320963	320970	8	-	6	8	8	0	0	0	SN3_02300120
SN3_00200680:E013	SN3_00200680	E013	8.6745	0.329251	14.0277	0.000180139	0.0116623	sneu_scaffold00002	2197137	2197167	31	-	0	0	0	35	21	21	SN3_00200680
SN3_00600800:E001	SN3_00600800	E001	17.6475	0.231548	14.0023	0.000182589	0.0117996	sneu_scaffold00006	2719220	2719238	19	-	0	0	0	22	84	62	SN3_00600800
SN3_01300150:E005	SN3_01300150	E005	25.0481	0.178181	13.9963	0.000183168	0.0118158	sneu_scaffold00013	422581	422624	44	+	0	0	4	52	82	89	SN3_01300150
SN3_00101670:E001	SN3_00101670	E001	6.30094	0.391492	13.9742	0.000185334	0.0119128	sneu_scaffold00001	5288048	5288056	9	+	0	0	0	14	35	11	SN3_00101670
SN3_01400085:E012	SN3_01400085	E012	77.9331	0.257552	13.9748	0.000185279	0.0119128	sneu_scaffold00014	227899	227925	27	+	25	3	13	154	314	169	SN3_01400085
SN3_00701100:E008	SN3_00701100	E008	4.97257	0.38224	13.9397	0.000188773	0.0121062	sneu_scaffold00007	3272207	3272222	16	+	0	0	0	7	29	12	SN3_00701100
SN3_02500395:E010	SN3_02500395	E010	7.25683	0.292859	13.9372	0.000189018	0.0121062	sneu_scaffold00025	1116097	1116111	15	-	0	0	0	22	23	21	SN3_02500395
SN3_01400190:E003	SN3_01400190	E003	7.79452	0.269362	13.9278	0.000189973	0.0121458	sneu_scaffold00014	696539	696549	11	+	1	0	0	17	37	17	SN3_01400190
SN3_00103145:E003	SN3_00103145	E003	14.4444	0.22937	13.9053	0.000192256	0.0122699	sneu_scaffold00001	9787635	9787643	9	-	11	21	26	3	3	7	SN3_00103145
SN3_00100265:E001	SN3_00100265	E001	4.97383	0.339606	13.8822	0.000194628	0.0123132	sneu_scaffold00001	891030	891046	17	+	7	7	7	1	0	0	SN3_00100265
SN3_00301550:E004	SN3_00301550	E004	14.6653	0.283025	13.8921	0.00019361	0.0123132	sneu_scaffold00003	4896856	4896918	63	-	4	4	0	28	31	57	SN3_00301550
SN3_00400535:E001	SN3_00400535	E001	6.0747	1.06692	13.8835	0.000194498	0.0123132	sneu_scaffold00004	1761810	1761815	6	-	4	17	0	1	1	11	SN3_00400535
SN3_00800775:E015	SN3_00800775	E015	10.4607	0.23931	13.8822	0.000194633	0.0123132	sneu_scaffold00008	2484032	2484054	23	-	0	0	0	25	41	31	SN3_00800775
SN3_00900495:E006	SN3_00900495	E006	10.4485	0.274152	13.8796	0.000194904	0.0123132	sneu_scaffold00009	1719442	1719481	40	+	0	0	0	19	37	41	SN3_00900495
SN3_02500665:E008	SN3_02500665	E008	18.0212	0.32362	13.8787	0.000194991	0.0123132	sneu_scaffold00025	1966133	1966151	19	+	1	0	0	26	66	74	SN3_02500665
SN3_00100200:E006	SN3_00100200	E006	6.73042	0.333442	13.8514	0.000197847	0.0123228	sneu_scaffold00001	602424	602430	7	+	0	0	0	18	25	19	SN3_00100200
SN3_00400450:E017	SN3_00400450	E017	9.63347	0.360719	13.8606	0.000196888	0.0123228	sneu_scaffold00004	1487789	1487814	26	-	0	0	0	12	55	26	SN3_00400450
SN3_00400675:E002	SN3_00400675	E002	5.61664	0.337936	13.851	0.000197886	0.0123228	sneu_scaffold00004	2383901	2383914	14	+	0	0	0	9	25	19	SN3_00400675
SN3_00600420:E016	SN3_00600420	E016	23.7454	0.172284	13.852	0.000197786	0.0123228	sneu_scaffold00006	1471007	1471015	9	+	31	37	20	7	8	16	SN3_00600420
SN3_01200310:E020	SN3_01200310	E020	7.4856	0.386461	13.8584	0.000197117	0.0123228	sneu_scaffold00012	1032333	1032349	17	-	0	0	0	16	32	22	SN3_01200310
SN3_02500215:E001	SN3_02500215	E001	239.017	0.108609	13.8584	0.000197113	0.0123228	sneu_scaffold00025	527252	527375	124	+	159	283	172	160	538	258	SN3_02500215
SN3_02900145:E043	SN3_02900145	E043	5.86095	0.401237	13.8726	0.000195634	0.0123228	sneu_scaffold00029	616173	616181	9	-	0	0	0	12	26	17	SN3_02900145
SN3_03900195:E012	SN3_03900195	E012	11.269	0.287064	13.8581	0.000197149	0.0123228	sneu_scaffold00039	574653	574659	7	-	9	17	23	0	3	0	SN3_03900195
SN3_03700205:E001	SN3_03700205	E001	10.861	0.462481	13.8421	0.000198836	0.0123605	sneu_scaffold00037	790345	790349	5	-	0	0	0	69	8	14	SN3_03700205
SN3_00102740:E018	SN3_00102740	E018	13.793	0.297815	13.827	0.00020043	0.0124381	sneu_scaffold00001	8415547	8415567	21	+	0	0	0	15	83	36	SN3_00102740
SN3_00900175:E026	SN3_00900175	E026	5.99888	0.385759	13.8214	0.000201032	0.0124539	sneu_scaffold00009	755583	755605	23	-	0	0	0	9	29	19	SN3_00900175
SN3_00301695:E011	SN3_00301695	E011	33.5482	0.316766	13.804	0.000202902	0.0125266	sneu_scaffold00003	5492800	5492839	40	-	0	10	2	64	124	101	SN3_00301695
SN3_00601165:E007	SN3_00601165	E007	13.327	0.266454	13.8067	0.000202615	0.0125266	sneu_scaffold00006	4213694	4213728	35	+	18	9	25	2	2	7	SN3_00601165
SN3_00200130:E004	SN3_00200130	E004	9.78506	0.365951	13.7987	0.000203477	0.0125406	sneu_scaffold00002	504738	504760	23	-	3	0	0	39	18	22	SN3_00200130
SN3_00600540:E009	SN3_00600540	E009	23.251	0.281132	13.7912	0.000204289	0.012569	sneu_scaffold00006	1924225	1924247	23	+	2	2	17	38	108	32	SN3_00600540
SN3_00201030:E001	SN3_00201030	E001	9.37643	0.310617	13.78	0.000205511	0.0126226	sneu_scaffold00002	3415065	3415094	30	+	1	7	7	10	37	12	SN3_00201030
SN3_00300895:E016	SN3_00300895	E016	14.386	0.315551	13.7726	0.000206322	0.0126401	sneu_scaffold00003	2711677	2711692	16	+	0	0	3	68	30	22	SN3_00300895
SN3_02500540:E008	SN3_02500540	E008	3.23878	0.467108	13.771	0.0002065	0.0126401	sneu_scaffold00025	1555623	1555651	29	+	1	0	0	9	9	9	SN3_02500540
SN3_00700730:E024	SN3_00700730	E024	590.291	0.152518	13.7664	0.000207005	0.0126495	sneu_scaffold00007	2193658	2193773	116	+	37	74	99	1057	2533	1532	SN3_00700730
SN3_01000555:E018	SN3_01000555	E018	1440.07	0.119465	13.7563	0.000208118	0.0126959	sneu_scaffold00010	1890255	1890421	167	-	165	165	104	2831	5776	3926	SN3_01000555
SN3_01400280:E016	SN3_01400280	E016	192.006	0.177313	13.735	0.00021049	0.0128097	sneu_scaffold00014	950263	950361	99	+	21	39	37	439	757	391	SN3_01400280
SN3_01800280:E007	SN3_01800280	E007	10.5298	0.514328	13.7332	0.000210696	0.0128097	sneu_scaffold00018	933546	933550	5	-	31	6	5	0	0	0	SN3_01800280
SN3_00400590:E008	SN3_00400590	E008	3.65196	0.450572	13.729	0.000211172	0.0128169	sneu_scaffold00004	2021532	2021536	5	+	0	0	0	11	10	12	SN3_00400590
SN3_02300145:E015	SN3_02300145	E015	10.3479	0.291755	13.6936	0.000215191	0.0130388	sneu_scaffold00023	383045	383052	8	-	15	21	5	3	3	2	SN3_02300145
SN3_00100780:E005	SN3_00100780	E005	7.76025	0.372414	13.6902	0.000215571	0.0130399	sneu_scaffold00001	2480766	2480780	15	+	0	0	0	14	20	37	SN3_00100780
SN3_01000930:E030	SN3_01000930	E030	14.1638	0.292785	13.6836	0.000216334	0.0130421	sneu_scaffold00010	3249427	3249438	12	+	5	9	19	31	10	18	SN3_01000930
SN3_02000590:E008	SN3_02000590	E008	9.87641	0.334472	13.6859	0.000216067	0.0130421	sneu_scaffold00020	2231946	2231961	16	+	0	0	0	15	49	30	SN3_02000590
SN3_00300330:E012	SN3_00300330	E012	83.3385	0.118993	13.6609	0.000218964	0.0131693	sneu_scaffold00003	1036960	1037006	47	-	18	23	13	190	326	146	SN3_00300330
SN3_03300055:E020	SN3_03300055	E020	6.56141	0.313798	13.6591	0.000219177	0.0131693	sneu_scaffold00033	157839	157847	9	+	0	0	0	16	20	24	SN3_03300055
SN3_00201505:E024	SN3_00201505	E024	4.72842	0.378149	13.6385	0.000221592	0.01327	sneu_scaffold00002	4906713	4906735	23	-	0	0	0	8	17	19	SN3_00201505
SN3_03200065:E155	SN3_03200065	E155	45.1704	0.238006	13.6398	0.000221438	0.01327	sneu_scaffold00032	284960	284996	37	-	1	11	4	92	194	106	SN3_03200065
SN3_00100075:E009	SN3_00100075	E009	59.3916	0.191006	13.6327	0.000222282	0.0132842	sneu_scaffold00001	254950	254974	25	-	13	8	4	254	117	97	SN3_00100075
SN3_00200500:E005	SN3_00200500	E005	8.53641	0.300474	13.6303	0.000222568	0.0132842	sneu_scaffold00002	1551502	1551532	31	+	0	0	0	34	29	14	SN3_00200500
SN3_00100365:E007	SN3_00100365	E007	43.8019	0.177834	13.6213	0.000223628	0.0133253	sneu_scaffold00001	1242998	1243022	25	+	6	0	5	115	172	94	SN3_00100365
SN3_02100120:E027	SN3_02100120	E027	7.45877	0.342836	13.6167	0.000224179	0.013336	sneu_scaffold00021	445830	445840	11	+	0	0	0	15	40	16	SN3_02100120
SN3_00600580:E010	SN3_00600580	E010	69.0652	0.228181	13.6093	0.00022507	0.0133669	sneu_scaffold00006	1986862	1986883	22	-	0	5	1	125	338	180	SN3_00600580
SN3_00103385:E009	SN3_00103385	E009	6.85959	0.612475	13.5798	0.00022863	0.0134228	sneu_scaffold00001	10529543	10529554	12	+	0	0	4	18	30	8	SN3_00103385
SN3_00200835:E005	SN3_00200835	E005	8.12527	0.573481	13.5915	0.000227214	0.0134228	sneu_scaffold00002	2722227	2722229	3	-	18	7	6	3	0	2	SN3_00200835
SN3_00202120:E024	SN3_00202120	E024	265.46	0.0968012	13.5819	0.000228375	0.0134228	sneu_scaffold00002	6983795	6983994	200	-	118	158	116	465	849	333	SN3_00202120
SN3_00700015:E001	SN3_00700015	E001	5.13633	0.390452	13.5797	0.000228643	0.0134228	sneu_scaffold00007	50436	50445	10	+	4	9	10	0	0	0	SN3_00700015
SN3_00700895:E001	SN3_00700895	E001	5.01374	0.464752	13.5684	0.000230022	0.0134228	sneu_scaffold00007	2761429	2761430	2	-	0	0	17	3	5	4	SN3_00700895
SN3_00800980:E011	SN3_00800980	E011	8.31622	0.283792	13.5662	0.000230292	0.0134228	sneu_scaffold00008	3139528	3139534	7	+	0	0	0	19	24	33	SN3_00800980
SN3_01100930:E001	SN3_01100930	E001	7.7598	0.742941	13.5711	0.000229699	0.0134228	sneu_scaffold00011	3399492	3399495	4	+	15	8	8	3	0	0	SN3_01100930
SN3_01500850:E004	SN3_01500850	E004	7.15229	0.400371	13.5646	0.000230493	0.0134228	sneu_scaffold00015	2711273	2711304	32	+	0	0	0	15	17	33	SN3_01500850
SN3_01800185:E011	SN3_01800185	E011	13.6763	0.315274	13.5675	0.000230133	0.0134228	sneu_scaffold00018	650980	651000	21	+	0	0	3	36	71	16	SN3_01800185
SN3_02100660:E005	SN3_02100660	E005	7.91036	0.301683	13.5741	0.000229327	0.0134228	sneu_scaffold00021	2217260	2217272	13	+	0	0	0	17	27	29	SN3_02100660
SN3_03500215:E025	SN3_03500215	E025	4.4713	0.384617	13.5857	0.000227912	0.0134228	sneu_scaffold00035	710488	710504	17	+	0	0	0	9	20	13	SN3_03500215
SN3_04000080:E015	SN3_04000080	E015	8.64211	0.332216	13.5887	0.000227554	0.0134228	sneu_scaffold00040	252980	253005	26	+	0	0	1	48	19	6	SN3_04000080
SN3_00300080:E012	SN3_00300080	E012	48.2261	0.255568	13.5615	0.000230868	0.0134229	sneu_scaffold00003	274115	274141	27	-	0	11	11	86	210	115	SN3_00300080
SN3_00200585:E012	SN3_00200585	E012	18.6808	0.484967	13.5382	0.000233752	0.0135367	sneu_scaffold00002	1786529	1786553	25	+	44	30	3	0	0	1	SN3_00200585
SN3_00301815:E009	SN3_00301815	E009	15.0768	0.501827	13.5375	0.000233849	0.0135367	sneu_scaffold00003	6122115	6122138	24	+	16	23	27	0	0	1	SN3_00301815
SN3_00900160:E026	SN3_00900160	E026	6.53612	0.466678	13.5366	0.000233956	0.0135367	sneu_scaffold00009	711650	711665	16	-	0	0	0	6	42	16	SN3_00900160
SN3_00800165:E014	SN3_00800165	E014	4.43854	0.408239	13.4862	0.000240324	0.0138828	sneu_scaffold00008	638284	638290	7	-	0	0	0	9	15	17	SN3_00800165
SN3_00202630:E020	SN3_00202630	E020	4.81103	0.461581	13.4771	0.000241487	0.0139275	sneu_scaffold00002	8803499	8803505	7	+	2	11	9	0	0	0	SN3_00202630
SN3_00300595:E003	SN3_00300595	E003	46.483	0.215733	13.4692	0.000242516	0.0139645	sneu_scaffold00003	1873779	1873817	39	+	62	47	22	36	59	48	SN3_00300595
SN3_00102610:E033	SN3_00102610	E033	6.51583	0.310027	13.4607	0.000243607	0.0139874	sneu_scaffold00001	8011212	8011235	24	-	0	0	0	20	19	20	SN3_00102610
SN3_00202075:E004	SN3_00202075	E004	41.8128	0.191964	13.4601	0.000243693	0.0139874	sneu_scaffold00002	6900793	6900893	101	+	6	13	8	62	182	96	SN3_00202075
SN3_00200805:E014	SN3_00200805	E014	6.17613	0.420058	13.4527	0.000244653	0.0140201	sneu_scaffold00002	2588682	2588707	26	-	0	0	0	8	24	26	SN3_00200805
SN3_00500555:E021	SN3_00500555	E021	3.64088	0.714249	13.4454	0.000245612	0.0140344	sneu_scaffold00005	1911939	1911942	4	-	8	0	7	0	0	0	SN3_00500555
SN3_02500065:E010	SN3_02500065	E010	11.1519	0.30456	13.4448	0.000245684	0.0140344	sneu_scaffold00025	148464	148481	18	+	0	0	0	14	52	40	SN3_02500065
SN3_01400400:E005	SN3_01400400	E005	11.9549	0.241048	13.4341	0.000247085	0.0140921	sneu_scaffold00014	1273729	1273750	22	+	0	0	0	35	53	23	SN3_01400400
SN3_00401575:E003	SN3_00401575	E003	6.23724	0.380413	13.4287	0.000247801	0.0141105	sneu_scaffold00004	5717586	5717594	9	+	0	0	0	13	17	27	SN3_00401575
SN3_00201855:E027	SN3_00201855	E027	13.0633	0.606801	13.3985	0.000251828	0.0143171	sneu_scaffold00002	6168774	6168784	11	-	16	18	17	0	14	0	SN3_00201855
SN3_00100740:E002	SN3_00100740	E002	7.37612	0.380709	13.3879	0.000253249	0.0143525	sneu_scaffold00001	2361648	2361661	14	+	13	7	5	1	12	1	SN3_00100740
SN3_02500390:E041	SN3_02500390	E041	8.06761	0.472508	13.3899	0.000252989	0.0143525	sneu_scaffold00025	1114303	1114310	8	+	5	4	27	0	0	0	SN3_02500390
SN3_00101520:E011	SN3_00101520	E011	8.73594	0.272895	13.3671	0.00025608	0.0144673	sneu_scaffold00001	4639974	4640010	37	+	0	0	0	22	28	30	SN3_00101520
SN3_04100085:E010	SN3_04100085	E010	10.2907	0.480536	13.3677	0.000256001	0.0144673	sneu_scaffold00041	329166	329186	21	+	0	0	0	5	43	50	SN3_04100085
SN3_01200045:E012	SN3_01200045	E012	11.7706	0.368387	13.3567	0.000257504	0.0144947	sneu_scaffold00012	160113	160120	8	-	8	24	13	0	15	3	SN3_01200045
SN3_02900005:E023	SN3_02900005	E023	7.35896	0.33344	13.3518	0.000258178	0.0144947	sneu_scaffold00029	6878	6928	51	+	0	0	0	11	29	29	SN3_02900005
SN3_03000020:E016	SN3_03000020	E016	8.87179	0.325658	13.3544	0.000257817	0.0144947	sneu_scaffold00030	112808	112820	13	-	5	16	16	4	2	0	SN3_03000020
SN3_04000040:E004	SN3_04000040	E004	19.1416	0.250463	13.3541	0.000257864	0.0144947	sneu_scaffold00040	101249	101288	40	-	0	0	0	71	42	57	SN3_04000040
SN3_02800505:E055	SN3_02800505	E055	4.21602	0.416289	13.332	0.000260911	0.0146253	sneu_scaffold00028	1647172	1647206	35	-	0	0	0	9	15	15	SN3_02800505
SN3_01500480:E015	SN3_01500480	E015	3.19429	0.58466	13.3282	0.000261442	0.0146322	sneu_scaffold00015	1512774	1512790	17	-	0	0	0	6	21	4	SN3_01500480
SN3_00102740:E013	SN3_00102740	E013	9.77139	0.24846	13.2932	0.000266374	0.0148725	sneu_scaffold00001	8414493	8414500	8	+	0	0	0	22	40	29	SN3_00102740
SN3_00400680:E017	SN3_00400680	E017	8.68317	0.253213	13.2896	0.000266884	0.0148725	sneu_scaffold00004	2424207	2424234	28	+	12	9	14	3	2	0	SN3_00400680
SN3_00501485:E001	SN3_00501485	E001	23.3488	0.371272	13.2889	0.000266978	0.0148725	sneu_scaffold00005	5178415	5178436	22	+	25	32	19	15	28	12	SN3_00501485
SN3_01800265:E017	SN3_01800265	E017	19.9825	0.208738	13.2777	0.000268582	0.0148965	sneu_scaffold00018	868676	868750	75	+	2	0	0	33	91	60	SN3_01800265
SN3_02600085:E002	SN3_02600085	E002	23.0649	0.210272	13.2782	0.000268512	0.0148965	sneu_scaffold00026	356619	356630	12	+	1	3	8	49	99	44	SN3_02600085
SN3_03100245:E003	SN3_03100245	E003	22.0403	0.264062	13.2772	0.000268653	0.0148965	sneu_scaffold00031	1104014	1104053	40	+	0	0	3	32	102	69	SN3_03100245
SN3_00600335:E016	SN3_00600335	E016	6.54082	0.323013	13.2553	0.000271804	0.015048	sneu_scaffold00006	1084333	1084350	18	+	0	0	0	22	19	18	SN3_00600335
SN3_00102820:E005	SN3_00102820	E005	12.0855	0.233323	13.2377	0.000274377	0.015136	sneu_scaffold00001	8752870	8752912	43	+	0	0	0	20	54	40	SN3_00102820
SN3_00202585:E005	SN3_00202585	E005	18.2424	0.257837	13.2327	0.000275106	0.015136	sneu_scaffold00002	8660869	8660911	43	+	3	0	0	28	80	57	SN3_00202585
SN3_00401255:E015	SN3_00401255	E015	7.45495	0.310069	13.23	0.000275499	0.015136	sneu_scaffold00004	4699954	4699984	31	-	1	0	0	22	13	29	SN3_00401255
SN3_01600075:E012	SN3_01600075	E012	6.39376	0.310098	13.2351	0.000274757	0.015136	sneu_scaffold00016	261385	261394	10	-	0	0	0	14	22	23	SN3_01600075
SN3_02400390:E001	SN3_02400390	E001	8.23101	0.29082	13.2324	0.000275148	0.015136	sneu_scaffold00024	1277617	1277630	14	+	7	17	10	0	3	3	SN3_02400390
SN3_00300700:E003	SN3_00300700	E003	14.5664	0.263353	13.2215	0.000276757	0.0151819	sneu_scaffold00003	2079199	2079202	4	+	12	20	26	2	12	1	SN3_00300700
SN3_00500930:E004	SN3_00500930	E004	10.6457	0.3629	13.2147	0.000277763	0.0152139	sneu_scaffold00005	3034636	3034688	53	+	0	0	0	35	23	37	SN3_00500930
SN3_00103555:E004	SN3_00103555	E004	17.5217	0.228492	13.2063	0.000279017	0.0152523	sneu_scaffold00001	11088657	11088663	7	-	0	0	0	31	85	50	SN3_00103555
SN3_00300450:E030	SN3_00300450	E030	3.58687	0.472167	13.2014	0.000279738	0.0152523	sneu_scaffold00003	1376441	1376451	11	-	2	0	0	8	17	4	SN3_00300450
SN3_02400410:E009	SN3_02400410	E009	39.4047	0.28475	13.2035	0.000279421	0.0152523	sneu_scaffold00024	1341154	1341184	31	+	0	8	2	60	132	155	SN3_02400410
SN3_02500140:E003	SN3_02500140	E003	4525.53	0.328802	13.1957	0.000280588	0.0152754	sneu_scaffold00025	355577	355791	215	+	726	1222	639	6532	19267	11574	SN3_02500140
SN3_01100725:E006	SN3_01100725	E006	15.933	0.293111	13.1857	0.000282097	0.0153112	sneu_scaffold00011	2847891	2847918	28	+	0	0	0	26	83	43	SN3_01100725
SN3_03800095:E013	SN3_03800095	E013	32.7985	0.414219	13.1872	0.000281871	0.0153112	sneu_scaffold00038	279649	279695	47	+	0	0	10	50	131	107	SN3_03800095
SN3_04800005:E054	SN3_04800005	E054	7.52934	0.34941	13.1742	0.000283829	0.015382	sneu_scaffold00048	48303	48323	21	-	0	0	0	13	41	18	SN3_04800005
SN3_00101375:E032	SN3_00101375	E032	7.71726	0.337556	13.1612	0.00028581	0.0154239	sneu_scaffold00001	4130729	4130758	30	-	0	0	0	14	44	16	SN3_00101375
SN3_00102320:E011	SN3_00102320	E011	8.49874	0.255955	13.1634	0.000285473	0.0154239	sneu_scaffold00001	7046699	7046757	59	+	0	0	1	25	24	26	SN3_00102320
SN3_00601060:E011	SN3_00601060	E011	5.19555	0.435171	13.155	0.00028675	0.0154239	sneu_scaffold00006	3784602	3784610	9	-	0	0	0	6	14	28	SN3_00601060
SN3_00800365:E012	SN3_00800365	E012	7.46545	0.300236	13.16	0.000285983	0.0154239	sneu_scaffold00008	1144002	1144017	16	-	1	0	0	33	14	16	SN3_00800365
SN3_01400280:E001	SN3_01400280	E001	6.00568	0.724143	13.1575	0.000286363	0.0154239	sneu_scaffold00014	948327	948338	12	+	14	11	0	0	0	0	SN3_01400280
SN3_01800265:E021	SN3_01800265	E021	11.8772	0.259416	13.1493	0.000287622	0.0154477	sneu_scaffold00018	868872	868908	37	+	0	0	0	16	57	40	SN3_01800265
SN3_01900435:E005	SN3_01900435	E005	7.16417	0.413973	13.1453	0.000288247	0.0154582	sneu_scaffold00019	1232887	1232927	41	+	0	0	0	13	43	13	SN3_01900435
SN3_00300115:E013	SN3_00300115	E013	10.1136	0.242935	13.1336	0.000290051	0.0155318	sneu_scaffold00003	457164	457191	28	-	0	0	1	28	44	20	SN3_00300115
SN3_00103200:E002	SN3_00103200	E002	36.1737	0.441481	13.1283	0.000290873	0.0155526	sneu_scaffold00001	9916062	9916142	81	+	12	0	0	116	137	50	SN3_00103200
SN3_01100865:E013	SN3_01100865	E013	7.79423	0.303912	13.1203	0.000292113	0.0155957	sneu_scaffold00011	3238119	3238132	14	+	0	0	0	10	43	22	SN3_01100865
SN3_00400350:E009	SN3_00400350	E009	8.24757	0.258298	13.1052	0.000294477	0.0156986	sneu_scaffold00004	1095074	1095105	32	-	0	1	0	13	37	26	SN3_00400350
SN3_00201840:E003	SN3_00201840	E003	7.10018	0.396233	13.0764	0.000299036	0.015918	sneu_scaffold00002	6090614	6090625	12	+	0	0	0	4	47	19	SN3_00201840
SN3_01500505:E015	SN3_01500505	E015	9.57844	0.260155	13.0649	0.000300875	0.0159767	sneu_scaffold00015	1583564	1583575	12	-	0	0	0	23	46	21	SN3_01500505
SN3_03700175:E001	SN3_03700175	E001	18.6074	0.424809	13.064	0.000301029	0.0159767	sneu_scaffold00037	655577	655592	16	+	27	21	27	0	11	1	SN3_03700175
SN3_00201585:E006	SN3_00201585	E006	35.0073	0.178676	13.0471	0.000303752	0.0160975	sneu_scaffold00002	5208638	5208684	47	-	0	0	0	59	177	97	SN3_00201585
SN3_03000205:E003	SN3_03000205	E003	11.3332	0.318003	13.0278	0.000306894	0.0162401	sneu_scaffold00030	873543	873558	16	-	1	0	0	25	66	15	SN3_03000205
SN3_00201975:E014	SN3_00201975	E014	66.6571	0.211313	13.0214	0.000307954	0.0162722	sneu_scaffold00002	6591532	6591578	47	-	49	147	36	20	57	63	SN3_00201975
SN3_01100085:E003	SN3_01100085	E003	9.39221	0.366294	13.0036	0.000310895	0.0164035	sneu_scaffold00011	302541	302565	25	+	0	0	0	17	46	26	SN3_01100085
SN3_01200365:E008	SN3_01200365	E008	19.1524	0.247119	12.9986	0.000311722	0.016423	sneu_scaffold00012	1205194	1205218	25	-	0	0	1	23	95	63	SN3_01200365
SN3_01600660:E007	SN3_01600660	E007	33.472	0.220519	12.993	0.000312658	0.0164482	sneu_scaffold00016	2432988	2432999	12	+	22	66	63	0	0	0	SN3_01600660
SN3_00700545:E012	SN3_00700545	E012	3.95602	0.488046	12.9824	0.00031443	0.0164931	sneu_scaffold00007	1505660	1505699	40	-	0	0	0	6	15	16	SN3_00700545
SN3_02900215:E004	SN3_02900215	E004	17.6047	0.272124	12.9851	0.000313973	0.0164931	sneu_scaffold00029	826067	826108	42	+	0	2	1	36	89	36	SN3_02900215
SN3_03300245:E002	SN3_03300245	E002	29.3176	0.490436	12.9792	0.000314963	0.016497	sneu_scaffold00033	864865	864932	68	-	0	0	0	187	46	16	SN3_03300245
SN3_00202585:E008	SN3_00202585	E008	43.8287	0.525611	12.9737	0.000315892	0.0165216	sneu_scaffold00002	8662130	8662146	17	+	29	26	52	49	76	54	SN3_00202585
SN3_01800470:E008	SN3_01800470	E008	7.97525	0.410997	12.9564	0.000318829	0.0166267	sneu_scaffold00018	1429044	1429053	10	+	5	15	16	0	0	0	SN3_01800470
SN3_02000075:E033	SN3_02000075	E033	27.7406	0.21874	12.9587	0.000318431	0.0166267	sneu_scaffold00020	323744	323760	17	-	7	5	2	47	127	58	SN3_02000075
SN3_00901030:E002	SN3_00901030	E002	4.81068	0.519977	12.9321	0.000322997	0.0168197	sneu_scaffold00009	3931657	3931658	2	+	11	7	2	0	0	0	SN3_00901030
SN3_01000930:E007	SN3_01000930	E007	30.0326	0.194245	12.9259	0.000324074	0.016827	sneu_scaffold00010	3244672	3244697	26	+	0	0	0	58	160	68	SN3_01000930
SN3_01600705:E001	SN3_01600705	E001	46.2558	0.657899	12.9263	0.000324002	0.016827	sneu_scaffold00016	2526696	2526716	21	-	4	1	6	72	202	139	SN3_01600705
SN3_00100400:E009	SN3_00100400	E009	6.28586	0.370159	12.9122	0.000326449	0.0169259	sneu_scaffold00001	1332822	1332832	11	-	0	0	0	17	10	29	SN3_00100400
SN3_00500465:E004	SN3_00500465	E004	5.775	0.366802	12.9054	0.000327632	0.0169627	sneu_scaffold00005	1617470	1617503	34	+	0	0	0	9	22	23	SN3_00500465
SN3_01600085:E006	SN3_01600085	E006	1115.49	0.0890949	12.8973	0.00032905	0.0170117	sneu_scaffold00016	295365	295461	97	-	429	466	460	1613	3576	2358	SN3_01600085
SN3_00300685:E004	SN3_00300685	E004	3.99031	0.453306	12.8929	0.000329831	0.0170275	sneu_scaffold00003	2062007	2062021	15	-	0	0	0	10	16	11	SN3_00300685
SN3_00600210:E007	SN3_00600210	E007	13.8602	0.655812	12.8729	0.000333368	0.0171854	sneu_scaffold00006	609158	609171	14	-	27	31	1	0	0	0	SN3_00600210
SN3_02200395:E022	SN3_02200395	E022	2.94542	0.506669	12.8567	0.000336268	0.0173101	sneu_scaffold00022	1242850	1242853	4	+	3	4	6	0	0	0	SN3_02200395
SN3_00401550:E010	SN3_00401550	E010	9.16359	0.274508	12.851	0.000337291	0.0173379	sneu_scaffold00004	5660539	5660565	27	+	0	0	0	27	26	30	SN3_00401550
SN3_00900970:E007	SN3_00900970	E007	9.71375	0.212513	12.8466	0.000338093	0.0173543	sneu_scaffold00009	3686755	3686769	15	-	9	10	16	4	6	6	SN3_00900970
SN3_00101510:E022	SN3_00101510	E022	6.39833	0.352882	12.8436	0.000338633	0.0173572	sneu_scaffold00001	4628260	4628278	19	-	0	0	0	13	28	19	SN3_00101510
SN3_02500190:E003	SN3_02500190	E003	14.2485	0.389269	12.8409	0.000339133	0.0173581	sneu_scaffold00025	477619	477626	8	+	7	11	29	3	12	20	SN3_02500190
SN3_00900035:E002	SN3_00900035	E002	19.2357	0.309119	12.8052	0.000345653	0.0176666	sneu_scaffold00009	160518	160549	32	+	23	10	34	5	28	3	SN3_00900035
SN3_00900065:E001	SN3_00900065	E001	50.3977	0.156433	12.7931	0.000347893	0.0177559	sneu_scaffold00009	229993	230083	91	+	35	25	11	84	151	78	SN3_00900065
SN3_00701315:E007	SN3_00701315	E007	61.5401	0.178152	12.7873	0.000348973	0.0177857	sneu_scaffold00007	4023307	4023349	43	-	61	76	38	44	98	57	SN3_00701315
SN3_00202155:E014	SN3_00202155	E014	8.75941	0.282042	12.7804	0.000350267	0.0178264	sneu_scaffold00002	7196810	7196827	18	-	0	0	0	20	32	29	SN3_00202155
SN3_02800195:E030	SN3_02800195	E030	6.34604	0.397347	12.7748	0.000351326	0.017855	sneu_scaffold00028	578507	578540	34	-	10	6	9	0	5	0	SN3_02800195
SN3_00700840:E012	SN3_00700840	E012	6.21634	0.364505	12.7649	0.000353185	0.0179001	sneu_scaffold00007	2531220	2531245	26	-	0	0	0	24	20	12	SN3_00700840
SN3_01800420:E011	SN3_01800420	E011	4.64254	0.653648	12.7648	0.000353209	0.0179001	sneu_scaffold00018	1293588	1293593	6	+	8	11	1	0	0	0	SN3_01800420
SN3_01400570:E003	SN3_01400570	E003	9.48422	0.26728	12.7617	0.000353798	0.0179047	sneu_scaffold00014	1930240	1930253	14	-	11	14	5	5	12	7	SN3_01400570
SN3_03200090:E030	SN3_03200090	E030	6.61187	0.439674	12.7457	0.000356826	0.0180325	sneu_scaffold00032	399392	399443	52	-	0	0	0	6	23	33	SN3_03200090
SN3_00202430:E005	SN3_00202430	E005	10.168	0.408865	12.7328	0.000359294	0.0181103	sneu_scaffold00002	8091745	8091760	16	+	0	0	0	9	54	35	SN3_00202430
SN3_00400425:E009	SN3_00400425	E009	10.218	0.270744	12.7324	0.000359373	0.0181103	sneu_scaffold00004	1375616	1375630	15	+	16	14	5	4	13	2	SN3_00400425
SN3_00601215:E026	SN3_00601215	E026	10.2681	0.256304	12.7272	0.000360375	0.0181354	sneu_scaffold00006	4404518	4404528	11	-	0	0	0	21	43	32	SN3_00601215
SN3_00300290:E003	SN3_00300290	E003	10.5249	0.265123	12.7139	0.000362957	0.0182397	sneu_scaffold00003	929959	929982	24	-	0	0	0	25	44	29	SN3_00300290
SN3_02500525:E005	SN3_02500525	E005	12.1296	0.288771	12.7098	0.000363735	0.0182533	sneu_scaffold00025	1514141	1514152	12	+	0	0	0	25	41	46	SN3_02500525
SN3_04100025:E011	SN3_04100025	E011	12.223	0.25661	12.7055	0.000364572	0.0182698	sneu_scaffold00041	120763	120773	11	+	0	0	0	18	72	28	SN3_04100025
SN3_00300950:E001	SN3_00300950	E001	5.75695	0.394431	12.6982	0.000366001	0.0183159	sneu_scaffold00003	2961778	2961792	15	+	0	0	1	9	30	14	SN3_00300950
SN3_02500665:E007	SN3_02500665	E007	8.10908	0.27523	12.6929	0.000367038	0.0183422	sneu_scaffold00025	1966109	1966121	13	+	0	0	0	24	27	23	SN3_02500665
SN3_02200300:E004	SN3_02200300	E004	4.62028	0.485171	12.6845	0.000368696	0.0183994	sneu_scaffold00022	965575	965580	6	+	3	13	5	0	0	0	SN3_02200300
SN3_00202630:E033	SN3_00202630	E033	6.50348	0.418202	12.6806	0.000369469	0.0184065	sneu_scaffold00002	8811134	8811136	3	+	0	0	0	23	8	26	SN3_00202630
SN3_00800280:E006	SN3_00800280	E006	9.25903	0.331144	12.6786	0.000369862	0.0184065	sneu_scaffold00008	892861	892872	12	+	0	0	2	26	47	10	SN3_00800280
SN3_00600325:E008	SN3_00600325	E008	4.00143	0.424624	12.6727	0.00037104	0.0184208	sneu_scaffold00006	956713	956727	15	+	0	0	0	11	9	16	SN3_00600325
SN3_03900225:E001	SN3_03900225	E001	22.203	0.250421	12.672	0.000371175	0.0184208	sneu_scaffold00039	667888	667895	8	+	1	0	4	37	98	64	SN3_03900225
SN3_01700470:E016	SN3_01700470	E016	6.99499	0.312948	12.6485	0.00037586	0.0186276	sneu_scaffold00017	1828714	1828725	12	-	0	0	0	20	31	14	SN3_01700470
SN3_00701135:E019	SN3_00701135	E019	7.84436	0.276768	12.6281	0.000379999	0.0187809	sneu_scaffold00007	3442842	3442865	24	-	0	0	0	18	32	23	SN3_00701135
SN3_02000365:E009	SN3_02000365	E009	18.3081	0.265897	12.6291	0.00037978	0.0187809	sneu_scaffold00020	1402639	1402646	8	-	25	24	14	2	13	19	SN3_02000365
SN3_01200045:E009	SN3_01200045	E009	127.227	0.113688	12.6202	0.000381606	0.0188086	sneu_scaffold00012	159785	159921	137	-	12	24	15	232	495	357	SN3_01200045
SN3_01800465:E004	SN3_01800465	E004	17.2658	0.227068	12.622	0.000381243	0.0188086	sneu_scaffold00018	1410767	1410796	30	+	11	15	26	23	21	6	SN3_01800465
SN3_00202285:E008	SN3_00202285	E008	3.01148	0.845937	12.6093	0.000383827	0.0188405	sneu_scaffold00002	7704340	7704350	11	+	11	0	0	0	0	1	SN3_00202285
SN3_02700115:E003	SN3_02700115	E003	47.6329	0.607359	12.6118	0.000383316	0.0188405	sneu_scaffold00027	424797	424837	41	-	11	0	0	60	267	106	SN3_02700115
SN3_02900080:E008	SN3_02900080	E008	14.2277	0.289735	12.6119	0.000383307	0.0188405	sneu_scaffold00029	387683	387692	10	+	0	0	0	41	76	17	SN3_02900080
SN3_00301840:E018	SN3_00301840	E018	11.5321	0.892909	12.6036	0.000385	0.0188724	sneu_scaffold00003	6206606	6206610	5	-	19	31	0	0	0	0	SN3_00301840
SN3_00800070:E005	SN3_00800070	E005	8.69935	0.401684	12.5931	0.000387176	0.0189532	sneu_scaffold00008	277479	277523	45	+	0	0	0	20	50	13	SN3_00800070
SN3_00301310:E008	SN3_00301310	E008	13.4372	0.404421	12.5824	0.000389396	0.0190359	sneu_scaffold00003	4066990	4067014	25	-	13	10	35	2	0	0	SN3_00301310
SN3_00100650:E005	SN3_00100650	E005	56.9503	0.224558	12.5789	0.000390126	0.0190457	sneu_scaffold00001	2148123	2148216	94	+	5	11	20	116	249	97	SN3_00100650
SN3_02100440:E006	SN3_02100440	E006	8.93266	0.359763	12.5674	0.000392525	0.0191268	sneu_scaffold00021	1628912	1628924	13	+	0	0	0	39	29	12	SN3_02100440
SN3_02600450:E002	SN3_02600450	E002	5.01157	0.425001	12.5659	0.000392851	0.0191268	sneu_scaffold00026	1591637	1591641	5	+	0	0	0	14	25	8	SN3_02600450
SN3_00401100:E003	SN3_00401100	E003	5.92327	0.447456	12.5631	0.000393445	0.0191297	sneu_scaffold00004	4015276	4015285	10	+	0	0	0	13	37	7	SN3_00401100
SN3_01200735:E009	SN3_01200735	E009	4.24725	0.432643	12.5489	0.000396447	0.0192497	sneu_scaffold00012	2712694	2712705	12	-	0	0	0	18	6	13	SN3_01200735
SN3_03000190:E007	SN3_03000190	E007	7.70528	0.346626	12.5427	0.000397762	0.0192874	sneu_scaffold00030	784934	784965	32	+	0	1	0	31	15	20	SN3_03000190
SN3_00201515:E005	SN3_00201515	E005	5.99503	0.577735	12.5271	0.000401095	0.0193936	sneu_scaffold00002	4931487	4931490	4	+	1	21	6	0	0	0	SN3_00201515
SN3_00201635:E002	SN3_00201635	E002	5.09109	0.459967	12.5266	0.000401197	0.0193936	sneu_scaffold00002	5310574	5310587	14	+	0	0	1	4	33	11	SN3_00201635
SN3_00600445:E005	SN3_00600445	E005	6.07232	0.316776	12.5224	0.000402111	0.0193936	sneu_scaffold00006	1596104	1596123	20	+	0	0	0	24	15	15	SN3_00600445
SN3_02800260:E008	SN3_02800260	E008	8.59722	0.45851	12.523	0.000401981	0.0193936	sneu_scaffold00028	738589	738601	13	+	0	0	0	31	44	5	SN3_02800260
SN3_00101600:E012	SN3_00101600	E012	24.2174	0.154164	12.5048	0.000405899	0.0194575	sneu_scaffold00001	5018937	5018951	15	-	9	22	15	34	75	23	SN3_00101600
SN3_00103320:E005	SN3_00103320	E005	82.1797	0.123547	12.4894	0.000409277	0.0194575	sneu_scaffold00001	10269309	10269341	33	-	29	36	48	96	293	149	SN3_00103320
SN3_00200480:E005	SN3_00200480	E005	6.9374	0.348292	12.5063	0.000405576	0.0194575	sneu_scaffold00002	1446637	1446681	45	+	0	0	0	9	33	24	SN3_00200480
SN3_00202555:E006	SN3_00202555	E006	6.80404	0.350406	12.4922	0.000408664	0.0194575	sneu_scaffold00002	8549655	8549668	14	+	0	0	0	11	36	18	SN3_00202555
SN3_00700180:E017	SN3_00700180	E017	7.93119	0.303279	12.4933	0.000408406	0.0194575	sneu_scaffold00007	514750	514759	10	+	6	9	15	1	4	6	SN3_00700180
SN3_01000980:E012	SN3_01000980	E012	15.0948	0.22625	12.4893	0.000409282	0.0194575	sneu_scaffold00010	3475628	3475646	19	+	0	0	0	29	75	39	SN3_01000980
SN3_02200215:E005	SN3_02200215	E005	11.3243	0.319978	12.4864	0.000409934	0.0194575	sneu_scaffold00022	737980	738001	22	-	0	0	0	32	27	43	SN3_02200215
SN3_02700325:E027	SN3_02700325	E027	9.26795	0.313665	12.4909	0.000408937	0.0194575	sneu_scaffold00027	1358962	1358985	24	-	0	0	0	43	25	14	SN3_02700325
SN3_02800390:E005	SN3_02800390	E005	14.8775	0.228769	12.505	0.000405854	0.0194575	sneu_scaffold00028	1223395	1223417	23	+	10	27	23	9	2	2	SN3_02800390
SN3_03000005:E018	SN3_03000005	E018	3.34657	0.617621	12.5102	0.000404732	0.0194575	sneu_scaffold00030	24377	24384	8	-	2	3	10	0	0	0	SN3_03000005
SN3_03100145:E006	SN3_03100145	E006	3.82097	0.499742	12.4871	0.000409767	0.0194575	sneu_scaffold00031	690973	690992	20	+	0	0	0	13	15	7	SN3_03100145
SN3_03600150:E001	SN3_03600150	E001	12.4426	0.316851	12.4886	0.000409437	0.0194575	sneu_scaffold00036	380569	380574	6	+	7	32	5	4	11	11	SN3_03600150
SN3_00300310:E005	SN3_00300310	E005	16.4002	0.466427	12.4731	0.000412852	0.0195505	sneu_scaffold00003	958055	958058	4	-	0	0	0	96	31	14	SN3_00300310
SN3_01500450:E001	SN3_01500450	E001	7.31625	0.613671	12.4725	0.000412981	0.0195505	sneu_scaffold00015	1388058	1388061	4	+	1	20	13	0	0	0	SN3_01500450
SN3_01100860:E023	SN3_01100860	E023	9.18659	0.306753	12.4544	0.000417019	0.0197147	sneu_scaffold00011	3232390	3232415	26	-	0	0	0	26	45	15	SN3_01100860
SN3_01500580:E010	SN3_01500580	E010	1178.01	0.0874624	12.4482	0.000418401	0.0197147	sneu_scaffold00015	1854701	1854912	212	-	38	78	72	2235	5592	2920	SN3_01500580
SN3_02200665:E013	SN3_02200665	E013	25.0557	0.165063	12.4471	0.000418644	0.0197147	sneu_scaffold00022	2268961	2269008	48	-	1	0	1	57	103	69	SN3_02200665
SN3_03600095:E004	SN3_03600095	E004	14.0389	0.239301	12.4518	0.000417592	0.0197147	sneu_scaffold00036	188143	188186	44	+	0	0	2	42	60	24	SN3_03600095
SN3_02400250:E010	SN3_02400250	E010	6.41219	0.384196	12.4419	0.000419805	0.0197435	sneu_scaffold00024	709898	709903	6	+	0	0	0	14	35	12	SN3_02400250
SN3_00101710:E007	SN3_00101710	E007	18.8227	0.315673	12.4253	0.000423563	0.0198342	sneu_scaffold00001	5371479	5371507	29	-	0	2	0	39	92	43	SN3_00101710
SN3_00200840:E007	SN3_00200840	E007	475.563	0.100189	12.4253	0.000423565	0.0198342	sneu_scaffold00002	2733662	2733779	118	-	147	136	103	817	1860	960	SN3_00200840
SN3_02700360:E008	SN3_02700360	E008	4.58089	0.921041	12.4244	0.000423757	0.0198342	sneu_scaffold00027	1513981	1513988	8	+	7	13	0	0	0	0	SN3_02700360
SN3_02900095:E010	SN3_02900095	E010	5.26732	0.36627	12.4236	0.000423941	0.0198342	sneu_scaffold00029	428673	428685	13	+	0	0	0	13	15	20	SN3_02900095
SN3_00102535:E007	SN3_00102535	E007	4.45544	0.398201	12.4198	0.0004248	0.0198466	sneu_scaffold00001	7767278	7767325	48	+	0	0	0	18	14	8	SN3_00102535
SN3_01000955:E007	SN3_01000955	E007	8.40644	0.388433	12.4176	0.000425311	0.0198466	sneu_scaffold00010	3357914	3357950	37	+	0	0	0	13	56	13	SN3_01000955
SN3_00900245:E015	SN3_00900245	E015	6.68316	0.316166	12.3677	0.000436826	0.0203574	sneu_scaffold00009	989996	989997	2	+	8	14	5	2	3	0	SN3_00900245
SN3_01700345:E012	SN3_01700345	E012	10.4354	0.298124	12.3558	0.000439614	0.0204608	sneu_scaffold00017	1382382	1382396	15	-	0	0	0	15	63	23	SN3_01700345
SN3_01600115:E006	SN3_01600115	E006	5.66677	0.349169	12.3506	0.000440836	0.0204912	sneu_scaffold00016	402069	402082	14	+	0	0	0	17	14	20	SN3_01600115
SN3_04900020:E035	SN3_04900020	E035	4.88342	0.471721	12.3439	0.000442419	0.0205382	sneu_scaffold00049	84589	84597	9	+	0	0	0	5	26	16	SN3_04900020
SN3_01400410:E011	SN3_01400410	E011	3.70683	0.459515	12.335	0.000444555	0.0206107	sneu_scaffold00014	1309592	1309603	12	+	0	0	0	9	12	13	SN3_01400410
SN3_02100035:E013	SN3_02100035	E013	6.85554	0.297145	12.3144	0.000449487	0.0208125	sneu_scaffold00021	123344	123348	5	-	0	0	0	19	32	13	SN3_02100035
SN3_00202170:E008	SN3_00202170	E008	8.67208	0.51161	12.3097	0.000450601	0.0208373	sneu_scaffold00002	7227364	7227369	6	+	0	10	5	9	27	16	SN3_00202170
SN3_00800185:E007	SN3_00800185	E007	7.23032	0.290182	12.3012	0.000452673	0.0209061	sneu_scaffold00008	714786	714812	27	-	0	0	0	16	27	24	SN3_00800185
SN3_01500525:E008	SN3_01500525	E008	11.672	0.458115	12.2964	0.000453842	0.0209333	sneu_scaffold00015	1643410	1643411	2	-	7	22	19	3	7	0	SN3_01500525
SN3_00700715:E001	SN3_00700715	E001	12.4819	0.534632	12.2803	0.000457771	0.0209497	sneu_scaffold00007	2100023	2100029	7	+	40	4	5	0	0	0	SN3_00700715
SN3_00800670:E012	SN3_00800670	E012	53.4932	0.376324	12.2864	0.00045626	0.0209497	sneu_scaffold00008	2196163	2196212	50	-	0	0	8	113	217	153	SN3_00800670
SN3_01100930:E003	SN3_01100930	E003	4.7438	0.404265	12.278	0.000458335	0.0209497	sneu_scaffold00011	3400504	3400509	6	+	0	0	0	13	20	11	SN3_01100930
SN3_01200880:E005	SN3_01200880	E005	6.24959	0.334115	12.2821	0.000457333	0.0209497	sneu_scaffold00012	3188733	3188771	39	+	0	0	0	10	28	21	SN3_01200880
SN3_01600370:E007	SN3_01600370	E007	13.5654	0.288774	12.2776	0.000458416	0.0209497	sneu_scaffold00016	1245942	1245974	33	+	2	0	0	25	54	43	SN3_01600370
SN3_01600420:E002	SN3_01600420	E002	22.0756	0.359953	12.2908	0.000455185	0.0209497	sneu_scaffold00016	1508654	1508682	29	+	46	14	32	0	0	0	SN3_01600420
SN3_02100245:E001	SN3_02100245	E001	3.95265	0.423361	12.2803	0.000457772	0.0209497	sneu_scaffold00021	879184	879194	11	+	4	5	8	0	1	0	SN3_02100245
SN3_03100175:E009	SN3_03100175	E009	6.20873	0.307242	12.2758	0.000458864	0.0209497	sneu_scaffold00031	797623	797641	19	-	0	0	0	17	22	18	SN3_03100175
SN3_01400680:E005	SN3_01400680	E005	9.2948	0.262985	12.2544	0.000464174	0.0211558	sneu_scaffold00014	2321923	2321979	57	+	0	0	0	31	35	19	SN3_01400680
SN3_03700140:E003	SN3_03700140	E003	18.367	0.498404	12.2528	0.000464555	0.0211558	sneu_scaffold00037	549094	549102	9	+	0	0	0	32	117	29	SN3_03700140
SN3_01200710:E008	SN3_01200710	E008	6.63197	0.319387	12.2373	0.000468438	0.0212605	sneu_scaffold00012	2613322	2613344	23	-	0	0	0	14	21	26	SN3_01200710
SN3_02200010:E025	SN3_02200010	E025	1070.04	0.0812323	12.2318	0.000469812	0.0212605	sneu_scaffold00022	103086	103303	218	+	180	387	271	1940	3994	2338	SN3_02200010
SN3_02500015:E004	SN3_02500015	E004	497.831	0.150234	12.236	0.000468762	0.0212605	sneu_scaffold00025	18257	18350	94	+	159	166	145	816	1814	1033	SN3_02500015
SN3_02800410:E005	SN3_02800410	E005	30.9778	0.18042	12.2346	0.000469123	0.0212605	sneu_scaffold00028	1301014	1301036	23	+	27	42	32	4	38	35	SN3_02800410
SN3_04900020:E010	SN3_04900020	E010	5.05105	0.482488	12.2341	0.000469233	0.0212605	sneu_scaffold00049	61044	61056	13	+	0	0	0	20	6	18	SN3_04900020
SN3_00200135:E015	SN3_00200135	E015	62.8547	0.128282	12.2226	0.000472144	0.0213123	sneu_scaffold00002	526243	526268	26	-	25	28	14	112	201	128	SN3_00200135
SN3_02000445:E005	SN3_02000445	E005	4.6284	0.49964	12.2247	0.000471606	0.0213123	sneu_scaffold00020	1642510	1642511	2	+	6	2	12	0	0	0	SN3_02000445
SN3_03200050:E021	SN3_03200050	E021	5.51636	0.416034	12.2073	0.000476037	0.0214611	sneu_scaffold00032	222377	222401	25	-	0	0	0	6	29	18	SN3_03200050
SN3_03800190:E004	SN3_03800190	E004	15.3734	0.206329	12.1985	0.000478269	0.0215347	sneu_scaffold00038	734049	734103	55	+	8	4	2	22	62	30	SN3_03800190
SN3_01001055:E024	SN3_01001055	E024	17.7548	0.219462	12.1947	0.000479244	0.0215516	sneu_scaffold00010	3719033	3719083	51	-	0	0	0	29	104	38	SN3_01001055
SN3_01800295:E001	SN3_01800295	E001	27.1631	0.274193	12.1809	0.000482819	0.0216852	sneu_scaffold00018	973071	973119	49	+	5	10	25	35	83	54	SN3_01800295
SN3_01900450:E002	SN3_01900450	E002	4.61768	0.808697	12.174	0.000484601	0.0217381	sneu_scaffold00019	1324429	1324440	12	-	0	4	14	1	5	1	SN3_01900450
SN3_00501400:E016	SN3_00501400	E016	4.94605	0.363786	12.1683	0.000486083	0.0217774	sneu_scaffold00005	4913013	4913019	7	+	0	0	0	14	15	16	SN3_00501400
SN3_00400290:E002	SN3_00400290	E002	13.3133	0.22848	12.1648	0.000486993	0.021791	sneu_scaffold00004	893506	893527	22	+	0	0	0	42	50	30	SN3_00400290
SN3_00101590:E010	SN3_00101590	E010	6.25399	0.331574	12.1443	0.000492387	0.0219776	sneu_scaffold00001	4947817	4947848	32	+	0	0	0	18	27	13	SN3_00101590
SN3_00600905:E014	SN3_00600905	E014	11.111	0.249051	12.1455	0.00049206	0.0219776	sneu_scaffold00006	3097248	3097270	23	+	8	13	27	2	0	1	SN3_00600905
SN3_02400025:E008	SN3_02400025	E008	6.37789	0.317219	12.1419	0.000493006	0.0219779	sneu_scaffold00024	60112	60133	22	-	0	0	0	23	16	18	SN3_02400025
SN3_01100185:E010	SN3_01100185	E010	2.82775	0.511392	12.1302	0.000496106	0.0220887	sneu_scaffold00011	625061	625067	7	-	0	0	0	6	16	5	SN3_01100185
SN3_02200595:E013	SN3_02200595	E013	15.7925	0.331864	12.1268	0.000497036	0.0221027	sneu_scaffold00022	1945430	1945444	15	-	27	11	17	14	6	3	SN3_02200595
SN3_01300450:E004	SN3_01300450	E004	12.3561	0.450025	12.1227	0.000498111	0.0221231	sneu_scaffold00013	1573293	1573336	44	-	24	25	2	1	1	1	SN3_01300450
SN3_01700405:E017	SN3_01700405	E017	21.9917	0.331198	12.1137	0.000500532	0.0222032	sneu_scaffold00017	1601326	1601357	32	+	0	0	6	29	102	66	SN3_01700405
SN3_01300890:E006	SN3_01300890	E006	75.4259	0.188858	12.1084	0.000501944	0.0222384	sneu_scaffold00013	3208128	3208161	34	+	79	107	71	21	54	79	SN3_01300890
SN3_03300225:E003	SN3_03300225	E003	2.92986	0.54839	12.1045	0.00050301	0.0222582	sneu_scaffold00033	757632	757642	11	+	0	0	0	8	4	14	SN3_03300225
SN3_00900965:E005	SN3_00900965	E005	7.47445	0.357208	12.0975	0.000504885	0.0223128	sneu_scaffold00009	3664383	3664394	12	+	0	0	0	28	21	18	SN3_00900965
SN3_01400840:E006	SN3_01400840	E006	7.02239	0.348703	12.0953	0.000505486	0.0223128	sneu_scaffold00014	3037447	3037458	12	-	0	1	2	29	21	7	SN3_01400840
SN3_00101635:E011	SN3_00101635	E011	24.3821	0.203505	12.0907	0.000506752	0.0223412	sneu_scaffold00001	5151703	5151726	24	+	38	14	36	7	21	6	SN3_00101635
SN3_00103265:E022	SN3_00103265	E022	229.761	0.209489	12.0838	0.000508619	0.022396	sneu_scaffold00001	10108988	10109023	36	-	103	333	186	120	248	479	SN3_00103265
SN3_00201620:E010	SN3_00201620	E010	12.4722	0.27549	12.069	0.000512678	0.0225169	sneu_scaffold00002	5247653	5247668	16	+	0	0	0	15	75	31	SN3_00201620
SN3_02500140:E008	SN3_02500140	E008	5.64825	0.757986	12.0702	0.000512354	0.0225169	sneu_scaffold00025	363282	363285	4	+	11	7	3	5	0	0	SN3_02500140
SN3_02900130:E030	SN3_02900130	E030	10.5926	0.258036	12.0669	0.000513243	0.0225169	sneu_scaffold00029	559498	559558	61	-	0	1	0	25	46	26	SN3_02900130
SN3_01300775:E025	SN3_01300775	E025	5.61327	0.342274	12.0631	0.00051429	0.0225353	sneu_scaffold00013	2784769	2784799	31	-	0	0	0	19	19	13	SN3_01300775
SN3_00501050:E015	SN3_00501050	E015	8.34089	0.291774	12.0503	0.000517828	0.0226076	sneu_scaffold00005	3738060	3738100	41	-	0	0	0	26	28	22	SN3_00501050
SN3_00900875:E014	SN3_00900875	E014	13.8166	0.341929	12.0521	0.000517328	0.0226076	sneu_scaffold00009	3232201	3232230	30	+	0	0	0	17	76	40	SN3_00900875
SN3_02900155:E016	SN3_02900155	E016	9.27668	0.69617	12.0529	0.000517129	0.0226076	sneu_scaffold00029	664904	664913	10	+	16	23	1	0	0	0	SN3_02900155
SN3_00600480:E012	SN3_00600480	E012	6.41723	0.521157	12.0451	0.000519274	0.0226432	sneu_scaffold00006	1720903	1720949	47	-	0	0	0	12	26	22	SN3_00600480
SN3_01400030:E007	SN3_01400030	E007	39.7711	0.182307	12.0339	0.000522419	0.0227252	sneu_scaffold00014	71204	71242	39	+	0	9	12	79	149	101	SN3_01400030
SN3_02500385:E007	SN3_02500385	E007	6.77568	0.343858	12.0342	0.000522329	0.0227252	sneu_scaffold00025	1067594	1067617	24	+	0	0	0	19	30	14	SN3_02500385
SN3_03400065:E007	SN3_03400065	E007	7.28352	0.398504	12.0263	0.000524549	0.0227798	sneu_scaffold00034	187523	187548	26	-	0	0	0	6	44	21	SN3_03400065
SN3_04100035:E008	SN3_04100035	E008	12.445	0.228645	12.0249	0.000524941	0.0227798	sneu_scaffold00041	158674	158715	42	+	0	0	5	16	48	43	SN3_04100035
SN3_02200185:E001	SN3_02200185	E001	4.51091	0.664048	12.0157	0.000527553	0.0228655	sneu_scaffold00022	632700	632720	21	+	0	10	11	0	0	0	SN3_02200185
SN3_00101905:E026	SN3_00101905	E026	9.0936	0.286648	11.9971	0.000532841	0.0229359	sneu_scaffold00001	5926543	5926567	25	+	12	13	12	1	0	4	SN3_00101905
SN3_00600195:E013	SN3_00600195	E013	6.2985	0.353066	12.0028	0.000531207	0.0229359	sneu_scaffold00006	579535	579562	28	-	1	0	0	8	33	17	SN3_00600195
SN3_01400070:E005	SN3_01400070	E005	4.62782	0.383118	11.9965	0.000533006	0.0229359	sneu_scaffold00014	156639	156659	21	+	0	0	0	10	25	9	SN3_01400070
SN3_01400850:E007	SN3_01400850	E007	112.635	0.261576	12.0003	0.000531916	0.0229359	sneu_scaffold00014	3083062	3083140	79	-	40	7	7	210	404	310	SN3_01400850
SN3_02100530:E009	SN3_02100530	E009	8.99579	0.301657	12.0014	0.000531611	0.0229359	sneu_scaffold00021	1919677	1919704	28	-	0	0	0	21	39	24	SN3_02100530
SN3_02700100:E005	SN3_02700100	E005	14.4952	0.712361	12.0013	0.000531627	0.0229359	sneu_scaffold00027	409661	409668	8	+	13	0	46	0	7	3	SN3_02700100
SN3_00102190:E010	SN3_00102190	E010	26.365	0.459071	11.9889	0.000535176	0.0229909	sneu_scaffold00001	6669049	6669068	20	-	29	21	22	12	36	41	SN3_00102190
SN3_01100855:E035	SN3_01100855	E035	6.80281	0.330359	11.9876	0.000535565	0.0229909	sneu_scaffold00011	3197274	3197290	17	-	1	0	0	14	34	14	SN3_01100855
SN3_00101905:E006	SN3_00101905	E006	4.19712	0.415535	11.9763	0.000538805	0.0230566	sneu_scaffold00001	5917535	5917555	21	+	0	0	0	10	17	12	SN3_00101905
SN3_00501080:E012	SN3_00501080	E012	11.0331	0.302781	11.9784	0.0005382	0.0230566	sneu_scaffold00005	3810190	3810199	10	-	8	27	12	1	4	1	SN3_00501080
SN3_01300170:E005	SN3_01300170	E005	4.85489	0.394317	11.9734	0.000539661	0.0230566	sneu_scaffold00013	458647	458676	30	-	0	0	0	22	13	8	SN3_01300170
SN3_04500055:E007	SN3_04500055	E007	8.01545	0.271011	11.9746	0.000539309	0.0230566	sneu_scaffold00045	183847	183867	21	-	0	1	0	16	40	18	SN3_04500055
SN3_00201405:E019	SN3_00201405	E019	60.7647	0.267839	11.9648	0.00054215	0.023112	sneu_scaffold00002	4623220	4623263	44	-	7	14	0	107	290	135	SN3_00201405
SN3_00501055:E011	SN3_00501055	E011	6.79658	0.331265	11.9645	0.000542244	0.023112	sneu_scaffold00005	3752953	3752989	37	-	0	0	0	8	27	29	SN3_00501055
SN3_01300100:E001	SN3_01300100	E001	5.03958	0.54988	11.9621	0.00054293	0.0231138	sneu_scaffold00013	200531	200543	13	+	0	0	1	9	19	17	SN3_01300100
SN3_04300085:E006	SN3_04300085	E006	22.2658	0.218918	11.9478	0.000547121	0.0232646	sneu_scaffold00043	261670	261716	47	-	1	0	6	53	85	54	SN3_04300085
SN3_01900145:E006	SN3_01900145	E006	33.5461	0.199596	11.9405	0.000549258	0.0233267	sneu_scaffold00019	371933	371981	49	-	1	1	5	88	145	65	SN3_01900145
SN3_02900005:E026	SN3_02900005	E026	6.89168	0.345032	11.9384	0.000549879	0.0233267	sneu_scaffold00029	7058	7069	12	+	0	0	0	9	43	15	SN3_02900005
SN3_03800100:E021	SN3_03800100	E021	7.49689	0.349774	11.9339	0.00055121	0.0233556	sneu_scaffold00038	311480	311530	51	+	0	0	0	8	32	31	SN3_03800100
SN3_00102825:E008	SN3_00102825	E008	9.83488	0.480271	11.9282	0.000552891	0.0233784	sneu_scaffold00001	8787459	8787462	4	+	0	0	0	58	15	11	SN3_00102825
SN3_02400580:E001	SN3_02400580	E001	13.0479	0.365449	11.9277	0.000553051	0.0233784	sneu_scaffold00024	2044750	2044759	10	-	1	7	18	16	25	27	SN3_02400580
SN3_01200610:E021	SN3_01200610	E021	13.4813	0.343863	11.9247	0.000553936	0.0233884	sneu_scaffold00012	2264366	2264396	31	+	0	0	2	68	17	27	SN3_01200610
SN3_01000285:E002	SN3_01000285	E002	10.6596	0.261633	11.9208	0.00055511	0.0234104	sneu_scaffold00010	1057480	1057495	16	+	0	0	0	10	66	28	SN3_01000285
SN3_02400260:E003	SN3_02400260	E003	17.4748	0.329247	11.9138	0.000557198	0.0234589	sneu_scaffold00024	751397	751426	30	+	3	0	0	29	73	55	SN3_02400260
SN3_03600095:E032	SN3_03600095	E032	7.90347	0.322582	11.9126	0.000557567	0.0234589	sneu_scaffold00036	211404	211409	6	+	0	0	0	33	26	12	SN3_03600095
SN3_00102285:E009	SN3_00102285	E009	8.88957	0.338285	11.9059	0.00055955	0.0235148	sneu_scaffold00001	6932009	6932059	51	+	0	0	0	19	30	33	SN3_00102285
SN3_03600200:E001	SN3_03600200	E001	7.056	0.452354	11.903	0.000560427	0.0235242	sneu_scaffold00036	524991	525000	10	+	4	7	19	3	0	0	SN3_03600200
SN3_01500720:E016	SN3_01500720	E016	19.1153	0.178695	11.8848	0.000565953	0.0237284	sneu_scaffold00015	2238136	2238145	10	-	27	15	15	8	35	11	SN3_01500720
SN3_02500645:E054	SN3_02500645	E054	6.26057	0.424492	11.876	0.00056863	0.0238129	sneu_scaffold00025	1915090	1915123	34	-	0	0	0	7	32	21	SN3_02500645
SN3_00800200:E010	SN3_00800200	E010	27.7886	0.230397	11.8603	0.000573447	0.0238669	sneu_scaffold00008	733868	733884	17	+	0	0	0	30	146	91	SN3_00800200
SN3_00800290:E008	SN3_00800290	E008	5.34231	0.388743	11.8594	0.000573717	0.0238669	sneu_scaffold00008	968854	968873	20	-	0	0	0	6	33	13	SN3_00800290
SN3_01100600:E003	SN3_01100600	E003	4.19125	0.3752	11.8611	0.000573172	0.0238669	sneu_scaffold00011	2315464	2315469	6	+	4	6	8	1	0	0	SN3_01100600
SN3_01500435:E006	SN3_01500435	E006	9.0613	0.348188	11.8588	0.000573905	0.0238669	sneu_scaffold00015	1349112	1349124	13	+	0	0	0	34	31	17	SN3_01500435
SN3_02300285:E003	SN3_02300285	E003	6.95966	0.431362	11.8652	0.000571932	0.0238669	sneu_scaffold00023	884185	884209	25	+	0	0	0	11	19	34	SN3_02300285
SN3_02400585:E001	SN3_02400585	E001	118.932	0.2692	11.8666	0.000571486	0.0238669	sneu_scaffold00024	2047073	2047113	41	+	8	17	8	282	429	320	SN3_02400585
SN3_01200235:E009	SN3_01200235	E009	10.3531	0.283143	11.8501	0.000576587	0.0239507	sneu_scaffold00012	770690	770712	23	-	0	0	1	24	61	12	SN3_01200235
SN3_01800375:E010	SN3_01800375	E010	11.3782	0.852055	11.8442	0.000578403	0.0239984	sneu_scaffold00018	1217443	1217461	19	-	12	38	1	0	0	0	SN3_01800375
SN3_00101390:E025	SN3_00101390	E025	16.0185	0.294236	11.8242	0.000584643	0.0241321	sneu_scaffold00001	4169265	4169318	54	-	0	5	0	29	69	43	SN3_00101390
SN3_00200755:E001	SN3_00200755	E001	48.3181	0.839339	11.8218	0.000585398	0.0241321	sneu_scaffold00002	2389879	2389924	46	+	14	0	0	96	189	132	SN3_00200755
SN3_01300490:E003	SN3_01300490	E003	7.23991	0.363949	11.8302	0.00058279	0.0241321	sneu_scaffold00013	1751344	1751366	23	+	1	0	3	13	33	14	SN3_01300490
SN3_01800275:E006	SN3_01800275	E006	10.622	0.288222	11.821	0.000585656	0.0241321	sneu_scaffold00018	918465	918479	15	-	5	7	5	16	23	23	SN3_01800275
SN3_01900490:E007	SN3_01900490	E007	158.826	0.196551	11.8239	0.000584744	0.0241321	sneu_scaffold00019	1409959	1409974	16	-	107	260	162	192	70	90	SN3_01900490
SN3_04400045:E008	SN3_04400045	E008	6.39024	0.338092	11.8225	0.000585202	0.0241321	sneu_scaffold00044	180948	180972	25	-	0	0	0	20	27	12	SN3_04400045
SN3_00100605:E002	SN3_00100605	E002	7.71683	0.295159	11.809	0.000589449	0.0242606	sneu_scaffold00001	2014199	2014222	24	-	11	5	15	3	0	1	SN3_00100605
SN3_01000980:E006	SN3_01000980	E006	31.0964	0.19664	11.8034	0.000591214	0.0243054	sneu_scaffold00010	3474777	3474816	40	+	0	0	4	62	137	85	SN3_01000980
SN3_00100945:E009	SN3_00100945	E009	79.6483	0.10308	11.799	0.00059261	0.0243349	sneu_scaffold00001	3001379	3001435	57	+	22	19	8	152	255	224	SN3_00100945
SN3_04400120:E018	SN3_04400120	E018	4.10949	0.40547	11.7802	0.000598642	0.0245546	sneu_scaffold00044	408749	408781	33	+	0	0	0	12	10	15	SN3_04400120
SN3_00801035:E008	SN3_00801035	E008	37.5635	0.23824	11.7766	0.000599791	0.0245737	sneu_scaffold00008	3481633	3481657	25	+	5	0	0	64	173	106	SN3_00801035
SN3_00800670:E013	SN3_00800670	E013	168.797	0.226549	11.7688	0.000602321	0.0246492	sneu_scaffold00008	2196250	2196369	120	-	37	8	12	256	822	400	SN3_00800670
SN3_00102800:E001	SN3_00102800	E001	12.0134	0.449741	11.7653	0.000603455	0.0246675	sneu_scaffold00001	8665030	8665041	12	-	11	10	30	0	0	4	SN3_00102800
SN3_01500900:E009	SN3_01500900	E009	10.8695	0.343399	11.7553	0.000606696	0.0247437	sneu_scaffold00015	2922932	2922970	39	-	0	0	0	18	59	27	SN3_01500900
SN3_03600180:E005	SN3_03600180	E005	23.8318	0.211878	11.7567	0.000606244	0.0247437	sneu_scaffold00036	463240	463248	9	-	16	5	9	60	61	30	SN3_03600180
SN3_03800015:E012	SN3_03800015	E012	5.11963	0.408614	11.7469	0.000609439	0.0248274	sneu_scaffold00038	42542	42555	14	+	0	0	0	15	26	7	SN3_03800015
SN3_00501140:E006	SN3_00501140	E006	25.494	0.491346	11.7354	0.000613218	0.024953	sneu_scaffold00005	3996514	3996583	70	+	7	0	0	67	99	53	SN3_00501140
SN3_00102670:E001	SN3_00102670	E001	4.03283	0.631336	11.7229	0.000617356	0.025093	sneu_scaffold00001	8209280	8209311	32	+	0	0	0	11	7	18	SN3_00102670
SN3_00700935:E007	SN3_00700935	E007	6.92963	0.358288	11.7145	0.000620149	0.0251679	sneu_scaffold00007	2913132	2913140	9	-	0	0	0	11	28	26	SN3_00700935
SN3_01100280:E047	SN3_01100280	E047	12.8333	0.48198	11.7132	0.000620599	0.0251679	sneu_scaffold00011	969523	969530	8	-	27	23	4	0	0	0	SN3_01100280
SN3_00201745:E017	SN3_00201745	E017	12.9578	0.289805	11.6805	0.000631596	0.025585	sneu_scaffold00002	5777644	5777669	26	-	0	0	0	26	67	30	SN3_00201745
SN3_01700455:E013	SN3_01700455	E013	11.3296	0.284544	11.677	0.000632791	0.0256045	sneu_scaffold00017	1809534	1809547	14	+	10	14	16	4	16	2	SN3_01700455
SN3_02400520:E012	SN3_02400520	E012	13.7928	0.253324	11.6698	0.000635213	0.0256448	sneu_scaffold00024	1838932	1838935	4	+	15	9	27	9	5	4	SN3_02400520
SN3_03100085:E017	SN3_03100085	E017	12.3374	0.532327	11.6712	0.000634737	0.0256448	sneu_scaffold00031	571064	571109	46	-	22	1	23	3	5	4	SN3_03100085
SN3_01500765:E004	SN3_01500765	E004	9.51292	0.28927	11.6648	0.000636939	0.0256856	sneu_scaffold00015	2392673	2392724	52	+	0	0	0	10	54	28	SN3_01500765
SN3_02200250:E007	SN3_02200250	E007	3.02386	0.924426	11.6598	0.000638636	0.0257229	sneu_scaffold00022	787897	787910	14	+	4	0	9	0	0	0	SN3_02200250
SN3_02800280:E005	SN3_02800280	E005	18.409	0.259568	11.6579	0.000639295	0.0257229	sneu_scaffold00028	813562	813576	15	-	0	0	0	60	87	24	SN3_02800280
SN3_00201235:E015	SN3_00201235	E015	14.3812	0.229919	11.6459	0.000643426	0.0257741	sneu_scaffold00002	4160220	4160264	45	-	3	4	2	24	57	35	SN3_00201235
SN3_00202395:E004	SN3_00202395	E004	16.8529	0.204252	11.6496	0.000642176	0.0257741	sneu_scaffold00002	7995194	7995247	54	-	0	2	1	28	88	39	SN3_00202395
SN3_00301660:E005	SN3_00301660	E005	5.61879	0.344392	11.6459	0.000643437	0.0257741	sneu_scaffold00003	5350479	5350488	10	-	5	9	11	0	0	0	SN3_00301660
SN3_00401440:E005	SN3_00401440	E005	5.04618	0.352828	11.6507	0.00064178	0.0257741	sneu_scaffold00004	5290364	5290386	23	+	0	0	0	13	22	12	SN3_00401440
SN3_01200505:E002	SN3_01200505	E002	4.7749	0.558127	11.6427	0.000644555	0.0257901	sneu_scaffold00012	1785899	1785900	2	+	0	16	6	0	1	0	SN3_01200505
SN3_00103580:E026	SN3_00103580	E026	4.40058	0.518093	11.6302	0.000648883	0.0259344	sneu_scaffold00001	11179913	11179964	52	+	0	0	0	7	30	6	SN3_00103580
SN3_02900050:E032	SN3_02900050	E032	10.6199	0.242386	11.6279	0.000649716	0.0259388	sneu_scaffold00029	258000	258035	36	-	0	0	1	24	44	29	SN3_02900050
SN3_02000230:E007	SN3_02000230	E007	8.63178	0.834656	11.6205	0.000652305	0.0260133	sneu_scaffold00020	922495	922502	8	-	17	6	6	5	10	0	SN3_02000230
SN3_03300005:E002	SN3_03300005	E002	3.59878	0.452692	11.6084	0.000656559	0.0261539	sneu_scaffold00033	9165	9182	18	+	0	0	0	8	11	14	SN3_03300005
SN3_00103110:E005	SN3_00103110	E005	10.6959	0.282769	11.5999	0.000659551	0.026186	sneu_scaffold00001	9725581	9725609	29	-	0	0	0	17	48	36	SN3_00103110
SN3_02500120:E013	SN3_02500120	E013	32.0608	0.237014	11.6005	0.000659339	0.026186	sneu_scaffold00025	315228	315278	51	-	0	5	0	78	135	76	SN3_02500120
SN3_03400040:E006	SN3_03400040	E006	7.65782	0.362743	11.6025	0.000658639	0.026186	sneu_scaffold00034	85776	85784	9	+	0	0	0	17	36	19	SN3_03400040
SN3_00102065:E017	SN3_00102065	E017	13.813	0.242324	11.5911	0.000662665	0.0262516	sneu_scaffold00001	6277218	6277240	23	-	26	13	11	4	8	5	SN3_00102065
SN3_01500030:E015	SN3_01500030	E015	3.41695	0.441841	11.5912	0.00066265	0.0262516	sneu_scaffold00015	107886	107903	18	-	0	0	0	10	10	11	SN3_01500030
SN3_04000030:E009	SN3_04000030	E009	12.2012	0.242575	11.5839	0.00066525	0.026325	sneu_scaffold00040	78769	78816	48	+	0	0	0	28	53	33	SN3_04000030
SN3_01200880:E003	SN3_01200880	E003	5.39565	0.330899	11.5697	0.000670357	0.0264979	sneu_scaffold00012	3188615	3188648	34	+	0	0	0	13	21	16	SN3_01200880
SN3_00400350:E006	SN3_00400350	E006	5.18731	0.341506	11.5666	0.000671479	0.0265131	sneu_scaffold00004	1094856	1094877	22	-	0	0	0	9	24	16	SN3_00400350
SN3_00301840:E014	SN3_00301840	E014	6.89796	0.856327	11.563	0.000672771	0.026535	sneu_scaffold00003	6205755	6205759	5	-	11	19	0	0	0	0	SN3_00301840
SN3_01300405:E014	SN3_01300405	E014	4.80828	0.393896	11.556	0.000675306	0.0266057	sneu_scaffold00013	1372001	1372014	14	+	0	0	0	8	19	18	SN3_01300405
SN3_01200915:E007	SN3_01200915	E007	6.81665	0.529412	11.5538	0.000676125	0.0266088	sneu_scaffold00012	3315316	3315318	3	-	9	18	3	0	0	0	SN3_01200915
SN3_00800445:E004	SN3_00800445	E004	3.31836	0.567655	11.5496	0.000677656	0.0266399	sneu_scaffold00008	1488537	1488551	15	+	0	0	0	2	17	13	SN3_00800445
SN3_03200295:E007	SN3_03200295	E007	5.94197	0.417938	11.5428	0.000680117	0.0267074	sneu_scaffold00032	1229753	1229760	8	-	8	6	10	0	4	0	SN3_03200295
SN3_02300105:E009	SN3_02300105	E009	31.224	0.277361	11.5394	0.000681365	0.0267272	sneu_scaffold00023	221812	221877	66	-	0	0	8	84	110	77	SN3_02300105
SN3_01800170:E007	SN3_01800170	E007	4.87716	0.37799	11.5361	0.000682577	0.0267456	sneu_scaffold00018	589977	589995	19	+	0	0	0	11	17	17	SN3_01800170
SN3_00100035:E024	SN3_00100035	E024	13.6506	0.261996	11.5331	0.000683697	0.0267603	sneu_scaffold00001	135197	135245	49	-	0	0	0	23	63	43	SN3_00100035
SN3_00601110:E017	SN3_00601110	E017	19.4699	0.213049	11.5224	0.000687626	0.0268596	sneu_scaffold00006	3923204	3923242	39	+	0	0	0	35	120	33	SN3_00601110
SN3_00700845:E004	SN3_00700845	E004	8.27249	0.370758	11.5181	0.000689226	0.0268596	sneu_scaffold00007	2539825	2539838	14	-	6	11	20	0	0	0	SN3_00700845
SN3_01500380:E006	SN3_01500380	E006	5.69819	0.41876	11.5192	0.000688797	0.0268596	sneu_scaffold00015	1175515	1175535	21	+	0	0	0	4	30	21	SN3_01500380
SN3_03100065:E009	SN3_03100065	E009	15.4331	0.217623	11.5211	0.000688116	0.0268596	sneu_scaffold00031	489104	489121	18	-	16	17	23	6	16	3	SN3_03100065
SN3_00200480:E003	SN3_00200480	E003	5.5226	0.330504	11.5065	0.00069353	0.0269981	sneu_scaffold00002	1446589	1446603	15	+	0	0	0	13	20	18	SN3_00200480
SN3_00200040:E013	SN3_00200040	E013	6.59837	0.544033	11.5003	0.000695834	0.0270442	sneu_scaffold00002	216876	216881	6	-	1	16	13	1	0	0	SN3_00200040
SN3_01000330:E007	SN3_01000330	E007	4.83632	0.474801	11.4993	0.000696221	0.0270442	sneu_scaffold00010	1129345	1129367	23	+	0	0	0	5	29	13	SN3_01000330
SN3_00201050:E025	SN3_00201050	E025	21.7581	0.383131	11.4899	0.000699755	0.0271522	sneu_scaffold00002	3497485	3497500	16	-	9	29	57	0	5	3	SN3_00201050
SN3_00301535:E030	SN3_00301535	E030	6.36498	0.389257	11.472	0.000706529	0.0273365	sneu_scaffold00003	4850735	4850741	7	-	5	12	10	0	0	3	SN3_00301535
SN3_01200915:E029	SN3_01200915	E029	15.7232	0.433724	11.4713	0.000706787	0.0273365	sneu_scaffold00012	3340845	3340865	21	-	0	0	8	62	31	30	SN3_01200915
SN3_02500645:E055	SN3_02500645	E055	23.0119	0.411161	11.474	0.000705783	0.0273365	sneu_scaffold00025	1915134	1915168	35	-	0	7	0	33	100	71	SN3_02500645
SN3_01600090:E009	SN3_01600090	E009	4.88394	0.50778	11.4626	0.000710094	0.0274348	sneu_scaffold00016	319244	319252	9	-	4	13	5	0	0	0	SN3_01600090
SN3_03400065:E006	SN3_03400065	E006	4.97881	0.358378	11.4603	0.000710994	0.0274401	sneu_scaffold00034	187422	187445	24	-	0	0	0	14	20	12	SN3_03400065
SN3_04000030:E008	SN3_04000030	E008	102.5	0.159004	11.455	0.000713027	0.027489	sneu_scaffold00040	78662	78731	70	+	12	11	9	207	460	229	SN3_04000030
SN3_01300110:E031	SN3_01300110	E031	13.2485	0.422641	11.4503	0.000714837	0.0275293	sneu_scaffold00013	259758	259771	14	-	5	0	0	15	67	33	SN3_01300110
SN3_00600180:E005	SN3_00600180	E005	7.84788	0.320435	11.4352	0.000720652	0.0276776	sneu_scaffold00006	541562	541585	24	+	0	0	0	12	27	34	SN3_00600180
SN3_02300535:E022	SN3_02300535	E022	5.30681	0.467228	11.4343	0.000721	0.0276776	sneu_scaffold00023	1666867	1666908	42	-	0	0	0	6	14	29	SN3_02300535
SN3_04300015:E007	SN3_04300015	E007	4.54156	0.38792	11.4383	0.000719467	0.0276776	sneu_scaffold00043	33452	33455	4	+	5	7	8	0	0	0	SN3_04300015
SN3_01600045:E002	SN3_01600045	E002	34.3322	0.208057	11.4132	0.000729247	0.0279643	sneu_scaffold00016	165142	165162	21	-	23	45	37	10	49	43	SN3_01600045
SN3_00900345:E004	SN3_00900345	E004	3.90724	0.451216	11.3952	0.000736333	0.0282059	sneu_scaffold00009	1323584	1323612	29	-	0	0	0	11	15	10	SN3_00900345
SN3_00800860:E003	SN3_00800860	E003	12.3599	0.379165	11.3926	0.00073737	0.0282065	sneu_scaffold00008	2750395	2750398	4	-	12	30	7	0	6	7	SN3_00800860
SN3_01000135:E011	SN3_01000135	E011	6.04781	0.398271	11.3899	0.000738449	0.0282065	sneu_scaffold00010	557982	557986	5	-	0	0	0	8	18	30	SN3_01000135
SN3_01200330:E004	SN3_01200330	E004	37.4175	0.363547	11.3893	0.000738702	0.0282065	sneu_scaffold00012	1090350	1090378	29	-	19	8	32	45	98	79	SN3_01200330
SN3_00301375:E011	SN3_00301375	E011	7.43428	0.383996	11.3662	0.000747932	0.0285286	sneu_scaffold00003	4327342	4327364	23	-	0	0	5	16	27	16	SN3_00301375
SN3_01100120:E007	SN3_01100120	E007	9.27178	0.313916	11.3639	0.000748855	0.0285335	sneu_scaffold00011	395867	395884	18	+	1	0	0	31	32	19	SN3_01100120
SN3_00800230:E004	SN3_00800230	E004	9.21207	0.27516	11.3602	0.000750328	0.0285593	sneu_scaffold00008	783884	783904	21	-	0	0	0	14	48	26	SN3_00800230
SN3_02400445:E005	SN3_02400445	E005	15.3964	0.229153	11.3543	0.000752726	0.0286203	sneu_scaffold00024	1491066	1491100	35	-	1	4	10	32	27	50	SN3_02400445
SN3_00301785:E007	SN3_00301785	E007	15.4034	0.223757	11.3472	0.000755637	0.0286714	sneu_scaffold00003	5909081	5909085	5	-	0	0	0	36	68	40	SN3_00301785
SN3_02100160:E010	SN3_02100160	E010	4.10166	0.597652	11.3471	0.000755666	0.0286714	sneu_scaffold00021	612808	612817	10	-	9	6	1	2	0	0	SN3_02100160
SN3_04700050:E010	SN3_04700050	E010	12.4626	0.318107	11.3445	0.000756735	0.0286817	sneu_scaffold00047	193516	193542	27	+	0	0	0	18	78	25	SN3_04700050
SN3_00202390:E006	SN3_00202390	E006	11.6931	0.427446	11.3406	0.000758304	0.0287109	sneu_scaffold00002	7981468	7981477	10	+	4	23	5	1	20	24	SN3_00202390
SN3_02700365:E002	SN3_02700365	E002	5.39701	0.393789	11.3382	0.000759294	0.0287181	sneu_scaffold00027	1517024	1517033	10	+	0	0	0	13	28	10	SN3_02700365
SN3_01200240:E016	SN3_01200240	E016	12.1198	0.225841	11.3354	0.000760414	0.0287302	sneu_scaffold00012	772825	772872	48	+	0	0	0	24	55	35	SN3_01200240
SN3_00100740:E011	SN3_00100740	E011	95.1984	0.117039	11.3222	0.000765863	0.0289057	sneu_scaffold00001	2362297	2362421	125	+	14	12	9	186	438	199	SN3_00100740
SN3_02200520:E005	SN3_02200520	E005	4.33403	0.614741	11.3201	0.000766732	0.0289081	sneu_scaffold00022	1680522	1680530	9	+	6	11	2	0	0	0	SN3_02200520
SN3_00601215:E032	SN3_00601215	E032	3.65249	0.766195	11.3137	0.000769366	0.0289586	sneu_scaffold00006	4406109	4406111	3	-	0	8	9	0	0	0	SN3_00601215
SN3_01300880:E002	SN3_01300880	E002	7.51653	0.383019	11.313	0.000769683	0.0289586	sneu_scaffold00013	3163022	3163037	16	+	0	0	0	17	45	10	SN3_01300880
SN3_00800915:E003	SN3_00800915	E003	4.01835	0.527736	11.3069	0.000772188	0.0290225	sneu_scaffold00008	2869135	2869152	18	+	0	0	0	7	26	6	SN3_00800915
SN3_02400185:E010	SN3_02400185	E010	4.0185	0.445487	11.3014	0.000774499	0.0290789	sneu_scaffold00024	542970	542983	14	-	0	0	0	11	15	11	SN3_02400185
SN3_00600110:E014	SN3_00600110	E014	305.667	0.13606	11.2992	0.000775419	0.0290831	sneu_scaffold00006	399888	399923	36	-	44	111	74	506	1206	689	SN3_00600110
SN3_00400695:E017	SN3_00400695	E017	4.60939	0.425949	11.2903	0.000779145	0.0291511	sneu_scaffold00004	2466269	2466280	12	-	0	0	0	10	12	20	SN3_00400695
SN3_00600210:E036	SN3_00600210	E036	4.2741	0.447929	11.2878	0.000780181	0.0291511	sneu_scaffold00006	632520	632560	41	-	0	0	0	6	16	18	SN3_00600210
SN3_01300865:E002	SN3_01300865	E002	43.4245	0.208216	11.2883	0.000779986	0.0291511	sneu_scaffold00013	3130939	3130974	36	-	22	32	19	45	133	76	SN3_01300865
SN3_03900035:E009	SN3_03900035	E009	134.567	0.191557	11.2871	0.000780477	0.0291511	sneu_scaffold00039	121175	121245	71	-	45	19	13	224	608	270	SN3_03900035
SN3_05100010:E007	SN3_05100010	E007	15.1836	0.630193	11.2823	0.000782503	0.0291964	sneu_scaffold00051	57829	57830	2	+	6	24	34	0	0	10	SN3_05100010
SN3_00501010:E010	SN3_00501010	E010	16.8647	0.29537	11.2714	0.000787094	0.0292462	sneu_scaffold00005	3514596	3514605	10	+	5	7	0	25	66	42	SN3_00501010
SN3_01400850:E006	SN3_01400850	E006	66.0399	0.132671	11.2768	0.000784809	0.0292462	sneu_scaffold00014	3082961	3083029	69	-	8	12	22	131	213	180	SN3_01400850
SN3_03100270:E004	SN3_03100270	E004	22.2619	0.217169	11.2728	0.000786508	0.0292462	sneu_scaffold00031	1226042	1226065	24	-	15	32	16	25	23	25	SN3_03100270
SN3_04700030:E024	SN3_04700030	E024	36.2884	0.207408	11.2748	0.000785665	0.0292462	sneu_scaffold00047	128307	128314	8	-	40	54	45	5	27	12	SN3_04700030
SN3_01400820:E020	SN3_01400820	E020	8.19671	0.321213	11.2674	0.000788794	0.0292791	sneu_scaffold00014	2938352	2938381	30	+	3	0	0	16	30	23	SN3_01400820
SN3_00100030:E003	SN3_00100030	E003	11.2065	0.298987	11.2448	0.000798476	0.02943	sneu_scaffold00001	108194	108204	11	+	0	0	0	17	58	32	SN3_00100030
SN3_00300325:E006	SN3_00300325	E006	8.18222	0.348536	11.2445	0.000798609	0.02943	sneu_scaffold00003	1010534	1010549	16	+	0	0	0	31	35	9	SN3_00300325
SN3_00600985:E001	SN3_00600985	E001	31.8838	0.132887	11.2478	0.000797194	0.02943	sneu_scaffold00006	3388522	3388542	21	-	24	72	19	19	21	17	SN3_00600985
SN3_00800395:E002	SN3_00800395	E002	19.4053	0.295218	11.2452	0.000798294	0.02943	sneu_scaffold00008	1304616	1304639	24	-	12	23	42	4	4	12	SN3_00800395
SN3_00800860:E002	SN3_00800860	E002	35.4285	0.271978	11.2406	0.000800277	0.02943	sneu_scaffold00008	2749876	2749946	71	-	21	13	15	44	123	60	SN3_00800860
SN3_01000010:E015	SN3_01000010	E015	3.21488	0.813243	11.2371	0.000801799	0.02943	sneu_scaffold00010	88732	88733	2	-	0	8	7	0	0	0	SN3_01000010
SN3_01300045:E014	SN3_01300045	E014	4.0449	0.494009	11.2497	0.000796355	0.02943	sneu_scaffold00013	100583	100584	2	-	8	4	5	0	0	0	SN3_01300045
SN3_01800560:E024	SN3_01800560	E024	7.10683	0.261432	11.2454	0.000798191	0.02943	sneu_scaffold00018	1801288	1801290	3	-	3	6	19	3	2	3	SN3_01800560
SN3_01800770:E006	SN3_01800770	E006	10.8583	0.359433	11.2369	0.000801869	0.02943	sneu_scaffold00018	2484820	2484832	13	+	2	0	0	25	28	41	SN3_01800770
SN3_01900530:E015	SN3_01900530	E015	2.80793	0.545556	11.2429	0.000799291	0.02943	sneu_scaffold00019	1574705	1574715	11	-	5	5	2	0	0	0	SN3_01900530
SN3_02300405:E014	SN3_02300405	E014	9.00235	0.303742	11.2372	0.000801749	0.02943	sneu_scaffold00023	1378574	1378616	43	+	0	0	0	23	26	33	SN3_02300405
SN3_02100385:E012	SN3_02100385	E012	7.10994	0.486463	11.2318	0.000804056	0.0294801	sneu_scaffold00021	1431672	1431694	23	-	0	0	0	5	33	30	SN3_02100385
SN3_01200640:E011	SN3_01200640	E011	13.0346	0.247682	11.2195	0.000809419	0.0296465	sneu_scaffold00012	2304364	2304412	49	+	15	20	10	15	4	4	SN3_01200640
SN3_02000130:E007	SN3_02000130	E007	10.4011	0.263412	11.2158	0.000811032	0.0296753	sneu_scaffold00020	542099	542100	2	-	0	0	0	24	44	29	SN3_02000130
SN3_00102590:E003	SN3_00102590	E003	11.5015	0.343895	11.2123	0.000812549	0.0297006	sneu_scaffold00001	7906064	7906123	60	+	0	0	0	31	22	50	SN3_00102590
SN3_00202025:E012	SN3_00202025	E012	4.45881	0.37475	11.2079	0.000814483	0.029741	sneu_scaffold00002	6767176	6767188	13	-	0	0	0	8	20	14	SN3_00202025
SN3_00101110:E012	SN3_00101110	E012	3.41543	0.582739	11.2023	0.000816962	0.0298013	sneu_scaffold00001	3427250	3427281	32	+	0	0	0	6	14	12	SN3_00101110
SN3_00301445:E003	SN3_00301445	E003	5.07926	0.406932	11.2003	0.000817858	0.0298037	sneu_scaffold00003	4604054	4604089	36	+	0	0	0	8	23	17	SN3_00301445
SN3_00600660:E011	SN3_00600660	E011	7.05512	1.11077	11.1974	0.000819114	0.0298192	sneu_scaffold00006	2185046	2185047	2	-	10	21	0	0	0	0	SN3_00600660
SN3_01600615:E003	SN3_01600615	E003	11.7129	0.251296	11.1951	0.000820116	0.0298255	sneu_scaffold00016	2266369	2266374	6	-	0	0	0	17	47	46	SN3_01600615
SN3_02700365:E006	SN3_02700365	E006	4.74852	0.360632	11.1852	0.000824534	0.0299558	sneu_scaffold00027	1517911	1517925	15	+	0	0	0	16	15	12	SN3_02700365
SN3_01400065:E004	SN3_01400065	E004	28.6118	0.136565	11.1819	0.000825982	0.0299565	sneu_scaffold00014	134954	135011	58	+	4	8	11	81	65	65	SN3_01400065
SN3_01700230:E031	SN3_01700230	E031	19.7443	0.208165	11.1814	0.000826218	0.0299565	sneu_scaffold00017	1063307	1063336	30	-	5	0	2	43	79	46	SN3_01700230
SN3_00400885:E008	SN3_00400885	E008	4.67934	0.771878	11.1793	0.000827143	0.0299598	sneu_scaffold00004	3266759	3266767	9	+	0	16	6	0	0	0	SN3_00400885
SN3_00900495:E009	SN3_00900495	E009	10.2331	0.261559	11.1768	0.000828252	0.0299697	sneu_scaffold00009	1729974	1729986	13	+	4	16	13	2	11	15	SN3_00900495
SN3_00101475:E001	SN3_00101475	E001	5.74664	0.388565	11.171	0.000830864	0.030034	sneu_scaffold00001	4504782	4504786	5	-	0	0	0	17	16	19	SN3_00101475
SN3_00301395:E001	SN3_00301395	E001	3.21353	1.3219	11.1687	0.000831876	0.0300403	sneu_scaffold00003	4386519	4386529	11	+	0	0	5	4	17	0	SN3_00301395
SN3_00500885:E002	SN3_00500885	E002	11.4436	0.370081	11.1646	0.000833735	0.0300773	sneu_scaffold00005	2836169	2836203	35	+	0	0	3	26	21	50	SN3_00500885
SN3_00101545:E018	SN3_00101545	E018	5.26249	0.37711	11.1466	0.000841849	0.0303395	sneu_scaffold00001	4752597	4752605	9	+	7	10	6	0	0	0	SN3_00101545
SN3_00700120:E004	SN3_00700120	E004	3.81337	0.472415	11.1357	0.000846815	0.0304574	sneu_scaffold00007	269070	269099	30	+	0	0	0	6	17	13	SN3_00700120
SN3_02000140:E009	SN3_02000140	E009	16.9919	0.269064	11.1373	0.00084607	0.0304574	sneu_scaffold00020	565556	565563	8	+	3	0	0	31	77	45	SN3_02000140
SN3_00200695:E008	SN3_00200695	E008	11.2177	0.262138	11.132	0.000848532	0.0304886	sneu_scaffold00002	2263220	2263232	13	-	1	0	0	34	38	28	SN3_00200695
SN3_03500085:E010	SN3_03500085	E010	11.0596	0.288461	11.1091	0.000859048	0.0308356	sneu_scaffold00035	364783	364794	12	+	0	0	0	13	50	42	SN3_03500085
SN3_00800895:E001	SN3_00800895	E001	18.4997	0.288988	11.0856	0.00086999	0.0311661	sneu_scaffold00008	2840206	2840242	37	-	6	10	6	35	75	18	SN3_00800895
SN3_01400375:E007	SN3_01400375	E007	5.69802	0.338347	11.0873	0.000869216	0.0311661	sneu_scaffold00014	1226572	1226594	23	-	0	0	0	13	23	17	SN3_01400375
SN3_00200580:E027	SN3_00200580	E027	8.37094	0.321046	11.0768	0.000874129	0.031234	sneu_scaffold00002	1756345	1756362	18	+	0	0	0	13	37	29	SN3_00200580
SN3_00900950:E019	SN3_00900950	E019	4.08266	0.430317	11.0763	0.000874378	0.031234	sneu_scaffold00009	3640521	3640539	19	-	0	0	0	11	18	9	SN3_00900950
SN3_02300555:E008	SN3_02300555	E008	4.42421	0.391917	11.0761	0.000874494	0.031234	sneu_scaffold00023	1742089	1742101	13	+	0	0	0	9	23	10	SN3_02300555
SN3_00600110:E007	SN3_00600110	E007	6.46416	0.335895	11.0643	0.000880062	0.0313402	sneu_scaffold00006	398264	398281	18	-	0	0	0	21	16	21	SN3_00600110
SN3_01100585:E003	SN3_01100585	E003	7.25261	0.286531	11.0642	0.000880082	0.0313402	sneu_scaffold00011	2179643	2179659	17	+	0	0	2	21	22	19	SN3_01100585
SN3_02500395:E011	SN3_02500395	E011	5.60078	0.337025	11.0669	0.000878835	0.0313402	sneu_scaffold00025	1116132	1116160	29	-	0	0	0	18	19	14	SN3_02500395
SN3_00900015:E030	SN3_00900015	E030	15.4974	0.26697	11.0559	0.000884069	0.0314199	sneu_scaffold00009	86389	86393	5	+	23	9	31	2	3	2	SN3_00900015
SN3_03700060:E018	SN3_03700060	E018	24.604	0.243002	11.0569	0.000883563	0.0314199	sneu_scaffold00037	184565	184571	7	-	21	50	13	21	22	9	SN3_03700060
SN3_04000065:E004	SN3_04000065	E004	4.6891	0.498018	11.0517	0.000886083	0.0314603	sneu_scaffold00040	197669	197686	18	+	0	0	0	6	25	14	SN3_04000065
SN3_02800155:E004	SN3_02800155	E004	29.8758	0.268037	11.0488	0.000887423	0.0314616	sneu_scaffold00028	429661	429698	38	-	44	26	8	25	67	14	SN3_02800155
SN3_03800190:E001	SN3_03800190	E001	22.7987	0.199425	11.0479	0.000887871	0.0314616	sneu_scaffold00038	731926	731938	13	+	32	29	17	12	18	12	SN3_03800190
SN3_00101710:E005	SN3_00101710	E005	3.77324	0.61308	11.0352	0.000893977	0.031609	sneu_scaffold00001	5369842	5369848	7	-	0	5	12	0	1	0	SN3_00101710
SN3_00500100:E004	SN3_00500100	E004	7.15655	0.364462	11.032	0.000895548	0.031609	sneu_scaffold00005	351048	351051	4	+	0	0	0	19	27	20	SN3_00500100
SN3_00600875:E017	SN3_00600875	E017	16.0526	0.493598	11.0324	0.000895321	0.031609	sneu_scaffold00006	2970274	2970296	23	-	0	0	7	43	66	26	SN3_00600875
SN3_02100330:E002	SN3_02100330	E002	5.64163	0.369881	11.0325	0.000895281	0.031609	sneu_scaffold00021	1178780	1178791	12	+	0	0	0	11	25	17	SN3_02100330
SN3_02200290:E013	SN3_02200290	E013	4.32227	0.38455	11.0259	0.000898467	0.0316809	sneu_scaffold00022	953297	953315	19	+	9	1	6	1	2	1	SN3_02200290
SN3_00700810:E012	SN3_00700810	E012	12.6571	0.207157	11.0215	0.000900633	0.0317034	sneu_scaffold00007	2409382	2409414	33	-	7	10	18	6	27	13	SN3_00700810
SN3_00701315:E003	SN3_00701315	E003	26.4955	0.396312	11.0201	0.000901284	0.0317034	sneu_scaffold00007	4022606	4022679	74	-	10	0	1	37	104	82	SN3_00701315
SN3_01300560:E018	SN3_01300560	E018	26.3621	0.221253	11.0192	0.000901753	0.0317034	sneu_scaffold00013	2009686	2009715	30	-	0	3	1	39	121	82	SN3_01300560
SN3_01200135:E001	SN3_01200135	E001	31.8291	0.198384	11.0087	0.000906846	0.0317711	sneu_scaffold00012	533923	533948	26	+	44	26	51	4	22	9	SN3_01200135
SN3_01200260:E039	SN3_01200260	E039	29.2139	0.300622	11.008	0.000907215	0.0317711	sneu_scaffold00012	858031	858049	19	-	47	40	26	1	12	13	SN3_01200260
SN3_01900790:E022	SN3_01900790	E022	10.5736	0.455028	11.0121	0.000905193	0.0317711	sneu_scaffold00019	2390134	2390154	21	-	25	3	12	2	5	0	SN3_01900790
SN3_02300340:E011	SN3_02300340	E011	53.9162	0.160512	11.0105	0.000905971	0.0317711	sneu_scaffold00023	1120946	1121002	57	-	12	9	5	109	205	132	SN3_02300340
SN3_01300355:E063	SN3_01300355	E063	15.9335	0.397146	11.0042	0.000909042	0.0317731	sneu_scaffold00013	1142276	1142286	11	+	0	0	0	41	102	10	SN3_01300355
SN3_02200250:E005	SN3_02200250	E005	9.59277	0.263085	11.0054	0.000908486	0.0317731	sneu_scaffold00022	787544	787561	18	+	0	0	0	23	38	28	SN3_02200250
SN3_00500830:E037	SN3_00500830	E037	56.9279	0.180346	10.991	0.000915575	0.0319638	sneu_scaffold00005	2738394	2738429	36	-	16	7	15	129	223	96	SN3_00500830
SN3_00600380:E004	SN3_00600380	E004	5.32966	0.803072	10.9895	0.000916275	0.0319638	sneu_scaffold00006	1301190	1301205	16	+	12	8	0	3	0	1	SN3_00600380
SN3_00801020:E002	SN3_00801020	E002	9.62629	0.378089	10.984	0.000919023	0.0320285	sneu_scaffold00008	3445667	3445673	7	+	15	17	3	3	10	1	SN3_00801020
SN3_00800285:E004	SN3_00800285	E004	13.6997	0.430447	10.9783	0.000921862	0.0320777	sneu_scaffold00008	948623	948632	10	+	5	9	25	17	27	3	SN3_00800285
SN3_01600260:E004	SN3_01600260	E004	4.2898	0.463626	10.9776	0.000922218	0.0320777	sneu_scaffold00016	877655	877677	23	+	0	0	0	6	15	19	SN3_01600260
SN3_01300015:E003	SN3_01300015	E003	9.36413	0.455565	10.9729	0.000924529	0.0321269	sneu_scaffold00013	63963	63971	9	+	16	8	6	4	8	8	SN3_01300015
SN3_01800680:E015	SN3_01800680	E015	3.42776	0.473296	10.9682	0.000926887	0.0321778	sneu_scaffold00018	2167823	2167831	9	-	0	0	0	16	7	7	SN3_01800680
SN3_00800395:E009	SN3_00800395	E009	49.9904	0.191076	10.9615	0.000930243	0.0322631	sneu_scaffold00008	1308876	1308948	73	-	13	25	14	76	176	108	SN3_00800395
SN3_00100615:E011	SN3_00100615	E011	4.24879	0.384194	10.9597	0.000931169	0.0322641	sneu_scaffold00001	2044334	2044356	23	+	0	0	0	9	20	11	SN3_00100615
SN3_00401575:E009	SN3_00401575	E009	66.2657	0.140053	10.9477	0.000937182	0.0323166	sneu_scaffold00004	5727575	5727601	27	+	67	66	42	67	100	69	SN3_00401575
SN3_00700795:E004	SN3_00700795	E004	482.979	0.0972377	10.9483	0.00093688	0.0323166	sneu_scaffold00007	2350296	2350547	252	-	54	88	93	1028	1826	1152	SN3_00700795
SN3_00800185:E001	SN3_00800185	E001	3.89907	0.826778	10.9504	0.000935825	0.0323166	sneu_scaffold00008	707413	707426	14	-	4	0	13	0	0	0	SN3_00800185
SN3_01700340:E005	SN3_01700340	E005	40.4661	0.221141	10.9543	0.000933887	0.0323166	sneu_scaffold00017	1372701	1372720	20	-	0	0	5	84	174	111	SN3_01700340
SN3_01900180:E002	SN3_01900180	E002	22.5909	0.363423	10.952	0.000935009	0.0323166	sneu_scaffold00019	442820	442853	34	+	7	0	2	43	73	72	SN3_01900180
SN3_00101610:E001	SN3_00101610	E001	9.34154	0.41008	10.9314	0.000945456	0.0324986	sneu_scaffold00001	5030885	5030898	14	-	9	30	3	0	0	0	SN3_00101610
SN3_00300165:E006	SN3_00300165	E006	8.06251	0.359081	10.9317	0.000945325	0.0324986	sneu_scaffold00003	639569	639581	13	-	9	8	17	0	3	0	SN3_00300165
SN3_00501265:E006	SN3_00501265	E006	11.7083	0.344038	10.9302	0.000946079	0.0324986	sneu_scaffold00005	4433788	4433830	43	-	2	0	0	16	73	20	SN3_00501265
SN3_02300160:E013	SN3_02300160	E013	4.61716	0.397092	10.9355	0.00094339	0.0324986	sneu_scaffold00023	553154	553165	12	-	0	0	0	8	17	18	SN3_02300160
SN3_00102455:E003	SN3_00102455	E003	4.44935	0.376406	10.9276	0.000947432	0.0324989	sneu_scaffold00001	7540965	7540972	8	+	0	0	0	15	12	13	SN3_00102455
SN3_02500450:E013	SN3_02500450	E013	8.79386	0.270912	10.9267	0.000947895	0.0324989	sneu_scaffold00025	1330678	1330699	22	+	0	0	0	15	40	28	SN3_02500450
SN3_01400225:E002	SN3_01400225	E002	9.59902	0.342042	10.9218	0.000950415	0.0325347	sneu_scaffold00014	826127	826155	29	+	0	0	0	17	47	27	SN3_01400225
SN3_01400820:E019	SN3_01400820	E019	47.2051	0.421937	10.9211	0.000950751	0.0325347	sneu_scaffold00014	2938236	2938326	91	+	15	0	8	72	199	122	SN3_01400820
SN3_03200065:E119	SN3_03200065	E119	5.18714	0.362633	10.9191	0.000951761	0.0325383	sneu_scaffold00032	271754	271774	21	-	0	0	0	18	17	12	SN3_03200065
SN3_01800620:E009	SN3_01800620	E009	22.3899	0.209864	10.9133	0.000954778	0.0326104	sneu_scaffold00018	1972088	1972111	24	-	30	14	29	8	16	24	SN3_01800620
SN3_00101260:E010	SN3_00101260	E010	290.866	0.0956054	10.9106	0.000956133	0.0326257	sneu_scaffold00001	3766468	3766495	28	+	67	54	111	626	887	677	SN3_00101260
SN3_00102955:E012	SN3_00102955	E012	5.70419	0.249831	10.9007	0.000961273	0.0327699	sneu_scaffold00001	9188211	9188236	26	-	3	6	8	7	5	5	SN3_00102955
SN3_00202710:E002	SN3_00202710	E002	3.17724	1.21421	10.8946	0.000964472	0.0328478	sneu_scaffold00002	8957746	8957753	8	+	0	8	4	5	0	0	SN3_00202710
SN3_01500370:E003	SN3_01500370	E003	22.8086	0.734733	10.886	0.000968949	0.032969	sneu_scaffold00015	1129680	1129757	78	+	7	0	0	40	121	40	SN3_01500370
SN3_00701210:E003	SN3_00701210	E003	4.19712	0.419608	10.8779	0.000973189	0.033082	sneu_scaffold00007	3645935	3645951	17	+	0	0	0	10	17	12	SN3_00701210
SN3_01700195:E006	SN3_01700195	E006	17.7787	0.215246	10.8758	0.000974311	0.0330888	sneu_scaffold00017	911374	911381	8	+	29	18	29	0	0	0	SN3_01700195
SN3_01000935:E003	SN3_01000935	E003	14.5213	0.225572	10.8635	0.000980801	0.0332778	sneu_scaffold00010	3261249	3261301	53	+	0	0	3	39	55	34	SN3_01000935
SN3_01100610:E007	SN3_01100610	E007	4.44615	0.399488	10.8584	0.000983512	0.0333383	sneu_scaffold00011	2343859	2343878	20	+	0	0	0	16	13	11	SN3_01100610
SN3_01500580:E018	SN3_01500580	E018	164.891	0.0901846	10.8531	0.000986279	0.0334006	sneu_scaffold00015	1855642	1855688	47	-	42	76	46	266	592	344	SN3_01500580
SN3_01800670:E014	SN3_01800670	E014	8.8739	0.816356	10.8468	0.000989645	0.033483	sneu_scaffold00018	2123934	2123949	16	-	0	12	28	0	0	2	SN3_01800670
SN3_00500030:E001	SN3_00500030	E001	3.9638	0.471888	10.8437	0.000991339	0.0335087	sneu_scaffold00005	111750	111767	18	+	0	0	0	4	20	14	SN3_00500030
SN3_00300295:E007	SN3_00300295	E007	10.4455	0.353068	10.8398	0.000993393	0.0335466	sneu_scaffold00003	941400	941412	13	-	0	0	0	11	45	43	SN3_00300295
SN3_02500500:E002	SN3_02500500	E002	36.9556	0.638645	10.8336	0.000996758	0.0336287	sneu_scaffold00025	1431710	1431791	82	-	6	21	12	93	105	61	SN3_02500500
SN3_02600385:E009	SN3_02600385	E009	146.483	0.284087	10.8253	0.00100122	0.0337475	sneu_scaffold00026	1305786	1305841	56	+	3	53	20	248	616	365	SN3_02600385
SN3_00201525:E014	SN3_00201525	E014	10.2983	0.430875	10.8116	0.00100869	0.0339673	sneu_scaffold00002	4967740	4967750	11	-	0	0	5	16	43	28	SN3_00201525
SN3_01500490:E028	SN3_01500490	E028	12.2534	0.611016	10.8086	0.00101029	0.0339893	sneu_scaffold00015	1532238	1532265	28	+	0	0	0	85	10	7	SN3_01500490
SN3_00301355:E008	SN3_00301355	E008	46.6628	0.24434	10.8046	0.00101246	0.0339988	sneu_scaffold00003	4185252	4185293	42	+	18	20	4	61	204	88	SN3_00301355
SN3_00700730:E019	SN3_00700730	E019	11.3494	0.824731	10.8058	0.00101182	0.0339988	sneu_scaffold00007	2193242	2193257	16	+	21	0	26	1	0	0	SN3_00700730
SN3_01100460:E008	SN3_01100460	E008	4.85963	0.425478	10.7987	0.00101573	0.0340768	sneu_scaffold00011	1730251	1730276	26	+	0	0	0	12	26	8	SN3_01100460
SN3_01700250:E005	SN3_01700250	E005	6.59768	0.304554	10.7944	0.00101809	0.034124	sneu_scaffold00017	1105864	1105894	31	-	1	0	0	9	36	16	SN3_01700250
SN3_01100285:E021	SN3_01100285	E021	20.9686	0.415531	10.788	0.00102159	0.0342095	sneu_scaffold00011	984638	984655	18	-	2	64	20	3	14	8	SN3_01100285
SN3_00601230:E017	SN3_00601230	E017	7.06204	0.417777	10.7857	0.00102287	0.0342204	sneu_scaffold00006	4481563	4481578	16	-	0	0	0	24	37	5	SN3_00601230
SN3_00600380:E003	SN3_00600380	E003	100.882	0.299906	10.7773	0.0010275	0.0343115	sneu_scaffold00006	1299799	1299840	42	+	5	24	5	183	474	229	SN3_00600380
SN3_01800430:E017	SN3_01800430	E017	7.10793	0.297937	10.7773	0.0010275	0.0343115	sneu_scaffold00018	1307721	1307735	15	-	0	0	0	15	34	18	SN3_01800430
SN3_02300370:E003	SN3_02300370	E003	10.6171	0.304547	10.7689	0.00103223	0.0344372	sneu_scaffold00023	1255491	1255510	20	+	0	0	0	9	75	21	SN3_02300370
SN3_00103160:E009	SN3_00103160	E009	4.10325	0.691351	10.766	0.00103383	0.0344586	sneu_scaffold00001	9839228	9839258	31	-	0	0	0	5	19	15	SN3_00103160
SN3_00900295:E013	SN3_00900295	E013	5.74176	0.387842	10.7619	0.00103612	0.0344711	sneu_scaffold00009	1147155	1147184	30	+	0	0	0	10	32	13	SN3_00900295
SN3_01900310:E004	SN3_01900310	E004	3.90572	0.466469	10.763	0.00103552	0.0344711	sneu_scaffold00019	891752	891762	11	+	0	0	0	7	19	11	SN3_01900310
SN3_00200150:E010	SN3_00200150	E010	9.0252	0.250571	10.759	0.00103771	0.0344917	sneu_scaffold00002	545672	545695	24	+	14	7	10	4	10	2	SN3_00200150
SN3_01600615:E007	SN3_01600615	E007	16.8211	0.211578	10.7574	0.00103866	0.0344917	sneu_scaffold00016	2267771	2267815	45	-	0	0	1	21	86	52	SN3_01600615
SN3_03200065:E087	SN3_03200065	E087	5.52077	0.382816	10.7488	0.00104349	0.0346201	sneu_scaffold00032	266936	266959	24	-	0	0	0	14	28	10	SN3_03200065
SN3_00201975:E016	SN3_00201975	E016	7.4902	0.852697	10.7423	0.00104714	0.0346772	sneu_scaffold00002	6591786	6591799	14	-	0	20	15	0	0	0	SN3_00201975
SN3_02500160:E006	SN3_02500160	E006	4.5373	0.404203	10.7434	0.0010465	0.0346772	sneu_scaffold00025	411704	411717	14	-	0	0	0	8	15	19	SN3_02500160
SN3_00101305:E014	SN3_00101305	E014	9.04704	0.281511	10.7275	0.00105552	0.0347935	sneu_scaffold00001	3895273	3895276	4	-	15	10	11	2	0	3	SN3_00101305
SN3_00102865:E012	SN3_00102865	E012	10.2713	0.257971	10.7238	0.00105769	0.0347935	sneu_scaffold00001	8927046	8927089	44	-	0	0	0	20	42	34	SN3_00102865
SN3_00401265:E014	SN3_00401265	E014	25.8338	0.408501	10.7264	0.0010562	0.0347935	sneu_scaffold00004	4739596	4739620	25	-	0	7	0	60	126	44	SN3_00401265
SN3_00701315:E006	SN3_00701315	E006	4.5341	0.377184	10.7296	0.00105435	0.0347935	sneu_scaffold00007	4023247	4023254	8	-	0	0	0	9	16	17	SN3_00701315
SN3_01600085:E009	SN3_01600085	E009	25.4856	0.179412	10.7274	0.0010556	0.0347935	sneu_scaffold00016	295716	295757	42	-	11	30	41	14	35	20	SN3_01600085
SN3_01600275:E007	SN3_01600275	E007	50.4272	0.161501	10.7193	0.00106025	0.0347935	sneu_scaffold00016	935269	935286	18	-	67	61	51	27	37	17	SN3_01600275
SN3_02100105:E003	SN3_02100105	E003	4.37086	0.3957	10.7207	0.00105944	0.0347935	sneu_scaffold00021	392854	392887	34	+	0	0	0	15	17	8	SN3_02100105
SN3_02700245:E009	SN3_02700245	E009	4.41185	0.452393	10.7191	0.00106034	0.0347935	sneu_scaffold00027	996425	996457	33	-	3	0	0	6	8	19	SN3_02700245
SN3_03000085:E001	SN3_03000085	E001	17.1536	0.221438	10.7237	0.00105773	0.0347935	sneu_scaffold00030	362593	362595	3	+	9	6	22	9	48	27	SN3_03000085
SN3_03000220:E020	SN3_03000220	E020	4.69613	0.58534	10.7247	0.00105717	0.0347935	sneu_scaffold00030	918272	918284	13	+	0	14	8	0	0	0	SN3_03000220
SN3_00900515:E008	SN3_00900515	E008	11.6143	0.268008	10.7133	0.00106367	0.0348393	sneu_scaffold00009	1825067	1825078	12	+	0	0	0	22	36	49	SN3_00900515
SN3_01000510:E002	SN3_01000510	E002	7.13596	0.304588	10.715	0.00106271	0.0348393	sneu_scaffold00010	1792463	1792489	27	-	0	0	0	25	26	14	SN3_01000510
SN3_01100390:E005	SN3_01100390	E005	4.46673	0.398884	10.7034	0.0010694	0.0349951	sneu_scaffold00011	1393849	1393857	9	+	0	0	0	10	14	17	SN3_01100390
SN3_03900100:E020	SN3_03900100	E020	3.95434	0.40278	10.7009	0.00107084	0.0350103	sneu_scaffold00039	299872	299881	10	-	0	0	0	11	12	13	SN3_03900100
SN3_00100495:E004	SN3_00100495	E004	3.67223	0.420132	10.6963	0.00107353	0.0350344	sneu_scaffold00001	1617266	1617272	7	+	0	0	0	10	15	9	SN3_00100495
SN3_01300625:E002	SN3_01300625	E002	15.6607	0.371108	10.6975	0.00107281	0.0350344	sneu_scaffold00013	2171546	2171585	40	-	11	0	4	22	40	48	SN3_01300625
SN3_01300015:E001	SN3_01300015	E001	12.9158	0.370302	10.6795	0.0010833	0.0353213	sneu_scaffold00013	56642	56677	36	+	10	0	0	9	54	36	SN3_01300015
SN3_00400960:E009	SN3_00400960	E009	4.29572	0.530879	10.6693	0.00108927	0.0354838	sneu_scaffold00004	3553858	3553862	5	+	0	0	0	18	10	10	SN3_00400960
SN3_00501325:E002	SN3_00501325	E002	2.94051	0.870477	10.6652	0.00109172	0.0355312	sneu_scaffold00005	4672580	4672590	11	-	0	0	12	1	2	0	SN3_00501325
SN3_00401155:E005	SN3_00401155	E005	42.4278	0.279454	10.6608	0.00109428	0.0355823	sneu_scaffold00004	4267293	4267346	54	-	10	17	31	65	133	78	SN3_00401155
SN3_00201635:E001	SN3_00201635	E001	12.4414	0.58724	10.6589	0.0010954	0.0355867	sneu_scaffold00002	5310127	5310130	4	+	22	9	20	3	0	0	SN3_00201635
SN3_00500820:E003	SN3_00500820	E003	35.8636	0.237588	10.6376	0.0011081	0.0357751	sneu_scaffold00005	2679674	2679697	24	+	1	0	0	125	128	71	SN3_00500820
SN3_00700660:E003	SN3_00700660	E003	5.13892	0.427846	10.6436	0.00110452	0.0357751	sneu_scaffold00007	1819019	1819029	11	-	8	4	10	0	0	0	SN3_00700660
SN3_01400405:E004	SN3_01400405	E004	8.50023	0.315315	10.6358	0.00110916	0.0357751	sneu_scaffold00014	1284129	1284177	49	+	0	0	2	14	22	38	SN3_01400405
SN3_01400425:E001	SN3_01400425	E001	13.3873	0.269543	10.6327	0.00111104	0.0357751	sneu_scaffold00014	1388203	1388218	16	-	6	18	13	12	6	28	SN3_01400425
SN3_01500135:E009	SN3_01500135	E009	42.2863	0.129625	10.6349	0.00110973	0.0357751	sneu_scaffold00015	451412	451463	52	-	10	11	7	71	150	114	SN3_01500135
SN3_01800620:E011	SN3_01800620	E011	6.06314	0.556532	10.6428	0.00110498	0.0357751	sneu_scaffold00018	1972254	1972270	17	-	8	5	11	4	0	0	SN3_01800620
SN3_02000055:E003	SN3_02000055	E003	9.51277	0.789427	10.6403	0.00110648	0.0357751	sneu_scaffold00020	238122	238162	41	+	19	5	0	1	29	5	SN3_02000055
SN3_02200095:E004	SN3_02200095	E004	4.59527	0.381233	10.6361	0.00110901	0.0357751	sneu_scaffold00022	401697	401706	10	+	4	10	6	1	0	0	SN3_02200095
SN3_03200065:E138	SN3_03200065	E138	5.45509	0.38392	10.6373	0.00110832	0.0357751	sneu_scaffold00032	278278	278288	11	-	0	0	0	10	29	13	SN3_03200065
SN3_03900105:E004	SN3_03900105	E004	21.3672	0.203326	10.6325	0.00111116	0.0357751	sneu_scaffold00039	302898	302937	40	+	0	0	0	47	115	41	SN3_03900105
SN3_01500290:E012	SN3_01500290	E012	5.25634	0.394865	10.6274	0.00111423	0.0358418	sneu_scaffold00015	923851	923892	42	+	0	0	0	16	11	20	SN3_01500290
SN3_03400110:E027	SN3_03400110	E027	3.26669	0.586404	10.6215	0.00111781	0.0359247	sneu_scaffold00034	342488	342504	17	-	0	0	0	3	14	14	SN3_03400110
SN3_04900055:E051	SN3_04900055	E051	4.93387	0.449863	10.6191	0.00111923	0.0359384	sneu_scaffold00049	236634	236658	25	-	0	0	0	8	11	26	SN3_04900055
SN3_02200290:E006	SN3_02200290	E006	5.29293	0.50155	10.6168	0.00112062	0.0359508	sneu_scaffold00022	952890	952896	7	+	13	0	7	0	0	3	SN3_02200290
SN3_00202635:E008	SN3_00202635	E008	12.5022	0.362021	10.6104	0.00112454	0.0359558	sneu_scaffold00002	8829275	8829292	18	-	9	0	7	17	47	18	SN3_00202635
SN3_00900880:E008	SN3_00900880	E008	5.07285	0.347646	10.61	0.00112478	0.0359558	sneu_scaffold00009	3254507	3254520	14	-	0	0	0	10	25	13	SN3_00900880
SN3_01400725:E009	SN3_01400725	E009	3.01851	0.824804	10.6131	0.00112289	0.0359558	sneu_scaffold00014	2571462	2571463	2	-	6	0	6	1	0	0	SN3_01400725
SN3_02200140:E029	SN3_02200140	E029	8.56781	0.335801	10.6147	0.00112193	0.0359558	sneu_scaffold00022	540751	540781	31	-	0	0	0	34	27	16	SN3_02200140
SN3_00800660:E001	SN3_00800660	E001	3.0522	0.973846	10.6013	0.00113006	0.0359966	sneu_scaffold00008	2177583	2177584	2	+	2	12	0	0	0	0	SN3_00800660
SN3_01500380:E004	SN3_01500380	E004	15.3493	0.417549	10.6049	0.0011279	0.0359966	sneu_scaffold00015	1175446	1175468	23	+	5	0	0	24	75	35	SN3_01500380
SN3_01500725:E008	SN3_01500725	E008	2.82997	0.448885	10.6029	0.00112908	0.0359966	sneu_scaffold00015	2242129	2242132	4	-	0	1	0	6	8	10	SN3_01500725
SN3_01900185:E004	SN3_01900185	E004	2.90896	0.611476	10.604	0.00112841	0.0359966	sneu_scaffold00019	478241	478249	9	-	2	3	8	0	0	0	SN3_01900185
SN3_03300230:E007	SN3_03300230	E007	24.7202	0.266244	10.5972	0.0011326	0.036035	sneu_scaffold00033	800965	800983	19	+	5	0	20	46	72	58	SN3_03300230
SN3_03300270:E008	SN3_03300270	E008	3.36193	0.516087	10.5961	0.00113327	0.036035	sneu_scaffold00033	975745	975752	8	-	0	0	0	8	19	5	SN3_03300270
SN3_01800135:E009	SN3_01800135	E009	7.95122	0.356295	10.5943	0.00113434	0.0360371	sneu_scaffold00018	533076	533091	16	+	0	0	0	10	33	32	SN3_01800135
SN3_02300255:E006	SN3_02300255	E006	5.69162	0.330765	10.5909	0.00113648	0.036073	sneu_scaffold00023	812596	812607	12	-	0	0	0	15	25	13	SN3_02300255
SN3_00201395:E017	SN3_00201395	E017	6.56938	0.294922	10.5847	0.00114029	0.0361623	sneu_scaffold00002	4582329	4582333	5	-	9	12	6	2	0	1	SN3_00201395
SN3_00501060:E002	SN3_00501060	E002	3.91181	0.446343	10.575	0.00114626	0.0363194	sneu_scaffold00005	3754671	3754700	30	+	0	0	0	10	21	6	SN3_00501060
SN3_00202070:E032	SN3_00202070	E032	6.56111	0.478115	10.5704	0.00114913	0.0363784	sneu_scaffold00002	6898749	6898754	6	-	0	0	0	8	42	14	SN3_00202070
SN3_00102155:E002	SN3_00102155	E002	9.06754	0.427704	10.5642	0.00115298	0.0364655	sneu_scaffold00001	6578040	6578046	7	+	0	0	0	41	22	17	SN3_00102155
SN3_04700060:E037	SN3_04700060	E037	6.75766	0.333417	10.5627	0.00115391	0.0364655	sneu_scaffold00047	264640	264654	15	-	6	9	15	0	0	0	SN3_04700060
SN3_00401330:E007	SN3_00401330	E007	4.9567	0.424711	10.5595	0.0011559	0.0364961	sneu_scaffold00004	4899574	4899594	21	+	0	0	0	16	23	7	SN3_00401330
SN3_02900015:E008	SN3_02900015	E008	6.06287	0.333534	10.5555	0.00115844	0.0365443	sneu_scaffold00029	133103	133131	29	-	0	0	0	18	25	13	SN3_02900015
SN3_00202200:E001	SN3_00202200	E001	9.7564	0.284081	10.5514	0.00116102	0.0365616	sneu_scaffold00002	7349508	7349524	17	+	8	15	19	0	0	3	SN3_00202200
SN3_02100040:E008	SN3_02100040	E008	4.83767	0.39467	10.5518	0.00116074	0.0365616	sneu_scaffold00021	125976	125996	21	+	0	0	0	18	18	8	SN3_02100040
SN3_01500885:E038	SN3_01500885	E038	8.20553	0.334568	10.5455	0.00116474	0.0366465	sneu_scaffold00015	2831324	2831332	9	-	17	11	5	1	2	0	SN3_01500885
SN3_01900685:E017	SN3_01900685	E017	3.25251	0.505509	10.5386	0.00116904	0.0367496	sneu_scaffold00019	2027543	2027561	19	-	0	0	0	7	11	12	SN3_01900685
SN3_01200365:E015	SN3_01200365	E015	3.4169	0.846119	10.5369	0.00117016	0.0367528	sneu_scaffold00012	1206404	1206412	9	-	0	10	6	0	0	0	SN3_01200365
SN3_01500390:E010	SN3_01500390	E010	7.94633	0.284538	10.528	0.0011758	0.0368653	sneu_scaffold00015	1211658	1211672	15	+	0	0	0	16	31	27	SN3_01500390
SN3_02600385:E008	SN3_02600385	E008	76.593	0.230855	10.528	0.00117577	0.0368653	sneu_scaffold00026	1305736	1305773	38	+	2	29	7	146	307	189	SN3_02600385
SN3_00600870:E002	SN3_00600870	E002	4.90063	0.390223	10.5229	0.00117903	0.0369023	sneu_scaffold00006	2909716	2909734	19	+	0	0	0	9	21	16	SN3_00600870
SN3_01400085:E013	SN3_01400085	E013	5.14983	0.427154	10.5238	0.00117848	0.0369023	sneu_scaffold00014	227943	227959	17	+	0	0	0	6	24	19	SN3_01400085
SN3_00202185:E002	SN3_00202185	E002	4.05936	0.456128	10.5159	0.0011835	0.03701	sneu_scaffold00002	7308736	7308785	50	+	0	0	0	4	21	14	SN3_00202185
SN3_03200195:E007	SN3_03200195	E007	64.7961	0.302145	10.4874	0.0012019	0.0375525	sneu_scaffold00032	781665	781687	23	-	0	13	26	123	249	156	SN3_03200195
SN3_01300870:E003	SN3_01300870	E003	7.42007	0.336326	10.4858	0.00120294	0.0375525	sneu_scaffold00013	3136148	3136183	36	+	0	0	0	16	22	30	SN3_01300870
SN3_00500020:E007	SN3_00500020	E007	6.12213	0.480945	10.4799	0.0012068	0.0376076	sneu_scaffold00005	74431	74445	15	-	0	0	0	37	8	7	SN3_00500020
SN3_03600150:E005	SN3_03600150	E005	352.6	0.171653	10.4801	0.0012067	0.0376076	sneu_scaffold00036	381137	381287	151	+	59	28	24	647	1477	941	SN3_03600150
SN3_01200190:E003	SN3_01200190	E003	3.68184	0.511453	10.4748	0.00121014	0.0376467	sneu_scaffold00012	646471	646473	3	+	0	0	0	7	12	15	SN3_01200190
SN3_01600420:E011	SN3_01600420	E011	9.39186	0.402362	10.4748	0.00121015	0.0376467	sneu_scaffold00016	1510597	1510619	23	+	0	11	10	17	21	7	SN3_01600420
SN3_01200735:E026	SN3_01200735	E026	10.6482	0.687063	10.4724	0.00121171	0.0376626	sneu_scaffold00012	2718088	2718105	18	-	22	22	1	0	0	0	SN3_01200735
SN3_01100130:E005	SN3_01100130	E005	23.546	0.501054	10.4699	0.00121336	0.0376812	sneu_scaffold00011	434749	434781	33	-	9	30	49	12	1	23	SN3_01100130
SN3_00600075:E001	SN3_00600075	E001	8.33337	0.678321	10.4682	0.00121447	0.0376832	sneu_scaffold00006	311992	312004	13	+	11	23	0	3	0	2	SN3_00600075
SN3_00102265:E001	SN3_00102265	E001	3.65249	0.889533	10.4599	0.00121993	0.0378198	sneu_scaffold00001	6874848	6874859	12	+	0	8	9	0	0	0	SN3_00102265
SN3_00200325:E006	SN3_00200325	E006	22.9486	0.397741	10.4528	0.00122463	0.0378617	sneu_scaffold00002	1053425	1053473	49	-	0	5	2	42	91	68	SN3_00200325
SN3_02100100:E013	SN3_02100100	E013	156.796	0.199132	10.4499	0.00122654	0.0378617	sneu_scaffold00021	388508	388575	68	-	24	13	12	633	495	175	SN3_02100100
SN3_02200535:E002	SN3_02200535	E002	4.85695	0.673333	10.4559	0.00122258	0.0378617	sneu_scaffold00022	1791409	1791425	17	-	0	5	1	16	4	11	SN3_02200535
SN3_03200090:E012	SN3_03200090	E012	6.18477	0.526778	10.4533	0.0012243	0.0378617	sneu_scaffold00032	395658	395666	9	-	0	0	0	33	15	6	SN3_03200090
SN3_03800105:E018	SN3_03800105	E018	144.551	0.1379	10.45	0.0012265	0.0378617	sneu_scaffold00038	334577	334712	136	-	59	32	42	213	550	307	SN3_03800105
SN3_01300355:E003	SN3_01300355	E003	4.79389	0.89356	10.4479	0.00122786	0.0378699	sneu_scaffold00013	1133242	1133257	16	+	11	9	0	0	0	0	SN3_01300355
SN3_00300300:E017	SN3_00300300	E017	10.1008	0.514409	10.4359	0.0012359	0.038085	sneu_scaffold00003	949377	949395	19	-	3	38	3	3	3	0	SN3_00300300
SN3_00700085:E005	SN3_00700085	E005	7.91363	0.268294	10.4322	0.00123838	0.0381288	sneu_scaffold00007	224629	224657	29	+	0	1	0	22	30	19	SN3_00700085
SN3_00800505:E003	SN3_00800505	E003	16.2069	0.301995	10.4256	0.00124282	0.0382325	sneu_scaffold00008	1658580	1658612	33	+	5	6	16	17	56	24	SN3_00800505
SN3_00101905:E003	SN3_00101905	E003	3.7271	0.464824	10.417	0.00124859	0.0383119	sneu_scaffold00001	5916967	5917010	44	+	0	0	0	8	17	10	SN3_00101905
SN3_02100695:E002	SN3_02100695	E002	4.42933	0.481111	10.42	0.00124657	0.0383119	sneu_scaffold00021	2278987	2278990	4	+	5	8	5	0	0	3	SN3_02100695
SN3_03000130:E020	SN3_03000130	E020	4.07978	0.474381	10.4182	0.00124782	0.0383119	sneu_scaffold00030	528647	528651	5	+	0	0	0	7	15	16	SN3_03000130
SN3_02600160:E019	SN3_02600160	E019	4.17822	0.4077	10.4052	0.00125661	0.0385249	sneu_scaffold00026	716028	716042	15	-	0	0	0	11	19	9	SN3_02600160
SN3_03600120:E014	SN3_03600120	E014	7.14295	0.318845	10.401	0.00125946	0.0385795	sneu_scaffold00036	303528	303545	18	+	8	8	13	1	4	0	SN3_03600120
SN3_02700275:E008	SN3_02700275	E008	15.055	0.384943	10.3985	0.00126116	0.0385985	sneu_scaffold00027	1080676	1080679	4	+	0	0	0	28	98	20	SN3_02700275
SN3_01500390:E005	SN3_01500390	E005	13.0498	0.205308	10.3937	0.00126444	0.038666	sneu_scaffold00015	1211225	1211239	15	+	14	16	10	4	16	16	SN3_01500390
SN3_01400090:E034	SN3_01400090	E034	4.71257	0.504935	10.3871	0.00126899	0.0387722	sneu_scaffold00014	300738	300762	25	-	0	0	0	4	29	13	SN3_01400090
SN3_00102220:E012	SN3_00102220	E012	8.0556	0.358727	10.3718	0.00127956	0.0390225	sneu_scaffold00001	6760918	6760955	38	-	0	0	0	13	50	15	SN3_00102220
SN3_01200175:E001	SN3_01200175	E001	14.1918	0.506372	10.3703	0.00128059	0.0390225	sneu_scaffold00012	610239	610268	30	+	29	27	0	3	4	1	SN3_01200175
SN3_01800235:E001	SN3_01800235	E001	8.336	0.664291	10.3724	0.00127915	0.0390225	sneu_scaffold00018	797315	797326	12	+	0	0	0	32	26	17	SN3_01800235
SN3_02900345:E021	SN3_02900345	E021	5.58068	0.361571	10.3689	0.00128153	0.0390225	sneu_scaffold00029	1272432	1272439	8	-	0	0	0	10	21	21	SN3_02900345
SN3_01400695:E005	SN3_01400695	E005	8.4677	0.326048	10.3486	0.00129573	0.0393881	sneu_scaffold00014	2395334	2395356	23	+	0	0	0	22	38	19	SN3_01400695
SN3_02300620:E022	SN3_02300620	E022	6.14251	0.295987	10.3494	0.00129518	0.0393881	sneu_scaffold00023	2094680	2094693	14	-	7	8	11	0	1	1	SN3_02300620
SN3_01900170:E002	SN3_01900170	E002	8.63179	0.598384	10.3405	0.00130146	0.0394885	sneu_scaffold00019	419907	419919	13	-	0	0	0	56	5	11	SN3_01900170
SN3_03700135:E010	SN3_03700135	E010	16.1179	0.223495	10.3392	0.00130233	0.0394885	sneu_scaffold00037	540432	540458	27	+	0	0	0	32	76	44	SN3_03700135
SN3_04200020:E016	SN3_04200020	E016	3.62208	0.45033	10.3402	0.00130165	0.0394885	sneu_scaffold00042	257408	257413	6	-	0	0	0	15	8	9	SN3_04200020
SN3_01600205:E020	SN3_01600205	E020	3.38083	0.472649	10.3364	0.00130433	0.0395159	sneu_scaffold00016	740563	740578	16	+	0	0	0	7	17	8	SN3_01600205
SN3_02800485:E020	SN3_02800485	E020	24.7582	0.192961	10.3287	0.00130976	0.0396471	sneu_scaffold00028	1574861	1574901	41	-	23	42	16	7	33	21	SN3_02800485
SN3_04700045:E003	SN3_04700045	E003	6.34361	0.375754	10.3245	0.00131274	0.0397037	sneu_scaffold00047	187915	187929	15	-	0	0	0	19	15	23	SN3_04700045
SN3_00900500:E011	SN3_00900500	E011	3.99031	0.417597	10.3174	0.00131782	0.0397672	sneu_scaffold00009	1759525	1759535	11	-	0	0	0	10	16	11	SN3_00900500
SN3_01600330:E014	SN3_01600330	E014	4.63423	0.400224	10.3171	0.00131803	0.0397672	sneu_scaffold00016	1099897	1099910	14	-	0	0	0	8	23	13	SN3_01600330
SN3_01900255:E012	SN3_01900255	E012	43.6731	0.20082	10.3169	0.00131816	0.0397672	sneu_scaffold00019	722280	722352	73	-	50	25	10	46	128	46	SN3_01900255
SN3_01400235:E001	SN3_01400235	E001	7.16882	0.505079	10.3136	0.00132053	0.0398054	sneu_scaffold00014	850252	850253	2	+	9	3	17	0	0	4	SN3_01400235
SN3_00801170:E019	SN3_00801170	E019	5.78121	0.403757	10.3063	0.00132577	0.0399299	sneu_scaffold00008	4062811	4062822	12	-	2	13	10	1	1	1	SN3_00801170
SN3_01000970:E023	SN3_01000970	E023	14.8813	0.305953	10.3046	0.00132698	0.0399327	sneu_scaffold00010	3434380	3434423	44	-	0	0	0	36	80	25	SN3_01000970
SN3_01700165:E011	SN3_01700165	E011	4.5152	0.406305	10.3026	0.00132842	0.0399425	sneu_scaffold00017	778703	778707	5	+	0	0	0	10	18	14	SN3_01700165
SN3_01700405:E007	SN3_01700405	E007	4.70871	0.434673	10.289	0.00133829	0.0401722	sneu_scaffold00017	1591464	1591471	8	+	5	7	6	0	4	2	SN3_01700405
SN3_02200485:E023	SN3_02200485	E023	9.25077	0.494044	10.2893	0.00133801	0.0401722	sneu_scaffold00022	1569991	1570019	29	-	0	0	0	13	66	12	SN3_02200485
SN3_01400030:E002	SN3_01400030	E002	54.7921	0.201409	10.2853	0.00134092	0.0401902	sneu_scaffold00014	70239	70295	57	+	37	75	53	54	52	54	SN3_01400030
SN3_04000015:E009	SN3_04000015	E009	12.6985	0.273884	10.285	0.00134113	0.0401902	sneu_scaffold00040	34929	34971	43	+	0	2	0	38	49	26	SN3_04000015
SN3_02900230:E008	SN3_02900230	E008	15.0346	0.486476	10.2821	0.00134325	0.0402204	sneu_scaffold00029	885045	885057	13	+	17	25	6	17	1	16	SN3_02900230
SN3_02000255:E001	SN3_02000255	E001	2.75209	0.971661	10.2801	0.00134476	0.0402318	sneu_scaffold00020	996108	996110	3	+	0	11	2	0	0	0	SN3_02000255
SN3_00500410:E009	SN3_00500410	E009	9.23302	0.306554	10.2763	0.00134747	0.0402794	sneu_scaffold00005	1392848	1392855	8	-	0	1	0	22	31	30	SN3_00500410
SN3_04200085:E002	SN3_04200085	E002	18.2921	0.199582	10.2724	0.00135035	0.040332	sneu_scaffold00042	498440	498457	18	+	1	2	0	34	89	44	SN3_04200085
SN3_00102565:E003	SN3_00102565	E003	18.0944	0.55367	10.2666	0.00135459	0.0404062	sneu_scaffold00001	7826285	7826305	21	-	16	0	2	23	34	66	SN3_00102565
SN3_00701105:E013	SN3_00701105	E013	4.44296	0.527533	10.2645	0.00135612	0.0404062	sneu_scaffold00007	3296950	3296970	21	+	0	0	0	4	32	8	SN3_00701105
SN3_01900450:E005	SN3_01900450	E005	15.1746	0.292656	10.2644	0.00135621	0.0404062	sneu_scaffold00019	1328842	1328855	14	-	0	0	1	27	61	52	SN3_01900450
SN3_00501015:E004	SN3_00501015	E004	5.48785	0.393252	10.262	0.00135799	0.0404258	sneu_scaffold00005	3539340	3539348	9	-	0	0	0	10	34	9	SN3_00501015
SN3_02000075:E020	SN3_02000075	E020	4.38987	0.583305	10.2598	0.00135962	0.0404409	sneu_scaffold00020	319365	319370	6	-	11	5	2	0	0	0	SN3_02000075
SN3_00701215:E026	SN3_00701215	E026	4.82838	0.359887	10.258	0.00136094	0.0404465	sneu_scaffold00007	3694702	3694735	34	-	0	0	0	16	17	11	SN3_00701215
SN3_01300445:E030	SN3_01300445	E030	11.9763	0.356123	10.2508	0.00136624	0.0405706	sneu_scaffold00013	1523616	1523632	17	+	16	28	5	2	2	3	SN3_01300445
SN3_00202010:E013	SN3_00202010	E013	17.8477	0.280022	10.2423	0.00137258	0.0405991	sneu_scaffold00002	6717044	6717056	13	-	0	0	4	45	39	69	SN3_00202010
SN3_02000160:E024	SN3_02000160	E024	4.76439	0.412933	10.2419	0.00137285	0.0405991	sneu_scaffold00020	658390	658395	6	-	0	0	0	7	21	17	SN3_02000160
SN3_02100565:E004	SN3_02100565	E004	4.62997	0.486729	10.2446	0.00137086	0.0405991	sneu_scaffold00021	1948005	1948009	5	+	0	0	0	4	13	26	SN3_02100565
SN3_02200350:E007	SN3_02200350	E007	16.9582	0.223392	10.2425	0.00137242	0.0405991	sneu_scaffold00022	1145939	1145988	50	+	0	0	1	50	72	33	SN3_02200350
SN3_04200020:E001	SN3_04200020	E001	3.81031	0.47801	10.248	0.00136836	0.0405991	sneu_scaffold00042	247484	247496	13	-	0	0	0	11	7	16	SN3_04200020
SN3_00900195:E011	SN3_00900195	E011	6.99548	0.40849	10.2287	0.00138269	0.0408565	sneu_scaffold00009	819183	819189	7	-	0	0	0	6	34	27	SN3_00900195
SN3_00401305:E003	SN3_00401305	E003	2.7442	0.993065	10.2246	0.00138582	0.0409152	sneu_scaffold00004	4831079	4831082	4	+	0	12	0	1	1	0	SN3_00401305
SN3_01000100:E021	SN3_01000100	E021	4.95839	0.397044	10.2195	0.00138964	0.0409679	sneu_scaffold00010	399695	399712	18	-	0	0	0	11	26	10	SN3_01000100
SN3_02200510:E023	SN3_02200510	E023	4.52814	0.363998	10.2192	0.00138988	0.0409679	sneu_scaffold00022	1618795	1618806	12	-	1	0	0	9	19	12	SN3_02200510
SN3_00201110:E013	SN3_00201110	E013	3.48111	0.44946	10.2169	0.00139158	0.0409843	sneu_scaffold00002	3674226	3674235	10	-	0	0	0	10	13	9	SN3_00201110
SN3_01600030:E003	SN3_01600030	E003	4.5059	0.407054	10.2119	0.0013954	0.0410633	sneu_scaffold00016	133222	133237	16	+	0	0	0	8	17	17	SN3_01600030
SN3_00801080:E014	SN3_00801080	E014	28.0275	0.185084	10.2088	0.0013977	0.0410971	sneu_scaffold00008	3684458	3684475	18	-	44	15	40	9	17	16	SN3_00801080
SN3_00501100:E003	SN3_00501100	E003	4.20473	0.433492	10.2001	0.00140437	0.0412594	sneu_scaffold00005	3893236	3893242	7	-	0	0	0	17	15	6	SN3_00501100
SN3_00103250:E011	SN3_00103250	E011	7.80103	0.363251	10.191	0.00141127	0.0414284	sneu_scaffold00001	10091916	10091919	4	+	13	14	5	0	0	3	SN3_00103250
SN3_01600405:E002	SN3_01600405	E002	6.47224	0.325659	10.1882	0.00141339	0.0414566	sneu_scaffold00016	1415112	1415118	7	+	1	0	0	13	33	13	SN3_01600405
SN3_02600270:E006	SN3_02600270	E006	4.71881	0.367364	10.1839	0.00141674	0.0414872	sneu_scaffold00026	1018986	1019008	23	+	0	0	0	11	20	13	SN3_02600270
SN3_02900105:E001	SN3_02900105	E001	6.63163	0.901707	10.1848	0.00141603	0.0414872	sneu_scaffold00029	473353	473358	6	+	0	0	24	1	5	7	SN3_02900105
SN3_02900050:E040	SN3_02900050	E040	39.8666	0.279755	10.182	0.00141819	0.0414958	sneu_scaffold00029	259565	259580	16	-	21	84	36	27	8	42	SN3_02900050
SN3_00401365:E005	SN3_00401365	E005	6.47225	0.378832	10.1754	0.00142329	0.0416112	sneu_scaffold00004	5012623	5012641	19	-	0	0	0	14	17	28	SN3_00401365
SN3_01900135:E003	SN3_01900135	E003	7.79051	0.486595	10.1708	0.00142686	0.0416817	sneu_scaffold00019	345573	345583	11	-	0	0	0	51	5	9	SN3_01900135
SN3_00202120:E030	SN3_00202120	E030	2.72081	1.01082	10.1662	0.00143037	0.0417504	sneu_scaffold00002	6985062	6985072	11	-	7	0	4	0	0	0	SN3_00202120
SN3_00100495:E005	SN3_00100495	E005	3.98879	0.476177	10.1588	0.00143615	0.0417759	sneu_scaffold00001	1617297	1617330	34	+	0	0	0	6	20	12	SN3_00100495
SN3_00102565:E019	SN3_00102565	E019	28.9373	0.223969	10.158	0.00143675	0.0417759	sneu_scaffold00001	7829718	7829745	28	-	22	51	48	6	4	7	SN3_00102565
SN3_00202120:E014	SN3_00202120	E014	3.75214	0.858384	10.1546	0.00143939	0.0417759	sneu_scaffold00002	6982845	6982847	3	-	8	0	7	0	0	1	SN3_00202120
SN3_00400535:E002	SN3_00400535	E002	26.035	0.27053	10.1597	0.0014354	0.0417759	sneu_scaffold00004	1764567	1764578	12	-	0	0	0	160	21	38	SN3_00400535
SN3_01400475:E018	SN3_01400475	E018	7.37146	0.309428	10.1565	0.00143792	0.0417759	sneu_scaffold00014	1581301	1581310	10	-	0	0	0	12	29	28	SN3_01400475
SN3_01800280:E004	SN3_01800280	E004	3.28848	0.641092	10.1575	0.00143717	0.0417759	sneu_scaffold00018	931024	931063	40	-	0	0	0	6	15	10	SN3_01800280
SN3_04300120:E012	SN3_04300120	E012	21.1881	0.185322	10.1554	0.00143878	0.0417759	sneu_scaffold00043	372277	372283	7	+	9	9	3	57	44	45	SN3_04300120
SN3_00600110:E015	SN3_00600110	E015	6.42788	0.371747	10.1463	0.00144589	0.0418967	sneu_scaffold00006	399956	399961	6	-	0	0	0	27	16	14	SN3_00600110
SN3_00900080:E019	SN3_00900080	E019	4.68205	0.382089	10.1467	0.00144558	0.0418967	sneu_scaffold00009	311792	311793	2	-	4	10	5	0	1	3	SN3_00900080
SN3_01900405:E009	SN3_01900405	E009	9.6904	0.45403	10.1449	0.00144705	0.0418967	sneu_scaffold00019	1131659	1131674	16	+	11	0	23	7	7	2	SN3_01900405
SN3_02300380:E001	SN3_02300380	E001	21.2992	0.797403	10.1252	0.00146259	0.0423128	sneu_scaffold00023	1294396	1294413	18	+	17	8	5	66	37	21	SN3_02300380
SN3_02700270:E001	SN3_02700270	E001	46.2027	0.135528	10.1219	0.00146515	0.0423525	sneu_scaffold00027	1063901	1063929	29	+	50	54	24	35	60	57	SN3_02700270
SN3_03600140:E017	SN3_03600140	E017	13.6537	0.187115	10.1146	0.00147098	0.0424869	sneu_scaffold00036	355523	355536	14	-	1	2	3	23	49	43	SN3_03600140
SN3_02800505:E019	SN3_02800505	E019	3.54359	0.505711	10.1075	0.00147664	0.0425819	sneu_scaffold00028	1616326	1616339	14	-	0	0	0	15	13	4	SN3_02800505
SN3_03600125:E007	SN3_03600125	E007	7.83355	0.415004	10.1088	0.00147562	0.0425819	sneu_scaffold00036	311188	311227	40	+	0	0	0	12	35	27	SN3_03600125
SN3_00101255:E025	SN3_00101255	E025	3.89907	1.06335	10.1033	0.00148002	0.042611	sneu_scaffold00001	3762186	3762190	5	-	4	0	13	0	0	0	SN3_00101255
SN3_00300120:E009	SN3_00300120	E009	3.47167	0.549873	10.1047	0.00147895	0.042611	sneu_scaffold00003	461649	461659	11	-	0	0	0	4	23	7	SN3_00300120
SN3_01600475:E025	SN3_01600475	E025	3.39653	0.46204	10.1003	0.00148243	0.0426277	sneu_scaffold00016	1733824	1733841	18	-	0	0	0	7	16	9	SN3_01600475
SN3_03000020:E002	SN3_03000020	E002	6.712	0.483585	10.0997	0.00148297	0.0426277	sneu_scaffold00030	110079	110091	13	-	0	0	0	5	30	29	SN3_03000020
SN3_01600295:E013	SN3_01600295	E013	10.494	0.492841	10.0965	0.00148549	0.0426431	sneu_scaffold00016	1035595	1035599	5	-	9	16	15	11	0	1	SN3_01600295
SN3_03100340:E009	SN3_03100340	E009	8.65663	0.399824	10.096	0.00148588	0.0426431	sneu_scaffold00031	1389577	1389596	20	+	5	3	11	17	16	6	SN3_03100340
SN3_01600615:E015	SN3_01600615	E015	13.699	0.330049	10.0937	0.00148777	0.0426633	sneu_scaffold00016	2268253	2268279	27	-	27	14	3	4	19	6	SN3_01600615
SN3_01600605:E004	SN3_01600605	E004	194.572	0.227906	10.09	0.00149079	0.0427158	sneu_scaffold00016	2233382	2233529	148	+	8	1	10	332	999	481	SN3_01600605
SN3_02100030:E001	SN3_02100030	E001	6.04254	0.606267	10.083	0.00149647	0.0428444	sneu_scaffold00021	57312	57318	7	-	0	10	18	0	0	0	SN3_02100030
SN3_00400795:E002	SN3_00400795	E002	7.62159	0.36817	10.0713	0.00150598	0.0430139	sneu_scaffold00004	2827847	2827863	17	-	11	12	6	2	2	4	SN3_00400795
SN3_01600145:E007	SN3_01600145	E007	6.39607	0.34457	10.073	0.00150458	0.0430139	sneu_scaffold00016	513719	513744	26	-	9	10	6	4	0	1	SN3_01600145
SN3_02600500:E002	SN3_02600500	E002	5.10654	0.416892	10.0723	0.00150518	0.0430139	sneu_scaffold00026	1773370	1773378	9	+	1	0	0	7	16	22	SN3_02600500
SN3_01500450:E007	SN3_01500450	E007	56.4072	0.128688	10.0632	0.00151258	0.043168	sneu_scaffold00015	1388688	1388721	34	+	10	23	21	120	177	113	SN3_01500450
SN3_01400675:E004	SN3_01400675	E004	18.249	0.368343	10.0539	0.00152026	0.0433528	sneu_scaffold00014	2320835	2320905	71	-	11	5	6	37	67	18	SN3_01400675
SN3_01900190:E005	SN3_01900190	E005	4.52143	0.389507	10.0367	0.00153449	0.0437238	sneu_scaffold00019	482497	482514	18	+	0	0	0	17	9	14	SN3_01900190
SN3_01600420:E009	SN3_01600420	E009	28.226	0.23183	10.0348	0.00153608	0.0437344	sneu_scaffold00016	1509322	1509333	12	+	22	53	50	0	0	3	SN3_01600420
SN3_01600165:E003	SN3_01600165	E003	6.22546	0.411571	10.0327	0.00153783	0.0437495	sneu_scaffold00016	615726	615731	6	+	1	13	2	3	9	14	SN3_01600165
SN3_02500160:E011	SN3_02500160	E011	16.5568	0.152915	10.0312	0.00153911	0.0437513	sneu_scaffold00025	412076	412095	20	-	24	25	7	9	15	8	SN3_02500160
SN3_00301840:E007	SN3_00301840	E007	11.1139	0.417377	10.0183	0.00154992	0.0439726	sneu_scaffold00003	6203611	6203618	8	-	0	0	0	51	13	32	SN3_00301840
SN3_00500845:E007	SN3_00500845	E007	9.61891	0.28236	10.017	0.00155104	0.0439726	sneu_scaffold00005	2786326	2786338	13	-	10	16	15	0	0	3	SN3_00500845
SN3_01900430:E014	SN3_01900430	E014	6.54084	0.387807	10.0161	0.00155179	0.0439726	sneu_scaffold00019	1229873	1229892	20	-	0	0	0	9	37	17	SN3_01900430
SN3_03000020:E003	SN3_03000020	E003	43.7714	0.268121	10.0184	0.00154984	0.0439726	sneu_scaffold00030	110106	110138	33	-	2	25	7	88	186	70	SN3_03000020
SN3_00801180:E008	SN3_00801180	E008	108.677	0.120181	10.0124	0.00155487	0.0440253	sneu_scaffold00008	4103262	4103288	27	-	81	162	61	94	142	132	SN3_00801180
SN3_01000100:E016	SN3_01000100	E016	8.09032	0.317845	10.0091	0.00155768	0.0440355	sneu_scaffold00010	394339	394353	15	-	6	11	15	3	1	4	SN3_01000100
SN3_02800235:E004	SN3_02800235	E004	15.9414	0.221886	10.0094	0.00155743	0.0440355	sneu_scaffold00028	641330	641340	11	-	11	13	0	19	39	38	SN3_02800235
SN3_00300675:E007	SN3_00300675	E007	7.18424	0.421732	10.0047	0.00156142	0.0441063	sneu_scaffold00003	2021232	2021257	26	-	0	0	0	47	5	8	SN3_00300675
SN3_00100500:E015	SN3_00100500	E015	26.5933	0.225954	9.98968	0.0015742	0.044377	sneu_scaffold00001	1654312	1654326	15	+	42	27	15	13	25	23	SN3_00100500
SN3_01500795:E002	SN3_01500795	E002	4.24911	0.483367	9.99185	0.00157234	0.044377	sneu_scaffold00015	2489745	2489763	19	+	0	0	0	4	16	20	SN3_01500795
SN3_04700060:E006	SN3_04700060	E006	2.69605	0.694967	9.98909	0.0015747	0.044377	sneu_scaffold00047	246309	246322	14	-	0	0	0	16	4	3	SN3_04700060
SN3_03900225:E002	SN3_03900225	E002	8.09934	0.406202	9.98601	0.00157734	0.0444165	sneu_scaffold00039	667942	667986	45	+	0	0	0	10	59	11	SN3_03900225
SN3_01600205:E011	SN3_01600205	E011	21.6128	0.182318	9.98036	0.00158218	0.044518	sneu_scaffold00016	738757	738781	25	+	25	39	20	3	10	10	SN3_01600205
SN3_03200220:E005	SN3_03200220	E005	5.40038	0.530368	9.97657	0.00158545	0.0445749	sneu_scaffold00032	823862	823874	13	+	0	0	0	3	34	16	SN3_03200220
SN3_00100025:E002	SN3_00100025	E002	3.66142	0.465814	9.97393	0.00158773	0.044604	sneu_scaffold00001	80582	80586	5	-	0	0	0	4	18	13	SN3_00100025
SN3_00400825:E004	SN3_00400825	E004	5.17802	0.403001	9.96935	0.00159168	0.0446802	sneu_scaffold00004	2963460	2963469	10	+	0	0	0	7	23	19	SN3_00400825
SN3_01800265:E013	SN3_01800265	E013	3.84277	0.502947	9.96607	0.00159451	0.0447248	sneu_scaffold00018	868532	868552	21	+	6	8	1	2	0	1	SN3_01800265
SN3_00200395:E007	SN3_00200395	E007	9.14776	0.377379	9.94859	0.00160973	0.0450812	sneu_scaffold00002	1258321	1258361	41	-	0	0	0	10	56	23	SN3_00200395
SN3_02000395:E005	SN3_02000395	E005	5.95497	0.319109	9.94977	0.00160869	0.0450812	sneu_scaffold00020	1439289	1439294	6	-	0	0	0	21	13	19	SN3_02000395
SN3_00200585:E004	SN3_00200585	E004	4.0141	0.574724	9.94353	0.00161415	0.0450997	sneu_scaffold00002	1780062	1780070	9	+	0	0	0	3	16	19	SN3_00200585
SN3_00700800:E008	SN3_00700800	E008	3.95662	0.472671	9.9442	0.00161357	0.0450997	sneu_scaffold00007	2378873	2378913	41	-	1	0	0	8	5	20	SN3_00700800
SN3_02500390:E044	SN3_02500390	E044	11.2281	0.336476	9.94366	0.00161404	0.0450997	sneu_scaffold00025	1115738	1115761	24	+	5	27	17	0	3	2	SN3_02500390
SN3_08000005:E012	SN3_08000005	E012	4.40531	0.459082	9.93837	0.00161869	0.0451913	sneu_scaffold00080	8045	8057	13	+	0	0	0	10	25	7	SN3_08000005
SN3_01500200:E001	SN3_01500200	E001	24.7054	0.263149	9.93416	0.0016224	0.0452596	sneu_scaffold00015	644707	644755	49	+	31	26	5	16	44	34	SN3_01500200
SN3_00600110:E016	SN3_00600110	E016	31.4824	0.445165	9.92844	0.00162744	0.0453337	sneu_scaffold00006	399991	400033	43	-	0	0	7	78	89	106	SN3_00600110
SN3_02900095:E025	SN3_02900095	E025	4.3445	0.44222	9.92829	0.00162758	0.0453337	sneu_scaffold00029	431196	431213	18	+	0	0	0	13	10	16	SN3_02900095
SN3_00202165:E034	SN3_00202165	E034	4.67827	0.40538	9.91206	0.00164199	0.0456287	sneu_scaffold00002	7222342	7222364	23	-	0	0	0	13	10	19	SN3_00202165
SN3_01200240:E009	SN3_01200240	E009	46.5552	0.146027	9.91065	0.00164325	0.0456287	sneu_scaffold00012	772016	772095	80	+	37	35	23	66	121	42	SN3_01200240
SN3_01800265:E019	SN3_01800265	E019	19.591	0.194544	9.91102	0.00164292	0.0456287	sneu_scaffold00018	868823	868835	13	+	0	3	1	32	79	65	SN3_01800265
SN3_02600330:E008	SN3_02600330	E008	7.79697	0.343757	9.91134	0.00164264	0.0456287	sneu_scaffold00026	1200569	1200590	22	-	0	0	0	10	57	10	SN3_02600330
SN3_02100530:E004	SN3_02100530	E004	13.7715	0.463763	9.90705	0.00164647	0.0456828	sneu_scaffold00021	1910781	1910787	7	-	12	15	8	21	15	15	SN3_02100530
SN3_00103380:E003	SN3_00103380	E003	3.60476	0.537188	9.90558	0.00164778	0.045684	sneu_scaffold00001	10515157	10515170	14	+	3	9	2	3	0	1	SN3_00103380
SN3_02200360:E008	SN3_02200360	E008	3.57699	0.510432	9.90252	0.00165052	0.0457248	sneu_scaffold00022	1173004	1173008	5	+	0	0	0	5	10	18	SN3_02200360
SN3_01100800:E002	SN3_01100800	E002	5.16483	0.48875	9.89997	0.00165281	0.0457529	sneu_scaffold00011	2995856	2995866	11	-	0	7	16	0	2	0	SN3_01100800
SN3_03100035:E013	SN3_03100035	E013	32.261	0.218859	9.89624	0.00165616	0.0458103	sneu_scaffold00031	294442	294452	11	+	53	45	21	11	9	18	SN3_03100035
SN3_00100675:E003	SN3_00100675	E003	9.13922	0.259264	9.88815	0.00166347	0.045977	sneu_scaffold00001	2224210	2224232	23	+	0	2	0	23	37	21	SN3_00100675
SN3_00102595:E041	SN3_00102595	E041	18.7275	0.38869	9.87816	0.00167252	0.0461561	sneu_scaffold00001	7944464	7944466	3	-	13	51	16	4	6	0	SN3_00102595
SN3_03700090:E004	SN3_03700090	E004	12.7851	0.208484	9.87835	0.00167235	0.0461561	sneu_scaffold00037	287651	287659	9	+	15	24	6	4	9	10	SN3_03700090
SN3_01200220:E007	SN3_01200220	E007	23.5399	0.164274	9.87554	0.00167491	0.0461866	sneu_scaffold00012	722186	722240	55	+	1	5	1	37	116	57	SN3_01200220
SN3_02600030:E013	SN3_02600030	E013	4.56549	0.48457	9.87155	0.00167854	0.0462159	sneu_scaffold00026	90275	90288	14	-	0	0	0	9	14	19	SN3_02600030
SN3_02900170:E020	SN3_02900170	E020	5.33454	0.478562	9.87163	0.00167846	0.0462159	sneu_scaffold00029	704092	704127	36	-	0	0	0	8	28	15	SN3_02900170
SN3_04500030:E001	SN3_04500030	E001	6.38473	0.574839	9.86832	0.00168149	0.0462617	sneu_scaffold00045	89878	89881	4	+	17	8	0	1	1	0	SN3_04500030
SN3_02500445:E002	SN3_02500445	E002	76.8919	0.204823	9.86391	0.00168553	0.0463372	sneu_scaffold00025	1319795	1319864	70	-	28	35	45	100	235	157	SN3_02500445
SN3_00300480:E021	SN3_00300480	E021	2.90135	0.525868	9.85787	0.00169107	0.0463455	sneu_scaffold00003	1433966	1433972	7	+	0	0	0	12	9	5	SN3_00300480
SN3_00800375:E002	SN3_00800375	E002	4.14105	0.578821	9.85883	0.00169018	0.0463455	sneu_scaffold00008	1182660	1182664	5	+	0	0	0	3	15	21	SN3_00800375
SN3_00800600:E003	SN3_00800600	E003	3.36382	0.656165	9.86049	0.00168866	0.0463455	sneu_scaffold00008	2013684	2013689	6	+	0	5	10	1	0	0	SN3_00800600
SN3_00900965:E004	SN3_00900965	E004	7.4444	0.284752	9.85655	0.00169228	0.0463455	sneu_scaffold00009	3664347	3664371	25	+	0	0	1	13	32	23	SN3_00900965
SN3_03200195:E009	SN3_03200195	E009	5.55876	0.707697	9.85748	0.00169143	0.0463455	sneu_scaffold00032	783173	783186	14	-	8	7	7	0	0	4	SN3_03200195
SN3_00100890:E003	SN3_00100890	E003	5.32034	0.457916	9.85391	0.00169471	0.0463767	sneu_scaffold00001	2804268	2804278	11	-	0	0	0	25	7	14	SN3_00100890
SN3_04900055:E050	SN3_04900055	E050	4.85641	0.459839	9.83847	0.001709	0.0467321	sneu_scaffold00049	236586	236603	18	-	0	0	0	26	9	7	SN3_04900055
SN3_00202215:E001	SN3_00202215	E001	10.1537	0.374065	9.8327	0.00171437	0.0468432	sneu_scaffold00002	7413524	7413562	39	+	5	0	1	16	45	21	SN3_00202215
SN3_00500295:E017	SN3_00500295	E017	3.19292	0.481613	9.82466	0.00172187	0.0469877	sneu_scaffold00005	1056209	1056212	4	+	0	0	0	6	14	10	SN3_00500295
SN3_02000170:E008	SN3_02000170	E008	49.8923	0.512647	9.82424	0.00172227	0.0469877	sneu_scaffold00020	717952	717990	39	+	17	0	3	79	217	128	SN3_02000170
SN3_00202725:E005	SN3_00202725	E005	6.52622	0.388526	9.82097	0.00172534	0.0470033	sneu_scaffold00002	9020690	9020697	8	-	5	12	10	4	0	0	SN3_00202725
SN3_04100095:E004	SN3_04100095	E004	10.403	0.405269	9.82084	0.00172546	0.0470033	sneu_scaffold00041	348398	348410	13	+	0	0	0	10	54	36	SN3_04100095
SN3_01500030:E035	SN3_01500030	E035	3.47319	0.547993	9.81496	0.00173098	0.0470619	sneu_scaffold00015	110298	110301	4	-	0	0	0	8	19	6	SN3_01500030
SN3_01900145:E031	SN3_01900145	E031	7.53395	0.771241	9.81437	0.00173154	0.0470619	sneu_scaffold00019	375073	375091	19	-	9	24	0	0	0	1	SN3_01900145
SN3_03200240:E003	SN3_03200240	E003	9.84469	0.306057	9.81579	0.0017302	0.0470619	sneu_scaffold00032	966937	966977	41	+	0	0	0	20	55	19	SN3_03200240
SN3_00400315:E002	SN3_00400315	E002	8.937	0.464083	9.81034	0.00173534	0.0470939	sneu_scaffold00004	970713	970733	21	+	0	0	8	19	18	28	SN3_00400315
SN3_01200355:E006	SN3_01200355	E006	29.1571	0.160455	9.81062	0.00173507	0.0470939	sneu_scaffold00012	1180030	1180050	21	+	0	1	1	66	129	74	SN3_01200355
SN3_02300220:E002	SN3_02300220	E002	7.39141	0.3019	9.8066	0.00173886	0.047154	sneu_scaffold00023	746510	746530	21	-	0	0	0	16	38	16	SN3_02300220
SN3_00901080:E015	SN3_00901080	E015	48.7271	0.237137	9.78878	0.0017558	0.0475774	sneu_scaffold00009	4028361	4028409	49	-	30	6	18	54	198	90	SN3_00901080
SN3_00701150:E001	SN3_00701150	E001	29.0942	0.370259	9.78491	0.0017595	0.0476417	sneu_scaffold00007	3463445	3463466	22	+	53	25	36	2	17	1	SN3_00701150
SN3_01300625:E021	SN3_01300625	E021	7.04971	0.332489	9.7822	0.0017621	0.0476762	sneu_scaffold00013	2181040	2181052	13	-	7	17	7	0	1	0	SN3_01300625
SN3_00102800:E003	SN3_00102800	E003	3.48583	0.522516	9.77839	0.00176575	0.0477031	sneu_scaffold00001	8673085	8673089	5	-	0	0	0	13	8	10	SN3_00102800
SN3_00801170:E022	SN3_00801170	E022	6.67632	0.326171	9.77922	0.00176496	0.0477031	sneu_scaffold00008	4064246	4064265	20	-	1	0	0	13	20	26	SN3_00801170
SN3_00301840:E016	SN3_00301840	E016	4.00292	0.880662	9.77394	0.00177003	0.0477491	sneu_scaffold00003	6205905	6205917	13	-	8	9	0	0	0	0	SN3_00301840
SN3_01300180:E005	SN3_01300180	E005	570.469	0.101507	9.77247	0.00177144	0.0477491	sneu_scaffold00013	481693	481922	230	+	232	260	211	790	1869	1187	SN3_01300180
SN3_02800150:E031	SN3_02800150	E031	5.23152	0.46658	9.77275	0.00177117	0.0477491	sneu_scaffold00028	410009	410026	18	+	0	0	0	5	18	26	SN3_02800150
SN3_00102660:E002	SN3_00102660	E002	7.29448	0.420647	9.77077	0.00177308	0.0477575	sneu_scaffold00001	8178310	8178331	22	+	0	0	0	16	30	22	SN3_00102660
SN3_00900220:E006	SN3_00900220	E006	29.1248	0.229543	9.76678	0.00177694	0.0478256	sneu_scaffold00009	910884	910898	15	+	28	16	53	17	14	30	SN3_00900220
SN3_00800920:E029	SN3_00800920	E029	2.84039	0.510513	9.76517	0.00177849	0.0478316	sneu_scaffold00008	2913687	2913701	15	+	0	0	0	11	5	9	SN3_00800920
SN3_00400625:E013	SN3_00400625	E013	32.3669	0.185513	9.75046	0.00179277	0.0480718	sneu_scaffold00004	2217326	2217336	11	+	40	31	49	10	7	24	SN3_00400625
SN3_00600110:E019	SN3_00600110	E019	7.00364	0.376772	9.75309	0.00179022	0.0480718	sneu_scaffold00006	400847	400851	5	-	4	10	14	4	3	0	SN3_00600110
SN3_01200005:E007	SN3_01200005	E007	76.4382	0.31526	9.75052	0.00179272	0.0480718	sneu_scaffold00012	11764	11811	48	-	0	5	19	193	308	161	SN3_01200005
SN3_01900145:E020	SN3_01900145	E020	5.75013	0.936099	9.75347	0.00178984	0.0480718	sneu_scaffold00019	373787	373806	20	-	16	0	7	0	0	0	SN3_01900145
SN3_03500040:E003	SN3_03500040	E003	3.37086	0.452056	9.74664	0.0017965	0.0481359	sneu_scaffold00035	190280	190289	10	-	0	0	1	13	8	7	SN3_03500040
SN3_02700070:E003	SN3_02700070	E003	7.45347	0.479514	9.73778	0.00180519	0.0483325	sneu_scaffold00027	264735	264755	21	+	0	0	0	6	19	44	SN3_02700070
SN3_00501065:E002	SN3_00501065	E002	8.76838	0.338579	9.73586	0.00180707	0.0483469	sneu_scaffold00005	3764203	3764239	37	+	15	8	9	0	4	7	SN3_00501065
SN3_01000250:E013	SN3_01000250	E013	4.24101	0.459833	9.73032	0.00181253	0.0484569	sneu_scaffold00010	883500	883509	10	+	0	0	0	11	15	13	SN3_01000250
SN3_01300770:E014	SN3_01300770	E014	4.1267	0.542792	9.71451	0.00182819	0.0487701	sneu_scaffold00013	2760148	2760163	16	-	0	0	0	16	5	15	SN3_01300770
SN3_01600085:E007	SN3_01600085	E007	36.2112	0.134513	9.71438	0.00182832	0.0487701	sneu_scaffold00016	295512	295540	29	-	42	25	30	29	68	29	SN3_01600085
SN3_02800485:E010	SN3_02800485	E010	48.7191	0.293533	9.7168	0.00182591	0.0487701	sneu_scaffold00028	1573556	1573648	93	-	8	7	0	71	250	112	SN3_02800485
SN3_00701180:E024	SN3_00701180	E024	4.13768	0.421123	9.7126	0.00183009	0.0487811	sneu_scaffold00007	3553245	3553281	37	-	0	0	0	13	9	15	SN3_00701180
SN3_00501070:E015	SN3_00501070	E015	248.451	0.204862	9.70289	0.00183978	0.0490031	sneu_scaffold00005	3783926	3784056	131	+	29	10	32	424	1099	667	SN3_00501070
SN3_00100430:E004	SN3_00100430	E004	6.68149	0.394713	9.69248	0.00185023	0.0492097	sneu_scaffold00001	1426323	1426345	23	+	0	0	0	19	36	8	SN3_00100430
SN3_00400295:E006	SN3_00400295	E006	118.658	0.341677	9.69244	0.00185028	0.0492097	sneu_scaffold00004	919544	919548	5	+	82	98	92	67	231	233	SN3_00400295
SN3_00101450:E004	SN3_00101450	E004	76.2109	0.133773	9.68211	0.00186071	0.0494393	sneu_scaffold00001	4430643	4430669	27	-	44	49	61	91	171	120	SN3_00101450
SN3_00600050:E006	SN3_00600050	E006	42.0791	0.193603	9.68008	0.00186277	0.0494393	sneu_scaffold00006	233386	233431	46	+	1	13	2	78	159	124	SN3_00600050
SN3_01200430:E006	SN3_01200430	E006	3.61127	0.445111	9.67981	0.00186304	0.0494393	sneu_scaffold00012	1577002	1577008	7	+	0	0	0	9	11	13	SN3_01200430
SN3_00200690:E002	SN3_00200690	E002	3.87264	0.459969	9.67388	0.00186907	0.0495627	sneu_scaffold00002	2210085	2210099	15	+	0	0	0	12	18	6	SN3_00200690
SN3_00202155:E012	SN3_00202155	E012	8.66535	0.379666	9.67149	0.00187149	0.0495904	sneu_scaffold00002	7196638	7196696	59	-	0	0	0	37	9	29	SN3_00202155
SN3_00300680:E008	SN3_00300680	E008	8.14048	0.37769	9.66566	0.00187744	0.0496016	sneu_scaffold00003	2036363	2036367	5	+	0	0	0	24	25	25	SN3_00300680
SN3_01400085:E003	SN3_01400085	E003	16.2575	0.182642	9.66689	0.00187619	0.0496016	sneu_scaffold00014	226318	226328	11	+	15	23	21	8	15	4	SN3_01400085
SN3_01900285:E004	SN3_01900285	E004	3.23513	0.505165	9.66834	0.00187471	0.0496016	sneu_scaffold00019	797097	797113	17	-	0	0	0	12	9	8	SN3_01900285
SN3_02500120:E014	SN3_02500120	E014	10.0358	0.26568	9.6672	0.00187587	0.0496016	sneu_scaffold00025	315355	315373	19	-	0	0	0	20	57	19	SN3_02500120
SN3_00501020:E006	SN3_00501020	E006	7.08766	0.439553	9.66203	0.00188115	0.0496268	sneu_scaffold00005	3559518	3559540	23	-	0	0	0	16	29	21	SN3_00501020
SN3_00800575:E003	SN3_00800575	E003	3.13636	0.506749	9.66274	0.00188043	0.0496268	sneu_scaffold00008	1925754	1925762	9	-	0	0	0	13	9	6	SN3_00800575
SN3_02700395:E007	SN3_02700395	E007	2.88277	0.53695	9.65137	0.0018921	0.049879	sneu_scaffold00027	1672824	1672832	9	-	0	0	0	8	7	11	SN3_02700395
SN3_00800910:E010	SN3_00800910	E010	9.87289	0.311427	9.63342	0.00191069	0.0502698	sneu_scaffold00008	2863918	2863925	8	-	0	0	0	21	54	19	SN3_00800910
SN3_00900295:E004	SN3_00900295	E004	39.6501	0.31388	9.633	0.00191112	0.0502698	sneu_scaffold00009	1146735	1146776	42	+	4	0	15	90	168	73	SN3_00900295
SN3_01000090:E001	SN3_01000090	E001	7.95699	0.318726	9.63326	0.00191085	0.0502698	sneu_scaffold00010	338824	338835	12	+	0	0	0	18	39	18	SN3_01000090
SN3_02700310:E003	SN3_02700310	E003	3.37947	0.486631	9.62735	0.00191701	0.0503877	sneu_scaffold00027	1239088	1239098	11	+	0	0	0	7	10	14	SN3_02700310
SN3_01300470:E008	SN3_01300470	E008	14.6307	0.649158	9.6249	0.00191957	0.0503924	sneu_scaffold00013	1675649	1675655	7	-	15	20	26	0	0	7	SN3_01300470
SN3_01700380:E003	SN3_01700380	E003	5.72622	0.324532	9.6245	0.00191999	0.0503924	sneu_scaffold00017	1461931	1461985	55	+	0	0	0	14	22	17	SN3_01700380
SN3_01300715:E005	SN3_01300715	E005	3.35871	0.591157	9.62043	0.00192425	0.0504673	sneu_scaffold00013	2467416	2467420	5	+	0	0	0	22	2	4	SN3_01300715
SN3_03300120:E013	SN3_03300120	E013	89.0353	0.105915	9.61706	0.00192778	0.0505231	sneu_scaffold00033	396418	396496	79	-	35	39	57	91	303	170	SN3_03300120
SN3_00400180:E014	SN3_00400180	E014	13.1968	0.350481	9.61398	0.00193102	0.050571	sneu_scaffold00004	515033	515045	13	-	2	23	24	4	9	11	SN3_00400180
SN3_00101125:E009	SN3_00101125	E009	4.93173	1.0577	9.6094	0.00193584	0.0506244	sneu_scaffold00001	3478063	3478071	9	-	0	12	11	0	0	0	SN3_00101125
SN3_01500525:E006	SN3_01500525	E006	25.114	0.413448	9.60937	0.00193587	0.0506244	sneu_scaffold00015	1642526	1642568	43	-	5	6	13	34	84	67	SN3_01500525
SN3_00600265:E008	SN3_00600265	E008	52.1036	0.192109	9.60367	0.00194189	0.050708	sneu_scaffold00006	811705	811729	25	+	57	39	103	18	22	18	SN3_00600265
SN3_02800195:E021	SN3_02800195	E021	11.0592	0.271138	9.60429	0.00194123	0.050708	sneu_scaffold00028	577806	577816	11	-	20	10	8	3	14	2	SN3_02800195
SN3_00102330:E002	SN3_00102330	E002	11.9691	0.295855	9.59129	0.00195503	0.0508787	sneu_scaffold00001	7100404	7100442	39	-	0	0	0	31	56	25	SN3_00102330
SN3_00201225:E013	SN3_00201225	E013	12.2609	0.274376	9.59289	0.00195332	0.0508787	sneu_scaffold00002	4084168	4084209	42	+	5	0	1	23	51	27	SN3_00201225
SN3_01500840:E011	SN3_01500840	E011	4.70026	0.449269	9.59566	0.00195038	0.0508787	sneu_scaffold00015	2683187	2683197	11	+	10	2	7	0	0	1	SN3_01500840
SN3_02600280:E003	SN3_02600280	E003	6.06928	0.396516	9.59083	0.00195551	0.0508787	sneu_scaffold00026	1041585	1041612	28	-	0	0	0	16	23	17	SN3_02600280
SN3_02600385:E018	SN3_02600385	E018	4.0901	0.82575	9.59314	0.00195306	0.0508787	sneu_scaffold00026	1307252	1307255	4	+	0	8	11	0	0	0	SN3_02600385
SN3_03000010:E009	SN3_03000010	E009	8.17816	0.458435	9.58743	0.00195914	0.0509362	sneu_scaffold00030	51432	51446	15	+	3	12	19	3	0	3	SN3_03000010
SN3_00400020:E009	SN3_00400020	E009	7.12018	0.368922	9.57939	0.00196774	0.050943	sneu_scaffold00004	65825	65845	21	-	6	10	9	4	2	7	SN3_00400020
SN3_00700840:E011	SN3_00700840	E011	7.09021	0.532404	9.57669	0.00197064	0.050943	sneu_scaffold00007	2531179	2531197	19	-	0	0	0	38	18	6	SN3_00700840
SN3_01000555:E022	SN3_01000555	E022	470.491	0.0849319	9.57885	0.00196831	0.050943	sneu_scaffold00010	1890593	1890861	269	-	48	42	48	908	1876	1320	SN3_01000555
SN3_01200070:E006	SN3_01200070	E006	6.25856	0.335787	9.58247	0.00196444	0.050943	sneu_scaffold00012	253168	253195	28	-	0	0	0	17	33	9	SN3_01200070
SN3_01200305:E009	SN3_01200305	E009	3.4892	0.606737	9.58191	0.00196504	0.050943	sneu_scaffold00012	994736	994746	11	+	0	0	0	3	14	16	SN3_01200305
SN3_01900170:E038	SN3_01900170	E038	3.07389	0.486374	9.57946	0.00196766	0.050943	sneu_scaffold00019	433422	433428	7	-	0	0	0	8	9	11	SN3_01900170
SN3_02100100:E035	SN3_02100100	E035	6.54219	0.326263	9.58034	0.00196672	0.050943	sneu_scaffold00021	391912	391936	25	-	0	0	0	22	26	12	SN3_02100100
SN3_02200585:E001	SN3_02200585	E001	2.81829	0.518507	9.57659	0.00197074	0.050943	sneu_scaffold00022	1939331	1939340	10	-	0	0	0	13	8	4	SN3_02200585
SN3_00103590:E012	SN3_00103590	E012	10.2917	0.260454	9.57516	0.00197227	0.0509459	sneu_scaffold00001	11222993	11223014	22	-	0	0	0	23	36	36	SN3_00103590
SN3_00200400:E005	SN3_00200400	E005	4.40712	0.494859	9.56842	0.00197953	0.05106	sneu_scaffold00002	1271718	1271721	4	-	9	7	2	1	0	0	SN3_00200400
SN3_01300620:E002	SN3_01300620	E002	2.74652	0.524337	9.56972	0.00197813	0.05106	sneu_scaffold00013	2139650	2139664	15	+	0	0	0	6	7	12	SN3_01300620
SN3_00103550:E006	SN3_00103550	E006	8.23606	0.324938	9.56449	0.00198377	0.051096	sneu_scaffold00001	11071510	11071531	22	+	0	0	0	11	44	24	SN3_00103550
SN3_01500720:E017	SN3_01500720	E017	39.4543	0.195943	9.56539	0.0019828	0.051096	sneu_scaffold00015	2238314	2238377	64	-	62	26	26	22	36	52	SN3_01500720
SN3_02200515:E011	SN3_02200515	E011	4.13127	0.393188	9.56106	0.00198748	0.0511319	sneu_scaffold00022	1630480	1630514	35	+	0	0	0	15	11	11	SN3_02200515
SN3_02800380:E014	SN3_02800380	E014	14.064	0.293669	9.55926	0.00198943	0.0511319	sneu_scaffold00028	1183203	1183216	14	+	9	17	29	8	0	7	SN3_02800380
SN3_03800005:E012	SN3_03800005	E012	12.9452	0.380523	9.56052	0.00198807	0.0511319	sneu_scaffold00038	7349	7375	27	+	10	23	21	0	1	7	SN3_03800005
SN3_00102315:E004	SN3_00102315	E004	7.48697	0.322308	9.55612	0.00199284	0.0511827	sneu_scaffold00001	7045512	7045547	36	-	0	0	0	16	39	16	SN3_00102315
SN3_00101440:E031	SN3_00101440	E031	3.0364	0.513535	9.55162	0.00199773	0.051235	sneu_scaffold00001	4366308	4366309	2	-	0	0	0	5	9	14	SN3_00101440
SN3_01800630:E021	SN3_01800630	E021	6.75543	0.434306	9.55213	0.00199717	0.051235	sneu_scaffold00018	1983584	1983608	25	-	0	0	0	7	43	16	SN3_01800630
SN3_00100425:E010	SN3_00100425	E010	12.6886	0.275924	9.54877	0.00200083	0.0512781	sneu_scaffold00001	1425728	1425755	28	-	0	0	0	25	55	39	SN3_00100425
SN3_00200730:E001	SN3_00200730	E001	106.159	0.107103	9.54579	0.00200409	0.0513249	sneu_scaffold00002	2310181	2310233	53	+	85	76	54	78	276	179	SN3_00200730
SN3_00700695:E003	SN3_00700695	E003	3.51708	0.515686	9.54104	0.00200927	0.0513845	sneu_scaffold00007	2041074	2041092	19	+	0	0	0	9	17	7	SN3_00700695
SN3_03300245:E005	SN3_03300245	E005	68.7158	0.182611	9.54229	0.00200791	0.0513845	sneu_scaffold00033	865384	865403	20	-	5	4	26	141	303	130	SN3_03300245
SN3_00600110:E042	SN3_00600110	E042	5.3212	0.824434	9.53689	0.00201382	0.0514642	sneu_scaffold00006	409317	409319	3	-	13	9	0	0	0	0	SN3_00600110
SN3_00100315:E016	SN3_00100315	E016	7.04971	0.41497	9.53414	0.00201684	0.0515048	sneu_scaffold00001	1086677	1086692	16	-	0	0	0	14	44	10	SN3_00100315
SN3_00900275:E017	SN3_00900275	E017	5.1748	0.47652	9.52904	0.00202246	0.0516056	sneu_scaffold00009	1094306	1094321	16	+	0	0	0	21	6	18	SN3_00900275
SN3_03300200:E007	SN3_03300200	E007	5.9241	1.33834	9.52795	0.00202366	0.0516056	sneu_scaffold00033	661440	661442	3	+	0	19	4	0	11	0	SN3_03300200
SN3_00101770:E005	SN3_00101770	E005	3.19155	0.56262	9.52313	0.00202899	0.0517046	sneu_scaffold00001	5546379	5546401	23	+	0	0	0	6	7	16	SN3_00101770
SN3_00101600:E004	SN3_00101600	E004	725.698	0.0986572	9.50936	0.00204426	0.0517524	sneu_scaffold00001	5018151	5018378	228	-	74	84	75	1309	3225	1815	SN3_00101600
SN3_00201135:E012	SN3_00201135	E012	14.5487	0.491225	9.50315	0.00205119	0.0517524	sneu_scaffold00002	3781107	3781118	12	-	0	0	0	19	116	10	SN3_00201135
SN3_00202120:E032	SN3_00202120	E032	3.0522	1.00007	9.51137	0.00204203	0.0517524	sneu_scaffold00002	6985308	6985318	11	-	2	12	0	0	0	0	SN3_00202120
SN3_00202630:E006	SN3_00202630	E006	3.79767	0.455651	9.5	0.00205472	0.0517524	sneu_scaffold00002	8801267	8801282	16	+	0	0	0	6	18	12	SN3_00202630
SN3_00500575:E008	SN3_00500575	E008	3.00448	0.901954	9.51837	0.00203426	0.0517524	sneu_scaffold00005	1962338	1962354	17	+	0	7	7	0	0	0	SN3_00500575
SN3_00600345:E011	SN3_00600345	E011	5.56833	0.457671	9.50703	0.00204686	0.0517524	sneu_scaffold00006	1147302	1147316	15	-	0	0	0	13	10	27	SN3_00600345
SN3_00600895:E001	SN3_00600895	E001	3.42529	0.723745	9.51063	0.00204285	0.0517524	sneu_scaffold00006	3042535	3042544	10	+	0	9	7	0	0	0	SN3_00600895
SN3_00701260:E004	SN3_00701260	E004	11.2275	0.424903	9.50348	0.00205082	0.0517524	sneu_scaffold00007	3823052	3823059	8	+	4	19	25	3	0	3	SN3_00701260
SN3_00701265:E019	SN3_00701265	E019	3.68601	0.961571	9.5016	0.00205293	0.0517524	sneu_scaffold00007	3862586	3862588	3	-	6	10	0	0	0	0	SN3_00701265
SN3_00900030:E003	SN3_00900030	E003	4.16436	0.426903	9.49944	0.00205535	0.0517524	sneu_scaffold00009	156807	156823	17	-	0	0	0	10	12	16	SN3_00900030
SN3_01100020:E013	SN3_01100020	E013	8.1462	0.353241	9.49986	0.00205488	0.0517524	sneu_scaffold00011	137270	137282	13	-	16	8	7	1	5	1	SN3_01100020
SN3_01200490:E026	SN3_01200490	E026	4.38015	0.471787	9.5159	0.00203699	0.0517524	sneu_scaffold00012	1758669	1758688	20	-	0	0	0	17	18	5	SN3_01200490
SN3_01500490:E009	SN3_01500490	E009	4.5054	0.376009	9.5138	0.00203932	0.0517524	sneu_scaffold00015	1531021	1531028	8	+	0	0	1	7	16	17	SN3_01500490
SN3_02400530:E007	SN3_02400530	E007	5.4162	0.340078	9.50573	0.00204832	0.0517524	sneu_scaffold00024	1857725	1857733	9	-	1	0	0	19	20	8	SN3_02400530
SN3_02500155:E001	SN3_02500155	E001	9.50832	0.446894	9.50375	0.00205053	0.0517524	sneu_scaffold00025	393215	393248	34	-	18	3	0	15	11	11	SN3_02500155
SN3_03300225:E002	SN3_03300225	E002	2.6883	0.727508	9.51677	0.00203602	0.0517524	sneu_scaffold00033	757517	757534	18	+	0	0	0	5	17	4	SN3_03300225
SN3_08400005:E025	SN3_08400005	E025	29.6346	0.136322	9.51674	0.00203606	0.0517524	sneu_scaffold00084	3104	3147	44	-	15	24	16	37	51	69	SN3_08400005
SN3_00800600:E016	SN3_00800600	E016	19.625	0.222554	9.49002	0.00206593	0.0519459	sneu_scaffold00008	2014768	2014819	52	+	2	0	1	42	64	68	SN3_00800600
SN3_04500070:E006	SN3_04500070	E006	15.7753	0.220947	9.49012	0.00206581	0.0519459	sneu_scaffold00045	208559	208593	35	+	0	0	0	29	60	58	SN3_04500070
SN3_03300245:E030	SN3_03300245	E030	55.3137	0.120747	9.48707	0.00206925	0.0519933	sneu_scaffold00033	872764	872788	25	-	30	24	92	82	67	51	SN3_03300245
SN3_00100895:E024	SN3_00100895	E024	2.88277	0.556277	9.47842	0.00207902	0.0521294	sneu_scaffold00001	2875085	2875086	2	-	0	0	0	8	7	11	SN3_00100895
SN3_01200015:E002	SN3_01200015	E002	6.80742	0.277997	9.47909	0.00207827	0.0521294	sneu_scaffold00012	79802	79820	19	+	6	8	9	5	3	6	SN3_01200015
SN3_02100610:E010	SN3_02100610	E010	2.90239	0.736404	9.48097	0.00207615	0.0521294	sneu_scaffold00021	2071036	2071038	3	-	5	7	0	0	0	1	SN3_02100610
SN3_01000435:E012	SN3_01000435	E012	5.07183	0.364828	9.47517	0.00208271	0.0521855	sneu_scaffold00010	1609330	1609339	10	+	0	0	2	8	23	13	SN3_01000435
SN3_03600115:E008	SN3_03600115	E008	4.91337	0.46567	9.4725	0.00208575	0.052225	sneu_scaffold00036	295168	295177	10	-	0	1	0	7	32	7	SN3_03600115
SN3_00301650:E009	SN3_00301650	E009	6.74932	0.376492	9.47021	0.00208836	0.0522541	sneu_scaffold00003	5299739	5299756	18	+	5	10	13	3	0	1	SN3_00301650
SN3_00400540:E005	SN3_00400540	E005	82.5468	0.327823	9.46304	0.00209653	0.052398	sneu_scaffold00004	1778662	1778682	21	-	10	12	7	169	377	170	SN3_00400540
SN3_02800465:E004	SN3_02800465	E004	4.75995	0.347291	9.46133	0.00209848	0.052398	sneu_scaffold00028	1498647	1498665	19	+	1	0	0	11	20	11	SN3_02800465
SN3_03700215:E021	SN3_03700215	E021	5.37773	0.845492	9.46219	0.0020975	0.052398	sneu_scaffold00037	840364	840369	6	-	0	11	14	0	0	0	SN3_03700215
SN3_01600595:E045	SN3_01600595	E045	5.2059	0.364713	9.4582	0.00210207	0.0524305	sneu_scaffold00016	2207033	2207053	21	-	0	0	0	13	26	10	SN3_01600595
SN3_02500140:E001	SN3_02500140	E001	6.15507	0.976101	9.45765	0.00210271	0.0524305	sneu_scaffold00025	355471	355474	4	+	1	28	0	0	0	0	SN3_02500140
SN3_01400740:E009	SN3_01400740	E009	4.11863	0.452995	9.45442	0.00210641	0.0524501	sneu_scaffold00014	2622164	2622180	17	-	0	0	0	10	22	7	SN3_01400740
SN3_10400005:E003	SN3_10400005	E003	4.36416	0.391188	9.45449	0.00210633	0.0524501	sneu_scaffold00104	459	467	9	+	5	4	6	0	7	2	SN3_10400005
SN3_03800105:E031	SN3_03800105	E031	3.95807	0.668994	9.45038	0.00211105	0.0525292	sneu_scaffold00038	336758	336775	18	-	7	9	1	0	0	0	SN3_03800105
SN3_02900385:E027	SN3_02900385	E027	5.28712	0.57973	9.44719	0.00211472	0.0525842	sneu_scaffold00029	1391826	1391844	19	-	0	0	0	13	35	3	SN3_02900385
SN3_00900915:E028	SN3_00900915	E028	9.36805	0.271409	9.44392	0.0021185	0.0526416	sneu_scaffold00009	3415974	3415987	14	-	0	0	4	28	27	22	SN3_00900915
SN3_02200430:E005	SN3_02200430	E005	3.41864	0.440459	9.43802	0.00212533	0.0527749	sneu_scaffold00022	1342166	1342174	9	+	0	0	0	5	13	14	SN3_02200430
SN3_00300295:E009	SN3_00300295	E009	191.459	0.159154	9.43039	0.00213419	0.0529403	sneu_scaffold00003	941512	941598	87	-	116	67	139	276	511	300	SN3_00300295
SN3_03600200:E004	SN3_03600200	E004	23.0673	0.297199	9.42974	0.00213494	0.0529403	sneu_scaffold00036	525450	525493	44	+	7	5	1	47	106	36	SN3_03600200
SN3_00301690:E003	SN3_00301690	E003	4.43045	0.426483	9.42639	0.00213885	0.0529916	sneu_scaffold00003	5460712	5460723	12	+	0	0	0	16	14	10	SN3_00301690
SN3_00600870:E001	SN3_00600870	E001	6.44985	1.14974	9.42544	0.00213996	0.0529916	sneu_scaffold00006	2909309	2909325	17	+	4	17	7	0	3	0	SN3_00600870
SN3_02800440:E001	SN3_02800440	E001	3.65333	0.474331	9.42058	0.00214563	0.0530955	sneu_scaffold00028	1443694	1443710	17	-	0	0	0	11	17	6	SN3_02800440
SN3_02100515:E002	SN3_02100515	E002	4.46787	0.429075	9.41879	0.00214774	0.053111	sneu_scaffold00021	1852657	1852664	8	-	8	5	0	4	5	3	SN3_02100515
SN3_01900145:E017	SN3_01900145	E017	4.51609	0.953314	9.41365	0.00215376	0.0532235	sneu_scaffold00019	373519	373522	4	-	8	0	11	0	0	0	SN3_01900145
SN3_03800190:E003	SN3_03800190	E003	3.13333	0.485382	9.40861	0.00215969	0.0533332	sneu_scaffold00038	733986	734011	26	+	0	0	0	5	17	8	SN3_03800190
SN3_00100955:E007	SN3_00100955	E007	5.77928	0.481725	9.40594	0.00216283	0.0533545	sneu_scaffold00001	3026972	3026975	4	+	3	20	3	1	0	0	SN3_00100955
SN3_00400045:E023	SN3_00400045	E023	24.9008	0.36433	9.4041	0.00216501	0.0533545	sneu_scaffold00004	102633	102694	62	+	0	0	0	24	148	70	SN3_00400045
SN3_04200065:E006	SN3_04200065	E006	6.22308	0.450951	9.40515	0.00216376	0.0533545	sneu_scaffold00042	426830	426836	7	-	0	0	0	4	32	24	SN3_04200065
SN3_01400265:E003	SN3_01400265	E003	11.274	0.383288	9.40108	0.00216858	0.0534059	sneu_scaffold00014	910194	910202	9	+	0	0	0	20	49	37	SN3_01400265
SN3_00300090:E023	SN3_00300090	E023	9.42436	0.400642	9.39299	0.00217817	0.0536053	sneu_scaffold00003	345376	345389	14	-	2	0	0	9	57	21	SN3_00300090
SN3_00600810:E008	SN3_00600810	E008	8.29853	0.277222	9.39131	0.00218016	0.0536177	sneu_scaffold00006	2751451	2751474	24	-	0	0	0	16	44	19	SN3_00600810
SN3_00400350:E010	SN3_00400350	E010	102.334	0.105372	9.38407	0.00218879	0.0537196	sneu_scaffold00004	1095124	1095207	84	-	26	41	29	127	359	274	SN3_00400350
SN3_00501245:E016	SN3_00501245	E016	19.3933	0.229915	9.38483	0.00218788	0.0537196	sneu_scaffold00005	4351713	4351743	31	-	11	27	17	19	24	22	SN3_00501245
SN3_01000780:E018	SN3_01000780	E018	5.4336	0.492573	9.38506	0.0021876	0.0537196	sneu_scaffold00010	2700568	2700609	42	-	0	0	0	15	6	27	SN3_01000780
SN3_00601215:E031	SN3_00601215	E031	10.6141	0.295869	9.38037	0.00219321	0.0537913	sneu_scaffold00006	4406043	4406066	24	-	3	29	8	5	6	7	SN3_00601215
SN3_00700860:E002	SN3_00700860	E002	6.24759	0.363645	9.36857	0.00220738	0.0540649	sneu_scaffold00007	2614603	2614615	13	+	0	0	0	20	29	9	SN3_00700860
SN3_01500885:E042	SN3_01500885	E042	64.7438	0.213302	9.36969	0.00220603	0.0540649	sneu_scaffold00015	2832124	2832199	76	-	19	14	39	92	224	139	SN3_01500885
SN3_03300190:E045	SN3_03300190	E045	3.96226	0.48287	9.36465	0.00221211	0.0541438	sneu_scaffold00033	626391	626399	9	+	0	0	0	13	6	16	SN3_03300190
SN3_00101510:E017	SN3_00101510	E017	4.84288	0.435728	9.36338	0.00221364	0.0541445	sneu_scaffold00001	4624543	4624562	20	-	0	0	0	7	16	22	SN3_00101510
SN3_00501475:E003	SN3_00501475	E003	32.1693	0.263694	9.35368	0.00222538	0.0543945	sneu_scaffold00005	5148078	5148096	19	+	4	5	4	28	112	135	SN3_00501475
SN3_02600410:E013	SN3_02600410	E013	6.75863	0.425664	9.35244	0.00222689	0.0543945	sneu_scaffold00026	1449167	1449174	8	-	0	0	0	6	42	18	SN3_02600410
SN3_00600180:E004	SN3_00600180	E004	6.79795	0.365308	9.34908	0.00223098	0.0544574	sneu_scaffold00006	541362	541378	17	+	0	0	0	8	34	23	SN3_00600180
SN3_03500085:E004	SN3_03500085	E004	91.3854	0.12999	9.34224	0.00223932	0.0546239	sneu_scaffold00035	364100	364206	107	+	45	90	62	85	198	158	SN3_03500085
SN3_03300055:E003	SN3_03300055	E003	4.18142	0.388913	9.34062	0.0022413	0.0546351	sneu_scaffold00033	155911	155945	35	+	0	0	0	10	18	11	SN3_03300055
SN3_00100490:E003	SN3_00100490	E003	4.52297	0.457068	9.33785	0.00224469	0.0546436	sneu_scaffold00001	1573140	1573158	19	-	0	0	0	8	23	12	SN3_00100490
SN3_02000080:E007	SN3_02000080	E007	7.51259	0.396972	9.33851	0.00224388	0.0546436	sneu_scaffold00020	327984	328024	41	+	0	0	0	8	31	32	SN3_02000080
SN3_00600535:E011	SN3_00600535	E011	5.44533	1.18161	9.33146	0.00225253	0.0547602	sneu_scaffold00006	1923222	1923228	7	-	14	0	7	0	0	2	SN3_00600535
SN3_02100210:E005	SN3_02100210	E005	6.08298	0.362202	9.33199	0.00225188	0.0547602	sneu_scaffold00021	770681	770686	6	+	6	8	10	2	4	0	SN3_02100210
SN3_00102035:E011	SN3_00102035	E011	13.0148	0.245464	9.32663	0.00225848	0.0548478	sneu_scaffold00001	6206180	6206193	14	+	0	2	0	26	76	19	SN3_00102035
SN3_04000240:E022	SN3_04000240	E022	7.01727	0.409634	9.32605	0.00225918	0.0548478	sneu_scaffold00040	612190	612196	7	-	6	19	4	3	2	0	SN3_04000240
SN3_01900145:E037	SN3_01900145	E037	5.26288	0.777688	9.32453	0.00226106	0.0548563	sneu_scaffold00019	375916	375922	7	-	0	10	14	0	1	0	SN3_01900145
SN3_01400215:E006	SN3_01400215	E006	3.49057	0.541336	9.3205	0.00226604	0.0549399	sneu_scaffold00014	789994	790004	11	+	0	0	0	3	21	10	SN3_01400215
SN3_00201665:E002	SN3_00201665	E002	9.4217	0.317523	9.31752	0.00226973	0.0549552	sneu_scaffold00002	5456695	5456705	11	-	15	18	3	3	1	5	SN3_00201665
SN3_01600195:E009	SN3_01600195	E009	4.54931	0.393485	9.31846	0.00226857	0.0549552	sneu_scaffold00016	721653	721668	16	-	0	0	0	23	12	5	SN3_01600195
SN3_00201125:E027	SN3_00201125	E027	5.38006	0.383685	9.3143	0.00227372	0.0550148	sneu_scaffold00002	3734863	3734877	15	-	0	3	0	11	11	21	SN3_00201125
SN3_02500565:E001	SN3_02500565	E001	4.10793	1.14251	9.31181	0.00227681	0.0550526	sneu_scaffold00025	1637644	1637663	20	-	4	0	0	14	8	5	SN3_02500565
SN3_00800570:E005	SN3_00800570	E005	5.32356	0.354093	9.30818	0.00228133	0.0550716	sneu_scaffold00008	1900722	1900751	30	+	0	0	0	11	24	15	SN3_00800570
SN3_01100620:E002	SN3_01100620	E002	3.07205	0.939137	9.30882	0.00228053	0.0550716	sneu_scaffold00011	2395226	2395228	3	-	0	0	0	9	17	3	SN3_01100620
SN3_01500615:E002	SN3_01500615	E002	4.02155	0.583663	9.30748	0.0022822	0.0550716	sneu_scaffold00015	1947189	1947208	20	+	0	0	0	6	25	8	SN3_01500615
SN3_01300355:E006	SN3_01300355	E006	3.73058	0.901903	9.29416	0.00229885	0.0554363	sneu_scaffold00013	1133613	1133615	3	+	10	0	5	0	0	0	SN3_01300355
SN3_00700820:E025	SN3_00700820	E025	21.5304	0.14176	9.29126	0.00230249	0.0554868	sneu_scaffold00007	2452023	2452025	3	-	18	29	30	10	22	7	SN3_00700820
SN3_01200365:E021	SN3_01200365	E021	2.89504	0.849245	9.28866	0.00230576	0.055509	sneu_scaffold00012	1210913	1210914	2	-	3	10	0	0	0	0	SN3_01200365
SN3_01500630:E014	SN3_01500630	E014	31.5418	0.139383	9.28685	0.00230805	0.055509	sneu_scaffold00015	1995907	1995919	13	-	17	31	34	26	51	45	SN3_01500630
SN3_02600150:E001	SN3_02600150	E001	5.37296	0.619943	9.28726	0.00230753	0.055509	sneu_scaffold00026	658101	658119	19	+	8	1	6	3	12	2	SN3_02600150
SN3_00100740:E010	SN3_00100740	E010	9.7098	0.289648	9.28038	0.00231621	0.0555942	sneu_scaffold00001	2362242	2362264	23	+	0	0	0	31	44	15	SN3_00100740
SN3_00101600:E011	SN3_00101600	E011	220.266	0.121877	9.28037	0.00231623	0.0555942	sneu_scaffold00001	5018779	5018877	99	-	46	104	110	352	700	465	SN3_00101600
SN3_00600555:E012	SN3_00600555	E012	6.74983	0.625686	9.28094	0.00231551	0.0555942	sneu_scaffold00006	1962239	1962241	3	-	12	4	10	0	0	5	SN3_00600555
SN3_01700495:E008	SN3_01700495	E008	4.60755	0.445466	9.27823	0.00231893	0.0556218	sneu_scaffold00017	1984045	1984051	7	+	0	0	0	11	20	12	SN3_01700495
SN3_00103545:E005	SN3_00103545	E005	19.4644	0.342018	9.27675	0.00232081	0.0556298	sneu_scaffold00001	11050885	11050921	37	-	2	0	9	62	67	26	SN3_00103545
SN3_00102955:E009	SN3_00102955	E009	14.1276	0.37572	9.2696	0.00232988	0.0556615	sneu_scaffold00001	9186271	9186285	15	-	0	0	0	29	87	20	SN3_00102955
SN3_00300955:E009	SN3_00300955	E009	113.453	0.318936	9.27002	0.00232935	0.0556615	sneu_scaffold00003	2979105	2979210	106	-	1	11	22	230	507	262	SN3_00300955
SN3_00401305:E002	SN3_00401305	E002	18.0009	0.304306	9.27251	0.00232618	0.0556615	sneu_scaffold00004	4830565	4830617	53	+	0	0	0	31	97	44	SN3_00401305
SN3_00901040:E001	SN3_00901040	E001	11.1762	0.538778	9.27158	0.00232737	0.0556615	sneu_scaffold00009	3963490	3963500	11	-	4	0	0	32	54	9	SN3_00901040
SN3_01700040:E024	SN3_01700040	E024	9.49614	0.252301	9.2729	0.00232569	0.0556615	sneu_scaffold00017	315138	315163	26	-	1	0	0	17	42	28	SN3_01700040
SN3_00701265:E004	SN3_00701265	E004	136.41	0.12405	9.26752	0.00233253	0.0556878	sneu_scaffold00007	3859879	3859898	20	-	75	91	128	163	197	274	SN3_00701265
SN3_00500305:E005	SN3_00500305	E005	5.48817	0.533687	9.26297	0.00233833	0.0557892	sneu_scaffold00005	1087512	1087517	6	+	0	0	0	5	30	18	SN3_00500305
SN3_03000315:E018	SN3_03000315	E018	4.70326	0.417073	9.26131	0.00234046	0.0558029	sneu_scaffold00030	1482305	1482340	36	-	0	0	0	15	10	17	SN3_03000315
SN3_00701020:E022	SN3_00701020	E022	7.01451	0.346383	9.25771	0.00234506	0.0558755	sneu_scaffold00007	3061631	3061661	31	-	1	0	0	8	37	20	SN3_00701020
SN3_05200005:E003	SN3_05200005	E003	15.0069	0.440697	9.25302	0.00235107	0.0559816	sneu_scaffold00052	134111	134118	8	+	9	6	46	4	5	3	SN3_05200005
SN3_00401225:E009	SN3_00401225	E009	4.20184	0.386919	9.24704	0.00235876	0.0561276	sneu_scaffold00004	4509172	4509181	10	+	0	0	0	13	12	13	SN3_00401225
SN3_00202025:E004	SN3_00202025	E004	3.60335	0.422112	9.23891	0.00236926	0.0563029	sneu_scaffold00002	6766508	6766516	9	-	0	0	0	7	17	10	SN3_00202025
SN3_02300325:E008	SN3_02300325	E008	4.5731	0.401025	9.23956	0.00236842	0.0563029	sneu_scaffold00023	1047409	1047422	14	-	0	0	0	16	12	13	SN3_02300325
SN3_01000930:E012	SN3_01000930	E012	35.427	0.156664	9.23621	0.00237276	0.0563487	sneu_scaffold00010	3244893	3244972	80	+	1	0	1	85	145	95	SN3_01000930
SN3_02200395:E005	SN3_02200395	E005	4.27698	0.405312	9.23423	0.00237532	0.0563723	sneu_scaffold00022	1233893	1233917	25	+	0	0	0	10	19	11	SN3_02200395
SN3_00400625:E004	SN3_00400625	E004	5.86921	0.408096	9.2326	0.00237744	0.0563854	sneu_scaffold00004	2205392	2205422	31	+	0	0	5	13	18	13	SN3_00400625
SN3_01500535:E006	SN3_01500535	E006	16.395	0.295369	9.23065	0.00237997	0.0564081	sneu_scaffold00015	1673728	1673735	8	-	18	6	36	10	4	8	SN3_01500535
SN3_01500870:E021	SN3_01500870	E021	4.55101	0.50184	9.2099	0.0024071	0.0569759	sneu_scaffold00015	2801702	2801728	27	-	0	0	0	5	33	7	SN3_01500870
SN3_04000015:E017	SN3_04000015	E017	5.20773	0.337907	9.20996	0.00240702	0.0569759	sneu_scaffold00040	40225	40239	15	+	0	0	0	12	18	18	SN3_04000015
SN3_01100520:E004	SN3_01100520	E004	4.62563	0.422287	9.20554	0.00241284	0.0570743	sneu_scaffold00011	1947533	1947545	13	+	0	0	1	14	21	6	SN3_01100520
SN3_00900515:E009	SN3_00900515	E009	41.2999	0.189062	9.19959	0.0024207	0.0571743	sneu_scaffold00009	1825106	1825150	45	+	3	0	5	67	179	126	SN3_00900515
SN3_00900875:E019	SN3_00900875	E019	42.5346	0.318275	9.19857	0.00242204	0.0571743	sneu_scaffold00009	3233117	3233141	25	+	0	1	6	194	65	97	SN3_00900875
SN3_01100730:E002	SN3_01100730	E002	10.1815	0.40816	9.19752	0.00242344	0.0571743	sneu_scaffold00011	2857271	2857289	19	-	0	0	0	54	11	22	SN3_01100730
SN3_02400240:E025	SN3_02400240	E025	2.83736	0.579189	9.201	0.00241883	0.0571743	sneu_scaffold00024	691265	691280	16	-	0	0	0	3	13	11	SN3_02400240
SN3_00200955:E013	SN3_00200955	E013	58.8461	0.115455	9.19523	0.00242646	0.0572081	sneu_scaffold00002	3071818	3071845	28	+	62	96	82	14	17	9	SN3_00200955
SN3_00600090:E033	SN3_00600090	E033	29.8889	0.430777	9.19154	0.00243137	0.0572862	sneu_scaffold00006	366485	366511	27	-	0	0	6	55	137	78	SN3_00600090
SN3_01300380:E003	SN3_01300380	E003	10.6015	0.275921	9.18989	0.00243356	0.0573002	sneu_scaffold00013	1258146	1258165	20	+	3	0	0	20	43	29	SN3_01300380
SN3_01400280:E004	SN3_01400280	E004	4.9537	1.04304	9.17952	0.00244739	0.0575504	sneu_scaffold00014	948531	948536	6	+	8	0	13	0	0	0	SN3_01400280
SN3_03700060:E011	SN3_03700060	E011	9.486	0.338206	9.18041	0.0024462	0.0575504	sneu_scaffold00037	183186	183204	19	-	0	1	0	24	59	6	SN3_03700060
SN3_00200695:E011	SN3_00200695	E011	14.2845	0.298586	9.17283	0.00245635	0.0576007	sneu_scaffold00002	2263394	2263404	11	-	11	12	13	4	24	29	SN3_00200695
SN3_00200735:E049	SN3_00200735	E049	4.36966	0.455385	9.16976	0.00246046	0.0576007	sneu_scaffold00002	2333829	2333845	17	-	0	0	0	6	17	18	SN3_00200735
SN3_00202075:E005	SN3_00202075	E005	11.7081	0.623031	9.17329	0.00245573	0.0576007	sneu_scaffold00002	6901358	6901377	20	+	8	9	26	10	0	7	SN3_00202075
SN3_00300085:E003	SN3_00300085	E003	5.48999	0.565634	9.17485	0.00245363	0.0576007	sneu_scaffold00003	293957	293968	12	+	0	0	0	17	4	27	SN3_00300085
SN3_00600325:E009	SN3_00600325	E009	3.91786	0.403142	9.17413	0.0024546	0.0576007	sneu_scaffold00006	957739	957781	43	+	0	0	1	11	7	15	SN3_00600325
SN3_02200225:E010	SN3_02200225	E010	9.85662	1.38908	9.17023	0.00245984	0.0576007	sneu_scaffold00022	756740	756754	15	-	31	8	0	0	0	0	SN3_02200225
SN3_02800195:E009	SN3_02800195	E009	5.2952	0.364277	9.16955	0.00246075	0.0576007	sneu_scaffold00028	576848	576877	30	-	0	0	0	19	18	11	SN3_02800195
SN3_01001015:E003	SN3_01001015	E003	4.17653	0.477329	9.16351	0.00246889	0.0577538	sneu_scaffold00010	3575227	3575260	34	+	0	0	0	16	16	6	SN3_01001015
SN3_00500920:E003	SN3_00500920	E003	3.89947	0.467933	9.15125	0.00248549	0.0580663	sneu_scaffold00005	2980712	2980733	22	+	0	0	0	13	10	12	SN3_00500920
SN3_02200010:E021	SN3_02200010	E021	6.4814	0.311117	9.15151	0.00248512	0.0580663	sneu_scaffold00022	102920	102952	33	+	0	0	0	12	29	20	SN3_02200010
SN3_00301535:E017	SN3_00301535	E017	4.83462	0.453399	9.14806	0.00248982	0.0580921	sneu_scaffold00003	4849387	4849405	19	-	0	0	0	23	8	11	SN3_00301535
SN3_00900485:E010	SN3_00900485	E010	10.3213	0.23594	9.14922	0.00248824	0.0580921	sneu_scaffold00009	1694307	1694319	13	+	2	0	4	38	22	19	SN3_00900485
SN3_00103380:E002	SN3_00103380	E002	9.05555	0.48277	9.13967	0.00250126	0.058321	sneu_scaffold00001	10514620	10514648	29	+	0	0	0	13	43	30	SN3_00103380
SN3_00300325:E003	SN3_00300325	E003	3.66089	0.886086	9.13528	0.00250728	0.0584204	sneu_scaffold00003	1009893	1009896	4	+	0	7	10	0	0	0	SN3_00300325
SN3_02200110:E005	SN3_02200110	E005	5.1902	0.411021	9.13418	0.00250877	0.0584204	sneu_scaffold00022	472744	472751	8	-	0	0	0	13	27	9	SN3_02200110
SN3_01600075:E013	SN3_01600075	E013	9.75128	0.284754	9.13041	0.00251396	0.0585033	sneu_scaffold00016	261439	261448	10	-	0	0	3	15	35	35	SN3_01600075
SN3_02100220:E005	SN3_02100220	E005	14.5689	0.238846	9.12212	0.00252537	0.0586927	sneu_scaffold00021	817412	817441	30	+	3	0	1	23	83	25	SN3_02100220
SN3_02600530:E003	SN3_02600530	E003	5.71218	0.396707	9.12317	0.00252392	0.0586927	sneu_scaffold00026	1875681	1875692	12	-	0	0	0	22	8	20	SN3_02600530
SN3_00500385:E003	SN3_00500385	E003	5.05496	0.883255	9.11759	0.00253163	0.0588002	sneu_scaffold00005	1271430	1271442	13	+	8	14	0	0	0	0	SN3_00500385
SN3_00800920:E033	SN3_00800920	E033	4.03672	0.407497	9.11013	0.00254198	0.0590024	sneu_scaffold00008	2914482	2914500	19	+	0	0	1	18	5	10	SN3_00800920
SN3_01100385:E008	SN3_01100385	E008	4.02627	0.420648	9.10854	0.00254419	0.0590067	sneu_scaffold00011	1324413	1324419	7	+	0	0	0	9	20	9	SN3_01100385
SN3_01200915:E034	SN3_01200915	E034	3.5206	0.605373	9.10764	0.00254544	0.0590067	sneu_scaffold00012	3342146	3342148	3	-	0	0	0	3	12	18	SN3_01200915
SN3_02400580:E003	SN3_02400580	E003	8.16717	0.366427	9.10615	0.00254752	0.0590167	sneu_scaffold00024	2046238	2046265	28	-	0	0	0	8	46	25	SN3_02400580
SN3_00300645:E010	SN3_00300645	E010	15.0018	0.271465	9.10255	0.00255253	0.0590946	sneu_scaffold00003	1970470	1970491	22	+	0	0	0	38	81	23	SN3_00300645
SN3_00201400:E065	SN3_00201400	E065	10.949	1.03029	9.10058	0.00255528	0.0591095	sneu_scaffold00002	4612922	4612927	6	-	12	37	0	0	0	0	SN3_00201400
SN3_01800670:E001	SN3_01800670	E001	3.1587	1.10921	9.09974	0.00255646	0.0591095	sneu_scaffold00018	2115157	2115167	11	-	4	10	0	0	0	0	SN3_01800670
SN3_00600030:E021	SN3_00600030	E021	4.17028	0.547684	9.09137	0.00256819	0.0592773	sneu_scaffold00006	136384	136408	25	-	0	0	0	22	7	7	SN3_00600030
SN3_00700730:E023	SN3_00700730	E023	145.816	0.119057	9.09103	0.00256866	0.0592773	sneu_scaffold00007	2193583	2193646	64	+	15	27	23	345	588	290	SN3_00700730
SN3_01900435:E004	SN3_01900435	E004	4.06087	0.487659	9.09211	0.00256714	0.0592773	sneu_scaffold00019	1232807	1232825	19	+	0	0	0	8	17	13	SN3_01900435
SN3_00301735:E011	SN3_00301735	E011	3.64409	0.7151	9.08829	0.00257251	0.0593279	sneu_scaffold00003	5692161	5692164	4	+	0	9	8	0	0	0	SN3_00301735
SN3_00200405:E004	SN3_00200405	E004	7.39293	0.288197	9.08198	0.00258141	0.0593874	sneu_scaffold00002	1274364	1274374	11	+	0	0	0	20	34	15	SN3_00200405
SN3_00301515:E006	SN3_00301515	E006	13.7614	0.376122	9.08509	0.00257702	0.0593874	sneu_scaffold00003	4771649	4771667	19	-	8	0	1	25	57	26	SN3_00301515
SN3_00501375:E005	SN3_00501375	E005	3.39013	0.537133	9.08076	0.00258313	0.0593874	sneu_scaffold00005	4830331	4830362	32	+	0	0	0	9	18	5	SN3_00501375
SN3_00900755:E037	SN3_00900755	E037	16.417	0.170776	9.07826	0.00258666	0.0593874	sneu_scaffold00009	2785522	2785535	14	-	10	30	12	12	20	13	SN3_00900755
SN3_01100755:E002	SN3_01100755	E002	10.7106	0.268813	9.08047	0.00258354	0.0593874	sneu_scaffold00011	2928800	2928810	11	+	0	5	4	17	21	42	SN3_01100755
SN3_01800135:E001	SN3_01800135	E001	200.409	0.143994	9.07836	0.00258651	0.0593874	sneu_scaffold00018	532625	532699	75	+	201	198	132	144	349	231	SN3_01800135
SN3_01900250:E006	SN3_01900250	E006	46.1668	0.319062	9.08059	0.00258337	0.0593874	sneu_scaffold00019	711217	711256	40	+	3	5	0	76	242	106	SN3_01900250
SN3_01900295:E038	SN3_01900295	E038	10.805	0.36157	9.07422	0.00259239	0.0594809	sneu_scaffold00019	854263	854273	11	-	0	3	0	17	60	21	SN3_01900295
SN3_00100195:E035	SN3_00100195	E035	15.3866	0.261288	9.06682	0.00260289	0.0596384	sneu_scaffold00001	598862	598890	29	+	1	0	4	16	69	51	SN3_00100195
SN3_00200625:E006	SN3_00200625	E006	8.95328	0.224655	9.06582	0.00260432	0.0596384	sneu_scaffold00002	1938301	1938306	6	+	8	15	12	1	4	5	SN3_00200625
SN3_00401360:E007	SN3_00401360	E007	3.70531	0.525542	9.06652	0.00260332	0.0596384	sneu_scaffold00004	5003484	5003487	4	+	0	0	0	5	16	14	SN3_00401360
SN3_01800420:E012	SN3_01800420	E012	4.72972	0.908836	9.06472	0.00260589	0.0596384	sneu_scaffold00018	1293780	1293793	14	+	0	10	12	0	0	0	SN3_01800420
SN3_00401365:E012	SN3_00401365	E012	15.5168	0.247109	9.06124	0.00261085	0.0596758	sneu_scaffold00004	5013786	5013799	14	-	8	20	12	13	31	18	SN3_00401365
SN3_00900525:E011	SN3_00900525	E011	6.78561	0.328872	9.06169	0.0026102	0.0596758	sneu_scaffold00009	1856862	1856892	31	-	0	0	0	11	23	29	SN3_00900525
SN3_02800410:E008	SN3_02800410	E008	4.72972	0.900477	9.05983	0.00261287	0.059684	sneu_scaffold00028	1303383	1303403	21	+	0	10	12	0	0	0	SN3_02800410
SN3_00301285:E008	SN3_00301285	E008	15.1258	0.255387	9.05823	0.00261516	0.0596983	sneu_scaffold00003	3988023	3988046	24	-	0	6	4	21	54	47	SN3_00301285
SN3_00100695:E008	SN3_00100695	E008	155.713	0.194204	9.0545	0.00262049	0.0597049	sneu_scaffold00001	2281439	2281479	41	-	74	69	98	265	374	285	SN3_00100695
SN3_00900015:E006	SN3_00900015	E006	3.34149	0.563638	9.05338	0.00262209	0.0597049	sneu_scaffold00009	65508	65525	18	+	0	0	0	18	7	4	SN3_00900015
SN3_02400190:E009	SN3_02400190	E009	3.92614	0.402497	9.05462	0.00262031	0.0597049	sneu_scaffold00024	546597	546611	15	+	0	0	0	10	13	13	SN3_02400190
SN3_03400080:E004	SN3_03400080	E004	15.2685	0.32588	9.055	0.00261977	0.0597049	sneu_scaffold00034	230202	230238	37	+	3	0	0	28	71	38	SN3_03400080
SN3_01100050:E027	SN3_01100050	E027	3.44208	0.770292	9.04308	0.00263692	0.0600045	sneu_scaffold00011	245283	245291	9	-	0	7	9	0	0	0	SN3_01100050
SN3_01500455:E005	SN3_01500455	E005	3538.21	0.111535	9.03373	0.00265043	0.0602738	sneu_scaffold00015	1406253	1406441	189	+	216	588	275	6335	14743	9928	SN3_01500455
SN3_01300400:E002	SN3_01300400	E002	9.58166	0.522964	9.02659	0.0026608	0.0604714	sneu_scaffold00013	1340947	1340958	12	-	9	1	0	23	19	21	SN3_01300400
SN3_00202165:E033	SN3_00202165	E033	6.03942	0.536404	9.01931	0.00267142	0.0606629	sneu_scaffold00002	7222310	7222318	9	-	0	0	0	7	39	13	SN3_00202165
SN3_00601120:E021	SN3_00601120	E021	5.96413	0.484416	9.0185	0.00267261	0.0606629	sneu_scaffold00006	3962500	3962509	10	-	0	0	0	6	43	10	SN3_00601120
SN3_00500545:E011	SN3_00500545	E011	14.3938	0.60999	9.01164	0.00268266	0.0608318	sneu_scaffold00005	1893996	1894022	27	-	0	0	0	91	6	23	SN3_00500545
SN3_01600295:E012	SN3_01600295	E012	3.62739	0.526165	9.01111	0.00268343	0.0608318	sneu_scaffold00016	1035475	1035493	19	-	4	3	8	0	2	0	SN3_01600295
SN3_00500030:E003	SN3_00500030	E003	3.85895	0.553617	9.00371	0.00269432	0.0610402	sneu_scaffold00005	114124	114138	15	+	0	0	0	2	18	17	SN3_00500030
SN3_01300095:E017	SN3_01300095	E017	80.484	0.315997	9.00015	0.00269957	0.0611205	sneu_scaffold00013	200487	200575	89	-	2	4	30	163	370	153	SN3_01300095
SN3_00301535:E033	SN3_00301535	E033	9.96216	0.527152	8.9972	0.00270393	0.0611278	sneu_scaffold00003	4850950	4850957	8	-	13	5	22	0	7	0	SN3_00301535
SN3_00500585:E009	SN3_00500585	E009	7.07535	0.363174	8.99648	0.002705	0.0611278	sneu_scaffold00005	1996626	1996671	46	-	0	4	0	19	22	16	SN3_00500585
SN3_00501070:E011	SN3_00501070	E011	7.85229	0.281916	8.99858	0.00270189	0.0611278	sneu_scaffold00005	3783700	3783747	48	+	0	0	0	20	26	26	SN3_00501070
SN3_00500385:E007	SN3_00500385	E007	205.654	0.114042	8.99485	0.00270742	0.0611441	sneu_scaffold00005	1273049	1273169	121	+	85	58	58	373	784	335	SN3_00500385
SN3_00101415:E017	SN3_00101415	E017	8.30848	0.355509	8.99003	0.00271456	0.06119	sneu_scaffold00001	4236784	4236809	26	+	7	24	3	2	3	2	SN3_00101415
SN3_00102535:E001	SN3_00102535	E001	29.9657	0.283641	8.99101	0.00271312	0.06119	sneu_scaffold00001	7766590	7766668	79	+	22	28	62	5	23	17	SN3_00102535
SN3_00300450:E015	SN3_00300450	E015	8.01717	0.313632	8.99201	0.00271162	0.06119	sneu_scaffold00003	1375160	1375178	19	-	11	16	8	0	0	0	SN3_00300450
SN3_01300080:E014	SN3_01300080	E014	11.6577	0.30112	8.98882	0.00271636	0.0611922	sneu_scaffold00013	161276	161289	14	-	22	5	11	6	15	2	SN3_01300080
SN3_00700730:E016	SN3_00700730	E016	8.20162	0.221636	8.98229	0.00272609	0.0613729	sneu_scaffold00007	2192957	2192967	11	+	6	8	12	8	8	5	SN3_00700730
SN3_03700070:E001	SN3_03700070	E001	6.644	0.483262	8.98113	0.00272782	0.0613733	sneu_scaffold00037	227044	227053	10	-	0	0	0	16	36	11	SN3_03700070
SN3_00103265:E046	SN3_00103265	E046	5.43246	0.8793	8.97071	0.00274341	0.061528	sneu_scaffold00001	10112764	10112780	17	-	13	9	0	0	0	1	SN3_00103265
SN3_00200115:E026	SN3_00200115	E026	2.95334	0.543636	8.96968	0.00274497	0.061528	sneu_scaffold00002	444354	444363	10	-	0	0	0	6	8	13	SN3_00200115
SN3_00400570:E004	SN3_00400570	E004	32.3893	0.20096	8.97117	0.00274274	0.061528	sneu_scaffold00004	1924490	1924577	88	-	1	8	21	60	88	90	SN3_00400570
SN3_00900070:E002	SN3_00900070	E002	5.21782	0.359903	8.97224	0.00274112	0.061528	sneu_scaffold00009	253507	253522	16	+	7	4	11	1	0	0	SN3_00900070
SN3_01100640:E006	SN3_01100640	E006	15.0223	0.329914	8.9726	0.00274058	0.061528	sneu_scaffold00011	2481173	2481197	25	+	9	0	9	30	31	36	SN3_01100640
SN3_03100335:E006	SN3_03100335	E006	5.00481	0.390693	8.97411	0.00273832	0.061528	sneu_scaffold00031	1388187	1388200	14	-	0	0	1	19	15	9	SN3_03100335
SN3_01500020:E001	SN3_01500020	E001	5.8434	2.11668	8.96538	0.00275143	0.0615961	sneu_scaffold00015	77651	77660	10	+	1	13	13	0	0	0	SN3_01500020
SN3_01500840:E017	SN3_01500840	E017	6.16196	0.426312	8.96586	0.00275072	0.0615961	sneu_scaffold00015	2691866	2691875	10	+	16	5	3	1	0	1	SN3_01500840
SN3_00300955:E025	SN3_00300955	E025	8.79533	0.829041	8.96373	0.00275392	0.0616134	sneu_scaffold00003	2983661	2983669	9	-	0	29	11	0	3	0	SN3_00300955
SN3_00900335:E015	SN3_00900335	E015	47.3094	0.160563	8.96085	0.00275826	0.0616722	sneu_scaffold00009	1293996	1294054	59	-	54	28	34	43	102	42	SN3_00900335
SN3_02700215:E032	SN3_02700215	E032	5.69417	0.435528	8.95282	0.00277042	0.0619055	sneu_scaffold00027	889074	889078	5	-	9	12	2	2	0	1	SN3_02700215
SN3_03700040:E003	SN3_03700040	E003	9.12505	0.444234	8.94963	0.00277525	0.0619364	sneu_scaffold00037	114769	114779	11	+	16	15	8	0	0	0	SN3_03700040
SN3_04800025:E008	SN3_04800025	E008	3.14245	0.843208	8.95061	0.00277377	0.0619364	sneu_scaffold00048	106645	106658	14	+	0	0	0	16	11	1	SN3_04800025
SN3_00102830:E027	SN3_00102830	E027	3.94353	0.518501	8.94714	0.00277905	0.0619572	sneu_scaffold00001	8822117	8822125	9	-	0	0	0	5	15	17	SN3_00102830
SN3_00200195:E001	SN3_00200195	E001	8.68901	0.303042	8.94675	0.00277964	0.0619572	sneu_scaffold00002	703246	703279	34	+	0	0	0	13	38	31	SN3_00200195
SN3_00100700:E008	SN3_00100700	E008	21.5125	0.194048	8.94183	0.00278713	0.0619795	sneu_scaffold00001	2290612	2290667	56	-	9	0	13	31	71	51	SN3_00100700
SN3_00201925:E006	SN3_00201925	E006	4.23478	0.530247	8.94166	0.00278739	0.0619795	sneu_scaffold00002	6358674	6358680	7	+	0	0	0	4	24	13	SN3_00201925
SN3_02900300:E009	SN3_02900300	E009	4.82214	0.413636	8.94157	0.00278753	0.0619795	sneu_scaffold00029	1128373	1128381	9	-	0	0	0	9	26	11	SN3_02900300
SN3_04000125:E004	SN3_04000125	E004	15.2312	0.258066	8.94393	0.00278393	0.0619795	sneu_scaffold00040	308382	308417	36	+	0	4	4	21	63	44	SN3_04000125
SN3_02900150:E012	SN3_02900150	E012	6.64837	0.366162	8.93948	0.00279073	0.0620121	sneu_scaffold00029	624999	625000	2	-	8	10	8	0	6	1	SN3_02900150
SN3_00300145:E006	SN3_00300145	E006	2.7353	1.41854	8.92835	0.00280777	0.0623524	sneu_scaffold00003	591027	591028	2	-	0	13	0	0	0	0	SN3_00300145
SN3_01300155:E009	SN3_01300155	E009	8.18753	0.294368	8.92561	0.00281199	0.0624075	sneu_scaffold00013	424349	424370	22	+	0	2	1	30	25	13	SN3_01300155
SN3_03300180:E003	SN3_03300180	E003	3.84317	0.812238	8.92293	0.00281612	0.0624606	sneu_scaffold00033	527880	527883	4	+	5	12	0	0	0	0	SN3_03300180
SN3_01500555:E004	SN3_01500555	E004	46.5266	0.224907	8.91267	0.00283199	0.0627738	sneu_scaffold00015	1737540	1737656	117	-	31	25	24	46	127	90	SN3_01500555
SN3_00501485:E003	SN3_00501485	E003	3.24001	0.46351	8.90808	0.00283911	0.0628666	sneu_scaffold00005	5178605	5178617	13	+	0	0	0	6	11	13	SN3_00501485
SN3_02400175:E004	SN3_02400175	E004	7.50555	0.324761	8.90772	0.00283968	0.0628666	sneu_scaffold00024	504471	504501	31	-	0	0	0	20	41	10	SN3_02400175
SN3_00501460:E010	SN3_00501460	E010	42.3372	0.156654	8.90452	0.00284466	0.0628825	sneu_scaffold00005	5114992	5115014	23	+	37	54	35	29	38	57	SN3_00501460
SN3_02400450:E011	SN3_02400450	E011	11.8804	0.340355	8.90602	0.00284233	0.0628825	sneu_scaffold00024	1501689	1501704	16	-	18	7	24	1	3	0	SN3_02400450
SN3_03700050:E011	SN3_03700050	E011	2.94693	0.480687	8.90388	0.00284565	0.0628825	sneu_scaffold00037	130647	130659	13	+	0	0	0	8	10	9	SN3_03700050
SN3_00101305:E038	SN3_00101305	E038	13.5137	0.481302	8.88737	0.00287151	0.063376	sneu_scaffold00001	3913560	3913580	21	-	0	0	5	35	73	10	SN3_00101305
SN3_02500060:E004	SN3_02500060	E004	5.09801	0.473907	8.88751	0.00287128	0.063376	sneu_scaffold00025	133790	133805	16	-	0	0	0	3	32	15	SN3_02500060
SN3_00701110:E003	SN3_00701110	E003	26.129	0.126717	8.88195	0.00288003	0.0635251	sneu_scaffold00007	3347461	3347496	36	-	27	30	20	27	30	19	SN3_00701110
SN3_01600055:E012	SN3_01600055	E012	9.93719	0.450274	8.87537	0.00289044	0.0637156	sneu_scaffold00016	188878	188886	9	-	10	9	8	10	16	8	SN3_01600055
SN3_00101540:E004	SN3_00101540	E004	3.52028	0.435982	8.86476	0.00290728	0.0638025	sneu_scaffold00001	4717127	4717142	16	+	0	0	0	8	16	9	SN3_00101540
SN3_00102445:E002	SN3_00102445	E002	5.73719	0.718741	8.86582	0.00290559	0.0638025	sneu_scaffold00001	7506854	7506868	15	-	0	0	0	11	26	17	SN3_00102445
SN3_00200240:E006	SN3_00200240	E006	14.0039	0.286201	8.86487	0.00290712	0.0638025	sneu_scaffold00002	854942	854960	19	-	0	0	0	28	87	20	SN3_00200240
SN3_00202295:E001	SN3_00202295	E001	5.37445	1.04701	8.86283	0.00291036	0.0638025	sneu_scaffold00002	7715981	7715990	10	+	14	8	0	0	0	0	SN3_00202295
SN3_00800775:E014	SN3_00800775	E014	38.8474	0.343848	8.86688	0.00290391	0.0638025	sneu_scaffold00008	2483993	2484021	29	-	1	0	7	78	154	114	SN3_00800775
SN3_00800805:E007	SN3_00800805	E007	6.28207	0.447148	8.86466	0.00290744	0.0638025	sneu_scaffold00008	2534460	2534470	11	+	0	2	3	8	15	25	SN3_00800805
SN3_01100860:E022	SN3_01100860	E022	6.01458	0.350353	8.8638	0.00290882	0.0638025	sneu_scaffold00011	3232350	3232374	25	-	0	0	0	9	28	20	SN3_01100860
SN3_01300865:E001	SN3_01300865	E001	5.43467	0.367891	8.87095	0.00289745	0.0638025	sneu_scaffold00013	3130878	3130888	11	-	0	0	0	7	35	11	SN3_01300865
SN3_02900005:E024	SN3_02900005	E024	4.79378	0.425618	8.86501	0.00290689	0.0638025	sneu_scaffold00029	6942	6966	25	+	0	0	0	17	20	7	SN3_02900005
SN3_02400380:E003	SN3_02400380	E003	5.63241	0.353333	8.86026	0.00291446	0.0638533	sneu_scaffold00024	1238449	1238468	20	+	0	1	0	15	28	8	SN3_02400380
SN3_01300560:E005	SN3_01300560	E005	6.89166	0.299112	8.85198	0.00292771	0.0640655	sneu_scaffold00013	2008381	2008389	9	-	0	0	0	22	25	16	SN3_01300560
SN3_04700030:E036	SN3_04700030	E036	41.4722	0.149173	8.85251	0.00292687	0.0640655	sneu_scaffold00047	129759	129830	72	-	12	18	15	72	151	71	SN3_04700030
SN3_01900580:E005	SN3_01900580	E005	2.7386	0.516791	8.8506	0.00292993	0.0640751	sneu_scaffold00019	1753842	1753847	6	-	0	0	0	4	13	9	SN3_01900580
SN3_02200220:E001	SN3_02200220	E001	8.34017	0.444478	8.8453	0.00293845	0.0641933	sneu_scaffold00022	738344	738349	6	+	6	29	3	0	0	0	SN3_02200220
SN3_02300120:E001	SN3_02300120	E001	3.77865	0.695442	8.84501	0.00293891	0.0641933	sneu_scaffold00023	318187	318196	10	-	3	9	5	0	0	0	SN3_02300120
SN3_01100875:E011	SN3_01100875	E011	335.882	0.0901918	8.84129	0.0029449	0.0642461	sneu_scaffold00011	3278120	3278165	46	+	27	100	17	559	1505	818	SN3_01100875
SN3_02800155:E002	SN3_02800155	E002	29.3568	0.288197	8.84193	0.00294387	0.0642461	sneu_scaffold00028	429584	429605	22	-	2	12	3	37	132	76	SN3_02800155
SN3_00800900:E006	SN3_00800900	E006	73.6408	0.367549	8.83852	0.00294939	0.0643049	sneu_scaffold00008	2852483	2852514	32	-	134	72	98	0	11	6	SN3_00800900
SN3_00102285:E010	SN3_00102285	E010	6.58793	0.342688	8.83583	0.00295373	0.0643215	sneu_scaffold00001	6932589	6932597	9	+	0	0	0	9	34	20	SN3_00102285
SN3_02000390:E014	SN3_02000390	E014	5.6072	0.457668	8.83692	0.00295196	0.0643215	sneu_scaffold00020	1441831	1441856	26	+	0	0	0	3	35	17	SN3_02000390
SN3_00300575:E019	SN3_00300575	E019	43.5941	0.101228	8.83292	0.00295845	0.0643853	sneu_scaffold00003	1848887	1848896	10	-	36	52	54	31	39	34	SN3_00300575
SN3_00202430:E006	SN3_00202430	E006	10.3478	0.586955	8.82379	0.00297329	0.0645953	sneu_scaffold00002	8091809	8091823	15	+	0	0	0	4	74	25	SN3_00202430
SN3_00300075:E009	SN3_00300075	E009	6.21008	0.349921	8.81991	0.00297962	0.0645953	sneu_scaffold00003	237005	237028	24	+	0	0	0	30	11	13	SN3_00300075
SN3_00400830:E022	SN3_00400830	E022	12.6424	0.265763	8.82197	0.00297625	0.0645953	sneu_scaffold00004	3019616	3019635	20	-	0	2	4	17	42	47	SN3_00400830
SN3_00401180:E002	SN3_00401180	E002	6.73745	1.02816	8.82569	0.00297019	0.0645953	sneu_scaffold00004	4342892	4342927	36	-	7	0	13	15	2	0	SN3_00401180
SN3_00800675:E011	SN3_00800675	E011	5.58227	0.715908	8.81925	0.00298068	0.0645953	sneu_scaffold00008	2207377	2207378	2	+	10	14	0	0	0	0	SN3_00800675
SN3_02100280:E005	SN3_02100280	E005	13.9668	0.27734	8.82127	0.00297739	0.0645953	sneu_scaffold00021	988513	988612	100	-	1	0	0	23	88	22	SN3_02100280
SN3_02800180:E007	SN3_02800180	E007	5.93609	0.350243	8.81995	0.00297955	0.0645953	sneu_scaffold00028	479855	479861	7	+	0	0	0	9	33	15	SN3_02800180
SN3_00500570:E002	SN3_00500570	E002	3.2996	0.731531	8.81702	0.00298433	0.0646354	sneu_scaffold00005	1941177	1941191	15	-	0	0	0	7	8	15	SN3_00500570
SN3_00701135:E007	SN3_00701135	E007	5.43313	0.355675	8.81368	0.00298981	0.0647087	sneu_scaffold00007	3441178	3441202	25	-	0	0	0	16	21	13	SN3_00701135
SN3_02500150:E001	SN3_02500150	E001	4.51609	0.803145	8.81276	0.00299132	0.0647087	sneu_scaffold00025	376508	376509	2	+	8	0	11	0	0	0	SN3_02500150
SN3_00401020:E007	SN3_00401020	E007	9.88654	1.34132	8.80903	0.00299744	0.0648021	sneu_scaffold00004	3694764	3694768	5	+	21	0	7	22	1	0	SN3_00401020
SN3_02100295:E009	SN3_02100295	E009	7.8321	0.367868	8.80755	0.00299987	0.0648156	sneu_scaffold00021	1065656	1065673	18	-	0	1	0	14	43	16	SN3_02100295
SN3_03100185:E011	SN3_03100185	E011	10.6604	0.264369	8.80365	0.00300628	0.064915	sneu_scaffold00031	854322	854352	31	+	1	0	0	16	45	37	SN3_03100185
SN3_00100035:E013	SN3_00100035	E013	12.2165	0.335247	8.79072	0.00302766	0.0652199	sneu_scaffold00001	134446	134477	32	-	0	0	0	59	20	27	SN3_00100035
SN3_01000810:E003	SN3_01000810	E003	17.0608	0.281322	8.79134	0.00302663	0.0652199	sneu_scaffold00010	2811103	2811116	14	+	0	0	6	55	47	40	SN3_01000810
SN3_01700320:E007	SN3_01700320	E007	29.6892	0.23998	8.79362	0.00302286	0.0652199	sneu_scaffold00017	1334797	1334834	38	+	0	0	0	74	145	60	SN3_01700320
SN3_02100670:E002	SN3_02100670	E002	59.8099	0.215233	8.79156	0.00302627	0.0652199	sneu_scaffold00021	2238416	2238460	45	+	21	42	35	69	214	79	SN3_02100670
SN3_00800920:E008	SN3_00800920	E008	21.0801	0.194512	8.78615	0.00303527	0.0653446	sneu_scaffold00008	2907567	2907592	26	+	3	8	15	44	44	51	SN3_00800920
SN3_00700530:E022	SN3_00700530	E022	3.13027	0.501542	8.78423	0.00303846	0.0653743	sneu_scaffold00007	1441818	1441827	10	+	0	0	0	10	7	11	SN3_00700530
SN3_00500905:E006	SN3_00500905	E006	6.56699	0.950611	8.7738	0.00305588	0.0657097	sneu_scaffold00005	2902764	2902773	10	-	5	14	9	0	0	3	SN3_00500905
SN3_01600475:E001	SN3_01600475	E001	2.86707	0.50838	8.77137	0.00305996	0.0657187	sneu_scaffold00016	1725047	1725049	3	-	0	0	0	8	8	10	SN3_01600475
SN3_01700340:E013	SN3_01700340	E013	64.2175	0.112765	8.77216	0.00305863	0.0657187	sneu_scaffold00017	1373185	1373220	36	-	13	55	47	77	168	120	SN3_01700340
SN3_00103230:E010	SN3_00103230	E010	4.41338	0.46355	8.76609	0.00306882	0.0658697	sneu_scaffold00001	10004596	10004600	5	-	0	0	0	16	8	15	SN3_00103230
SN3_01400085:E040	SN3_01400085	E040	3.61905	0.442777	8.76345	0.00307327	0.0658864	sneu_scaffold00014	250359	250370	12	+	0	0	0	7	16	11	SN3_01400085
SN3_03000240:E004	SN3_03000240	E004	3.45155	1.0639	8.76388	0.00307255	0.0658864	sneu_scaffold00030	1036655	1036676	22	+	0	0	0	9	7	15	SN3_03000240
SN3_01600245:E015	SN3_01600245	E015	4.08457	0.583101	8.75986	0.00307932	0.0659768	sneu_scaffold00016	845673	845680	8	+	1	14	4	0	0	0	SN3_01600245
SN3_00501210:E001	SN3_00501210	E001	8.04362	0.243366	8.75483	0.00308783	0.0661085	sneu_scaffold00005	4187006	4187010	5	+	4	17	6	5	12	3	SN3_00501210
SN3_06000025:E002	SN3_06000025	E002	7.97736	0.379632	8.75405	0.00308915	0.0661085	sneu_scaffold00060	50861	50877	17	+	4	0	0	27	27	9	SN3_06000025
SN3_01100730:E035	SN3_01100730	E035	19.036	0.295566	8.7521	0.00309245	0.0661398	sneu_scaffold00011	2882613	2882711	99	-	0	0	4	35	90	47	SN3_01100730
SN3_00102800:E012	SN3_00102800	E012	2.72762	0.517165	8.74826	0.00309897	0.0662399	sneu_scaffold00001	8680891	8680899	9	-	0	0	0	7	9	9	SN3_00102800
SN3_01100570:E002	SN3_01100570	E002	3.65333	0.464815	8.74262	0.00310858	0.0664058	sneu_scaffold00011	2129411	2129415	5	-	0	0	0	11	17	6	SN3_01100570
SN3_02600215:E013	SN3_02600215	E013	4.74563	0.383097	8.73999	0.00311306	0.0664619	sneu_scaffold00026	848000	848011	12	+	0	0	0	12	12	19	SN3_02600215
SN3_01600170:E003	SN3_01600170	E003	63.9544	0.552563	8.73877	0.00311514	0.0664668	sneu_scaffold00016	632791	632867	77	+	0	23	6	111	283	153	SN3_01600170
SN3_00201425:E015	SN3_00201425	E015	4.96006	0.373232	8.73614	0.00311964	0.066488	sneu_scaffold00002	4689787	4689791	5	-	0	0	0	19	11	14	SN3_00201425
SN3_00700895:E004	SN3_00700895	E004	38.5409	0.184809	8.73603	0.00311984	0.066488	sneu_scaffold00007	2762957	2762998	42	-	0	0	2	65	183	113	SN3_00700895
SN3_03600205:E003	SN3_03600205	E003	3.52349	0.46131	8.73303	0.00312497	0.0665579	sneu_scaffold00036	580939	580957	19	-	0	0	0	7	15	11	SN3_03600205
SN3_01900435:E011	SN3_01900435	E011	5.80726	0.490912	8.72912	0.00313168	0.0666614	sneu_scaffold00019	1257406	1257410	5	+	0	0	0	36	6	7	SN3_01900435
SN3_00800510:E006	SN3_00800510	E006	6.02203	0.398843	8.72244	0.00314316	0.0668662	sneu_scaffold00008	1703704	1703735	32	-	0	0	0	12	37	9	SN3_00800510
SN3_00700635:E015	SN3_00700635	E015	16.6828	0.335913	8.72086	0.00314589	0.0668846	sneu_scaffold00007	1757458	1757508	51	+	0	0	4	17	98	39	SN3_00700635
SN3_01600720:E004	SN3_01600720	E004	8.28096	0.304523	8.71863	0.00314974	0.0669268	sneu_scaffold00016	2570722	2570754	33	+	0	0	0	43	17	12	SN3_01600720
SN3_02300555:E018	SN3_02300555	E018	3.2743	0.455343	8.71729	0.00315206	0.0669366	sneu_scaffold00023	1760893	1760901	9	+	0	0	0	10	12	8	SN3_02300555
SN3_02600010:E009	SN3_02600010	E009	50.7963	0.210598	8.714	0.00315775	0.0670039	sneu_scaffold00026	44193	44234	42	-	7	0	2	114	218	122	SN3_02600010
SN3_03700100:E012	SN3_03700100	E012	10.5934	0.367092	8.71331	0.00315896	0.0670039	sneu_scaffold00037	389579	389660	82	+	0	0	0	59	10	21	SN3_03700100
SN3_01500900:E002	SN3_01500900	E002	12.2924	0.258556	8.71094	0.00316306	0.0670512	sneu_scaffold00015	2912887	2912890	4	-	7	21	9	9	25	5	SN3_01500900
SN3_03200210:E013	SN3_03200210	E013	5.16521	0.396136	8.7069	0.00317008	0.0671605	sneu_scaffold00032	818566	818574	9	-	0	0	0	11	27	11	SN3_03200210
SN3_00201340:E008	SN3_00201340	E008	5.22311	0.429599	8.70355	0.00317591	0.0671651	sneu_scaffold00002	4399770	4399796	27	-	0	0	0	17	21	10	SN3_00201340
SN3_00600610:E022	SN3_00600610	E022	17.9651	0.194183	8.7043	0.00317461	0.0671651	sneu_scaffold00006	2079389	2079400	12	-	5	8	6	27	52	48	SN3_00600610
SN3_01900145:E035	SN3_01900145	E035	3.67768	0.945067	8.70466	0.00317398	0.0671651	sneu_scaffold00019	375626	375628	3	-	0	5	12	0	0	0	SN3_01900145
SN3_00400065:E005	SN3_00400065	E005	6.58883	0.946333	8.70202	0.00317858	0.067182	sneu_scaffold00004	121855	121858	4	+	21	5	0	0	0	0	SN3_00400065
SN3_00301650:E003	SN3_00301650	E003	14.5398	0.394751	8.70093	0.00318048	0.0671828	sneu_scaffold00003	5282337	5282366	30	+	0	7	2	19	54	46	SN3_00301650
SN3_00200430:E004	SN3_00200430	E004	79.2664	0.159875	8.68859	0.00320208	0.0675632	sneu_scaffold00002	1317820	1317861	42	+	1	10	23	143	341	194	SN3_00200430
SN3_02300370:E007	SN3_02300370	E007	21.7929	0.393536	8.68849	0.00320225	0.0675632	sneu_scaffold00023	1262336	1262350	15	+	1	0	0	22	184	11	SN3_02300370
SN3_01500455:E004	SN3_01500455	E004	1831.37	0.109286	8.6773	0.00322199	0.0678998	sneu_scaffold00015	1406158	1406242	85	+	477	595	381	2959	7276	3915	SN3_01500455
SN3_01900340:E005	SN3_01900340	E005	15.8593	0.277445	8.67743	0.00322175	0.0678998	sneu_scaffold00019	968855	968872	18	+	8	8	0	38	27	43	SN3_01900340
SN3_00200915:E004	SN3_00200915	E004	16.3964	0.205197	8.67614	0.00322403	0.067903	sneu_scaffold00002	2951316	2951325	10	+	25	12	15	8	21	9	SN3_00200915
SN3_00101275:E002	SN3_00101275	E002	27.2396	0.301697	8.67286	0.00322984	0.0679856	sneu_scaffold00001	3796277	3796287	11	+	7	11	1	47	112	57	SN3_00101275
SN3_00101610:E002	SN3_00101610	E002	10.8151	0.285685	8.66736	0.0032396	0.0679919	sneu_scaffold00001	5031491	5031511	21	-	12	16	18	1	0	2	SN3_00101610
SN3_00401625:E002	SN3_00401625	E002	25.2193	0.236449	8.67031	0.00323436	0.0679919	sneu_scaffold00004	5798092	5798144	53	+	8	3	28	27	50	74	SN3_00401625
SN3_01100595:E006	SN3_01100595	E006	3.55145	0.550622	8.66752	0.00323932	0.0679919	sneu_scaffold00011	2274391	2274398	8	-	3	10	3	0	0	0	SN3_01100595
SN3_01900320:E019	SN3_01900320	E019	9.24512	0.320065	8.66832	0.0032379	0.0679919	sneu_scaffold00019	936719	936737	19	-	0	7	3	17	28	21	SN3_01900320
SN3_03600235:E052	SN3_03600235	E052	3.72558	0.557078	8.67089	0.00323333	0.0679919	sneu_scaffold00036	732377	732395	19	-	0	0	0	4	21	11	SN3_03600235
SN3_01700230:E017	SN3_01700230	E017	7.11397	0.240583	8.66106	0.00325083	0.0681876	sneu_scaffold00017	1057001	1057007	7	-	6	7	12	4	4	5	SN3_01700230
SN3_00800395:E001	SN3_00800395	E001	16.6621	0.248202	8.65924	0.00325407	0.0682158	sneu_scaffold00008	1304481	1304503	23	-	22	26	12	5	5	15	SN3_00800395
SN3_02200130:E011	SN3_02200130	E011	4.16819	0.696544	8.65533	0.00326106	0.0683225	sneu_scaffold00022	512030	512035	6	-	10	0	7	0	0	0	SN3_02200130
SN3_00200630:E017	SN3_00200630	E017	3.98725	0.449968	8.64975	0.00327106	0.0684522	sneu_scaffold00002	1981157	1981164	8	-	0	0	0	15	6	14	SN3_00200630
SN3_00300585:E012	SN3_00300585	E012	21.0714	0.411006	8.64995	0.00327071	0.0684522	sneu_scaffold00003	1871056	1871089	34	-	17	25	4	15	76	12	SN3_00300585
SN3_01400385:E013	SN3_01400385	E013	23.0749	0.20313	8.64584	0.00327809	0.0685594	sneu_scaffold00014	1247981	1248006	26	-	7	1	2	39	102	54	SN3_01400385
SN3_01000130:E005	SN3_01000130	E005	3.52013	0.571361	8.64293	0.00328332	0.0686289	sneu_scaffold00010	484799	484809	11	+	0	0	0	4	27	4	SN3_01000130
SN3_00102800:E009	SN3_00102800	E009	3.00957	0.524507	8.63958	0.00328936	0.0687152	sneu_scaffold00001	8680730	8680755	26	-	0	0	0	4	17	8	SN3_00102800
SN3_00900875:E002	SN3_00900875	E002	11.9227	0.568655	8.63358	0.00330023	0.0689021	sneu_scaffold00009	3229752	3229760	9	+	3	39	7	2	12	0	SN3_00900875
SN3_00400350:E005	SN3_00400350	E005	7.34056	0.297723	8.62726	0.0033117	0.0689548	sneu_scaffold00004	1094813	1094836	24	-	0	0	2	14	25	25	SN3_00400350
SN3_01001010:E012	SN3_01001010	E012	6.36053	0.322356	8.62573	0.00331447	0.0689548	sneu_scaffold00010	3571879	3571899	21	+	0	0	0	15	32	13	SN3_01001010
SN3_01500850:E009	SN3_01500850	E009	4.26617	0.483885	8.62479	0.00331619	0.0689548	sneu_scaffold00015	2711857	2711884	28	+	0	0	0	4	22	15	SN3_01500850
SN3_01900195:E015	SN3_01900195	E015	5.27476	0.52459	8.62522	0.00331541	0.0689548	sneu_scaffold00019	511220	511229	10	+	0	0	0	29	6	10	SN3_01900195
SN3_02000365:E004	SN3_02000365	E004	21.4933	0.426412	8.62522	0.00331541	0.0689548	sneu_scaffold00020	1402104	1402144	41	-	10	1	0	46	82	46	SN3_02000365
SN3_02200140:E028	SN3_02200140	E028	6.13513	0.331425	8.62602	0.00331396	0.0689548	sneu_scaffold00022	540679	540696	18	-	0	0	0	11	29	18	SN3_02200140
SN3_04300060:E004	SN3_04300060	E004	7.43663	0.266661	8.62639	0.00331327	0.0689548	sneu_scaffold00043	187599	187617	19	-	0	0	1	15	27	25	SN3_04300060
SN3_00101620:E037	SN3_00101620	E037	4.0688	0.444451	8.62244	0.00332047	0.068964	sneu_scaffold00001	5069806	5069822	17	-	0	0	0	10	11	16	SN3_00101620
SN3_00200760:E010	SN3_00200760	E010	18.451	0.480958	8.62267	0.00332006	0.068964	sneu_scaffold00002	2419048	2419082	35	+	0	0	0	114	21	21	SN3_00200760
SN3_00500830:E007	SN3_00500830	E007	4.14409	0.477256	8.6155	0.00333314	0.0691872	sneu_scaffold00005	2718030	2718050	21	-	0	0	0	11	7	19	SN3_00500830
SN3_03100175:E022	SN3_03100175	E022	4.5027	0.398679	8.61172	0.00334007	0.069291	sneu_scaffold00031	809602	809613	12	-	0	0	0	9	18	15	SN3_03100175
SN3_02800405:E007	SN3_02800405	E007	4.82329	0.974234	8.60689	0.00334894	0.0694349	sneu_scaffold00028	1298303	1298307	5	-	4	1	14	4	0	0	SN3_02800405
SN3_01300075:E018	SN3_01300075	E018	9.27945	0.280899	8.59716	0.00336688	0.0697666	sneu_scaffold00013	137710	137736	27	+	0	1	4	18	31	27	SN3_01300075
SN3_00301695:E013	SN3_00301695	E013	17.637	0.347935	8.59459	0.00337164	0.0698195	sneu_scaffold00003	5492891	5492927	37	-	1	0	7	30	92	30	SN3_00301695
SN3_01000775:E003	SN3_01000775	E003	7.68617	0.28239	8.59368	0.00337332	0.0698195	sneu_scaffold00010	2654584	2654604	21	+	1	1	1	25	28	11	SN3_01000775
SN3_00600165:E001	SN3_00600165	E001	16.8973	0.446998	8.58748	0.00338482	0.0700173	sneu_scaffold00006	526327	526360	34	+	21	0	29	12	9	24	SN3_00600165
SN3_01700515:E003	SN3_01700515	E003	26.2527	0.213851	8.58461	0.00339016	0.0700874	sneu_scaffold00017	2103664	2103679	16	-	6	27	5	47	81	39	SN3_01700515
SN3_02700325:E007	SN3_02700325	E007	16.953	0.17485	8.58301	0.00339313	0.0701085	sneu_scaffold00027	1336735	1336759	25	-	9	25	18	17	18	14	SN3_02700325
SN3_01300390:E006	SN3_01300390	E006	3.76322	0.444375	8.58181	0.00339537	0.0701143	sneu_scaffold00013	1314995	1315007	13	+	0	0	0	11	10	13	SN3_01300390
SN3_00101575:E006	SN3_00101575	E006	13.1607	0.443136	8.57765	0.00340314	0.0702125	sneu_scaffold00001	4863225	4863263	39	-	22	29	2	2	6	0	SN3_00101575
SN3_01600465:E003	SN3_01600465	E003	20.3807	0.159347	8.57613	0.00340598	0.0702125	sneu_scaffold00016	1700054	1700079	26	+	7	13	9	35	54	39	SN3_01600465
SN3_04300095:E010	SN3_04300095	E010	4.4524	0.394572	8.57669	0.00340494	0.0702125	sneu_scaffold00043	280582	280597	16	-	0	0	0	10	22	10	SN3_04300095
SN3_02000305:E001	SN3_02000305	E001	19.4667	0.363515	8.57359	0.00341075	0.0702704	sneu_scaffold00020	1149791	1149813	23	-	15	6	20	20	39	33	SN3_02000305
SN3_01500405:E016	SN3_01500405	E016	5.26363	0.46234	8.5679	0.00342142	0.07045	sneu_scaffold00015	1304028	1304036	9	-	0	0	0	28	13	5	SN3_01500405
SN3_01900530:E001	SN3_01900530	E001	18.3992	0.448813	8.5652	0.00342649	0.0705139	sneu_scaffold00019	1539258	1539282	25	-	0	8	0	65	50	35	SN3_01900530
SN3_00900890:E026	SN3_00900890	E026	6.83754	0.395185	8.564	0.00342876	0.0705202	sneu_scaffold00009	3289964	3289990	27	-	2	0	0	16	36	8	SN3_00900890
SN3_00301535:E034	SN3_00301535	E034	7.06295	0.879178	8.55725	0.0034415	0.0707012	sneu_scaffold00003	4851000	4851003	4	-	16	0	13	0	0	0	SN3_00301535
SN3_02700130:E008	SN3_02700130	E008	37.5119	0.791148	8.55808	0.00343991	0.0707012	sneu_scaffold00027	489713	489791	79	-	0	6	0	52	149	140	SN3_02700130
SN3_00101670:E016	SN3_00101670	E016	8.91657	0.277944	8.55358	0.00344843	0.0707627	sneu_scaffold00001	5304262	5304281	20	+	1	4	0	23	31	18	SN3_00101670
SN3_00800670:E022	SN3_00800670	E022	5.93409	0.571822	8.55435	0.00344698	0.0707627	sneu_scaffold00008	2198778	2198790	13	-	12	1	9	4	1	0	SN3_00800670
SN3_00101425:E004	SN3_00101425	E004	56.8584	0.144601	8.55054	0.0034542	0.0708204	sneu_scaffold00001	4264751	4264818	68	+	4	14	9	90	246	146	SN3_00101425
SN3_00701105:E003	SN3_00701105	E003	15.7444	0.366634	8.54985	0.00345551	0.0708204	sneu_scaffold00007	3294605	3294618	14	+	31	9	21	0	9	2	SN3_00701105
SN3_01200875:E042	SN3_01200875	E042	8.55956	0.403392	8.54898	0.00345715	0.0708204	sneu_scaffold00012	3179910	3179926	17	+	18	12	4	0	2	2	SN3_01200875
SN3_00300115:E020	SN3_00300115	E020	2.99608	0.808163	8.54719	0.00346056	0.0708497	sneu_scaffold00003	457819	457820	2	-	0	8	6	0	0	0	SN3_00300115
SN3_00500200:E018	SN3_00500200	E018	4.62057	0.479991	8.54565	0.0034635	0.0708696	sneu_scaffold00005	724382	724408	27	-	5	7	4	0	3	6	SN3_00500200
SN3_00400935:E016	SN3_00400935	E016	19.3822	0.390679	8.54274	0.00346903	0.0709424	sneu_scaffold00004	3444751	3444775	25	-	16	5	35	6	26	29	SN3_00400935
SN3_01900675:E012	SN3_01900675	E012	10.1962	0.380066	8.53091	0.00349166	0.0713645	sneu_scaffold00019	1973780	1973784	5	+	6	26	4	11	6	3	SN3_01900675
SN3_00500295:E011	SN3_00500295	E011	8.80301	0.356988	8.52977	0.00349384	0.0713684	sneu_scaffold00005	1052114	1052121	8	+	6	16	14	1	0	6	SN3_00500295
SN3_02600315:E020	SN3_02600315	E020	7.03849	0.285194	8.52833	0.0034966	0.0713843	sneu_scaffold00026	1165543	1165575	33	+	5	13	11	3	1	1	SN3_02600315
SN3_01100285:E017	SN3_01100285	E017	943.26	0.124461	8.5271	0.00349896	0.0713919	sneu_scaffold00011	983775	983872	98	-	224	274	257	1196	3973	2181	SN3_01100285
SN3_00201855:E015	SN3_00201855	E015	3.42207	1.00771	8.52093	0.00351084	0.0715937	sneu_scaffold00002	6159682	6159689	8	-	8	0	6	0	0	0	SN3_00201855
SN3_00400280:E008	SN3_00400280	E008	3.23681	0.453355	8.51899	0.0035146	0.0716297	sneu_scaffold00004	856448	856461	14	+	0	0	0	7	12	11	SN3_00400280
SN3_00101275:E014	SN3_00101275	E014	14.1665	0.274424	8.51614	0.0035201	0.0716397	sneu_scaffold00001	3798085	3798097	13	+	24	14	14	9	4	3	SN3_00101275
SN3_00300490:E014	SN3_00300490	E014	4.83919	0.400833	8.51552	0.0035213	0.0716397	sneu_scaffold00003	1451051	1451071	21	+	0	0	0	22	14	7	SN3_00300490
SN3_01000555:E009	SN3_01000555	E009	11.7624	0.252291	8.51596	0.00352045	0.0716397	sneu_scaffold00010	1889707	1889744	38	-	0	0	0	22	62	28	SN3_01000555
SN3_03300040:E014	SN3_03300040	E014	10.8726	0.329831	8.51461	0.00352307	0.0716397	sneu_scaffold00033	106066	106090	25	-	0	1	0	45	37	14	SN3_03300040
SN3_04800015:E018	SN3_04800015	E018	31.4669	0.366375	8.51355	0.00352512	0.0716409	sneu_scaffold00048	66468	66480	13	-	6	0	0	70	101	104	SN3_04800015
SN3_01400155:E013	SN3_01400155	E013	5.81584	0.438827	8.50378	0.0035441	0.0719858	sneu_scaffold00014	611017	611033	17	-	0	0	0	15	10	27	SN3_01400155
SN3_00700550:E008	SN3_00700550	E008	2.99539	0.528449	8.50054	0.00355041	0.0720327	sneu_scaffold00007	1509618	1509651	34	+	0	0	0	8	14	6	SN3_00700550
SN3_01100480:E002	SN3_01100480	E002	35.249	0.224145	8.50065	0.00355019	0.0720327	sneu_scaffold00011	1801024	1801056	33	+	23	31	8	40	103	55	SN3_01100480
SN3_00100990:E002	SN3_00100990	E002	3.00789	0.51483	8.49671	0.00355789	0.0720433	sneu_scaffold00001	3106380	3106383	4	+	0	0	0	9	14	5	SN3_00100990
SN3_00301430:E001	SN3_00301430	E001	4.72357	0.572678	8.4969	0.00355753	0.0720433	sneu_scaffold00003	4545210	4545223	14	+	13	2	4	0	0	0	SN3_00301430
SN3_01500715:E008	SN3_01500715	E008	8.69888	0.311121	8.49617	0.00355896	0.0720433	sneu_scaffold00015	2213617	2213628	12	+	5	19	8	2	11	3	SN3_01500715
SN3_02500075:E009	SN3_02500075	E009	7.47797	0.33981	8.49639	0.00355851	0.0720433	sneu_scaffold00025	208316	208349	34	-	0	0	0	22	16	29	SN3_02500075
SN3_00600440:E024	SN3_00600440	E024	3.73654	0.461843	8.49484	0.00356155	0.0720551	sneu_scaffold00006	1581654	1581680	27	+	0	0	0	14	7	12	SN3_00600440
SN3_00100600:E003	SN3_00100600	E003	13.813	0.443159	8.48407	0.0035827	0.0723833	sneu_scaffold00001	2001602	2001642	41	+	3	0	6	32	45	31	SN3_00100600
SN3_00500420:E010	SN3_00500420	E010	11.8031	0.358065	8.48248	0.00358582	0.0723833	sneu_scaffold00005	1435170	1435194	25	+	0	0	0	37	43	28	SN3_00500420
SN3_00500650:E002	SN3_00500650	E002	9.14092	0.393057	8.48337	0.00358407	0.0723833	sneu_scaffold00005	2201392	2201403	12	+	0	0	0	10	21	53	SN3_00500650
SN3_00600800:E002	SN3_00600800	E002	14.6016	0.247942	8.48301	0.00358479	0.0723833	sneu_scaffold00006	2719258	2719276	19	-	1	0	0	36	65	33	SN3_00600800
SN3_02500120:E009	SN3_02500120	E009	14.209	0.213302	8.4766	0.00359744	0.0725769	sneu_scaffold00025	312245	312246	2	-	4	19	13	19	17	21	SN3_02500120
SN3_02300545:E004	SN3_02300545	E004	4.94852	1.41001	8.47469	0.00360122	0.0726124	sneu_scaffold00023	1698185	1698188	4	+	0	10	13	0	0	0	SN3_02300545
SN3_04000170:E014	SN3_04000170	E014	127.188	0.160717	8.46762	0.00361524	0.0728543	sneu_scaffold00040	425716	425849	134	-	13	45	18	209	557	281	SN3_04000170
SN3_00103465:E019	SN3_00103465	E019	6.55181	0.413797	8.46252	0.0036254	0.0730181	sneu_scaffold00001	10802172	10802182	11	-	0	0	0	6	41	17	SN3_00103465
SN3_01100570:E010	SN3_01100570	E010	4.51014	0.490383	8.46048	0.00362946	0.0730522	sneu_scaffold00011	2134054	2134067	14	-	0	0	0	25	9	5	SN3_01100570
SN3_01300180:E004	SN3_01300180	E004	98.6914	0.0984912	8.45963	0.00363116	0.0730522	sneu_scaffold00013	481600	481654	55	+	58	100	88	95	186	122	SN3_01300180
SN3_00601110:E014	SN3_00601110	E014	12.5878	0.241075	8.45797	0.00363447	0.0730625	sneu_scaffold00006	3923038	3923082	45	+	0	0	0	36	56	25	SN3_00601110
SN3_00900875:E009	SN3_00900875	E009	9.50131	0.393764	8.45734	0.00363574	0.0730625	sneu_scaffold00009	3231947	3231969	23	+	0	0	0	23	58	10	SN3_00900875
SN3_02300110:E001	SN3_02300110	E001	3.79153	0.835174	8.45441	0.00364159	0.0730983	sneu_scaffold00023	229490	229500	11	-	4	0	12	0	0	1	SN3_02300110
SN3_02400380:E002	SN3_02400380	E002	3.78806	0.453844	8.4545	0.00364141	0.0730983	sneu_scaffold00024	1238428	1238431	4	+	0	0	0	9	21	6	SN3_02400380
SN3_00300315:E019	SN3_00300315	E019	5.14492	0.576797	8.44698	0.00365651	0.0732088	sneu_scaffold00003	977316	977332	17	+	0	0	0	25	4	15	SN3_00300315
SN3_00900515:E031	SN3_00900515	E031	6.14399	0.802403	8.44709	0.00365627	0.0732088	sneu_scaffold00009	1830496	1830498	3	+	0	6	21	0	3	0	SN3_00900515
SN3_01400130:E002	SN3_01400130	E002	3.49247	1.37622	8.4496	0.00365124	0.0732088	sneu_scaffold00014	510142	510150	9	+	4	10	0	0	0	3	SN3_01400130
SN3_02800180:E004	SN3_02800180	E004	11.6455	0.292114	8.44618	0.00365811	0.0732088	sneu_scaffold00028	479716	479746	31	+	0	2	0	26	64	17	SN3_02800180
SN3_02800300:E003	SN3_02800300	E003	3.77571	0.444388	8.44558	0.00365932	0.0732088	sneu_scaffold00028	827036	827074	39	+	0	0	0	12	10	12	SN3_02800300
SN3_03600095:E046	SN3_03600095	E046	19.4215	0.29502	8.44746	0.00365553	0.0732088	sneu_scaffold00036	223419	223432	14	+	4	0	1	82	29	47	SN3_03600095
SN3_00102335:E025	SN3_00102335	E025	5.94536	0.346316	8.44357	0.00366337	0.0732491	sneu_scaffold00001	7138748	7138767	20	-	0	0	0	24	16	13	SN3_00102335
SN3_00401075:E006	SN3_00401075	E006	5.4351	0.366228	8.43892	0.00367274	0.0733948	sneu_scaffold00004	3949253	3949260	8	-	1	0	0	18	18	11	SN3_00401075
SN3_00601165:E010	SN3_00601165	E010	3.25082	0.449005	8.43692	0.00367679	0.0733948	sneu_scaffold00006	4215254	4215290	37	+	0	0	0	12	8	9	SN3_00601165
SN3_01600475:E026	SN3_01600475	E026	3.26212	0.524913	8.43755	0.00367551	0.0733948	sneu_scaffold00016	1733852	1733868	17	-	0	0	0	4	8	18	SN3_01600475
SN3_04500090:E005	SN3_04500090	E005	7.90821	0.458711	8.43571	0.00367923	0.0734028	sneu_scaffold00045	287478	287517	40	-	0	0	0	23	39	12	SN3_04500090
SN3_00300900:E007	SN3_00300900	E007	18.3768	0.313091	8.42993	0.00369094	0.0734731	sneu_scaffold00003	2728132	2728182	51	+	6	0	0	38	66	52	SN3_00300900
SN3_00400960:E013	SN3_00400960	E013	5.1725	0.669178	8.42996	0.00369089	0.0734731	sneu_scaffold00004	3563095	3563102	8	+	8	0	14	0	0	0	SN3_00400960
SN3_01800185:E020	SN3_01800185	E020	125.814	0.166098	8.43112	0.00368853	0.0734731	sneu_scaffold00018	652782	652810	29	+	104	120	179	128	99	78	SN3_01800185
SN3_01900790:E015	SN3_01900790	E015	16.2401	0.158921	8.43177	0.00368722	0.0734731	sneu_scaffold00019	2389351	2389388	38	-	3	3	2	33	67	35	SN3_01900790
SN3_01500290:E013	SN3_01500290	E013	5.30906	0.507601	8.42746	0.00369597	0.0734919	sneu_scaffold00015	923931	923960	30	+	0	0	0	20	25	4	SN3_01500290
SN3_01500775:E012	SN3_01500775	E012	17.6195	0.194354	8.42755	0.00369577	0.0734919	sneu_scaffold00015	2445343	2445365	23	-	26	15	17	7	13	16	SN3_01500775
SN3_01700040:E018	SN3_01700040	E018	3.1587	0.898569	8.42522	0.00370051	0.0735416	sneu_scaffold00017	314777	314794	18	-	4	10	0	0	0	0	SN3_01700040
SN3_00103200:E006	SN3_00103200	E006	61.2551	0.184882	8.41627	0.00371877	0.0735602	sneu_scaffold00001	9925963	9925982	20	+	67	108	14	60	76	28	SN3_00103200
SN3_00400100:E002	SN3_00400100	E002	9.64886	0.306472	8.41178	0.00372797	0.0735602	sneu_scaffold00004	217946	217969	24	+	0	0	0	17	58	18	SN3_00400100
SN3_00501465:E008	SN3_00501465	E008	4.30911	0.533956	8.41514	0.00372108	0.0735602	sneu_scaffold00005	5137304	5137322	19	-	11	0	5	1	2	0	SN3_00501465
SN3_00800585:E015	SN3_00800585	E015	13.5958	0.194493	8.41471	0.00372197	0.0735602	sneu_scaffold00008	1971862	1971893	32	-	3	1	0	38	43	34	SN3_00800585
SN3_01000505:E006	SN3_01000505	E006	5.64815	0.431772	8.41729	0.00371669	0.0735602	sneu_scaffold00010	1750754	1750757	4	+	3	10	11	1	0	2	SN3_01000505
SN3_01100865:E004	SN3_01100865	E004	62.8674	0.133461	8.41074	0.00373011	0.0735602	sneu_scaffold00011	3237458	3237486	29	+	35	52	73	35	161	63	SN3_01100865
SN3_01200385:E016	SN3_01200385	E016	48.4542	0.106256	8.41278	0.00372593	0.0735602	sneu_scaffold00012	1369026	1369045	20	+	38	54	34	49	64	67	SN3_01200385
SN3_01300140:E002	SN3_01300140	E002	3.52028	0.458132	8.41964	0.0037119	0.0735602	sneu_scaffold00013	374315	374324	10	+	0	0	0	8	16	9	SN3_01300140
SN3_01300500:E008	SN3_01300500	E008	4.05767	0.429713	8.41469	0.00372202	0.0735602	sneu_scaffold00013	1781646	1781650	5	+	0	0	0	9	18	11	SN3_01300500
SN3_01400510:E005	SN3_01400510	E005	4.53134	0.598414	8.41934	0.00371251	0.0735602	sneu_scaffold00014	1744867	1744871	5	-	7	11	0	3	0	0	SN3_01400510
SN3_01500720:E001	SN3_01500720	E001	2.93961	0.935093	8.41679	0.00371773	0.0735602	sneu_scaffold00015	2235459	2235466	8	-	7	0	5	0	0	0	SN3_01500720
SN3_01500890:E057	SN3_01500890	E057	25.9643	0.352754	8.41742	0.00371643	0.0735602	sneu_scaffold00015	2877934	2877961	28	-	0	7	7	61	131	26	SN3_01500890
SN3_02600160:E026	SN3_02600160	E026	3.64115	0.488227	8.42324	0.00370454	0.0735602	sneu_scaffold00026	716537	716572	36	-	0	0	0	5	13	16	SN3_02600160
SN3_02800180:E009	SN3_02800180	E009	5.1966	0.342641	8.4115	0.00372855	0.0735602	sneu_scaffold00028	479943	479957	15	+	0	0	0	11	25	13	SN3_02800180
SN3_02600095:E026	SN3_02600095	E026	6.67371	0.328776	8.40747	0.00373681	0.0736519	sneu_scaffold00026	415000	415027	28	-	0	0	0	21	31	10	SN3_02600095
SN3_00200730:E008	SN3_00200730	E008	698.659	0.0839749	8.40561	0.00374064	0.0736698	sneu_scaffold00002	2310712	2310773	62	+	163	135	163	1180	2757	1637	SN3_00200730
SN3_01900595:E003	SN3_01900595	E003	8.16124	0.357168	8.40504	0.00374182	0.0736698	sneu_scaffold00019	1783309	1783357	49	+	0	0	0	9	33	35	SN3_01900595
SN3_00800175:E011	SN3_00800175	E011	6.21608	0.993988	8.40375	0.00374447	0.0736816	sneu_scaffold00008	671911	671927	17	-	14	12	0	0	0	0	SN3_00800175
SN3_01400385:E003	SN3_01400385	E003	8.01156	0.468427	8.39874	0.00375481	0.0738042	sneu_scaffold00014	1243090	1243097	8	-	0	0	0	8	63	9	SN3_01400385
SN3_01600130:E007	SN3_01600130	E007	5.85252	0.65093	8.39929	0.00375368	0.0738042	sneu_scaffold00016	469156	469168	13	+	0	0	0	37	11	2	SN3_01600130
SN3_00101145:E013	SN3_00101145	E013	101.567	0.257196	8.39694	0.00375853	0.0738369	sneu_scaffold00001	3518430	3518507	78	-	1	13	23	208	444	228	SN3_00101145
SN3_01000870:E001	SN3_01000870	E001	13.3305	0.303028	8.3953	0.00376193	0.0738386	sneu_scaffold00010	2974630	2974642	13	+	21	9	18	3	5	10	SN3_01000870
SN3_01200580:E002	SN3_01200580	E002	4.46893	0.623985	8.39491	0.00376273	0.0738386	sneu_scaffold00012	2130669	2130681	13	+	0	15	6	0	0	0	SN3_01200580
SN3_00800280:E007	SN3_00800280	E007	3.28511	0.522199	8.39326	0.00376615	0.0738656	sneu_scaffold00008	892925	892931	7	+	0	0	0	16	9	4	SN3_00800280
SN3_00100590:E053	SN3_00100590	E053	7.98415	0.26691	8.39072	0.00377141	0.0738881	sneu_scaffold00001	1975115	1975130	16	-	0	0	2	30	18	19	SN3_00100590
SN3_00101820:E015	SN3_00101820	E015	5.14799	0.439319	8.39127	0.00377028	0.0738881	sneu_scaffold00001	5663358	5663386	29	-	0	0	0	7	32	11	SN3_00101820
SN3_00200375:E003	SN3_00200375	E003	4.34375	0.575277	8.38271	0.00378806	0.0738919	sneu_scaffold00002	1196113	1196115	3	-	6	2	8	4	1	0	SN3_00200375
SN3_00400165:E002	SN3_00400165	E002	2.74817	0.639619	8.38282	0.00378785	0.0738919	sneu_scaffold00004	453700	453706	7	-	1	0	0	13	8	1	SN3_00400165
SN3_00600735:E001	SN3_00600735	E001	5.04379	0.744352	8.38418	0.003785	0.0738919	sneu_scaffold00006	2448974	2448987	14	-	3	0	19	0	1	0	SN3_00600735
SN3_00800805:E001	SN3_00800805	E001	4.87554	0.67671	8.3858	0.00378163	0.0738919	sneu_scaffold00008	2533243	2533264	22	+	4	14	4	0	0	0	SN3_00800805
SN3_01000665:E021	SN3_01000665	E021	5.99348	0.308943	8.38918	0.00377461	0.0738919	sneu_scaffold00010	2280641	2280672	32	-	0	0	1	14	26	14	SN3_01000665
SN3_01300440:E004	SN3_01300440	E004	9.05308	0.388166	8.3861	0.00378101	0.0738919	sneu_scaffold00013	1499614	1499640	27	-	0	13	4	22	11	15	SN3_01300440
SN3_01600410:E018	SN3_01600410	E018	3.83043	0.446973	8.38796	0.00377714	0.0738919	sneu_scaffold00016	1472546	1472562	17	-	0	0	0	6	23	8	SN3_01600410
SN3_03900170:E007	SN3_03900170	E007	3.84004	0.547181	8.38382	0.00378576	0.0738919	sneu_scaffold00039	450363	450377	15	+	0	0	0	3	20	14	SN3_03900170
SN3_00301095:E008	SN3_00301095	E008	25.0219	0.282707	8.37881	0.00379622	0.0740107	sneu_scaffold00003	3398004	3398033	30	-	9	0	0	40	127	50	SN3_00301095
SN3_00200660:E002	SN3_00200660	E002	5.70291	0.583652	8.3773	0.00379937	0.0740113	sneu_scaffold00002	2086436	2086450	15	+	0	0	0	7	25	22	SN3_00200660
SN3_04000035:E005	SN3_04000035	E005	7.31877	0.336434	8.37682	0.00380036	0.0740113	sneu_scaffold00040	94629	94643	15	-	7	12	6	10	3	1	SN3_04000035
SN3_00900410:E009	SN3_00900410	E009	7.48775	0.326821	8.37451	0.0038052	0.074041	sneu_scaffold00009	1481393	1481400	8	+	0	0	0	10	20	39	SN3_00900410
SN3_01600415:E015	SN3_01600415	E015	6.31828	0.477004	8.37413	0.00380601	0.074041	sneu_scaffold00016	1505915	1505935	21	-	0	0	1	7	21	29	SN3_01600415
SN3_01700120:E061	SN3_01700120	E061	4.38284	0.381652	8.37182	0.00381083	0.0740871	sneu_scaffold00017	652248	652258	11	+	0	0	1	15	16	7	SN3_01700120
SN3_02900130:E013	SN3_02900130	E013	5.26152	0.632258	8.37103	0.0038125	0.0740871	sneu_scaffold00029	543364	543371	8	-	7	11	3	0	0	4	SN3_02900130
SN3_00600555:E005	SN3_00600555	E005	156.35	0.110742	8.36646	0.0038221	0.0740959	sneu_scaffold00006	1961340	1961409	70	-	61	96	33	150	578	351	SN3_00600555
SN3_00800365:E027	SN3_00800365	E027	3.93529	0.561831	8.36524	0.00382466	0.0740959	sneu_scaffold00008	1148266	1148300	35	-	0	0	0	8	25	5	SN3_00800365
SN3_01100520:E005	SN3_01100520	E005	8.23763	0.289735	8.36414	0.00382698	0.0740959	sneu_scaffold00011	1947643	1947649	7	+	10	14	9	4	2	0	SN3_01100520
SN3_02100220:E008	SN3_02100220	E008	5.27174	0.371412	8.36883	0.00381712	0.0740959	sneu_scaffold00021	817775	817812	38	+	0	0	0	8	32	11	SN3_02100220
SN3_02200300:E001	SN3_02200300	E001	8.16559	0.864609	8.36424	0.00382676	0.0740959	sneu_scaffold00022	965217	965221	5	+	19	15	0	0	0	0	SN3_02200300
SN3_02200310:E007	SN3_02200310	E007	4.19544	0.394708	8.36394	0.00382739	0.0740959	sneu_scaffold00022	1040305	1040308	4	+	0	0	0	15	14	9	SN3_02200310
SN3_03100080:E004	SN3_03100080	E004	7.75652	0.645334	8.3643	0.00382664	0.0740959	sneu_scaffold00031	516053	516062	10	+	0	10	0	17	22	13	SN3_03100080
SN3_01400090:E048	SN3_01400090	E048	4.14379	0.588248	8.36175	0.00383202	0.0741368	sneu_scaffold00014	321563	321568	6	-	0	0	0	3	29	9	SN3_01400090
SN3_03500205:E011	SN3_03500205	E011	12.2125	0.218626	8.36098	0.00383363	0.0741368	sneu_scaffold00035	672290	672301	12	+	17	7	20	8	7	2	SN3_03500205
SN3_00100080:E018	SN3_00100080	E018	23.7776	0.393988	8.35359	0.00384925	0.0743186	sneu_scaffold00001	258372	258394	23	+	18	9	46	38	12	11	SN3_00100080
SN3_00202585:E006	SN3_00202585	E006	5.71357	0.370186	8.35292	0.00385068	0.0743186	sneu_scaffold00002	8660927	8660940	14	+	0	0	0	9	33	13	SN3_00202585
SN3_00501475:E006	SN3_00501475	E006	6.40316	0.277935	8.35425	0.00384785	0.0743186	sneu_scaffold00005	5149758	5149763	6	+	6	10	8	1	3	5	SN3_00501475
SN3_00600735:E011	SN3_00600735	E011	5.82955	0.326542	8.35067	0.00385544	0.0743186	sneu_scaffold00006	2454657	2454663	7	-	0	0	0	12	28	15	SN3_00600735
SN3_01001035:E025	SN3_01001035	E025	4.5891	0.397874	8.35223	0.00385214	0.0743186	sneu_scaffold00010	3681982	3681988	7	-	1	0	0	10	23	8	SN3_01001035
SN3_01900070:E016	SN3_01900070	E016	16.2608	0.247253	8.35144	0.00385383	0.0743186	sneu_scaffold00019	182830	182855	26	-	4	3	0	27	64	46	SN3_01900070
SN3_00801065:E003	SN3_00801065	E003	4.41154	0.53088	8.34671	0.00386387	0.0744012	sneu_scaffold00008	3625863	3625883	21	+	0	0	0	17	16	7	SN3_00801065
SN3_00900755:E024	SN3_00900755	E024	5.73703	0.355706	8.34678	0.00386371	0.0744012	sneu_scaffold00009	2784358	2784364	7	-	0	0	0	20	19	13	SN3_00900755
SN3_02500625:E004	SN3_02500625	E004	4.57799	0.404973	8.3448	0.00386792	0.0744394	sneu_scaffold00025	1805328	1805348	21	-	0	0	0	10	14	18	SN3_02500625
SN3_01700040:E022	SN3_01700040	E022	321.631	0.165238	8.34291	0.00387195	0.0744769	sneu_scaffold00017	315057	315073	17	-	23	74	57	684	1506	530	SN3_01700040
SN3_00400960:E016	SN3_00400960	E016	5.0896	0.368463	8.33775	0.00388296	0.0746489	sneu_scaffold00004	3563413	3563430	18	+	2	0	0	10	15	17	SN3_00400960
SN3_01300355:E008	SN3_01300355	E008	5.28537	0.985358	8.33469	0.00388952	0.0746949	sneu_scaffold00013	1133940	1133947	8	+	0	22	3	0	0	0	SN3_01300355
SN3_01700300:E019	SN3_01700300	E019	42.3026	0.230111	8.33485	0.00388916	0.0746949	sneu_scaffold00017	1291101	1291120	20	-	64	87	19	7	8	12	SN3_01700300
SN3_02400130:E014	SN3_02400130	E014	14.5382	0.238726	8.33078	0.0038979	0.074816	sneu_scaffold00024	349329	349337	9	-	16	6	32	8	3	7	SN3_02400130
SN3_02200635:E004	SN3_02200635	E004	3.6768	0.504384	8.32365	0.00391322	0.07507	sneu_scaffold00022	2060611	2060618	8	+	0	0	0	9	21	5	SN3_02200635
SN3_02800405:E004	SN3_02800405	E004	8.5901	0.379385	8.32069	0.0039196	0.0751522	sneu_scaffold00028	1297697	1297716	20	-	0	0	0	10	49	24	SN3_02800405
SN3_02700135:E036	SN3_02700135	E036	5.32264	0.370134	8.31609	0.00392955	0.0753027	sneu_scaffold00027	523767	523782	16	+	1	0	0	9	18	20	SN3_02700135
SN3_01200445:E007	SN3_01200445	E007	4.78521	0.960605	8.31314	0.00393593	0.0753446	sneu_scaffold00012	1645333	1645350	18	-	14	0	5	0	0	0	SN3_01200445
SN3_01400535:E004	SN3_01400535	E004	8.49437	0.27643	8.31401	0.00393404	0.0753446	sneu_scaffold00014	1804396	1804405	10	+	0	0	0	19	41	20	SN3_01400535
SN3_00103550:E004	SN3_00103550	E004	4.87857	0.582734	8.3101	0.00394251	0.0754305	sneu_scaffold00001	11071475	11071483	9	+	8	0	7	1	7	4	SN3_00103550
SN3_00400280:E007	SN3_00400280	E007	35.8459	0.131556	8.30758	0.00394799	0.075495	sneu_scaffold00004	856351	856435	85	+	8	15	11	47	135	85	SN3_00400280
SN3_00401255:E002	SN3_00401255	E002	11.1886	0.230892	8.29872	0.0039673	0.0756631	sneu_scaffold00004	4673010	4673028	19	-	16	11	13	5	2	9	SN3_00401255
SN3_01100565:E008	SN3_01100565	E008	4.04532	0.536454	8.29883	0.00396707	0.0756631	sneu_scaffold00011	2116989	2117000	12	+	0	0	0	12	7	17	SN3_01100565
SN3_01500545:E002	SN3_01500545	E002	4.62819	0.440191	8.29885	0.00396703	0.0756631	sneu_scaffold00015	1710214	1710219	6	+	0	1	0	24	7	7	SN3_01500545
SN3_02100040:E001	SN3_02100040	E001	2.95928	0.666735	8.30183	0.00396051	0.0756631	sneu_scaffold00021	125273	125274	2	+	8	3	1	0	0	0	SN3_02100040
SN3_03300120:E004	SN3_03300120	E004	596.864	0.140461	8.2994	0.00396583	0.0756631	sneu_scaffold00033	395550	395591	42	-	33	84	54	1193	2541	1512	SN3_03300120
SN3_00102085:E001	SN3_00102085	E001	4.99855	1.12451	8.29146	0.0039832	0.0758304	sneu_scaffold00001	6359637	6359647	11	-	9	0	12	0	0	0	SN3_00102085
SN3_00300085:E022	SN3_00300085	E022	3.57178	0.508179	8.29175	0.00398256	0.0758304	sneu_scaffold00003	313676	313681	6	+	0	0	0	16	12	4	SN3_00300085
SN3_01000410:E006	SN3_01000410	E006	5.784	0.376992	8.29086	0.00398452	0.0758304	sneu_scaffold00010	1485620	1485631	12	-	13	6	5	0	0	0	SN3_01000410
SN3_03700060:E007	SN3_03700060	E007	4.70159	0.409519	8.29237	0.00398119	0.0758304	sneu_scaffold00037	183027	183040	14	-	0	0	0	7	25	13	SN3_03700060
SN3_01500630:E007	SN3_01500630	E007	7.03294	0.393213	8.28803	0.00399072	0.0759083	sneu_scaffold00015	1995325	1995338	14	-	0	0	0	22	16	25	SN3_01500630
SN3_00100450:E010	SN3_00100450	E010	3.18971	0.464016	8.28612	0.00399492	0.0759478	sneu_scaffold00001	1510476	1510495	20	-	0	0	0	7	15	8	SN3_00100450
SN3_01700340:E001	SN3_01700340	E001	9.27318	0.258557	8.28367	0.00400033	0.0760105	sneu_scaffold00017	1372198	1372239	42	-	0	0	0	19	41	27	SN3_01700340
SN3_02600330:E025	SN3_02600330	E025	2.76048	0.79428	8.28015	0.00400808	0.0761175	sneu_scaffold00026	1205921	1205922	2	-	0	10	3	0	0	0	SN3_02600330
SN3_00401470:E007	SN3_00401470	E007	13.6178	0.450683	8.27679	0.00401551	0.0761781	sneu_scaffold00004	5414085	5414114	30	+	10	1	24	5	28	20	SN3_00401470
SN3_02300560:E004	SN3_02300560	E004	2.7386	0.596302	8.27686	0.00401534	0.0761781	sneu_scaffold00023	1779737	1779739	3	-	0	0	0	4	13	9	SN3_02300560
SN3_01700490:E017	SN3_01700490	E017	5.16504	0.408647	8.27373	0.00402227	0.0762661	sneu_scaffold00017	1911412	1911434	23	+	0	0	0	20	20	7	SN3_01700490
SN3_00202630:E002	SN3_00202630	E002	10.4093	0.398403	8.27234	0.00402537	0.0762845	sneu_scaffold00002	8801060	8801063	4	+	9	20	13	1	9	0	SN3_00202630
SN3_01000925:E013	SN3_01000925	E013	731.502	0.143541	8.27052	0.0040294	0.0762972	sneu_scaffold00010	3233339	3233519	181	+	97	84	35	1339	3282	1809	SN3_01000925
SN3_01500500:E017	SN3_01500500	E017	4.6356	0.466884	8.27012	0.00403028	0.0762972	sneu_scaffold00015	1564961	1564982	22	-	0	0	0	8	30	7	SN3_01500500
SN3_00800220:E026	SN3_00800220	E026	3.89778	0.476315	8.26389	0.00404414	0.0765193	sneu_scaffold00008	777766	777773	8	-	0	0	0	18	7	9	SN3_00800220
SN3_01700175:E013	SN3_01700175	E013	144.207	0.196606	8.25932	0.00405434	0.0766719	sneu_scaffold00017	837980	838072	93	-	18	15	13	229	646	390	SN3_01700175
SN3_00900510:E026	SN3_00900510	E026	9.60597	0.461249	8.25611	0.0040615	0.0767668	sneu_scaffold00009	1813710	1813720	11	-	5	0	0	36	11	25	SN3_00900510
SN3_00400560:E034	SN3_00400560	E034	9.59916	0.342018	8.2527	0.00406914	0.0768398	sneu_scaffold00004	1869795	1869808	14	-	1	0	0	20	52	17	SN3_00400560
SN3_01900490:E018	SN3_01900490	E018	3.50474	0.490129	8.25248	0.00406964	0.0768398	sneu_scaffold00019	1423275	1423287	13	-	0	0	0	12	6	13	SN3_01900490
SN3_00900525:E013	SN3_00900525	E013	24.4968	0.165518	8.24927	0.00407684	0.0768547	sneu_scaffold00009	1856994	1857046	53	-	13	25	21	28	45	31	SN3_00900525
SN3_01800690:E009	SN3_01800690	E009	3.62275	0.470601	8.25029	0.00407455	0.0768547	sneu_scaffold00018	2203303	2203306	4	+	0	0	2	8	9	12	SN3_01800690
SN3_03800130:E005	SN3_03800130	E005	11.1645	0.171183	8.25009	0.00407501	0.0768547	sneu_scaffold00038	419459	419472	14	+	14	16	8	4	9	9	SN3_03800130
SN3_00100270:E009	SN3_00100270	E009	6.34826	0.444499	8.24712	0.00408167	0.0769053	sneu_scaffold00001	916546	916549	4	-	10	3	11	3	2	1	SN3_00100270
SN3_01500360:E010	SN3_01500360	E010	3.54833	0.488623	8.24279	0.00409143	0.0770488	sneu_scaffold00015	1119313	1119325	13	+	0	0	0	5	26	4	SN3_01500360
SN3_00301500:E002	SN3_00301500	E002	20.3358	0.282371	8.23999	0.00409774	0.0771273	sneu_scaffold00003	4729530	4729568	39	+	7	1	0	33	95	46	SN3_00301500
SN3_00401245:E014	SN3_00401245	E014	4.93372	0.496073	8.23512	0.00410873	0.0772937	sneu_scaffold00004	4613967	4613973	7	-	0	0	0	4	22	21	SN3_00401245
SN3_00300530:E006	SN3_00300530	E006	4.2584	0.424062	8.23292	0.00411372	0.077296	sneu_scaffold00003	1624192	1624196	5	+	0	0	0	6	17	17	SN3_00300530
SN3_00900340:E004	SN3_00900340	E004	5.40292	0.985056	8.23034	0.00411959	0.077296	sneu_scaffold00009	1312361	1312365	5	-	0	8	17	0	0	0	SN3_00900340
SN3_01000405:E026	SN3_01000405	E026	14.642	0.490473	8.23168	0.00411654	0.077296	sneu_scaffold00010	1477878	1477913	36	-	3	0	0	12	84	39	SN3_01000405
SN3_01100420:E001	SN3_01100420	E001	2.90304	0.561451	8.23032	0.00411962	0.077296	sneu_scaffold00011	1504364	1504376	13	+	0	0	0	7	12	8	SN3_01100420
SN3_03500250:E040	SN3_03500250	E040	5.96697	0.848339	8.23038	0.0041195	0.077296	sneu_scaffold00035	951410	951413	4	-	0	19	9	0	0	0	SN3_03500250
SN3_00301735:E005	SN3_00301735	E005	3.81252	0.694166	8.2278	0.00412536	0.077323	sneu_scaffold00003	5681302	5681305	4	+	0	15	3	0	0	0	SN3_00301735
SN3_01700345:E011	SN3_01700345	E011	5.86872	0.347529	8.22846	0.00412385	0.077323	sneu_scaffold00017	1382324	1382336	13	-	0	0	0	10	31	15	SN3_01700345
SN3_01000425:E020	SN3_01000425	E020	5.51889	0.30383	8.22318	0.00413587	0.0774797	sneu_scaffold00010	1595632	1595646	15	-	0	0	1	13	20	16	SN3_01000425
SN3_00600110:E030	SN3_00600110	E030	18.3292	0.532635	8.22079	0.00414133	0.0775414	sneu_scaffold00006	403973	403976	4	-	5	55	17	4	0	11	SN3_00600110
SN3_03200140:E006	SN3_03200140	E006	9.30913	0.610243	8.2179	0.00414792	0.0776244	sneu_scaffold00032	656227	656239	13	-	0	0	0	31	27	26	SN3_03200140
SN3_00500610:E009	SN3_00500610	E009	3.49833	0.47332	8.21415	0.0041565	0.077704	sneu_scaffold00005	2076008	2076013	6	-	0	0	0	14	8	9	SN3_00500610
SN3_01600160:E004	SN3_01600160	E004	3.42793	0.437368	8.21494	0.00415469	0.077704	sneu_scaffold00016	577823	577857	35	+	0	0	0	7	14	11	SN3_01600160
SN3_00103555:E007	SN3_00103555	E007	13.3113	0.30051	8.21057	0.00416472	0.0778083	sneu_scaffold00001	11088908	11088929	22	-	0	0	0	26	87	16	SN3_00103555
SN3_03500100:E006	SN3_03500100	E006	16.6224	0.346681	8.20983	0.00416641	0.0778083	sneu_scaffold00035	404215	404226	12	-	3	0	2	39	71	34	SN3_03500100
SN3_02200070:E003	SN3_02200070	E003	3.13196	0.48139	8.20797	0.00417068	0.0778476	sneu_scaffold00022	296711	296726	16	+	0	0	0	5	10	14	SN3_02200070
SN3_01000675:E002	SN3_01000675	E002	9.99583	0.324074	8.20695	0.00417303	0.0778511	sneu_scaffold00010	2307404	2307419	16	-	0	1	0	14	54	26	SN3_01000675
SN3_01900430:E013	SN3_01900430	E013	5.4679	0.453597	8.20403	0.00417975	0.077936	sneu_scaffold00019	1229819	1229829	11	-	0	0	0	6	25	21	SN3_01900430
SN3_00700590:E011	SN3_00700590	E011	16.6566	0.246607	8.20253	0.0041832	0.0779598	sneu_scaffold00007	1670898	1670910	13	-	28	16	27	0	0	0	SN3_00700590
SN3_00400740:E001	SN3_00400740	E001	4.21333	0.852086	8.20143	0.00418575	0.0779668	sneu_scaffold00004	2619010	2619011	2	+	8	10	0	0	0	0	SN3_00400740
SN3_00200020:E001	SN3_00200020	E001	2.87805	0.527854	8.19913	0.00419104	0.078025	sneu_scaffold00002	143988	143995	8	+	0	0	0	5	12	10	SN3_00200020
SN3_00700265:E006	SN3_00700265	E006	55.7166	0.123411	8.19598	0.00419834	0.07808	sneu_scaffold00007	755601	755622	22	-	36	40	41	79	104	82	SN3_00700265
SN3_01500845:E007	SN3_01500845	E007	31.5467	0.304305	8.19689	0.00419623	0.07808	sneu_scaffold00015	2710982	2711030	49	-	5	31	12	32	93	74	SN3_01500845
SN3_02300555:E007	SN3_02300555	E007	5.01142	0.547018	8.19453	0.00420169	0.0781019	sneu_scaffold00023	1742060	1742070	11	+	0	0	0	10	36	3	SN3_02300555
SN3_00100485:E007	SN3_00100485	E007	10.5151	0.402169	8.19137	0.00420902	0.0781572	sneu_scaffold00001	1580896	1580910	15	+	8	29	7	2	2	3	SN3_00100485
SN3_01700605:E002	SN3_01700605	E002	4.58348	0.933405	8.19171	0.00420822	0.0781572	sneu_scaffold00017	2396063	2396068	6	+	11	8	0	0	0	0	SN3_01700605
SN3_00701320:E010	SN3_00701320	E010	7.83033	0.313202	8.18619	0.00422106	0.0783039	sneu_scaffold00007	4026022	4026040	19	+	0	0	0	26	18	26	SN3_00701320
SN3_00800435:E020	SN3_00800435	E020	5.9013	0.49103	8.18609	0.00422128	0.0783039	sneu_scaffold00008	1466487	1466493	7	+	0	0	0	32	11	8	SN3_00800435
SN3_00103265:E048	SN3_00103265	E048	6.14378	0.740307	8.18419	0.0042257	0.0783207	sneu_scaffold00001	10112851	10112870	20	-	8	0	17	1	2	0	SN3_00103265
SN3_00600335:E009	SN3_00600335	E009	4.46893	0.831681	8.18383	0.00422654	0.0783207	sneu_scaffold00006	1083906	1083909	4	+	0	15	6	0	0	0	SN3_00600335
SN3_00202705:E001	SN3_00202705	E001	5.02287	0.533835	8.18005	0.00423537	0.0784034	sneu_scaffold00002	8928822	8928830	9	+	0	0	0	6	25	17	SN3_00202705
SN3_00500305:E004	SN3_00500305	E004	13.0532	0.264866	8.18043	0.00423447	0.0784034	sneu_scaffold00005	1087471	1087482	12	+	1	0	7	38	36	28	SN3_00500305
SN3_00400615:E001	SN3_00400615	E001	5.49289	0.703744	8.17806	0.00424	0.0784488	sneu_scaffold00004	2179461	2179489	29	-	0	0	0	8	25	19	SN3_00400615
SN3_00401140:E002	SN3_00401140	E002	17.3582	0.230398	8.16392	0.00427318	0.0789813	sneu_scaffold00004	4227186	4227210	25	+	30	18	25	0	2	0	SN3_00401140
SN3_01700560:E018	SN3_01700560	E018	3.79126	0.431563	8.16465	0.00427148	0.0789813	sneu_scaffold00017	2271136	2271142	7	-	0	0	0	8	20	8	SN3_01700560
SN3_03200090:E007	SN3_03200090	E007	3.13348	0.502122	8.15857	0.00428582	0.0791743	sneu_scaffold00032	380394	380403	10	-	0	0	0	9	6	13	SN3_03200090
SN3_03100010:E021	SN3_03100010	E021	4.64576	0.936366	8.15531	0.00429353	0.0792759	sneu_scaffold00031	226947	226951	5	-	0	20	2	0	0	0	SN3_03100010
SN3_00102035:E010	SN3_00102035	E010	11.805	0.253712	8.14827	0.00431023	0.0792933	sneu_scaffold00001	6206127	6206167	41	+	0	0	2	26	62	20	SN3_00102035
SN3_00202295:E007	SN3_00202295	E007	16.5804	0.271339	8.14868	0.00430926	0.0792933	sneu_scaffold00002	7717850	7717892	43	+	0	8	0	27	86	30	SN3_00202295
SN3_00700835:E008	SN3_00700835	E008	3.6925	0.436309	8.14864	0.00430935	0.0792933	sneu_scaffold00007	2520130	2520149	20	-	0	0	0	9	20	6	SN3_00700835
SN3_01200415:E005	SN3_01200415	E005	2.96872	0.54335	8.14801	0.00431084	0.0792933	sneu_scaffold00012	1489753	1489769	17	+	0	0	0	11	11	5	SN3_01200415
SN3_01300405:E001	SN3_01300405	E001	17.2171	0.455401	8.15132	0.00430299	0.0792933	sneu_scaffold00013	1368375	1368391	17	+	39	21	6	2	10	0	SN3_01300405
SN3_01300860:E002	SN3_01300860	E002	3.56738	0.434455	8.14747	0.00431213	0.0792933	sneu_scaffold00013	3122021	3122056	36	+	0	0	0	8	13	12	SN3_01300860
SN3_02500480:E007	SN3_02500480	E007	61.937	0.402261	8.14902	0.00430844	0.0792933	sneu_scaffold00025	1383720	1383813	94	-	8	0	0	136	266	158	SN3_02500480
SN3_03800095:E007	SN3_03800095	E007	94.729	0.213299	8.15378	0.00429715	0.0792933	sneu_scaffold00038	278937	278959	23	+	30	7	49	146	359	200	SN3_03800095
SN3_01000575:E005	SN3_01000575	E005	4.71287	0.540155	8.14385	0.00432074	0.0794111	sneu_scaffold00010	1942201	1942230	30	-	0	0	0	12	7	23	SN3_01000575
SN3_00501085:E017	SN3_00501085	E017	102.193	0.379117	8.14049	0.00432875	0.0794584	sneu_scaffold00005	3813318	3813361	44	+	0	29	21	161	416	286	SN3_00501085
SN3_00800135:E003	SN3_00800135	E003	23.8264	0.326708	8.13999	0.00432996	0.0794584	sneu_scaffold00008	519421	519439	19	+	27	43	25	2	18	2	SN3_00800135
SN3_04800060:E028	SN3_04800060	E028	5.29705	0.442528	8.14113	0.00432723	0.0794584	sneu_scaffold00048	254075	254078	4	+	0	0	0	5	28	18	SN3_04800060
SN3_00500050:E004	SN3_00500050	E004	3.47579	0.447657	8.13663	0.00433797	0.0795092	sneu_scaffold00005	220775	220787	13	+	7	3	4	1	0	0	SN3_00500050
SN3_00601220:E001	SN3_00601220	E001	5.10821	0.875277	8.13606	0.00433936	0.0795092	sneu_scaffold00006	4413645	4413647	3	+	9	13	0	0	0	0	SN3_00601220
SN3_00801170:E011	SN3_00801170	E011	11.3759	0.336876	8.13784	0.00433509	0.0795092	sneu_scaffold00008	4055970	4055988	19	-	0	1	2	49	36	11	SN3_00801170
SN3_01200800:E002	SN3_01200800	E002	3.71781	0.448445	8.13462	0.00434279	0.0795214	sneu_scaffold00012	2986754	2986779	26	+	0	0	0	6	16	13	SN3_01200800
SN3_02000425:E002	SN3_02000425	E002	14.0992	0.286653	8.13393	0.00434445	0.0795214	sneu_scaffold00020	1591653	1591686	34	-	0	0	1	22	83	29	SN3_02000425
SN3_00300530:E009	SN3_00300530	E009	4.07168	0.432873	8.13078	0.004352	0.079619	sneu_scaffold00003	1624365	1624375	11	+	0	0	0	14	14	9	SN3_00300530
SN3_03300185:E005	SN3_03300185	E005	28.2206	0.128079	8.12663	0.00436197	0.0797607	sneu_scaffold00033	575923	575950	28	-	22	30	43	13	23	26	SN3_03300185
SN3_02500190:E017	SN3_02500190	E017	99.0826	0.608302	8.12444	0.00436724	0.0798166	sneu_scaffold00025	478811	478851	41	+	0	0	1	699	56	63	SN3_02500190
SN3_00200480:E001	SN3_00200480	E001	8.19742	0.30879	8.11956	0.00437903	0.0798674	sneu_scaffold00002	1446388	1446396	9	+	5	11	13	4	7	5	SN3_00200480
SN3_00202385:E011	SN3_00202385	E011	4.83312	0.596352	8.11868	0.00438114	0.0798674	sneu_scaffold00002	7970446	7970454	9	-	0	0	0	6	30	11	SN3_00202385
SN3_00202535:E005	SN3_00202535	E005	6.55792	0.365514	8.12235	0.00437229	0.0798674	sneu_scaffold00002	8531037	8531052	16	-	8	0	16	2	5	2	SN3_00202535
SN3_00501115:E016	SN3_00501115	E016	5.54574	0.435156	8.12033	0.00437715	0.0798674	sneu_scaffold00005	3953660	3953663	4	+	0	0	0	29	10	9	SN3_00501115
SN3_02700090:E008	SN3_02700090	E008	7.96995	0.328981	8.12038	0.00437703	0.0798674	sneu_scaffold00027	376828	376838	11	+	0	0	0	18	24	31	SN3_02700090
SN3_01200665:E018	SN3_01200665	E018	4.08266	0.454859	8.11774	0.00438343	0.0798686	sneu_scaffold00012	2379905	2379908	4	-	6	4	6	1	0	2	SN3_01200665
SN3_04100050:E005	SN3_04100050	E005	9.99361	0.280043	8.11303	0.00439481	0.0800355	sneu_scaffold00041	229831	229837	7	+	0	0	0	14	62	21	SN3_04100050
SN3_00101565:E011	SN3_00101565	E011	5.29672	0.439069	8.10494	0.00441449	0.0801599	sneu_scaffold00001	4834905	4834924	20	-	0	0	0	23	14	10	SN3_00101565
SN3_00600420:E007	SN3_00600420	E007	3.2304	0.487691	8.10749	0.00440827	0.0801599	sneu_scaffold00006	1460742	1460749	8	+	0	0	0	9	14	7	SN3_00600420
SN3_01100460:E001	SN3_01100460	E001	16.8165	0.366122	8.10471	0.00441503	0.0801599	sneu_scaffold00011	1728831	1728864	34	+	16	47	6	1	4	8	SN3_01100460
SN3_01200510:E022	SN3_01200510	E022	6.11149	0.315688	8.10883	0.00440501	0.0801599	sneu_scaffold00012	1854186	1854209	24	-	0	0	0	22	18	15	SN3_01200510
SN3_01300835:E004	SN3_01300835	E004	24.9277	0.265597	8.10498	0.00441438	0.0801599	sneu_scaffold00013	3080192	3080275	84	+	10	0	5	53	81	62	SN3_01300835
SN3_01600420:E005	SN3_01600420	E005	9.64109	0.309496	8.10676	0.00441005	0.0801599	sneu_scaffold00016	1508926	1508937	12	+	17	11	13	0	0	0	SN3_01600420
SN3_02100620:E003	SN3_02100620	E003	16.874	0.340365	8.10322	0.00441868	0.0801857	sneu_scaffold00021	2093889	2093955	67	+	1	0	6	29	55	58	SN3_02100620
SN3_01600635:E009	SN3_01600635	E009	3.85222	0.54054	8.09736	0.00443297	0.0804043	sneu_scaffold00016	2296664	2296682	19	+	0	0	0	9	24	4	SN3_01600635
SN3_03600170:E010	SN3_03600170	E010	4.05447	0.412722	8.09506	0.00443861	0.0804661	sneu_scaffold00036	450186	450226	41	+	0	0	0	10	19	9	SN3_03600170
SN3_00101610:E006	SN3_00101610	E006	2.70765	0.554495	8.09349	0.00444246	0.0804953	sneu_scaffold00001	5038645	5038648	4	-	1	0	0	2	16	6	SN3_00101610
SN3_00301650:E014	SN3_00301650	E014	4.00786	0.377527	8.08782	0.00445637	0.0806713	sneu_scaffold00003	5301665	5301675	11	+	7	5	4	1	0	1	SN3_00301650
SN3_02400180:E009	SN3_02400180	E009	7.60113	0.4953	8.0877	0.00445667	0.0806713	sneu_scaffold00024	526455	526464	10	-	20	0	9	2	0	1	SN3_02400180
SN3_00201125:E029	SN3_00201125	E029	3.89855	0.525821	8.08303	0.00446817	0.0807169	sneu_scaffold00002	3734928	3734940	13	-	1	0	0	11	4	17	SN3_00201125
SN3_00700155:E016	SN3_00700155	E016	6.11589	0.394793	8.08334	0.00446741	0.0807169	sneu_scaffold00007	435757	435770	14	-	0	0	0	30	17	7	SN3_00700155
SN3_00701160:E005	SN3_00701160	E005	7.18307	0.319236	8.0846	0.00446431	0.0807169	sneu_scaffold00007	3484031	3484063	33	+	0	0	0	12	41	16	SN3_00701160
SN3_01800135:E013	SN3_01800135	E013	105.375	0.203518	8.0843	0.00446504	0.0807169	sneu_scaffold00018	533657	533712	56	+	27	7	15	150	400	330	SN3_01800135
SN3_01700040:E043	SN3_01700040	E043	27.6616	0.127212	8.08171	0.00447142	0.0807349	sneu_scaffold00017	317029	317049	21	-	29	23	21	27	42	29	SN3_01700040
SN3_00700485:E005	SN3_00700485	E005	3.16761	0.622195	8.08016	0.00447526	0.0807385	sneu_scaffold00007	1353992	1354015	24	-	0	0	0	9	18	3	SN3_00700485
SN3_01400130:E001	SN3_01400130	E001	3.10056	1.46861	8.07981	0.00447611	0.0807385	sneu_scaffold00014	503075	503080	6	+	0	0	0	5	12	12	SN3_01400130
SN3_00200450:E007	SN3_00200450	E007	8.00206	0.401136	8.07394	0.00449064	0.0807574	sneu_scaffold00002	1362217	1362235	19	-	0	0	0	41	19	10	SN3_00200450
SN3_00600895:E003	SN3_00600895	E003	4.31919	0.398422	8.07541	0.00448699	0.0807574	sneu_scaffold00006	3043129	3043133	5	+	0	0	0	16	14	9	SN3_00600895
SN3_00800110:E007	SN3_00800110	E007	5.78886	0.397315	8.07451	0.00448923	0.0807574	sneu_scaffold00008	480707	480722	16	-	0	0	0	10	29	16	SN3_00800110
SN3_01000340:E014	SN3_01000340	E014	20.904	0.370858	8.07597	0.0044856	0.0807574	sneu_scaffold00010	1203184	1203200	17	+	20	39	16	20	14	1	SN3_01000340
SN3_01000660:E002	SN3_01000660	E002	9.09694	0.441772	8.07627	0.00448487	0.0807574	sneu_scaffold00010	2228640	2228653	14	-	0	0	0	51	21	7	SN3_01000660
SN3_01300725:E003	SN3_01300725	E003	19.4629	0.182518	8.07504	0.00448791	0.0807574	sneu_scaffold00013	2503729	2503740	12	-	19	12	21	27	15	23	SN3_01300725
SN3_02500645:E065	SN3_02500645	E065	3.86944	0.504409	8.06997	0.00450049	0.0808941	sneu_scaffold00025	1916801	1916819	19	-	0	0	0	13	19	4	SN3_02500645
[truncated: 68,075 more rows]

## Sheet: APA gene lists
APA genes padj<0.05		APA genes p-vaue <0.05
SN3_02200540		SN3_02200540
SN3_01300355		SN3_01300355
SN3_01500720		SN3_01500720
SN3_00400065		SN3_00400065
SN3_01200445		SN3_01200445
SN3_01500360		SN3_01500360
SN3_02200010		SN3_02200010
SN3_00701265		SN3_00701265
SN3_00101145		SN3_00101145
SN3_00900520		SN3_00900520
SN3_00300300		SN3_00300300
SN3_03300285		SN3_03300285
SN3_10400005		SN3_10400005
SN3_02700115		SN3_02700115
SN3_01900145		SN3_01900145
SN3_00700730		SN3_00700730
SN3_02700360		SN3_02700360
SN3_00700775		SN3_00700775
SN3_02500075		SN3_02500075
SN3_00800825		SN3_00800825
SN3_00600580		SN3_00600580
SN3_00300390		SN3_00300390
SN3_01200045		SN3_01200045
SN3_01700040		SN3_01700040
SN3_04000025		SN3_04000025
SN3_00200025		SN3_00200025
SN3_03900180		SN3_03900180
SN3_00201515		SN3_00201515
SN3_00102185		SN3_00102185
SN3_01600220		SN3_01600220
SN3_00501065		SN3_00501065
SN3_00100945		SN3_00100945
SN3_01100605		SN3_01100605
SN3_02200635		SN3_02200635
SN3_02800410		SN3_02800410
SN3_03900135		SN3_03900135
SN3_03000220		SN3_03000220
SN3_01500195		SN3_01500195
SN3_00900025		SN3_00900025
SN3_03900040		SN3_03900040
SN3_03500080		SN3_03500080
SN3_01100635		SN3_01100635
SN3_01000555		SN3_01000555
SN3_00600310		SN3_00600310
SN3_00300080		SN3_00300080
SN3_02500065		SN3_02500065
SN3_03100085		SN3_03100085
SN3_01200110		SN3_01200110
SN3_01700175		SN3_01700175
SN3_02600385		SN3_02600385
SN3_01400085		SN3_01400085
SN3_02500270		SN3_02500270
SN3_00101140		SN3_00101140
SN3_03900020		SN3_03900020
SN3_00103265		SN3_00103265
SN3_03300085		SN3_03300085
SN3_00800040		SN3_00800040
SN3_00900190		SN3_00900190
SN3_03600280		SN3_03600280
SN3_00301840		SN3_00301840
SN3_00300290		SN3_00300290
SN3_01700380		SN3_01700380
SN3_01800290		SN3_01800290
SN3_00500380		SN3_00500380
SN3_01500450		SN3_01500450
SN3_01100285		SN3_01100285
SN3_00201885		SN3_00201885
SN3_00400190		SN3_00400190
SN3_00600200		SN3_00600200
SN3_02300610		SN3_02300610
SN3_02300385		SN3_02300385
SN3_01600145		SN3_01600145
SN3_03400040		SN3_03400040
SN3_00301540		SN3_00301540
SN3_00100700		SN3_00100700
SN3_01200580		SN3_01200580
SN3_01100800		SN3_01100800
SN3_01600475		SN3_01600475
SN3_02100025		SN3_02100025
SN3_01200375		SN3_01200375
SN3_00102800		SN3_00102800
SN3_04700060		SN3_04700060
SN3_00400465		SN3_00400465
SN3_01100885		SN3_01100885
SN3_02600330		SN3_02600330
SN3_01900060		SN3_01900060
SN3_00500295		SN3_00500295
SN3_01800190		SN3_01800190
SN3_00900295		SN3_00900295
SN3_06400005		SN3_06400005
SN3_00202120		SN3_00202120
SN3_00101255		SN3_00101255
SN3_01600205		SN3_01600205
SN3_01900790		SN3_01900790
SN3_01200915		SN3_01200915
SN3_01600750		SN3_01600750
SN3_00102910		SN3_00102910
SN3_02100670		SN3_02100670
SN3_01400280		SN3_01400280
SN3_01900800		SN3_01900800
SN3_00201510		SN3_00201510
SN3_03300230		SN3_03300230
SN3_00800660		SN3_00800660
SN3_02400360		SN3_02400360
SN3_00800570		SN3_00800570
SN3_02500235		SN3_02500235
SN3_00102300		SN3_00102300
SN3_00401310		SN3_00401310
SN3_01200575		SN3_01200575
SN3_00100675		SN3_00100675
SN3_00301775		SN3_00301775
SN3_00400350		SN3_00400350
SN3_00500620		SN3_00500620
SN3_01500370		SN3_01500370
SN3_02800390		SN3_02800390
SN3_02600410		SN3_02600410
SN3_01300555		SN3_01300555
SN3_00201835		SN3_00201835
SN3_02900050		SN3_02900050
SN3_00400725		SN3_00400725
SN3_00500415		SN3_00500415
SN3_01001025		SN3_01001025
SN3_00201125		SN3_00201125
SN3_03500090		SN3_03500090
SN3_03700060		SN3_03700060
SN3_01800635		SN3_01800635
SN3_05200005		SN3_05200005
SN3_02900150		SN3_02900150
SN3_01500380		SN3_01500380
SN3_00103305		SN3_00103305
SN3_02900225		SN3_02900225
SN3_00501055		SN3_00501055
SN3_00900815		SN3_00900815
SN3_00401245		SN3_00401245
SN3_00300415		SN3_00300415
SN3_01500255		SN3_01500255
SN3_03100035		SN3_03100035
SN3_02300630		SN3_02300630
SN3_02800485		SN3_02800485
SN3_02400520		SN3_02400520
SN3_00301535		SN3_00301535
SN3_02200150		SN3_02200150
SN3_03900220		SN3_03900220
SN3_02800195		SN3_02800195
SN3_03600285		SN3_03600285
SN3_02000445		SN3_02000445
SN3_01800265		SN3_01800265
SN3_02400140		SN3_02400140
SN3_00900015		SN3_00900015
SN3_01200395		SN3_01200395
SN3_00901030		SN3_00901030
SN3_01300080		SN3_01300080
SN3_01500490		SN3_01500490
SN3_00500885		SN3_00500885
SN3_02200185		SN3_02200185
SN3_01800675		SN3_01800675
SN3_00103005		SN3_00103005
SN3_00102335		SN3_00102335
SN3_00300315		SN3_00300315
SN3_00102590		SN3_00102590
SN3_03800130		SN3_03800130
SN3_00401210		SN3_00401210
SN3_03100065		SN3_03100065
SN3_00200435		SN3_00200435
SN3_01000080		SN3_01000080
SN3_00200135		SN3_00200135
SN3_00400590		SN3_00400590
SN3_00500195		SN3_00500195
SN3_01500390		SN3_01500390
SN3_00900925		SN3_00900925
SN3_00201755		SN3_00201755
SN3_00300700		SN3_00300700
SN3_01900030		SN3_01900030
SN3_02300450		SN3_02300450
SN3_00100080		SN3_00100080
SN3_00202380		SN3_00202380
SN3_04100170		SN3_04100170
SN3_00102190		SN3_00102190
SN3_00700470		SN3_00700470
SN3_00800280		SN3_00800280
SN3_00300725		SN3_00300725
SN3_01900495		SN3_01900495
SN3_02600095		SN3_02600095
SN3_01000380		SN3_01000380
SN3_01100090		SN3_01100090
SN3_00102595		SN3_00102595
SN3_02500320		SN3_02500320
SN3_00700580		SN3_00700580
SN3_00401395		SN3_00401395
SN3_03300180		SN3_03300180
SN3_00600780		SN3_00600780
SN3_00500565		SN3_00500565
SN3_00700735		SN3_00700735
SN3_01000370		SN3_01000370
SN3_00200110		SN3_00200110
SN3_00600125		SN3_00600125
SN3_00201975		SN3_00201975
SN3_01900425		SN3_01900425
SN3_01100035		SN3_01100035
SN3_01300350		SN3_01300350
SN3_01800690		SN3_01800690
SN3_00301800		SN3_00301800
SN3_01500125		SN3_01500125
SN3_03500085		SN3_03500085
SN3_03700215		SN3_03700215
SN3_04700045		SN3_04700045
SN3_03900170		SN3_03900170
SN3_03100265		SN3_03100265
SN3_00900205		SN3_00900205
SN3_02400390		SN3_02400390
SN3_01300825		SN3_01300825
SN3_02200300		SN3_02200300
SN3_03200040		SN3_03200040
SN3_03600170		SN3_03600170
SN3_02200545		SN3_02200545
SN3_00100500		SN3_00100500
SN3_00701375		SN3_00701375
SN3_00900900		SN3_00900900
SN3_02800080		SN3_02800080
SN3_02700065		SN3_02700065
SN3_00200835		SN3_00200835
SN3_00600660		SN3_00600660
SN3_01000925		SN3_01000925
SN3_01400335		SN3_01400335
SN3_00900080		SN3_00900080
SN3_01000010		SN3_01000010
SN3_02400480		SN3_02400480
SN3_00400295		SN3_00400295
SN3_00101470		SN3_00101470
SN3_00301445		SN3_00301445
SN3_00400895		SN3_00400895
SN3_00900245		SN3_00900245
SN3_00900875		SN3_00900875
SN3_00700550		SN3_00700550
SN3_01600260		SN3_01600260
SN3_02000200		SN3_02000200
SN3_02400375		SN3_02400375
SN3_02700015		SN3_02700015
SN3_01800620		SN3_01800620
SN3_01100020		SN3_01100020
SN3_00100605		SN3_00100605
SN3_01500630		SN3_01500630
SN3_00400540		SN3_00400540
SN3_00102085		SN3_00102085
SN3_02300275		SN3_02300275
SN3_00500200		SN3_00500200
SN3_00900070		SN3_00900070
SN3_00900660		SN3_00900660
SN3_01500435		SN3_01500435
SN3_02900230		SN3_02900230
SN3_01300560		SN3_01300560
SN3_00701345		SN3_00701345
SN3_01600155		SN3_01600155
SN3_01600415		SN3_01600415
SN3_03200140		SN3_03200140
SN3_02500415		SN3_02500415
SN3_00800675		SN3_00800675
SN3_02500605		SN3_02500605
SN3_02900215		SN3_02900215
SN3_00201205		SN3_00201205
SN3_00300585		SN3_00300585
SN3_00300770		SN3_00300770
SN3_00600960		SN3_00600960
SN3_01800185		SN3_01800185
SN3_03400205		SN3_03400205
SN3_00800365		SN3_00800365
SN3_00300451		SN3_00300451
SN3_02600210		SN3_02600210
SN3_01001055		SN3_01001055
SN3_01400410		SN3_01400410
SN3_02700300		SN3_02700300
SN3_00102400		SN3_00102400
SN3_00300860		SN3_00300860
SN3_00301485		SN3_00301485
SN3_01400810		SN3_01400810
SN3_01000530		SN3_01000530
SN3_00300450		SN3_00300450
SN3_02300535		SN3_02300535
SN3_02300335		SN3_02300335
SN3_00800135		SN3_00800135
SN3_00600420		SN3_00600420
SN3_02100700		SN3_02100700
SN3_02900065		SN3_02900065
SN3_00400830		SN3_00400830
SN3_01300505		SN3_01300505
SN3_04100015		SN3_04100015
SN3_04200065		SN3_04200065
SN3_00200620		SN3_00200620
SN3_00500535		SN3_00500535
SN3_01500870		SN3_01500870
SN3_05400010		SN3_05400010
SN3_02700385		SN3_02700385
SN3_00801180		SN3_00801180
SN3_01900755		SN3_01900755
SN3_00100495		SN3_00100495
SN3_00201005		SN3_00201005
SN3_01800545		SN3_01800545
SN3_02500395		SN3_02500395
SN3_00700830		SN3_00700830
SN3_00300455		SN3_00300455
SN3_02100005		SN3_02100005
SN3_01700340		SN3_01700340
SN3_02900195		SN3_02900195
SN3_02200225		SN3_02200225
SN3_00102155		SN3_00102155
SN3_01200220		SN3_01200220
SN3_00100105		SN3_00100105
SN3_02100325		SN3_02100325
SN3_00800260		SN3_00800260
SN3_00201460		SN3_00201460
SN3_00501490		SN3_00501490
SN3_00800200		SN3_00800200
SN3_00400055		SN3_00400055
SN3_01500850		SN3_01500850
SN3_00102975		SN3_00102975
SN3_02100100		SN3_02100100
SN3_01400475		SN3_01400475
SN3_00501530		SN3_00501530
SN3_01900630		SN3_01900630
SN3_03300260		SN3_03300260
SN3_00102195		SN3_00102195
SN3_00600150		SN3_00600150
SN3_03100335		SN3_03100335
SN3_00102865		SN3_00102865
SN3_02100455		SN3_02100455
SN3_01400715		SN3_01400715
SN3_00900845		SN3_00900845
SN3_00200715		SN3_00200715
SN3_00201380		SN3_00201380
SN3_00800705		SN3_00800705
SN3_03000005		SN3_03000005
SN3_00201160		SN3_00201160
SN3_00301460		SN3_00301460
SN3_02500355		SN3_02500355
SN3_03800110		SN3_03800110
SN3_00400965		SN3_00400965
SN3_02300635		SN3_02300635
SN3_00800980		SN3_00800980
SN3_00100365		SN3_00100365
SN3_01000415		SN3_01000415
SN3_02900140		SN3_02900140
SN3_00400235		SN3_00400235
SN3_00100335		SN3_00100335
SN3_00800270		SN3_00800270
SN3_00103320		SN3_00103320
SN3_00500325		SN3_00500325
SN3_02500060		SN3_02500060
SN3_01400840		SN3_01400840
SN3_02400345		SN3_02400345
SN3_00103330		SN3_00103330
SN3_00600795		SN3_00600795
SN3_00700155		SN3_00700155
SN3_02800180		SN3_02800180
SN3_03000070		SN3_03000070
SN3_00301345		SN3_00301345
SN3_01300590		SN3_01300590
SN3_00400460		SN3_00400460
SN3_00401460		SN3_00401460
SN3_00601060		SN3_00601060
SN3_02300545		SN3_02300545
SN3_01500020		SN3_01500020
SN3_00201505		SN3_00201505
SN3_00400950		SN3_00400950
SN3_00500025		SN3_00500025
SN3_01200365		SN3_01200365
SN3_00601110		SN3_00601110
SN3_00700280		SN3_00700280
SN3_01500245		SN3_01500245
SN3_01800365		SN3_01800365
SN3_00200630		SN3_00200630
SN3_00102035		SN3_00102035
SN3_02600150		SN3_02600150
SN3_00501010		SN3_00501010
SN3_03900035		SN3_03900035
SN3_03400075		SN3_03400075
SN3_01600270		SN3_01600270
SN3_01500330		SN3_01500330
SN3_00400100		SN3_00400100
SN3_01000100		SN3_01000100
SN3_01600500		SN3_01600500
SN3_04800015		SN3_04800015
SN3_01900675		SN3_01900675
SN3_00101895		SN3_00101895
SN3_00700525		SN3_00700525
SN3_00100920		SN3_00100920
SN3_01400480		SN3_01400480
SN3_00700050		SN3_00700050
SN3_00800990		SN3_00800990
SN3_00101880		SN3_00101880
SN3_00500820		SN3_00500820
SN3_00501355		SN3_00501355
SN3_03200065		SN3_03200065
SN3_02200350		SN3_02200350
SN3_01600295		SN3_01600295
SN3_02200140		SN3_02200140
SN3_00800885		SN3_00800885
SN3_00101425		SN3_00101425
SN3_00300010		SN3_00300010
SN3_00600045		SN3_00600045
SN3_01900255		SN3_01900255
SN3_02900130		SN3_02900130
SN3_00700665		SN3_00700665
SN3_01700300		SN3_01700300
SN3_00500555		SN3_00500555
SN3_04000235		SN3_04000235
SN3_00401325		SN3_00401325
SN3_00401100		SN3_00401100
SN3_00501265		SN3_00501265
SN3_00700530		SN3_00700530
SN3_00100265		SN3_00100265
SN3_01000305		SN3_01000305
SN3_00400990		SN3_00400990
SN3_02300350		SN3_02300350
SN3_00101835		SN3_00101835
SN3_03500250		SN3_03500250
SN3_00300940		SN3_00300940
SN3_00700720		SN3_00700720
SN3_00301370		SN3_00301370
SN3_01400070		SN3_01400070
SN3_01500580		SN3_01500580
SN3_00100780		SN3_00100780
SN3_00201675		SN3_00201675
SN3_00401115		SN3_00401115
SN3_03700105		SN3_03700105
SN3_00501425		SN3_00501425
SN3_00701360		SN3_00701360
SN3_01400520		SN3_01400520
SN3_00101025		SN3_00101025
SN3_00201330		SN3_00201330
SN3_00200310		SN3_00200310
SN3_02400440		SN3_02400440
SN3_04500080		SN3_04500080
SN3_01400850		SN3_01400850
SN3_02300120		SN3_02300120
SN3_00200680		SN3_00200680
SN3_00600800		SN3_00600800
SN3_01300150		SN3_01300150
SN3_00101670		SN3_00101670
SN3_00701100		SN3_00701100
SN3_01400190		SN3_01400190
SN3_00103145		SN3_00103145
SN3_00301550		SN3_00301550
SN3_00400535		SN3_00400535
SN3_00800775		SN3_00800775
SN3_00900495		SN3_00900495
SN3_02500665		SN3_02500665
SN3_00100200		SN3_00100200
SN3_00400450		SN3_00400450
SN3_00400675		SN3_00400675
SN3_01200310		SN3_01200310
SN3_02500215		SN3_02500215
SN3_02900145		SN3_02900145
SN3_03900195		SN3_03900195
SN3_03700205		SN3_03700205
SN3_00102740		SN3_00102740
SN3_00900175		SN3_00900175
SN3_00301695		SN3_00301695
SN3_00601165		SN3_00601165
SN3_00200130		SN3_00200130
SN3_00600540		SN3_00600540
SN3_00201030		SN3_00201030
SN3_00300895		SN3_00300895
SN3_02500540		SN3_02500540
SN3_01800280		SN3_01800280
SN3_02300145		SN3_02300145
SN3_01000930		SN3_01000930
SN3_02000590		SN3_02000590
SN3_00300330		SN3_00300330
SN3_03300055		SN3_03300055
SN3_00100075		SN3_00100075
SN3_00200500		SN3_00200500
SN3_02100120		SN3_02100120
SN3_00103385		SN3_00103385
SN3_00700015		SN3_00700015
SN3_00700895		SN3_00700895
SN3_01100930		SN3_01100930
SN3_02100660		SN3_02100660
SN3_03500215		SN3_03500215
SN3_04000080		SN3_04000080
SN3_00200585		SN3_00200585
SN3_00301815		SN3_00301815
SN3_00900160		SN3_00900160
SN3_00800165		SN3_00800165
SN3_00202630		SN3_00202630
SN3_00300595		SN3_00300595
SN3_00102610		SN3_00102610
SN3_00202075		SN3_00202075
SN3_00200805		SN3_00200805
SN3_01400400		SN3_01400400
SN3_00401575		SN3_00401575
SN3_00201855		SN3_00201855
SN3_00100740		SN3_00100740
SN3_02500390		SN3_02500390
SN3_00101520		SN3_00101520
SN3_04100085		SN3_04100085
SN3_02900005		SN3_02900005
SN3_03000020		SN3_03000020
SN3_04000040		SN3_04000040
SN3_02800505		SN3_02800505
SN3_01500480		SN3_01500480
SN3_00400680		SN3_00400680
SN3_00501485		SN3_00501485
SN3_02600085		SN3_02600085
SN3_03100245		SN3_03100245
SN3_00600335		SN3_00600335
SN3_00102820		SN3_00102820
SN3_00202585		SN3_00202585
SN3_00401255		SN3_00401255
SN3_01600075		SN3_01600075
SN3_00500930		SN3_00500930
SN3_00103555		SN3_00103555
SN3_02400410		SN3_02400410
SN3_02500140		SN3_02500140
SN3_01100725		SN3_01100725
SN3_03800095		SN3_03800095
SN3_04800005		SN3_04800005
SN3_00101375		SN3_00101375
SN3_00102320		SN3_00102320
SN3_01900435		SN3_01900435
SN3_00300115		SN3_00300115
SN3_00103200		SN3_00103200
SN3_01100865		SN3_01100865
SN3_00201840		SN3_00201840
SN3_01500505		SN3_01500505
SN3_03700175		SN3_03700175
SN3_00201585		SN3_00201585
SN3_03000205		SN3_03000205
SN3_01100085		SN3_01100085
SN3_01600660		SN3_01600660
SN3_00700545		SN3_00700545
SN3_03300245		SN3_03300245
SN3_01800470		SN3_01800470
SN3_02000075		SN3_02000075
SN3_01600705		SN3_01600705
SN3_00100400		SN3_00100400
SN3_00500465		SN3_00500465
SN3_01600085		SN3_01600085
SN3_00300685		SN3_00300685
SN3_00600210		SN3_00600210
SN3_02200395		SN3_02200395
SN3_00401550		SN3_00401550
SN3_00900970		SN3_00900970
SN3_00101510		SN3_00101510
SN3_02500190		SN3_02500190
SN3_00900035		SN3_00900035
SN3_00900065		SN3_00900065
SN3_00701315		SN3_00701315
SN3_00202155		SN3_00202155
SN3_00700840		SN3_00700840
SN3_01800420		SN3_01800420
SN3_01400570		SN3_01400570
SN3_03200090		SN3_03200090
SN3_00202430		SN3_00202430
SN3_00400425		SN3_00400425
SN3_00601215		SN3_00601215
SN3_02500525		SN3_02500525
SN3_04100025		SN3_04100025
SN3_00300950		SN3_00300950
SN3_00600325		SN3_00600325
SN3_03900225		SN3_03900225
SN3_01700470		SN3_01700470
SN3_00701135		SN3_00701135
SN3_02000365		SN3_02000365
SN3_01800465		SN3_01800465
SN3_00202285		SN3_00202285
SN3_02900080		SN3_02900080
SN3_00800070		SN3_00800070
SN3_00301310		SN3_00301310
SN3_00100650		SN3_00100650
SN3_02100440		SN3_02100440
SN3_02600450		SN3_02600450
SN3_01200735		SN3_01200735
SN3_03000190		SN3_03000190
SN3_00201635		SN3_00201635
SN3_00600445		SN3_00600445
SN3_02800260		SN3_02800260
SN3_00101600		SN3_00101600
SN3_00200480		SN3_00200480
SN3_00202555		SN3_00202555
SN3_00700180		SN3_00700180
SN3_01000980		SN3_01000980
SN3_02200215		SN3_02200215
SN3_02700325		SN3_02700325
SN3_03100145		SN3_03100145
SN3_03600150		SN3_03600150
SN3_00300310		SN3_00300310
SN3_01100860		SN3_01100860
SN3_02200665		SN3_02200665
SN3_03600095		SN3_03600095
SN3_02400250		SN3_02400250
SN3_00101710		SN3_00101710
SN3_00200840		SN3_00200840
SN3_02900095		SN3_02900095
SN3_00102535		SN3_00102535
SN3_01000955		SN3_01000955
SN3_01700345		SN3_01700345
SN3_01600115		SN3_01600115
SN3_04900020		SN3_04900020
SN3_02100035		SN3_02100035
SN3_00202170		SN3_00202170
SN3_00800185		SN3_00800185
SN3_01500525		SN3_01500525
SN3_00700715		SN3_00700715
SN3_00800670		SN3_00800670
SN3_01200880		SN3_01200880
SN3_01600370		SN3_01600370
SN3_01600420		SN3_01600420
SN3_02100245		SN3_02100245
SN3_03100175		SN3_03100175
SN3_01400680		SN3_01400680
SN3_03700140		SN3_03700140
SN3_01200710		SN3_01200710
SN3_02500015		SN3_02500015
SN3_03200050		SN3_03200050
SN3_03800190		SN3_03800190
SN3_01800295		SN3_01800295
SN3_01900450		SN3_01900450
SN3_00501400		SN3_00501400
SN3_00400290		SN3_00400290
SN3_00101590		SN3_00101590
SN3_00600905		SN3_00600905
SN3_02400025		SN3_02400025
SN3_01100185		SN3_01100185
SN3_02200595		SN3_02200595
SN3_01300450		SN3_01300450
SN3_01700405		SN3_01700405
SN3_01300890		SN3_01300890
SN3_03300225		SN3_03300225
SN3_00900965		SN3_00900965
SN3_00101635		SN3_00101635
SN3_00201620		SN3_00201620
SN3_01300775		SN3_01300775
SN3_00501050		SN3_00501050
SN3_02900155		SN3_02900155
SN3_00600480		SN3_00600480
SN3_01400030		SN3_01400030
SN3_02500385		SN3_02500385
SN3_03400065		SN3_03400065
SN3_04100035		SN3_04100035
SN3_00101905		SN3_00101905
SN3_00600195		SN3_00600195
SN3_02100530		SN3_02100530
SN3_02700100		SN3_02700100
SN3_01100855		SN3_01100855
SN3_00501080		SN3_00501080
SN3_01300170		SN3_01300170
SN3_04500055		SN3_04500055
SN3_00201405		SN3_00201405
SN3_01300100		SN3_01300100
SN3_04300085		SN3_04300085
SN3_03800100		SN3_03800100
SN3_00102825		SN3_00102825
SN3_02400580		SN3_02400580
SN3_01200610		SN3_01200610
SN3_01000285		SN3_01000285
SN3_02400260		SN3_02400260
SN3_00102285		SN3_00102285
SN3_03600200		SN3_03600200
SN3_02500645		SN3_02500645
SN3_00800290		SN3_00800290
SN3_01100600		SN3_01100600
SN3_02300285		SN3_02300285
SN3_02400585		SN3_02400585
SN3_01200235		SN3_01200235
SN3_01800375		SN3_01800375
SN3_00101390		SN3_00101390
SN3_00200755		SN3_00200755
SN3_01300490		SN3_01300490
SN3_01800275		SN3_01800275
SN3_01900490		SN3_01900490
SN3_04400045		SN3_04400045
SN3_04400120		SN3_04400120
SN3_00801035		SN3_00801035
SN3_01500900		SN3_01500900
SN3_03600180		SN3_03600180
SN3_03800015		SN3_03800015
SN3_00501140		SN3_00501140
SN3_00102670		SN3_00102670
SN3_00700935		SN3_00700935
SN3_01100280		SN3_01100280
SN3_00201745		SN3_00201745
SN3_01700455		SN3_01700455
SN3_01500765		SN3_01500765
SN3_02200250		SN3_02200250
SN3_02800280		SN3_02800280
SN3_00201235		SN3_00201235
SN3_00202395		SN3_00202395
SN3_00301660		SN3_00301660
SN3_00401440		SN3_00401440
SN3_01200505		SN3_01200505
SN3_00103580		SN3_00103580
SN3_02000230		SN3_02000230
SN3_03300005		SN3_03300005
SN3_00103110		SN3_00103110
SN3_02500120		SN3_02500120
SN3_00102065		SN3_00102065
SN3_01500030		SN3_01500030
SN3_04000030		SN3_04000030
SN3_01300405		SN3_01300405
SN3_00800445		SN3_00800445
SN3_03200295		SN3_03200295
SN3_02300105		SN3_02300105
SN3_01800170		SN3_01800170
SN3_00100035		SN3_00100035
SN3_00700845		SN3_00700845
SN3_00200040		SN3_00200040
SN3_01000330		SN3_01000330
SN3_00201050		SN3_00201050
SN3_01600090		SN3_01600090
SN3_01300110		SN3_01300110
SN3_00600180		SN3_00600180
SN3_04300015		SN3_04300015
SN3_01600045		SN3_01600045
SN3_00900345		SN3_00900345
SN3_00800860		SN3_00800860
SN3_01000135		SN3_01000135
SN3_01200330		SN3_01200330
SN3_00301375		SN3_00301375
SN3_01100120		SN3_01100120
SN3_00800230		SN3_00800230
SN3_02400445		SN3_02400445
SN3_00301785		SN3_00301785
SN3_02100160		SN3_02100160
SN3_04700050		SN3_04700050
SN3_00202390		SN3_00202390
SN3_02700365		SN3_02700365
SN3_01200240		SN3_01200240
SN3_02200520		SN3_02200520
SN3_01300880		SN3_01300880
SN3_00800915		SN3_00800915
SN3_02400185		SN3_02400185
SN3_00600110		SN3_00600110
SN3_00400695		SN3_00400695
SN3_01300865		SN3_01300865
SN3_05100010		SN3_05100010
SN3_03100270		SN3_03100270
SN3_04700030		SN3_04700030
SN3_01400820		SN3_01400820
SN3_00100030		SN3_00100030
SN3_00300325		SN3_00300325
SN3_00600985		SN3_00600985
SN3_00800395		SN3_00800395
SN3_01300045		SN3_01300045
SN3_01800560		SN3_01800560
SN3_01800770		SN3_01800770
SN3_01900530		SN3_01900530
SN3_02300405		SN3_02300405
SN3_02100385		SN3_02100385
SN3_01200640		SN3_01200640
SN3_02000130		SN3_02000130
SN3_00202025		SN3_00202025
SN3_00101110		SN3_00101110
SN3_01600615		SN3_01600615
SN3_01400065		SN3_01400065
SN3_01700230		SN3_01700230
SN3_00400885		SN3_00400885
SN3_00101475		SN3_00101475
SN3_00301395		SN3_00301395
SN3_00101545		SN3_00101545
SN3_00700120		SN3_00700120
SN3_02000140		SN3_02000140
SN3_00200695		SN3_00200695
SN3_00800895		SN3_00800895
SN3_01400375		SN3_01400375
SN3_00200580		SN3_00200580
SN3_00900950		SN3_00900950
SN3_02300555		SN3_02300555
SN3_01100585		SN3_01100585
SN3_04000065		SN3_04000065
SN3_02800155		SN3_02800155
SN3_00500100		SN3_00500100
SN3_00600875		SN3_00600875
SN3_02100330		SN3_02100330
SN3_02200290		SN3_02200290
SN3_00700810		SN3_00700810
SN3_01200135		SN3_01200135
SN3_01200260		SN3_01200260
SN3_02300340		SN3_02300340
SN3_00500830		SN3_00500830
SN3_00600380		SN3_00600380
SN3_00801020		SN3_00801020
SN3_00800285		SN3_00800285
SN3_01300015		SN3_01300015
SN3_01800680		SN3_01800680
SN3_00100615		SN3_00100615
SN3_00700795		SN3_00700795
SN3_01900180		SN3_01900180
SN3_00101610		SN3_00101610
SN3_00300165		SN3_00300165
SN3_02300160		SN3_02300160
SN3_00102455		SN3_00102455
SN3_02500450		SN3_02500450
SN3_01400225		SN3_01400225
SN3_00101260		SN3_00101260
SN3_00102955		SN3_00102955
SN3_00202710		SN3_00202710
SN3_00701210		SN3_00701210
SN3_01700195		SN3_01700195
SN3_01000935		SN3_01000935
SN3_01100610		SN3_01100610
SN3_01800670		SN3_01800670
SN3_00500030		SN3_00500030
SN3_00300295		SN3_00300295
SN3_02500500		SN3_02500500
SN3_00201525		SN3_00201525
SN3_00301355		SN3_00301355
SN3_01100460		SN3_01100460
SN3_01700250		SN3_01700250
SN3_00601230		SN3_00601230
SN3_01800430		SN3_01800430
SN3_02300370		SN3_02300370
SN3_00103160		SN3_00103160
SN3_01900310		SN3_01900310
SN3_00200150		SN3_00200150
SN3_02500160		SN3_02500160
SN3_00101305		SN3_00101305
SN3_00401265		SN3_00401265
SN3_01600275		SN3_01600275
SN3_02100105		SN3_02100105
SN3_02700245		SN3_02700245
SN3_03000085		SN3_03000085
SN3_00900515		SN3_00900515
SN3_01000510		SN3_01000510
SN3_01100390		SN3_01100390
SN3_03900100		SN3_03900100
SN3_01300625		SN3_01300625
SN3_00400960		SN3_00400960
SN3_00501325		SN3_00501325
SN3_00401155		SN3_00401155
SN3_00700660		SN3_00700660
SN3_01400405		SN3_01400405
SN3_01400425		SN3_01400425
SN3_01500135		SN3_01500135
SN3_02000055		SN3_02000055
SN3_02200095		SN3_02200095
SN3_03900105		SN3_03900105
SN3_01500290		SN3_01500290
SN3_03400110		SN3_03400110
SN3_04900055		SN3_04900055
SN3_00202635		SN3_00202635
SN3_00900880		SN3_00900880
SN3_01400725		SN3_01400725
SN3_01500725		SN3_01500725
SN3_01900185		SN3_01900185
SN3_03300270		SN3_03300270
SN3_01800135		SN3_01800135
SN3_02300255		SN3_02300255
SN3_00201395		SN3_00201395
SN3_00501060		SN3_00501060
SN3_00202070		SN3_00202070
SN3_00401330		SN3_00401330
SN3_02900015		SN3_02900015
SN3_00202200		SN3_00202200
SN3_02100040		SN3_02100040
SN3_01500885		SN3_01500885
SN3_01900685		SN3_01900685
SN3_00600870		SN3_00600870
SN3_00202185		SN3_00202185
SN3_03200195		SN3_03200195
SN3_01300870		SN3_01300870
SN3_00500020		SN3_00500020
SN3_01200190		SN3_01200190
SN3_01100130		SN3_01100130
SN3_00600075		SN3_00600075
SN3_00102265		SN3_00102265
SN3_00200325		SN3_00200325
SN3_02200535		SN3_02200535
SN3_03800105		SN3_03800105
SN3_00700085		SN3_00700085
SN3_00800505		SN3_00800505
SN3_02100695		SN3_02100695
SN3_03000130		SN3_03000130
SN3_02600160		SN3_02600160
SN3_03600120		SN3_03600120
SN3_02700275		SN3_02700275
SN3_01400090		SN3_01400090
SN3_00102220		SN3_00102220
SN3_01200175		SN3_01200175
SN3_01800235		SN3_01800235
SN3_02900345		SN3_02900345
SN3_01400695		SN3_01400695
SN3_02300620		SN3_02300620
SN3_01900170		SN3_01900170
SN3_03700135		SN3_03700135
SN3_04200020		SN3_04200020
SN3_00900500		SN3_00900500
SN3_01600330		SN3_01600330
SN3_01400235		SN3_01400235
SN3_00801170		SN3_00801170
SN3_01000970		SN3_01000970
SN3_01700165		SN3_01700165
SN3_02200485		SN3_02200485
SN3_04000015		SN3_04000015
SN3_02000255		SN3_02000255
SN3_00500410		SN3_00500410
SN3_04200085		SN3_04200085
SN3_00102565		SN3_00102565
SN3_00701105		SN3_00701105
SN3_00501015		SN3_00501015
SN3_00701215		SN3_00701215
SN3_01300445		SN3_01300445
SN3_00202010		SN3_00202010
SN3_02000160		SN3_02000160
SN3_02100565		SN3_02100565
SN3_00900195		SN3_00900195
SN3_00401305		SN3_00401305
SN3_02200510		SN3_02200510
SN3_00201110		SN3_00201110
SN3_01600030		SN3_01600030
SN3_00801080		SN3_00801080
SN3_00501100		SN3_00501100
SN3_00103250		SN3_00103250
SN3_01600405		SN3_01600405
SN3_02600270		SN3_02600270
SN3_02900105		SN3_02900105
SN3_00401365		SN3_00401365
SN3_01900135		SN3_01900135
SN3_04300120		SN3_04300120
SN3_01900405		SN3_01900405
SN3_02300380		SN3_02300380
SN3_02700270		SN3_02700270
SN3_03600140		SN3_03600140
SN3_03600125		SN3_03600125
SN3_00300120		SN3_00300120
SN3_03100340		SN3_03100340
SN3_01600605		SN3_01600605
SN3_02100030		SN3_02100030
SN3_00400795		SN3_00400795
SN3_02600500		SN3_02600500
SN3_01400675		SN3_01400675
SN3_01900190		SN3_01900190
SN3_01600165		SN3_01600165
SN3_00500845		SN3_00500845
SN3_01900430		SN3_01900430
SN3_02800235		SN3_02800235
SN3_00300675		SN3_00300675
SN3_01500795		SN3_01500795
SN3_03200220		SN3_03200220
SN3_00100025		SN3_00100025
SN3_00400825		SN3_00400825
SN3_00200395		SN3_00200395
SN3_02000395		SN3_02000395
SN3_00700800		SN3_00700800
SN3_08000005		SN3_08000005
SN3_01500200		SN3_01500200
SN3_00202165		SN3_00202165
SN3_00103380		SN3_00103380
SN3_02200360		SN3_02200360
SN3_03700090		SN3_03700090
SN3_02600030		SN3_02600030
SN3_02900170		SN3_02900170
SN3_04500030		SN3_04500030
SN3_02500445		SN3_02500445
SN3_00300480		SN3_00300480
SN3_00800375		SN3_00800375
SN3_00800600		SN3_00800600
SN3_00100890		SN3_00100890
SN3_00202215		SN3_00202215
SN3_02000170		SN3_02000170
SN3_00202725		SN3_00202725
SN3_04100095		SN3_04100095
SN3_03200240		SN3_03200240
SN3_00400315		SN3_00400315
SN3_01200355		SN3_01200355
SN3_02300220		SN3_02300220
SN3_00901080		SN3_00901080
SN3_00701150		SN3_00701150
SN3_01300180		SN3_01300180
SN3_02800150		SN3_02800150
SN3_00102660		SN3_00102660
SN3_00900220		SN3_00900220
SN3_00800920		SN3_00800920
SN3_00400625		SN3_00400625
SN3_01200005		SN3_01200005
SN3_03500040		SN3_03500040
SN3_02700070		SN3_02700070
SN3_01000250		SN3_01000250
SN3_01300770		SN3_01300770
SN3_00701180		SN3_00701180
SN3_00501070		SN3_00501070
SN3_00100430		SN3_00100430
SN3_00101450		SN3_00101450
SN3_00600050		SN3_00600050
SN3_01200430		SN3_01200430
SN3_00200690		SN3_00200690
SN3_00300680		SN3_00300680
SN3_01900285		SN3_01900285
SN3_00501020		SN3_00501020
SN3_00800575		SN3_00800575
SN3_02700395		SN3_02700395
		SN3_00800910
		SN3_01000090
		SN3_02700310
		SN3_01300470
		SN3_01300715
		SN3_03300120
		SN3_00400180
		SN3_00101125
		SN3_00600265
		SN3_00102330
		SN3_00201225
		SN3_01500840
		SN3_02600280
		SN3_03000010
		SN3_00400020
		SN3_01200070
		SN3_01200305
		SN3_02200585
		SN3_00103590
		SN3_00200400
		SN3_01300620
		SN3_00103550
		SN3_02200515
		SN3_02800380
		SN3_03800005
		SN3_00102315
		SN3_00101440
		SN3_01800630
		SN3_00100425
		SN3_00200730
		SN3_00700695
		SN3_00100315
		SN3_00900275
		SN3_03300200
		SN3_00101770
		SN3_00201135
		SN3_00500575
		SN3_00600345
		SN3_00600895
		SN3_00701260
		SN3_00900030
		SN3_01200490
		SN3_02400530
		SN3_02500155
		SN3_08400005
		SN3_04500070
		SN3_00100895
		SN3_01200015
		SN3_02100610
		SN3_01000435
		SN3_03600115
		SN3_00301650
		SN3_02800465
		SN3_01600595
		SN3_01400740
		SN3_02900385
		SN3_00900915
		SN3_02200430
		SN3_00301690
		SN3_02800440
		SN3_02100515
		SN3_00100955
		SN3_00400045
		SN3_01400265
		SN3_00300090
		SN3_00600810
		SN3_00501245
		SN3_01000780
		SN3_00700860
		SN3_03300190
		SN3_00501475
		SN3_00100490
		SN3_02000080
		SN3_00600535
		SN3_02100210
		SN3_04000240
		SN3_01400215
		SN3_00201665
		SN3_01600195
		SN3_02500565
		SN3_01100620
		SN3_01500615
		SN3_00700820
		SN3_00600555
		SN3_01700495
		SN3_00103545
		SN3_00300955
		SN3_00901040
		SN3_00500305
		SN3_03000315
		SN3_00701020
		SN3_00401225
		SN3_02300325
		SN3_01500535
		SN3_01100520
		SN3_01100730
		SN3_02400240
		SN3_00200955
		SN3_00600090
		SN3_01300380
		SN3_00200735
		SN3_00300085
		SN3_01001015
		SN3_00500920
		SN3_00900485
		SN3_02200110
		SN3_02100220
		SN3_02600530
		SN3_00500385
		SN3_01100385
		SN3_00300645
		SN3_00201400
		SN3_00600030
		SN3_00301735
		SN3_00200405
		SN3_00301515
		SN3_00501375
		SN3_00900755
		SN3_01100755
		SN3_01900250
		SN3_01900295
		SN3_00100195
		SN3_00200625
		SN3_00401360
		SN3_00900525
		SN3_00301285
		SN3_00100695
		SN3_02400190
		SN3_03400080
		SN3_01100050
		SN3_01500455
		SN3_01300400
		SN3_00601120
		SN3_00500545
		SN3_01300095
		SN3_00500585
		SN3_00101415
		SN3_03700070
		SN3_00200115
		SN3_00400570
		SN3_01100640
		SN3_00900335
		SN3_02700215
		SN3_03700040
		SN3_04800025
		SN3_00102830
		SN3_00200195
		SN3_00201925
		SN3_02900300
		SN3_04000125
		SN3_00300145
		SN3_01300155
		SN3_01500555
		SN3_02400175
		SN3_00501460
		SN3_02400450
		SN3_03700050
		SN3_00701110
		SN3_01600055
		SN3_00101540
		SN3_00102445
		SN3_00200240
		SN3_00202295
		SN3_00800805
		SN3_02400380
		SN3_01900580
		SN3_02200220
		SN3_01100875
		SN3_00800900
		SN3_02000390
		SN3_00300575
		SN3_00300075
		SN3_00401180
		SN3_02100280
		SN3_00500570
		SN3_02500150
		SN3_00401020
		SN3_02100295
		SN3_03100185
		SN3_01000810
		SN3_01700320
		SN3_00500905
		SN3_00103230
		SN3_03000240
		SN3_01600245
		SN3_00501210
		SN3_06000025
		SN3_01100570
		SN3_02600215
		SN3_01600170
		SN3_00201425
		SN3_03600205
		SN3_00800510
		SN3_00700635
		SN3_01600720
		SN3_02600010
		SN3_03700100
		SN3_03200210
		SN3_00201340
		SN3_00600610
		SN3_00200430
		SN3_01900340
		SN3_00200915
		SN3_00101275
		SN3_00401625
		SN3_01100595
		SN3_01900320
		SN3_03600235
		SN3_02200130
		SN3_01400385
		SN3_01000130
		SN3_01001010
		SN3_01900195
		SN3_04300060
		SN3_00101620
		SN3_00200760
		SN3_02800405
		SN3_01300075
		SN3_01000775
		SN3_00600165
		SN3_01700515
		SN3_01300390
		SN3_00101575
		SN3_01600465
		SN3_04300095
		SN3_02000305
		SN3_01500405
		SN3_00900890
		SN3_02700130
		SN3_01200875
		SN3_00400935
		SN3_02600315
		SN3_00400280
		SN3_00300490
		SN3_03300040
		SN3_01400155
		SN3_01100480
		SN3_00100990
		SN3_00301430
		SN3_01500715
		SN3_00600440
		SN3_00100600
		SN3_00500420
		SN3_00500650
		SN3_04000170
		SN3_00103465
		SN3_02300110
		SN3_01400130
		SN3_02800300
		SN3_00401075
		SN3_04500090
		SN3_00300900
		SN3_01500775
		SN3_00501465
		SN3_00800585
		SN3_01000505
		SN3_01200385
		SN3_01300140
		SN3_01300500
		SN3_01400510
		SN3_01500890
		SN3_01900595
		SN3_00800175
		SN3_01600130
		SN3_01000870
		SN3_00100590
		SN3_00101820
		SN3_00200375
		SN3_00400165
		SN3_00600735
		SN3_01000665
		SN3_01300440
		SN3_01600410
		SN3_00301095
		SN3_00200660
		SN3_04000035
		SN3_00900410
		SN3_01700120
		SN3_02200310
		SN3_03100080
		SN3_03500205
		SN3_01001035
		SN3_01900070
		SN3_00801065
		SN3_02500625
		SN3_02400130
		SN3_02700135
		SN3_01400535
		SN3_01100565
		SN3_01500545
		SN3_01000410
		SN3_00100450
		SN3_00401470
		SN3_02300560
		SN3_01700490
		SN3_01500500
		SN3_00800220
		SN3_00900510
		SN3_00400560
		SN3_00100270
		SN3_00301500
		SN3_00300530
		SN3_00900340
		SN3_01000405
		SN3_01100420
		SN3_01000425
		SN3_00500610
		SN3_01600160
		SN3_03500100
		SN3_02200070
		SN3_01000675
		SN3_00700590
		SN3_00400740
		SN3_00200020
		SN3_00700265
		SN3_01500845
		SN3_00100485
		SN3_01700605
		SN3_00701320
		SN3_00800435
		SN3_00202705
		SN3_00400615
		SN3_00401140
		SN3_01700560
		SN3_03100010
		SN3_00700835
		SN3_01200415
		SN3_01300860
		SN3_02500480
		SN3_01000575
		SN3_00501085
		SN3_04800060
		SN3_00500050
		SN3_00601220
		SN3_01200800
		SN3_02000425
		SN3_03300185
		SN3_00202385
		SN3_00202535
		SN3_00501115
		SN3_02700090
		SN3_01200665
		SN3_04100050
		SN3_00101565
		SN3_01200510
		SN3_01300835
		SN3_02100620
		SN3_01600635
		SN3_02400180
		SN3_00701160
		SN3_00700485
		SN3_00200450
		SN3_00800110
		SN3_01000340
		SN3_01000660
		SN3_01300725
		SN3_01000600
		SN3_00401535
		SN3_01100715
		SN3_01100320
		SN3_00500795
		SN3_04700025
		SN3_00800830
		SN3_01200890
		SN3_01900730
		SN3_01900650
		SN3_02600050
		SN3_00103415
		SN3_00800845
		SN3_02800240
		SN3_00200295
		SN3_02600430
		SN3_00300580
		SN3_01400825
		SN3_02600145
		SN3_00100190
		SN3_00202465
		SN3_00401495
		SN3_00600750
		SN3_00800970
		SN3_00600775
		SN3_00102355
		SN3_00401475
		SN3_03200275
		SN3_00201180
		SN3_03000050
		SN3_00700255
		SN3_02200530
		SN3_00700850
		SN3_00301330
		SN3_00102920
		SN3_00501380
		SN3_00800425
		SN3_02500310
		SN3_00101495
		SN3_00201555
		SN3_02500055
		SN3_01500235
		SN3_00600010
		SN3_00801040
		SN3_00400785
		SN3_04000160
		SN3_01800300
		SN3_01500690
		SN3_00800060
		SN3_00202820
		SN3_02400210
		SN3_02800190
		SN3_01200290
		SN3_01900125
		SN3_03300255
		SN3_00102735
		SN3_00501110
		SN3_00301620
		SN3_01200315
		SN3_00103285
		SN3_00400775
		SN3_00401205
		SN3_00401095
		SN3_00201285
		SN3_00100060
		SN3_00601150
		SN3_00100390
		SN3_00500035
		SN3_00100180
		SN3_00500210
		SN3_02600110
		SN3_00900635
		SN3_00202190
		SN3_03100205
		SN3_03200115
		SN3_03200230
		SN3_01800435
		SN3_01000735
		SN3_00103470
		SN3_00200710
		SN3_01600280
		SN3_03000030
		SN3_01100055
		SN3_02300390
		SN3_00100005
		SN3_01900710
		SN3_00100995
		SN3_02500070
		SN3_00400150
		SN3_02000045
		SN3_02500555
		SN3_00800565
		SN3_01400125
		SN3_01600135
		SN3_00200925
		SN3_00900555
		SN3_01300830
		SN3_01700425
		SN3_01800245
		SN3_02600525
		SN3_03100255
		SN3_00501310
		SN3_01500730
		SN3_01600095
		SN3_02200080
		SN3_00201935
		SN3_00102425
		SN3_01700595
		SN3_00202415
		SN3_01400330
		SN3_00200670
		SN3_00102945
		SN3_02800255
		SN3_02000435
		SN3_03000300
		SN3_01800745
		SN3_00300465
		SN3_01100230
		SN3_02800035
		SN3_02600420
		SN3_01000345
		SN3_00201015
		SN3_03900075
		SN3_01400210
		SN3_01100760
		SN3_02600510
		SN3_03600045
		SN3_00600060
		SN3_00801005
		SN3_02500360
		SN3_02300575
		SN3_00100985
		SN3_00500605
		SN3_00701045
		SN3_01100210
		SN3_02400565
		SN3_00102280
		SN3_02500010
		SN3_00900265
		SN3_00100210
		SN3_02100050
		SN3_04400110
		SN3_00600435
		SN3_04300030
		SN3_00100910
		SN3_00800065
		SN3_03800145
		SN3_02400495
		SN3_01100575
		SN3_01200790
		SN3_00100360
		SN3_00400440
		SN3_00900985
		SN3_01900155
		SN3_00103150
		SN3_00900050
		SN3_02900340
		SN3_00700010
		SN3_01000005
		SN3_01000830
		SN3_02300240
		SN3_03800010
		SN3_01200320
		SN3_01700475
		SN3_01000800
		SN3_00300715
		SN3_00500440
		SN3_01400760
		SN3_01400790
		SN3_00401385
		SN3_01300905
		SN3_00202210
		SN3_00600190
		SN3_02900400
		SN3_01900075
		SN3_01900130
		SN3_02400535
		SN3_03000285
		SN3_00201565
		SN3_00400835
		SN3_00200385
		SN3_00800080
		SN3_02600335
		SN3_02000455
		SN3_00100900
		SN3_00700250
		SN3_00103525
		SN3_02000585
		SN3_00100385
		SN3_01300780
		SN3_02600060
		SN3_00200615
		SN3_00301250
		SN3_00801015
		SN3_00600315
		SN3_01000805
		SN3_00501415
		SN3_01300465
		SN3_02300100
		SN3_03300250
		SN3_02000375
		SN3_00200190
		SN3_00900775
		SN3_01900380
		SN3_00700270
		SN3_02300595
		SN3_03100120
		SN3_01800445
		SN3_00600680
		SN3_00800125
		SN3_01400710
		SN3_02900075
		SN3_03900125
		SN3_00101525
		SN3_00300015
		SN3_00102760
		SN3_00501370
		SN3_00800665
		SN3_04100165
		SN3_01200765
		SN3_00201545
		SN3_00500185
		SN3_01200335
		SN3_01200535
		SN3_02600175
		SN3_01800665
		SN3_00400940
		SN3_02600435
		SN3_01800230
		SN3_01700065
		SN3_01100170
		SN3_01400575
		SN3_03300165
		SN3_01100190
		SN3_01500830
		SN3_00200860
		SN3_00101245
		SN3_00600255
		SN3_02400060
		SN3_00401120
		SN3_01200755
		SN3_01800425
		SN3_01100545
		SN3_00102560
		SN3_00600340
		SN3_01000095
		SN3_00701325
		SN3_00400090
		SN3_00401420
		SN3_00801155
		SN3_03700085
		SN3_00501330
		SN3_00900920
		SN3_01300105
		SN3_01800195
		SN3_04900010
		SN3_02500180
		SN3_01100590
		SN3_00101915
		SN3_00201865
		SN3_01100680
		SN3_02400485
		SN3_02100585
		SN3_00501030
		SN3_01900020
		SN3_00400070
		SN3_00300980
		SN3_01300125
		SN3_04800040
		SN3_00101350
		SN3_01100370
		SN3_00200300
		SN3_01400300
		SN3_01300700
		SN3_00400010
		SN3_01000655
		SN3_01400585
		SN3_00100960
		SN3_02000325
		SN3_01900770
		SN3_00102725
		SN3_02100090
		SN3_00401545
		SN3_02000310
		SN3_03300010
		SN3_00301235
		SN3_04100080
		SN3_01300145
		SN3_00300495
		SN3_02700050
		SN3_00103520
		SN3_00700415
		SN3_01700085
		SN3_01700375
		SN3_02300005
		SN3_00700805
		SN3_00700190
		SN3_02300315
		SN3_03000155
		SN3_00101580
		SN3_02800220
		SN3_02600100
		SN3_00301420
		SN3_00500670
		SN3_00700295
		SN3_03800140
		SN3_03900090
		SN3_00301530
		SN3_00500131
		SN3_04300170
		SN3_00201465
		SN3_00300555
		SN3_02700140
		SN3_03300110
		SN3_02600220
		SN3_01000635
		SN3_00102025
		SN3_00500800
		SN3_02300455
		SN3_01200120
		SN3_00103125
		SN3_00800140
		SN3_01400345
		SN3_00200745
		SN3_01000245
		SN3_01001005
		SN3_03400060
		SN3_00600355
		SN3_00900420
		SN3_00900040
		SN3_02000165
		SN3_00103050
		SN3_01400165
		SN3_01500515
		SN3_00200515
		SN3_00500680
		SN3_01900735
		SN3_03100100
		SN3_00400855
		SN3_00400955
		SN3_00301075
		SN3_02300085
		SN3_02800340
		SN3_03100015
		SN3_00800795
		SN3_01800335
		SN3_00202680
		SN3_03700080
		SN3_00100130
		SN3_00200770
		SN3_00801050
		SN3_00201375
		SN3_01400685
		SN3_02000320
		SN3_00900700
		SN3_00101190
		SN3_00800215
		SN3_01700575
		SN3_03900160
		SN3_03000080
		SN3_03000180
		SN3_01500655
		SN3_01200740
		SN3_00501095
		SN3_03200035
		SN3_00201485
		SN3_00202755
		SN3_02300320
		SN3_01000630
		SN3_00300095
		SN3_00701365
		SN3_00200590
		SN3_00400095
		SN3_01700400
		SN3_00500040
		SN3_03900130
		SN3_00401335
		SN3_00100290
		SN3_01700625
		SN3_03100180
		SN3_02600170
		SN3_03000270
		SN3_00300230
		SN3_00401270
		SN3_00600995
		SN3_00700405
		SN3_01300595
		SN3_01900515
		SN3_00300810
		SN3_01400110
		SN3_00301020
		SN3_02800515
		SN3_00600530
		SN3_02100490
		SN3_01800650
		SN3_01400465
		SN3_00301260
		SN3_00600690
		SN3_00601095
		SN3_02900110
		SN3_00300025
		SN3_00100160
		SN3_01600650
		SN3_01000175
		SN3_02600130
		SN3_03700200
		SN3_03900010
		SN3_00800690
		SN3_01200910
		SN3_04200045
		SN3_00201660
		SN3_03300235
		SN3_00101320
		SN3_00300875
		SN3_01400785
		SN3_02700295
		SN3_01500530
		SN3_00200090
		SN3_01800080
		SN3_00100935
		SN3_01500790
		SN3_00600260
		SN3_00300670
		SN3_00301805
		SN3_00600245
		SN3_00401580
		SN3_02300530
		SN3_00900470
		SN3_01400780
		SN3_00700395
		SN3_00102410
		SN3_01600060
		SN3_00102480
		SN3_00701115
		SN3_00200980
		SN3_02000515
		SN3_00102715
		SN3_02100485
		SN3_04300065
		SN3_01400055
		SN3_00700645
		SN3_00600105
		SN3_00103540
		SN3_00100775
		SN3_00501215
		SN3_04100040
		SN3_00202495
		SN3_00301665
		SN3_02800415
		SN3_03300070
		SN3_01600425
		SN3_00700215
		SN3_03600135
		SN3_03400130
		SN3_00300125
		SN3_00500490
		SN3_00301580
		SN3_00102060
		SN3_00500635
		SN3_02700240
		SN3_01900210
		SN3_03100295
		SN3_03300035
		SN3_01900720
		SN3_00400200
		SN3_01700210
		SN3_03200270
		SN3_02100080
		SN3_02000005
		SN3_03200150
		SN3_00100795
		SN3_01600360
		SN3_00400865
		SN3_02400215
		SN3_00200825
		SN3_00701000
		SN3_02800355
		SN3_00201060
		SN3_00901045
		SN3_00102685
		SN3_00300730
		SN3_00301780
		SN3_02000095
		SN3_00101765
		SN3_00300350
		SN3_00103010
		SN3_03000090
		SN3_03000255
		SN3_00700765
		SN3_00102020
		SN3_01600185
		SN3_00700700
		SN3_00401195
		SN3_03500200
		SN3_00600670
		SN3_03600155
		SN3_00900610
		SN3_00501005
		SN3_00501345
		SN3_02200325
		SN3_00101555
		SN3_00103575
		SN3_02500080
		SN3_00200495
		SN3_01900525
		SN3_02800425
		SN3_00600525
		SN3_00501240
		SN3_01300335
		SN3_02100480
		SN3_01600395
		SN3_01800070
		SN3_00300515
		SN3_02200105
		SN3_00300510
		SN3_00200510
		SN3_02100580
		SN3_02700400
		SN3_02600140
		SN3_00400890
		SN3_00700890
		SN3_02100195
		SN3_02300570
		SN3_02900135
		SN3_00201360
		SN3_03600035
		SN3_02400265
		SN3_00103595
		SN3_00201630
		SN3_01500805
		SN3_00500520
		SN3_01400835
		SN3_04200040
		SN3_02500230
		SN3_01100245
		SN3_02200170
		SN3_00200360
		SN3_00500455
		SN3_01000065
		SN3_02600225
		SN3_00202260
		SN3_00601100
		SN3_02100285
		SN3_04700070
		SN3_00200155
		SN3_00201950
		SN3_00300890
		SN3_00300270
		SN3_00301575
		SN3_00103080
		SN3_01200840
		SN3_02800055
		SN3_01900750
		SN3_03900175
		SN3_00100050
		SN3_00200845
		SN3_01500695
		SN3_03300135
		SN3_02100010
		SN3_00202425
		SN3_02600025
		SN3_03100285
		SN3_01600675
		SN3_01300675
		SN3_02200245
		SN3_02200315
		SN3_00201970
		SN3_00501275
		SN3_01900220
		SN3_02900190
		SN3_00400395
		SN3_03100200
		SN3_03800180
		SN3_01100305
		SN3_01400610
		SN3_00400815
		SN3_01700565
		SN3_02700190
		SN3_01000420
		SN3_01700080
		SN3_02800370
		SN3_00800180
		SN3_00202135
		SN3_02800330
		SN3_03300195
		SN3_00301555
		SN3_01500675
		SN3_01800785
		SN3_01500400
		SN3_00200015
		SN3_00101785
		SN3_00102710
		SN3_00202405
		SN3_00500725
		SN3_01200590
		SN3_01300755
		SN3_01800685
		SN3_02300200
		SN3_00200185
		SN3_01900670
		SN3_02100370
		SN3_02200400
		SN3_02900255
		SN3_03400010
		SN3_03700055
		SN3_00202460
		SN3_00501255
		SN3_03100160
		SN3_00201965
		SN3_04000055
		SN3_02000405
		SN3_00103325
		SN3_00600215
		SN3_02600135
		SN3_01000755
		SN3_01900570
		SN3_02400355
		SN3_01100200
		SN3_02900365
		SN3_04200050
		SN3_01700440
		SN3_00700440
		SN3_00900850
		SN3_01500650
		SN3_00200365
		SN3_00202730
		SN3_02600495
		SN3_00102255
		SN3_00300830
		SN3_01400320
		SN3_02500520
		SN3_00101285
		SN3_00102125
		SN3_00200470
		SN3_01100830
		SN3_00301760
		SN3_01800520
		SN3_01900055
		SN3_02600475
		SN3_00601225
		SN3_02100640
		SN3_00201880
		SN3_00300560
		SN3_00700310
		SN3_02800475
		SN3_00103165
		SN3_01000440
		SN3_00103290
		SN3_00401065
		SN3_01100220
		SN3_01100405
		SN3_00600950
		SN3_01100450
[truncated: 764 more rows]

## Sheet: padj<0.05 APA gene properties
Gene ID	source_id	Organism	Product Description	Gene Type	Input ID
SN3_00100025	SN3_00100025-mRNA-1	S. neurona SN3	major facilitator family protein	protein coding	SN3_00100025
SN3_00100030	SN3_00100030-mRNA-1	S. neurona SN3	gnat family protein	protein coding	SN3_00100030
SN3_00100035	SN3_00100035-mRNA-1	S. neurona SN3	atypical mek-related kinase (incomplete catalytic triad)	protein coding	SN3_00100035
SN3_00100075	SN3_00100075-mRNA-1	S. neurona SN3	conserved hypothetical protein	protein coding	SN3_00100075
SN3_00100080	SN3_00100080-mRNA-1	S. neurona SN3	major facilitator family protein	protein coding	SN3_00100080
SN3_00100105	SN3_00100105-mRNA-1	S. neurona SN3	carrier superfamily protein	protein coding	SN3_00100105
SN3_00100200	SN3_00100200-mRNA-1	S. neurona SN3	hypothetical protein	protein coding	SN3_00100200
SN3_00100265	SN3_00100265-mRNA-1	S. neurona SN3	hypothetical protein	protein coding	SN3_00100265
SN3_00100335	SN3_00100335-mRNA-1	S. neurona SN3	skip snw domain-containing protein	protein coding	SN3_00100335
SN3_00100365	SN3_00100365-mRNA-1	S. neurona SN3	small nuclear ribonucleoprotein f (snrnp-f)	protein coding	SN3_00100365
SN3_00100400	SN3_00100400-mRNA-1	S. neurona SN3	formin frm3	protein coding	SN3_00100400
SN3_00100430	SN3_00100430-mRNA-1	S. neurona SN3	hypothetical protein	protein coding	SN3_00100430
SN3_00100495	SN3_00100495-mRNA-1	S. neurona SN3	hypothetical protein HHA_213040	protein coding	SN3_00100495
SN3_00100500	SN3_00100500-mRNA-1	S. neurona SN3	conserved hypothetical protein	protein coding	SN3_00100500
SN3_00100605	SN3_00100605-mRNA-1	S. neurona SN3	microsomal signal peptidase domain-containing protein	protein coding	SN3_00100605
SN3_00100615	SN3_00100615-mRNA-1	S. neurona SN3	ubiquitin family protein	protein coding	SN3_00100615
SN3_00100650	SN3_00100650-mRNA-1	S. neurona SN3	mitochondrial processing peptidase beta subunit	protein coding	SN3_00100650
SN3_00100675	SN3_00100675-mRNA-1	S. neurona SN3	signal recognition particle domain-containing protein	protein coding	SN3_00100675
SN3_00100700	SN3_00100700-mRNA-1	S. neurona SN3	pyrroline-5-carboxylate reductase	protein coding	SN3_00100700
SN3_00100740	SN3_00100740-mRNA-1	S. neurona SN3	rna binding partial	protein coding	SN3_00100740
SN3_00100780	SN3_00100780-mRNA-1	S. neurona SN3	imp dehydrogenase gmp reductase domain containing protein	protein coding	SN3_00100780
SN3_00100890	SN3_00100890-mRNA-1	S. neurona SN3	transmembrane protein	protein coding	SN3_00100890
SN3_00100920	SN3_00100920-mRNA-1	S. neurona SN3	ap2 domain transcription factor ap2viii-5	protein coding	SN3_00100920
SN3_00100945	SN3_00100945-mRNA-1	S. neurona SN3	60s ribosome subunit biogenesis protein nip7	protein coding	SN3_00100945
SN3_00101025	SN3_00101025-mRNA-1	S. neurona SN3	hypothetical protein	protein coding	SN3_00101025
SN3_00101110	SN3_00101110-mRNA-1	S. neurona SN3	rna-directed dna polymerase	protein coding	SN3_00101110
SN3_00101140	SN3_00101140-mRNA-1	S. neurona SN3	ribosomal protein rpl28	protein coding	SN3_00101140
SN3_00101145	SN3_00101145-mRNA-1	S. neurona SN3	transmembrane protein	protein coding	SN3_00101145
SN3_00101255	SN3_00101255-mRNA-1	S. neurona SN3	ribosomal protein rpl31	protein coding	SN3_00101255
SN3_00101260	SN3_00101260-mRNA-1	S. neurona SN3	40s ribosomal protein sa	protein coding	SN3_00101260
SN3_00101305	SN3_00101305-mRNA-1	S. neurona SN3	transmembrane protein	protein coding	SN3_00101305
SN3_00101375	SN3_00101375-mRNA-1	S. neurona SN3	atp-binding cassette g family transporter partial	protein coding	SN3_00101375
SN3_00101390	SN3_00101390-mRNA-1	S. neurona SN3	heat repeat-containing protein	protein coding	SN3_00101390
SN3_00101425	SN3_00101425-mRNA-1	S. neurona SN3	thioredoxin family trp26 protein	protein coding	SN3_00101425
SN3_00101450	SN3_00101450-mRNA-1	S. neurona SN3	kelch repeat domain containing serine threonine protein phosphatase protein	protein coding	SN3_00101450
SN3_00101470	SN3_00101470-mRNA-1	S. neurona SN3	cyclin dependent kinase binding protein	protein coding	SN3_00101470
SN3_00101475	SN3_00101475-mRNA-1	S. neurona SN3	proteasome subunit beta type	protein coding	SN3_00101475
SN3_00101510	SN3_00101510-mRNA-1	S. neurona SN3	uroporphyrinogen decarboxylase	protein coding	SN3_00101510
SN3_00101520	SN3_00101520-mRNA-1	S. neurona SN3	n-acetyltransferase family protein	protein coding	SN3_00101520
SN3_00101545	SN3_00101545-mRNA-1	S. neurona SN3	tbc domain-containing protein	protein coding	SN3_00101545
SN3_00101590	SN3_00101590-mRNA-1	S. neurona SN3	spry domain-containing protein	protein coding	SN3_00101590
SN3_00101600	SN3_00101600-mRNA-1	S. neurona SN3	ribosomal protein rpl8	protein coding	SN3_00101600
SN3_00101610	SN3_00101610-mRNA-1	S. neurona SN3	subtilisin sub1	protein coding	SN3_00101610
SN3_00101635	SN3_00101635-mRNA-1	S. neurona SN3	domain-containing protein	protein coding	SN3_00101635
SN3_00101670	SN3_00101670-mRNA-1	S. neurona SN3	arid bright dna binding domain-containing protein	protein coding	SN3_00101670
SN3_00101710	SN3_00101710-mRNA-1	S. neurona SN3	bystin protein	protein coding	SN3_00101710
SN3_00101835	SN3_00101835-mRNA-1	S. neurona SN3	phosphatidylserine synthase	protein coding	SN3_00101835
SN3_00101880	SN3_00101880-mRNA-1	S. neurona SN3	eukaryotic translation initiation factor 3 subunit 6 interacting protein	protein coding	SN3_00101880
SN3_00101895	SN3_00101895-mRNA-1	S. neurona SN3	ribosome biogenesis protein	protein coding	SN3_00101895
SN3_00101905	SN3_00101905-mRNA-1	S. neurona SN3	hypothetical protein	protein coding	SN3_00101905
SN3_00102035	SN3_00102035-mRNA-1	S. neurona SN3	apicomplexa specific secreted protein pf signal peptide	protein coding	SN3_00102035
SN3_00102065	SN3_00102065-mRNA-1	S. neurona SN3	hypothetical protein TGME49_024990	protein coding	SN3_00102065
SN3_00102085	SN3_00102085-mRNA-1	S. neurona SN3	hypothetical protein HHA_225020	protein coding	SN3_00102085
SN3_00102155	SN3_00102155-mRNA-1	S. neurona SN3	glycoprotein fp21	protein coding	SN3_00102155
SN3_00102185	SN3_00102185-mRNA-1	S. neurona SN3	transmembrane protein	protein coding	SN3_00102185
SN3_00102190	SN3_00102190-mRNA-1	S. neurona SN3	programmed cell death protein 5	protein coding	SN3_00102190
SN3_00102195	SN3_00102195-mRNA-1	S. neurona SN3	protein kinase domain protein	protein coding	SN3_00102195
SN3_00102220	SN3_00102220-mRNA-1	S. neurona SN3	hypothetical protein	protein coding	SN3_00102220
SN3_00102265	SN3_00102265-mRNA-1	S. neurona SN3	hypothetical protein TGME49_030930	protein coding	SN3_00102265
SN3_00102285	SN3_00102285-mRNA-1	S. neurona SN3	hypothetical protein TGVEG_235340	protein coding	SN3_00102285
SN3_00102300	SN3_00102300-mRNA-1	S. neurona SN3	eukaryotic initiation factor-2 beta	protein coding	SN3_00102300
SN3_00102320	SN3_00102320-mRNA-1	S. neurona SN3	gcc2 and gcc3 domain-containing protein	protein coding	SN3_00102320
SN3_00102335	SN3_00102335-mRNA-1	S. neurona SN3	gcc2 and gcc3 domain-containing protein	protein coding	SN3_00102335
SN3_00102400	SN3_00102400-mRNA-1	S. neurona SN3	aaa family partial	protein coding	SN3_00102400
SN3_00102455	SN3_00102455-mRNA-1	S. neurona SN3	hypothetical protein	protein coding	SN3_00102455
SN3_00102535	SN3_00102535-mRNA-1	S. neurona SN3	pdi family protein	protein coding	SN3_00102535
SN3_00102565	SN3_00102565-mRNA-1	S. neurona SN3	hypothetical protein	protein coding	SN3_00102565
SN3_00102590	SN3_00102590-mRNA-1	S. neurona SN3	udp-glucose 4-epimerase	protein coding	SN3_00102590
SN3_00102595	SN3_00102595-mRNA-1	S. neurona SN3	named for a pro-trp-trp-pro motif protein	protein coding	SN3_00102595
SN3_00102610	SN3_00102610-mRNA-1	S. neurona SN3	hypothetical protein TGME49_025920	protein coding	SN3_00102610
SN3_00102660	SN3_00102660-mRNA-1	S. neurona SN3	pterin-4-alpha-carbinolamine dehydratase	protein coding	SN3_00102660
SN3_00102670	SN3_00102670-mRNA-1	S. neurona SN3	agc kinase	protein coding	SN3_00102670
SN3_00102740	SN3_00102740-mRNA-1	S. neurona SN3	chromosome condensation regulator related	protein coding	SN3_00102740
SN3_00102800	SN3_00102800-mRNA-1	S. neurona SN3	transmembrane protein	protein coding	SN3_00102800
SN3_00102820	SN3_00102820-mRNA-1	S. neurona SN3	b-box zinc finger domain-containing protein	protein coding	SN3_00102820
SN3_00102825	SN3_00102825-mRNA-1	S. neurona SN3	b-box zinc finger domain-containing protein	protein coding	SN3_00102825
SN3_00102865	SN3_00102865-mRNA-1	S. neurona SN3	t-complex protein alpha subunit	protein coding	SN3_00102865
SN3_00102910	SN3_00102910-mRNA-1	S. neurona SN3	conserved hypothetical protein	protein coding	SN3_00102910
SN3_00102955	SN3_00102955-mRNA-1	S. neurona SN3	glycerate kinase	protein coding	SN3_00102955
SN3_00102975	SN3_00102975-mRNA-1	S. neurona SN3	conserved hypothetical protein	protein coding	SN3_00102975
SN3_00103005	SN3_00103005-mRNA-1	S. neurona SN3	ccr4-not complex not1 protein	protein coding	SN3_00103005
SN3_00103110	SN3_00103110-mRNA-1	S. neurona SN3	3-ketodihydrosphingosine reductase related	protein coding	SN3_00103110
SN3_00103145	SN3_00103145-mRNA-1	S. neurona SN3	snrna-activating of 50 kda mw carboxy-terminal protein	protein coding	SN3_00103145
SN3_00103160	SN3_00103160-mRNA-1	S. neurona SN3	atpase histidine kinase dna gyrase b hsp90 domain-containing protein	protein coding	SN3_00103160
SN3_00103200	SN3_00103200-mRNA-1	S. neurona SN3	transmembrane protein	protein coding	SN3_00103200
SN3_00103250	SN3_00103250-mRNA-1	S. neurona SN3	patched family protein	protein coding	SN3_00103250
SN3_00103265	SN3_00103265-mRNA-1	S. neurona SN3	ribosomal protein rpl3	protein coding	SN3_00103265
SN3_00103305	SN3_00103305-mRNA-1	S. neurona SN3	liver stage related	protein coding	SN3_00103305
SN3_00103320	SN3_00103320-mRNA-1	S. neurona SN3	tubulin beta chain	protein coding	SN3_00103320
SN3_00103330	SN3_00103330-mRNA-1	S. neurona SN3	atp-dependent rna	protein coding	SN3_00103330
SN3_00103380	SN3_00103380-mRNA-1	S. neurona SN3	hypothetical protein TGVAND_314470	protein coding	SN3_00103380
SN3_00103385	SN3_00103385-mRNA-1	S. neurona SN3	subtilisin sub2	protein coding	SN3_00103385
SN3_00103555	SN3_00103555-mRNA-1	S. neurona SN3	translation initiation factor sui1 protein	protein coding	SN3_00103555
SN3_00103580	SN3_00103580-mRNA-1	S. neurona SN3	c5orf44-like protein	protein coding	SN3_00103580
SN3_00200025	SN3_00200025-mRNA-1	S. neurona SN3	transmembrane protein	protein coding	SN3_00200025
SN3_00200040	SN3_00200040-mRNA-1	S. neurona SN3	proteasome subunit beta type	protein coding	SN3_00200040
SN3_00200110	SN3_00200110-mRNA-1	S. neurona SN3	high mobility group protein b1	protein coding	SN3_00200110
SN3_00200130	SN3_00200130-mRNA-1	S. neurona SN3	rab gdp dissociation inhibitor	protein coding	SN3_00200130
SN3_00200135	SN3_00200135-mRNA-1	S. neurona SN3	multi-pass transmembrane protein	protein coding	SN3_00200135
SN3_00200150	SN3_00200150-mRNA-1	S. neurona SN3	transmembrane protein	protein coding	SN3_00200150
SN3_00200310	SN3_00200310-mRNA-1	S. neurona SN3	ribosome biogenesis regulatory protein protein	protein coding	SN3_00200310
SN3_00200325	SN3_00200325-mRNA-1	S. neurona SN3	inner centromere ark-binding region protein	protein coding	SN3_00200325
SN3_00200395	SN3_00200395-mRNA-1	S. neurona SN3	conserved hypothetical protein	protein coding	SN3_00200395
SN3_00200435	SN3_00200435-mRNA-1	S. neurona SN3	endonuclease iv apn	protein coding	SN3_00200435
SN3_00200480	SN3_00200480-mRNA-1	S. neurona SN3	gar1 protein rna binding region protein	protein coding	SN3_00200480
SN3_00200500	SN3_00200500-mRNA-1	S. neurona SN3	hypothetical protein	protein coding	SN3_00200500
SN3_00200580	SN3_00200580-mRNA-1	S. neurona SN3	kh domain protein	protein coding	SN3_00200580
SN3_00200585	SN3_00200585-mRNA-1	S. neurona SN3	hypothetical protein	protein coding	SN3_00200585
SN3_00200620	SN3_00200620-mRNA-1	S. neurona SN3	wd g-beta repeat-containing protein	protein coding	SN3_00200620
SN3_00200630	SN3_00200630-mRNA-1	S. neurona SN3	beta adaptin protein	protein coding	SN3_00200630
SN3_00200680	SN3_00200680-mRNA-1	S. neurona SN3	hypothetical protein	protein coding	SN3_00200680
SN3_00200690	SN3_00200690-mRNA-1	S. neurona SN3	hypothetical protein	protein coding	SN3_00200690
SN3_00200695	SN3_00200695-mRNA-1	S. neurona SN3	high-temperature-induced dauer-formation partial	protein coding	SN3_00200695
SN3_00200715	SN3_00200715-mRNA-1	S. neurona SN3	nucleoredoxin family protein	protein coding	SN3_00200715
SN3_00200755	SN3_00200755-mRNA-1	S. neurona SN3	inositol-pentakisphosphate 2-kinase	protein coding	SN3_00200755
SN3_00200805	SN3_00200805-mRNA-1	S. neurona SN3	hypothetical protein TGFOU_225360A, partial	protein coding	SN3_00200805
SN3_00200835	SN3_00200835-mRNA-1	S. neurona SN3	developmentally-regulated gtp-binding protein 1	protein coding	SN3_00200835
SN3_00200840	SN3_00200840-mRNA-1	S. neurona SN3	60s ribosomal protein	protein coding	SN3_00200840
SN3_00201005	SN3_00201005-mRNA-1	S. neurona SN3	60s ribosomal protein l44	protein coding	SN3_00201005
SN3_00201030	SN3_00201030-mRNA-1	S. neurona SN3	replication protein a2	protein coding	SN3_00201030
SN3_00201050	SN3_00201050-mRNA-1	S. neurona SN3	zinc carboxypeptidase	protein coding	SN3_00201050
SN3_00201110	SN3_00201110-mRNA-1	S. neurona SN3	rhoptry neck protein ron4	protein coding	SN3_00201110
SN3_00201125	SN3_00201125-mRNA-1	S. neurona SN3	ap2 domain transcription factor ap2iii-2	protein coding	SN3_00201125
SN3_00201160	SN3_00201160-mRNA-1	S. neurona SN3	cell-cycle-associated protein kinase srpk	protein coding	SN3_00201160
SN3_00201205	SN3_00201205-mRNA-1	S. neurona SN3	ribosomal protein rpl15	protein coding	SN3_00201205
SN3_00201235	SN3_00201235-mRNA-1	S. neurona SN3	mitochondrial carrier domain-containing protein	protein coding	SN3_00201235
SN3_00201330	SN3_00201330-mRNA-1-add	S. neurona SN3	down-regulated in metastasis protein	protein coding	SN3_00201330
SN3_00201380	SN3_00201380-mRNA-1	S. neurona SN3	peptidase m16 inactive domain-containing protein	protein coding	SN3_00201380
SN3_00201395	SN3_00201395-mRNA-1	S. neurona SN3	viral a-type inclusion protein	protein coding	SN3_00201395
SN3_00201405	SN3_00201405-mRNA-1	S. neurona SN3	eukaryotic translation initiation factor	protein coding	SN3_00201405
SN3_00201460	SN3_00201460-mRNA-1	S. neurona SN3	dna-directed rna polymerase i rpa1	protein coding	SN3_00201460
SN3_00201505	SN3_00201505-mRNA-1	S. neurona SN3	agc kinase	protein coding	SN3_00201505
SN3_00201510	SN3_00201510-mRNA-1	S. neurona SN3	rna recognition motif-containing protein	protein coding	SN3_00201510
SN3_00201515	SN3_00201515-mRNA-1	S. neurona SN3	transmembrane protein	protein coding	SN3_00201515
SN3_00201525	SN3_00201525-mRNA-1	S. neurona SN3	hypothetical protein	protein coding	SN3_00201525
SN3_00201585	SN3_00201585-mRNA-1	S. neurona SN3	hypoxanthine-xanthine-guanine phosphoribosyl transferase hxgprt	protein coding	SN3_00201585
SN3_00201620	SN3_00201620-mRNA-1	S. neurona SN3	conserved hypothetical protein	protein coding	SN3_00201620
SN3_00201635	SN3_00201635-mRNA-1	S. neurona SN3	tetratricopeptide repeat-containing protein	protein coding	SN3_00201635
SN3_00201675	SN3_00201675-mRNA-1	S. neurona SN3	start-1 domain protein	protein coding	SN3_00201675
SN3_00201745	SN3_00201745-mRNA-1	S. neurona SN3	sel1 repeat-containing protein	protein coding	SN3_00201745
SN3_00201755	SN3_00201755-mRNA-1	S. neurona SN3	chaperonin protein	protein coding	SN3_00201755
SN3_00201835	SN3_00201835-mRNA-1	S. neurona SN3	biotin-requiring enzyme domain-containing protein	protein coding	SN3_00201835
SN3_00201840	SN3_00201840-mRNA-1	S. neurona SN3	hypothetical protein	protein coding	SN3_00201840
SN3_00201855	SN3_00201855-mRNA-1	S. neurona SN3	26s proteasome regulatory complex	protein coding	SN3_00201855
SN3_00201885	SN3_00201885-mRNA-1	S. neurona SN3	transmembrane protein	protein coding	SN3_00201885
SN3_00201975	SN3_00201975-mRNA-1	S. neurona SN3	atp synthase subunit mitochondrial	protein coding	SN3_00201975
SN3_00202010	SN3_00202010-mRNA-1	S. neurona SN3	pre-mrna-processing-splicing factor partial	protein coding	SN3_00202010
SN3_00202025	SN3_00202025-mRNA-1	S. neurona SN3	domain-containing protein	protein coding	SN3_00202025
SN3_00202070	SN3_00202070-mRNA-1	S. neurona SN3	hypothetical protein TGVAND_241850	protein coding	SN3_00202070
SN3_00202075	SN3_00202075-mRNA-1	S. neurona SN3	autophagy-related protein 8 atg8	protein coding	SN3_00202075
SN3_00202120	SN3_00202120-mRNA-1	S. neurona SN3	optic atrophy 3 protein protein	protein coding	SN3_00202120
SN3_00202155	SN3_00202155-mRNA-1	S. neurona SN3	hypothetical protein	protein coding	SN3_00202155
SN3_00202165	SN3_00202165-mRNA-1	S. neurona SN3	eukaryotic initiation factor 4e	protein coding	SN3_00202165
SN3_00202170	SN3_00202170-mRNA-1	S. neurona SN3	cmgc mapk family mapk-1	protein coding	SN3_00202170
SN3_00202185	SN3_00202185-mRNA-1	S. neurona SN3	apoptosis antagonizing transcription factor	protein coding	SN3_00202185
SN3_00202200	SN3_00202200-mRNA-1	S. neurona SN3	anonymous antigen-	protein coding	SN3_00202200
SN3_00202215	SN3_00202215-mRNA-1	S. neurona SN3	transmembrane partial	protein coding	SN3_00202215
SN3_00202285	SN3_00202285-mRNA-1	S. neurona SN3	60s ribosomal protein	protein coding	SN3_00202285
SN3_00202380	SN3_00202380-mRNA-1	S. neurona SN3	pyruvate dehydrogenase complex subunit pd-he1beta	protein coding	SN3_00202380
SN3_00202390	SN3_00202390-mRNA-1	S. neurona SN3	telomere stability carboxy-terminal protein	protein coding	SN3_00202390
SN3_00202395	SN3_00202395-mRNA-1	S. neurona SN3	mrna export protein	protein coding	SN3_00202395
SN3_00202430	SN3_00202430-mRNA-1	S. neurona SN3	casein kinase ii regulatory subunit protein	protein coding	SN3_00202430
SN3_00202555	SN3_00202555-mRNA-1	S. neurona SN3	start-2 domain protein	protein coding	SN3_00202555
SN3_00202585	SN3_00202585-mRNA-1	S. neurona SN3	sas10 utp3 c1d family protein	protein coding	SN3_00202585
SN3_00202630	SN3_00202630-mRNA-1	S. neurona SN3	nuclear factor nf7	protein coding	SN3_00202630
SN3_00202635	SN3_00202635-mRNA-1	S. neurona SN3	hypothetical protein TGGT1_248790	protein coding	SN3_00202635
SN3_00202710	SN3_00202710-mRNA-1	S. neurona SN3	conserved hypothetical protein	protein coding	SN3_00202710
SN3_00202725	SN3_00202725-mRNA-1	S. neurona SN3	eukaryotic initiation factor 2b epsilon subunit	protein coding	SN3_00202725
SN3_00300010	SN3_00300010-mRNA-1	S. neurona SN3	peptidyl-trna hydrolase pth2 domain-containing protein	protein coding	SN3_00300010
SN3_00300080	SN3_00300080-mRNA-1	S. neurona SN3	acid phosphatase gap50	protein coding	SN3_00300080
SN3_00300115	SN3_00300115-mRNA-1	S. neurona SN3	histone arginine methyltransferase prmt1	protein coding	SN3_00300115
SN3_00300120	SN3_00300120-mRNA-1	S. neurona SN3	hypothetical protein	protein coding	SN3_00300120
SN3_00300165	SN3_00300165-mRNA-1	S. neurona SN3	mre11 dna-binding domain-containing protein	protein coding	SN3_00300165
SN3_00300290	SN3_00300290-mRNA-1	S. neurona SN3	alpha beta hydrolase	protein coding	SN3_00300290
SN3_00300295	SN3_00300295-mRNA-1	S. neurona SN3	hypothetical protein	protein coding	SN3_00300295
SN3_00300300	SN3_00300300-mRNA-1	S. neurona SN3	60s ribosomal protein	protein coding	SN3_00300300
SN3_00300310	SN3_00300310-mRNA-1	S. neurona SN3	splicing factor 3b subunit	protein coding	SN3_00300310
SN3_00300315	SN3_00300315-mRNA-1	S. neurona SN3	hypothetical protein NCLIV_013790	protein coding	SN3_00300315
SN3_00300325	SN3_00300325-mRNA-1	S. neurona SN3	hypothetical protein	protein coding	SN3_00300325
SN3_00300330	SN3_00300330-mRNA-1	S. neurona SN3	proteasome subunit protease of the acylase family and ntn hydrolase fold	protein coding	SN3_00300330
SN3_00300390	SN3_00300390-mRNA-1	S. neurona SN3	t-complex protein 10 c-terminus protein	protein coding	SN3_00300390
SN3_00300415	SN3_00300415-mRNA-1	S. neurona SN3	tata-box binding protein tbp2	protein coding	SN3_00300415
SN3_00300450	SN3_00300450-mRNA-1	S. neurona SN3	flagellar associated protein	protein coding	SN3_00300450
SN3_00300451	SN3_00300451-mRNA-1	S. neurona SN3	surface antigen 1	protein coding	SN3_00300451
SN3_00300455	SN3_00300455-mRNA-1	S. neurona SN3	3 5 -cyclic nucleotide phosphodiesterase domain-containing protein	protein coding	SN3_00300455
SN3_00300480	SN3_00300480-mRNA-1	S. neurona SN3	hypothetical protein	protein coding	SN3_00300480
SN3_00300585	SN3_00300585-mRNA-1	S. neurona SN3	rhoptry protein rop9	protein coding	SN3_00300585
SN3_00300595	SN3_00300595-mRNA-1	S. neurona SN3	t-complex protein beta subunit	protein coding	SN3_00300595
SN3_00300675	SN3_00300675-mRNA-1	S. neurona SN3	wd g-beta repeat-containing protein	protein coding	SN3_00300675
SN3_00300680	SN3_00300680-mRNA-1	S. neurona SN3	pentatricopeptide repeat domain-containing protein	protein coding	SN3_00300680
SN3_00300685	SN3_00300685-mRNA-1	S. neurona SN3	otu family cysteine protease	protein coding	SN3_00300685
SN3_00300700	SN3_00300700-mRNA-1	S. neurona SN3	mitochondrial chaperone bcs1	protein coding	SN3_00300700
SN3_00300725	SN3_00300725-mRNA-1	S. neurona SN3	histone acetyltransferase	protein coding	SN3_00300725
SN3_00300770	SN3_00300770-mRNA-1	S. neurona SN3	hypothetical protein	protein coding	SN3_00300770
SN3_00300860	SN3_00300860-mRNA-1	S. neurona SN3	initiation subunit 2 family protein	protein coding	SN3_00300860
SN3_00300895	SN3_00300895-mRNA-1	S. neurona SN3	u6 snrna-associated sm-like protein lsm8	protein coding	SN3_00300895
SN3_00300940	SN3_00300940-mRNA-1	S. neurona SN3	integral membrane gns1 sur4 family protein	protein coding	SN3_00300940
SN3_00300950	SN3_00300950-mRNA-1	S. neurona SN3	hypothetical protein HHA_205160	protein coding	SN3_00300950
SN3_00301310	SN3_00301310-mRNA-1	S. neurona SN3	protein-tyrosine-phosphatase	protein coding	SN3_00301310
SN3_00301345	SN3_00301345-mRNA-1	S. neurona SN3	histone	protein coding	SN3_00301345
SN3_00301355	SN3_00301355-mRNA-1	S. neurona SN3	ankyrin repeat-containing protein	protein coding	SN3_00301355
SN3_00301370	SN3_00301370-mRNA-1	S. neurona SN3	tbc domain-containing protein	protein coding	SN3_00301370
SN3_00301375	SN3_00301375-mRNA-1	S. neurona SN3	kringle domain-containing protein	protein coding	SN3_00301375
SN3_00301395	SN3_00301395-mRNA-1	S. neurona SN3	hypothetical protein	protein coding	SN3_00301395
SN3_00301445	SN3_00301445-mRNA-1	S. neurona SN3	cytochrome b5 family heme steroid binding domain-containing protein	protein coding	SN3_00301445
SN3_00301460	SN3_00301460-mRNA-1	S. neurona SN3	fe-s metabolism associated domain-containing protein	protein coding	SN3_00301460
SN3_00301485	SN3_00301485-mRNA-1	S. neurona SN3	adenylate partial	protein coding	SN3_00301485
SN3_00301535	SN3_00301535-mRNA-1	S. neurona SN3	glyceraldehyde-3-phosphate dehydrogenase gapdh2	protein coding	SN3_00301535
SN3_00301540	SN3_00301540-mRNA-1	S. neurona SN3	crooked neck family 1 protein isoform partial	protein coding	SN3_00301540
SN3_00301550	SN3_00301550-mRNA-1	S. neurona SN3	mov34 mpn pad-1 family protein	protein coding	SN3_00301550
SN3_00301660	SN3_00301660-mRNA-1	S. neurona SN3	protein kinase (incomplete catalytic triad)	protein coding	SN3_00301660
SN3_00301695	SN3_00301695-mRNA-1	S. neurona SN3	proteasome subunit alpha type	protein coding	SN3_00301695
SN3_00301775	SN3_00301775-mRNA-1	S. neurona SN3	small nuclear ribonucleoprotein e	protein coding	SN3_00301775
SN3_00301785	SN3_00301785-mRNA-1	S. neurona SN3	hypothetical protein	protein coding	SN3_00301785
SN3_00301800	SN3_00301800-mRNA-1	S. neurona SN3	ribosomal protein l19 protein	protein coding	SN3_00301800
SN3_00301815	SN3_00301815-mRNA-1	S. neurona SN3	non-specific serine threonine protein kinase	protein coding	SN3_00301815
SN3_00301840	SN3_00301840-mRNA-1	S. neurona SN3	ribosomal protein rps4	protein coding	SN3_00301840
SN3_00400055	SN3_00400055-mRNA-1	S. neurona SN3	amine-terminal domain cyclin	protein coding	SN3_00400055
SN3_00400065	SN3_00400065-mRNA-1	S. neurona SN3	gap40 protein	protein coding	SN3_00400065
SN3_00400100	SN3_00400100-mRNA-1	S. neurona SN3	hypothetical protein NCLIV_023770	protein coding	SN3_00400100
SN3_00400190	SN3_00400190-mRNA-1	S. neurona SN3	hypothetical protein HHA_281650	protein coding	SN3_00400190
SN3_00400235	SN3_00400235-mRNA-1	S. neurona SN3	eukaryotic initiation factor gamma subunit protein	protein coding	SN3_00400235
SN3_00400290	SN3_00400290-mRNA-1	S. neurona SN3	heat shock protein hsp60	protein coding	SN3_00400290
SN3_00400295	SN3_00400295-mRNA-1	S. neurona SN3	nucleolar protein	protein coding	SN3_00400295
SN3_00400315	SN3_00400315-mRNA-1-add	S. neurona SN3	hypothetical protein	protein coding	SN3_00400315
SN3_00400350	SN3_00400350-mRNA-1	S. neurona SN3	hypothetical protein	protein coding	SN3_00400350
SN3_00400425	SN3_00400425-mRNA-1	S. neurona SN3	cpsf a subunit region protein	protein coding	SN3_00400425
SN3_00400450	SN3_00400450-mRNA-1	S. neurona SN3	protein phosphatase 2c domain-containing protein	protein coding	SN3_00400450
SN3_00400460	SN3_00400460-mRNA-1	S. neurona SN3	3 exoribonuclease domain 1 domain-containing protein	protein coding	SN3_00400460
SN3_00400465	SN3_00400465-mRNA-1	S. neurona SN3	rna recognition motif-containing protein	protein coding	SN3_00400465
SN3_00400535	SN3_00400535-mRNA-1	S. neurona SN3	hypothetical protein	protein coding	SN3_00400535
SN3_00400540	SN3_00400540-mRNA-1	S. neurona SN3	hypothetical protein	protein coding	SN3_00400540
SN3_00400590	SN3_00400590-mRNA-1	S. neurona SN3	hypothetical protein NCLIV_008170	protein coding	SN3_00400590
SN3_00400625	SN3_00400625-mRNA-1	S. neurona SN3	bromodomain protein	protein coding	SN3_00400625
SN3_00400675	SN3_00400675-mRNA-1	S. neurona SN3	hepatocellular carcinoma-associated antigen 59	protein coding	SN3_00400675
SN3_00400680	SN3_00400680-mRNA-1	S. neurona SN3	hypothetical protein TGFOU_263840B, partial	protein coding	SN3_00400680
SN3_00400695	SN3_00400695-mRNA-1	S. neurona SN3	transmembrane protein	protein coding	SN3_00400695
SN3_00400725	SN3_00400725-mRNA-1	S. neurona SN3	hypothetical protein	protein coding	SN3_00400725
SN3_00400795	SN3_00400795-mRNA-1	S. neurona SN3	mitotic checkpoint bub3 family protein	protein coding	SN3_00400795
SN3_00400825	SN3_00400825-mRNA-1	S. neurona SN3	origin recognition complex subunit 2	protein coding	SN3_00400825
SN3_00400830	SN3_00400830-mRNA-1	S. neurona SN3	protein kinase domain protein	protein coding	SN3_00400830
SN3_00400885	SN3_00400885-mRNA-1	S. neurona SN3	dead deah box	protein coding	SN3_00400885
SN3_00400895	SN3_00400895-mRNA-1	S. neurona SN3	conserved hypothetical protein	protein coding	SN3_00400895
SN3_00400950	SN3_00400950-mRNA-1	S. neurona SN3	3-oxoacyl-acyl-carrier protein synthase i ii	protein coding	SN3_00400950
SN3_00400960	SN3_00400960-mRNA-1	S. neurona SN3	arsenite-resistance protein 2	protein coding	SN3_00400960
SN3_00400965	SN3_00400965-mRNA-1	S. neurona SN3	streptococcus pyogenes	protein coding	SN3_00400965
SN3_00400990	SN3_00400990-mRNA-1	S. neurona SN3	ubiquitin thioesterase otubain-like family protein	protein coding	SN3_00400990
SN3_00401100	SN3_00401100-mRNA-1	S. neurona SN3	zinc transporter zip domain-containing protein	protein coding	SN3_00401100
SN3_00401115	SN3_00401115-mRNA-1	S. neurona SN3	acetyl- carboxylase acc1	protein coding	SN3_00401115
SN3_00401155	SN3_00401155-mRNA-1	S. neurona SN3	aspartyl protease asp5	protein coding	SN3_00401155
SN3_00401210	SN3_00401210-mRNA-1-add	S. neurona SN3	myosin light chain	protein coding	SN3_00401210
SN3_00401245	SN3_00401245-mRNA-1	S. neurona SN3	ubiquitin conjugating enzyme	protein coding	SN3_00401245
SN3_00401255	SN3_00401255-mRNA-1	S. neurona SN3	hypothetical protein HHA_319900	protein coding	SN3_00401255
SN3_00401265	SN3_00401265-mRNA-1	S. neurona SN3	2-oxo acid dehydrogenases acyltransferase (catalytic domain) domain-containing protein	protein coding	SN3_00401265
SN3_00401305	SN3_00401305-mRNA-1	S. neurona SN3	conserved plasmodium protein	protein coding	SN3_00401305
SN3_00401310	SN3_00401310-mRNA-1	S. neurona SN3	hypothetical protein	protein coding	SN3_00401310
SN3_00401325	SN3_00401325-mRNA-1	S. neurona SN3	histone acetyltransferase	protein coding	SN3_00401325
SN3_00401330	SN3_00401330-mRNA-1	S. neurona SN3	hypothetical protein TGVAND_254530A, partial	protein coding	SN3_00401330
SN3_00401365	SN3_00401365-mRNA-1	S. neurona SN3	probable translation factor related	protein coding	SN3_00401365
SN3_00401395	SN3_00401395-mRNA-1	S. neurona SN3	cral trio domain-containing protein	protein coding	SN3_00401395
SN3_00401440	SN3_00401440-mRNA-1	S. neurona SN3	glycosyl hydrolases family 35 domain-containing protein	protein coding	SN3_00401440
SN3_00401460	SN3_00401460-mRNA-1	S. neurona SN3	tbc domain-containing kinase (incomplete catalytic triad)	protein coding	SN3_00401460
SN3_00401550	SN3_00401550-mRNA-1	S. neurona SN3	slc30a2 protein	protein coding	SN3_00401550
SN3_00401575	SN3_00401575-mRNA-1	S. neurona SN3	imp4 family u3 small nucleolar ribonucleoprotein	protein coding	SN3_00401575
SN3_00500020	SN3_00500020-mRNA-1	S. neurona SN3	ubiquitin activating enzyme	protein coding	SN3_00500020
SN3_00500025	SN3_00500025-mRNA-1	S. neurona SN3	protein	protein coding	SN3_00500025
SN3_00500030	SN3_00500030-mRNA-1	S. neurona SN3	starch binding domain-containing protein	protein coding	SN3_00500030
SN3_00500100	SN3_00500100-mRNA-1	S. neurona SN3	hypothetical protein	protein coding	SN3_00500100
SN3_00500195	SN3_00500195-mRNA-1	S. neurona SN3	n6-adenosine-methyltransferase	protein coding	SN3_00500195
SN3_00500200	SN3_00500200-mRNA-1	S. neurona SN3	hypothetical protein, conserved	protein coding	SN3_00500200
SN3_00500295	SN3_00500295-mRNA-1	S. neurona SN3	deah-box rna dna	protein coding	SN3_00500295
SN3_00500325	SN3_00500325-mRNA-1	S. neurona SN3	cmgc kinase	protein coding	SN3_00500325
SN3_00500380	SN3_00500380-mRNA-1	S. neurona SN3	nucleosome assembly protein	protein coding	SN3_00500380
SN3_00500410	SN3_00500410-mRNA-1	S. neurona SN3	gins complex subunit psf3	protein coding	SN3_00500410
SN3_00500415	SN3_00500415-mRNA-1	S. neurona SN3	hypothetical protein TGME49_085250	protein coding	SN3_00500415
SN3_00500465	SN3_00500465-mRNA-1	S. neurona SN3	dna large subunit	protein coding	SN3_00500465
SN3_00500535	SN3_00500535-mRNA-1	S. neurona SN3	ubiquitin-specific protease usp4	protein coding	SN3_00500535
SN3_00500555	SN3_00500555-mRNA-1	S. neurona SN3	ubiquitin carboxyl-terminal hydrolase uchl3	protein coding	SN3_00500555
SN3_00500565	SN3_00500565-mRNA-1	S. neurona SN3	sodium hydrogen exchanger 3	protein coding	SN3_00500565
SN3_00500620	SN3_00500620-mRNA-1	S. neurona SN3	diacylglycerol o-acyltransferase	protein coding	SN3_00500620
SN3_00500820	SN3_00500820-mRNA-1	S. neurona SN3	conserved hypothetical protein	protein coding	SN3_00500820
SN3_00500830	SN3_00500830-mRNA-1	S. neurona SN3	hypothetical protein, conserved	protein coding	SN3_00500830
SN3_00500845	SN3_00500845-mRNA-1	S. neurona SN3	elongation factor ts	protein coding	SN3_00500845
SN3_00500885	SN3_00500885-mRNA-1	S. neurona SN3	transmembrane protein	protein coding	SN3_00500885
SN3_00500930	SN3_00500930-mRNA-1	S. neurona SN3	heat repeat-containing protein	protein coding	SN3_00500930
SN3_00501010	SN3_00501010-mRNA-1	S. neurona SN3	transmembrane amino acid transporter	protein coding	SN3_00501010
SN3_00501015	SN3_00501015-mRNA-1	S. neurona SN3	hypothetical protein TGP89_309920A, partial	protein coding	SN3_00501015
SN3_00501020	SN3_00501020-mRNA-1	S. neurona SN3	hypothetical protein	protein coding	SN3_00501020
SN3_00501050	SN3_00501050-mRNA-1	S. neurona SN3	rhoptry neck protein ron1	protein coding	SN3_00501050
SN3_00501055	SN3_00501055-mRNA-1	S. neurona SN3	transcription factor with ap2 domain	protein coding	SN3_00501055
SN3_00501060	SN3_00501060-mRNA-1	S. neurona SN3	cyclase-associated protein	protein coding	SN3_00501060
SN3_00501065	SN3_00501065-mRNA-1	S. neurona SN3	ubiquitin-conjugating enzyme	protein coding	SN3_00501065
SN3_00501070	SN3_00501070-mRNA-1	S. neurona SN3	rna recognition motif-containing protein	protein coding	SN3_00501070
SN3_00501080	SN3_00501080-mRNA-1	S. neurona SN3	phosphorylase family protein	protein coding	SN3_00501080
SN3_00501100	SN3_00501100-mRNA-1	S. neurona SN3	hypothetical protein TGVAND_288370, partial	protein coding	SN3_00501100
SN3_00501140	SN3_00501140-mRNA-1	S. neurona SN3	pik3r4 kinase-related protein (incomplete catalytic triad)	protein coding	SN3_00501140
SN3_00501265	SN3_00501265-mRNA-1	S. neurona SN3	ap2 domain transcription factor ap2xii-4	protein coding	SN3_00501265
SN3_00501325	SN3_00501325-mRNA-1	S. neurona SN3	hypothetical protein	protein coding	SN3_00501325
SN3_00501355	SN3_00501355-mRNA-1	S. neurona SN3	ubiquitin-conjugating enzyme	protein coding	SN3_00501355
SN3_00501400	SN3_00501400-mRNA-1	S. neurona SN3	caax protease self-immunity protein	protein coding	SN3_00501400
SN3_00501425	SN3_00501425-mRNA-1	S. neurona SN3	calcium-dependent protein kinase cdpk2a	protein coding	SN3_00501425
SN3_00501485	SN3_00501485-mRNA-1	S. neurona SN3	eukaryotic translation initiation	protein coding	SN3_00501485
SN3_00501490	SN3_00501490-mRNA-1	S. neurona SN3	pppde peptidase domain protein	protein coding	SN3_00501490
SN3_00501530	SN3_00501530-mRNA-1	S. neurona SN3	hypothetical protein HHA_256840	protein coding	SN3_00501530
SN3_00600045	SN3_00600045-mRNA-1	S. neurona SN3	hypothetical protein TGMAS_320280	protein coding	SN3_00600045
SN3_00600050	SN3_00600050-mRNA-1	S. neurona SN3	ubiquinol cytochrome c oxidoreductase	protein coding	SN3_00600050
SN3_00600075	SN3_00600075-mRNA-1	S. neurona SN3	ubiquinol-cytochrome c reductase hinge	protein coding	SN3_00600075
SN3_00600110	SN3_00600110-mRNA-1	S. neurona SN3	ribosomal protein rpl5	protein coding	SN3_00600110
SN3_00600125	SN3_00600125-mRNA-1	S. neurona SN3	translation initiation factor if-2	protein coding	SN3_00600125
SN3_00600150	SN3_00600150-mRNA-1	S. neurona SN3	e3 ubiquitin-protein ligase at1g63170-like isoform x1	protein coding	SN3_00600150
SN3_00600180	SN3_00600180-mRNA-1	S. neurona SN3	hypothetical protein	protein coding	SN3_00600180
SN3_00600195	SN3_00600195-mRNA-1	S. neurona SN3	zinc finger protein	protein coding	SN3_00600195
SN3_00600200	SN3_00600200-mRNA-1	S. neurona SN3	ribosomal protein rpl39	protein coding	SN3_00600200
SN3_00600210	SN3_00600210-mRNA-1	S. neurona SN3	hypothetical protein, conserved	protein coding	SN3_00600210
SN3_00600310	SN3_00600310-mRNA-1	S. neurona SN3	40s ribosomal protein	protein coding	SN3_00600310
SN3_00600325	SN3_00600325-mRNA-1	S. neurona SN3	conserved hypothetical protein	protein coding	SN3_00600325
SN3_00600335	SN3_00600335-mRNA-1	S. neurona SN3	amp-binding enzyme domain-containing protein	protein coding	SN3_00600335
SN3_00600380	SN3_00600380-mRNA-1	S. neurona SN3	hypothetical protein	protein coding	SN3_00600380
SN3_00600420	SN3_00600420-mRNA-1	S. neurona SN3	hypothetical protein	protein coding	SN3_00600420
SN3_00600445	SN3_00600445-mRNA-1	S. neurona SN3	not1 amine-terminal ccr4-not complex component	protein coding	SN3_00600445
SN3_00600480	SN3_00600480-mRNA-1	S. neurona SN3	conserved hypothetical protein	protein coding	SN3_00600480
SN3_00600540	SN3_00600540-mRNA-1	S. neurona SN3	hypothetical protein	protein coding	SN3_00600540
SN3_00600580	SN3_00600580-mRNA-1	S. neurona SN3	mitochondrial glycoprotein	protein coding	SN3_00600580
SN3_00600660	SN3_00600660-mRNA-1	S. neurona SN3	hypothetical protein	protein coding	SN3_00600660
SN3_00600780	SN3_00600780-mRNA-1	S. neurona SN3	cop9 signalosome complex subunit 3	protein coding	SN3_00600780
SN3_00600795	SN3_00600795-mRNA-1	S. neurona SN3	calcium-dependent protein kinase cdpk2	protein coding	SN3_00600795
SN3_00600800	SN3_00600800-mRNA-1	S. neurona SN3	acylaminoacyl- partial	protein coding	SN3_00600800
SN3_00600870	SN3_00600870-mRNA-1	S. neurona SN3	hypothetical protein NCLIV_069460	protein coding	SN3_00600870
SN3_00600875	SN3_00600875-mRNA-1	S. neurona SN3	dhhc zinc finger domain-containing protein	protein coding	SN3_00600875
SN3_00600905	SN3_00600905-mRNA-1	S. neurona SN3	dna polymerase i domain-containing protein	protein coding	SN3_00600905
SN3_00600960	SN3_00600960-mRNA-1	S. neurona SN3	dead deah box helicase domain-containing protein	protein coding	SN3_00600960
SN3_00600985	SN3_00600985-mRNA-1	S. neurona SN3	cbs domain-containing protein	protein coding	SN3_00600985
SN3_00601060	SN3_00601060-mRNA-1	S. neurona SN3	pa domain protein	protein coding	SN3_00601060
SN3_00601110	SN3_00601110-mRNA-1	S. neurona SN3	sugar transporter st3	protein coding	SN3_00601110
SN3_00601165	SN3_00601165-mRNA-1	S. neurona SN3	conserved hypothetical protein	protein coding	SN3_00601165
SN3_00601215	SN3_00601215-mRNA-1	S. neurona SN3	hypothetical protein	protein coding	SN3_00601215
SN3_00601230	SN3_00601230-mRNA-1	S. neurona SN3	hypothetical protein	protein coding	SN3_00601230
SN3_00700015	SN3_00700015-mRNA-1	S. neurona SN3	hypothetical protein	protein coding	SN3_00700015
SN3_00700050	SN3_00700050-mRNA-1	S. neurona SN3	transmembrane partial	protein coding	SN3_00700050
SN3_00700085	SN3_00700085-mRNA-1	S. neurona SN3	hypothetical protein	protein coding	SN3_00700085
SN3_00700120	SN3_00700120-mRNA-1	S. neurona SN3	ribosomal protein l15	protein coding	SN3_00700120
SN3_00700155	SN3_00700155-mRNA-1	S. neurona SN3	transmembrane protein	protein coding	SN3_00700155
SN3_00700180	SN3_00700180-mRNA-1	S. neurona SN3	trehalose-6-phosphate synthase	protein coding	SN3_00700180
SN3_00700280	SN3_00700280-mRNA-1	S. neurona SN3	hypothetical protein	protein coding	SN3_00700280
SN3_00700470	SN3_00700470-mRNA-1	S. neurona SN3	hypothetical protein TGVAND_211150, partial	protein coding	SN3_00700470
SN3_00700525	SN3_00700525-mRNA-1	S. neurona SN3	sushi domain (scr repeat) domain-containing protein	protein coding	SN3_00700525
SN3_00700530	SN3_00700530-mRNA-1	S. neurona SN3	chromosome condensation regulator repeat protein	protein coding	SN3_00700530
SN3_00700545	SN3_00700545-mRNA-1	S. neurona SN3	kh domain protein	protein coding	SN3_00700545
SN3_00700550	SN3_00700550-mRNA-1	S. neurona SN3	sec7 domain-containing protein	protein coding	SN3_00700550
SN3_00700580	SN3_00700580-mRNA-1	S. neurona SN3	sag-related sequence srs53c	protein coding	SN3_00700580
SN3_00700660	SN3_00700660-mRNA-1	S. neurona SN3	hypothetical protein TGP89_201900B, partial	protein coding	SN3_00700660
SN3_00700665	SN3_00700665-mRNA-1	S. neurona SN3	tetratricopeptide repeat-containing protein	protein coding	SN3_00700665
SN3_00700715	SN3_00700715-mRNA-1	S. neurona SN3	transmembrane protein	protein coding	SN3_00700715
SN3_00700720	SN3_00700720-mRNA-1	S. neurona SN3	protein disulfide isomerase-related protein	protein coding	SN3_00700720
SN3_00700730	SN3_00700730-mRNA-1	S. neurona SN3	ribosomal protein rpl35a	protein coding	SN3_00700730
SN3_00700735	SN3_00700735-mRNA-1	S. neurona SN3	calmodulin	protein coding	SN3_00700735
SN3_00700775	SN3_00700775-mRNA-1	S. neurona SN3	hypothetical protein TGME49_023070	protein coding	SN3_00700775
SN3_00700795	SN3_00700795-mRNA-1	S. neurona SN3	ribosomal protein rpl18a	protein coding	SN3_00700795
SN3_00700800	SN3_00700800-mRNA-1	S. neurona SN3	wd g-beta repeat-containing protein	protein coding	SN3_00700800
SN3_00700810	SN3_00700810-mRNA-1	S. neurona SN3	rna recognition motif-containing protein	protein coding	SN3_00700810
SN3_00700830	SN3_00700830-mRNA-1	S. neurona SN3	dual specificity catalytic domain-containing protein	protein coding	SN3_00700830
SN3_00700840	SN3_00700840-mRNA-1	S. neurona SN3	sac3 ganp family protein	protein coding	SN3_00700840
SN3_00700845	SN3_00700845-mRNA-1	S. neurona SN3	calmodulin cam2	protein coding	SN3_00700845
SN3_00700895	SN3_00700895-mRNA-1	S. neurona SN3	hypothetical protein	protein coding	SN3_00700895
SN3_00700935	SN3_00700935-mRNA-1	S. neurona SN3	hypothetical protein	protein coding	SN3_00700935
SN3_00701100	SN3_00701100-mRNA-1	S. neurona SN3	vesicle-associated membrane	protein coding	SN3_00701100
SN3_00701105	SN3_00701105-mRNA-1	S. neurona SN3	sarco endoplasmic reticulum ca2+-atpase	protein coding	SN3_00701105
SN3_00701135	SN3_00701135-mRNA-1	S. neurona SN3	u1 snrnp-associated protein usp106	protein coding	SN3_00701135
SN3_00701150	SN3_00701150-mRNA-1	S. neurona SN3	hypothetical protein TGP89_262935	protein coding	SN3_00701150
SN3_00701180	SN3_00701180-mRNA-1	S. neurona SN3	conserved hypothetical protein	protein coding	SN3_00701180
SN3_00701210	SN3_00701210-mRNA-1	S. neurona SN3	spry domain-containing related	protein coding	SN3_00701210
SN3_00701215	SN3_00701215-mRNA-1	S. neurona SN3	hypothetical protein	protein coding	SN3_00701215
SN3_00701265	SN3_00701265-mRNA-1	S. neurona SN3	ribosomal protein	protein coding	SN3_00701265
SN3_00701315	SN3_00701315-mRNA-1	S. neurona SN3	deoxyuridine 5 -triphosphate nucleotidohydrolase	protein coding	SN3_00701315
SN3_00701345	SN3_00701345-mRNA-1	S. neurona SN3	snare associated protein	protein coding	SN3_00701345
SN3_00701360	SN3_00701360-mRNA-1	S. neurona SN3	transmembrane protein	protein coding	SN3_00701360
SN3_00701375	SN3_00701375-mRNA-1	S. neurona SN3	ribosome biogenesis protein bop1	protein coding	SN3_00701375
SN3_00800040	SN3_00800040-mRNA-1	S. neurona SN3	translation elongation factor tu	protein coding	SN3_00800040
SN3_00800070	SN3_00800070-mRNA-1	S. neurona SN3	4-hydroxy-3-methylbut-2-en-1-yl diphosphate synthase	protein coding	SN3_00800070
SN3_00800135	SN3_00800135-mRNA-1	S. neurona SN3	hypothetical protein	protein coding	SN3_00800135
SN3_00800165	SN3_00800165-mRNA-1	S. neurona SN3	histone lysine set	protein coding	SN3_00800165
SN3_00800185	SN3_00800185-mRNA-1	S. neurona SN3	hypothetical protein	protein coding	SN3_00800185
SN3_00800200	SN3_00800200-mRNA-1	S. neurona SN3	hypothetical protein HHA_234180	protein coding	SN3_00800200
SN3_00800230	SN3_00800230-mRNA-1	S. neurona SN3	kinesin-related protein 3a	protein coding	SN3_00800230
SN3_00800260	SN3_00800260-mRNA-1	S. neurona SN3	dead deah box helicase domain-containing protein	protein coding	SN3_00800260
SN3_00800270	SN3_00800270-mRNA-1	S. neurona SN3	17 kda surface antigen	protein coding	SN3_00800270
SN3_00800280	SN3_00800280-mRNA-1	S. neurona SN3	conserved hypothetical protein	protein coding	SN3_00800280
SN3_00800285	SN3_00800285-mRNA-1	S. neurona SN3	snare domain-containing protein	protein coding	SN3_00800285
SN3_00800290	SN3_00800290-mRNA-1	S. neurona SN3	26s protease regulatory subunit 6a homolog	protein coding	SN3_00800290
SN3_00800365	SN3_00800365-mRNA-1	S. neurona SN3	major facilitator family protein	protein coding	SN3_00800365
SN3_00800375	SN3_00800375-mRNA-1	S. neurona SN3	hypothetical protein	protein coding	SN3_00800375
SN3_00800395	SN3_00800395-mRNA-1	S. neurona SN3	rna recognition motif-containing protein	protein coding	SN3_00800395
SN3_00800445	SN3_00800445-mRNA-1	S. neurona SN3	dna rna non-specific endonuclease	protein coding	SN3_00800445
SN3_00800505	SN3_00800505-mRNA-1	S. neurona SN3	nicotinate partial	protein coding	SN3_00800505
SN3_00800570	SN3_00800570-mRNA-1	S. neurona SN3	pci domain-containing partial	protein coding	SN3_00800570
SN3_00800575	SN3_00800575-mRNA-1	S. neurona SN3	s1 rna binding domain-containing protein	protein coding	SN3_00800575
SN3_00800600	SN3_00800600-mRNA-1	S. neurona SN3	3-ketoacyl-(acyl-carrier-protein) reductase	protein coding	SN3_00800600
SN3_00800660	SN3_00800660-mRNA-1	S. neurona SN3	hypothetical protein	protein coding	SN3_00800660
SN3_00800670	SN3_00800670-mRNA-1	S. neurona SN3	rna recognition motif-containing protein	protein coding	SN3_00800670
SN3_00800675	SN3_00800675-mRNA-1	S. neurona SN3	hypothetical protein TGME49_017510	protein coding	SN3_00800675
SN3_00800705	SN3_00800705-mRNA-1	S. neurona SN3	hcngp family protein	protein coding	SN3_00800705
SN3_00800775	SN3_00800775-mRNA-1	S. neurona SN3	dna mismatch repair protein msh2	protein coding	SN3_00800775
SN3_00800825	SN3_00800825-mRNA-1	S. neurona SN3	cwf18 pre-mrna splicing factor protein	protein coding	SN3_00800825
SN3_00800860	SN3_00800860-mRNA-1	S. neurona SN3	dead deah box helicase family protein	protein coding	SN3_00800860
SN3_00800885	SN3_00800885-mRNA-1	S. neurona SN3	rna recognition motif-containing protein	protein coding	SN3_00800885
SN3_00800895	SN3_00800895-mRNA-1	S. neurona SN3	ydr279p family (rnase h2 complex component) protein	protein coding	SN3_00800895
SN3_00800915	SN3_00800915-mRNA-1	S. neurona SN3	eif2 kinase if2k-d (incomplete catalytic triad)	protein coding	SN3_00800915
SN3_00800920	SN3_00800920-mRNA-1	S. neurona SN3	eif2 kinase if2k-d (incomplete catalytic triad)	protein coding	SN3_00800920
SN3_00800980	SN3_00800980-mRNA-1	S. neurona SN3	protein tyrosine phosphatase family ptpla protein	protein coding	SN3_00800980
SN3_00800990	SN3_00800990-mRNA-1	S. neurona SN3	protein phosphatase 2b catalytic calcineurin family phosphatse superfamily protein	protein coding	SN3_00800990
SN3_00801020	SN3_00801020-mRNA-1	S. neurona SN3	fibrillarin	protein coding	SN3_00801020
SN3_00801035	SN3_00801035-mRNA-1	S. neurona SN3	family protein	protein coding	SN3_00801035
SN3_00801080	SN3_00801080-mRNA-1	S. neurona SN3	hypothetical protein	protein coding	SN3_00801080
SN3_00801170	SN3_00801170-mRNA-1	S. neurona SN3	dna-dependent rna	protein coding	SN3_00801170
SN3_00801180	SN3_00801180-mRNA-1	S. neurona SN3	phosducin	protein coding	SN3_00801180
SN3_00900015	SN3_00900015-mRNA-1	S. neurona SN3	calcium dependent protein kinase cdpk8	protein coding	SN3_00900015
SN3_00900025	SN3_00900025-mRNA-1	S. neurona SN3	dehydrogenase e1 component family protein	protein coding	SN3_00900025
SN3_00900035	SN3_00900035-mRNA-1	S. neurona SN3	ribosomal protein rpl13a	protein coding	SN3_00900035
SN3_00900065	SN3_00900065-mRNA-1	S. neurona SN3	u3 snornp related	protein coding	SN3_00900065
SN3_00900070	SN3_00900070-mRNA-1	S. neurona SN3	rna recognition motif-containing protein	protein coding	SN3_00900070
SN3_00900080	SN3_00900080-mRNA-1	S. neurona SN3	pci domain-containing protein	protein coding	SN3_00900080
SN3_00900160	SN3_00900160-mRNA-1	S. neurona SN3	regulator of chromosome condensation repeat-containing protein	protein coding	SN3_00900160
SN3_00900175	SN3_00900175-mRNA-1	S. neurona SN3	swi2 snf2 srcap ino80	protein coding	SN3_00900175
SN3_00900190	SN3_00900190-mRNA-1	S. neurona SN3	signal peptidase complex catalytic subunit sec11c	protein coding	SN3_00900190
SN3_00900195	SN3_00900195-mRNA-1	S. neurona SN3	cytosolic fe-s cluster assembling factor nbp35	protein coding	SN3_00900195
SN3_00900205	SN3_00900205-mRNA-1	S. neurona SN3	cytochrome c	protein coding	SN3_00900205
SN3_00900220	SN3_00900220-mRNA-1	S. neurona SN3	hypothetical protein HHA_229450	protein coding	SN3_00900220
SN3_00900245	SN3_00900245-mRNA-1	S. neurona SN3	an1 family zinc finger domain-containing protein	protein coding	SN3_00900245
SN3_00900295	SN3_00900295-mRNA-1	S. neurona SN3	conserved hypothetical protein	protein coding	SN3_00900295
SN3_00900345	SN3_00900345-mRNA-1	S. neurona SN3	hypothetical protein	protein coding	SN3_00900345
SN3_00900495	SN3_00900495-mRNA-1	S. neurona SN3	hypothetical protein	protein coding	SN3_00900495
SN3_00900500	SN3_00900500-mRNA-1	S. neurona SN3	ap2 domain transcription factor ap2xi-3	protein coding	SN3_00900500
SN3_00900515	SN3_00900515-mRNA-1	S. neurona SN3	rna recognition motif-containing protein	protein coding	SN3_00900515
SN3_00900520	SN3_00900520-mRNA-1	S. neurona SN3	p23 co-	protein coding	SN3_00900520
SN3_00900660	SN3_00900660-mRNA-1	S. neurona SN3	glucosephosphate-mutase gpm1	protein coding	SN3_00900660
SN3_00900815	SN3_00900815-mRNA-1	S. neurona SN3	c-terminal domain-containing protein	protein coding	SN3_00900815
SN3_00900845	SN3_00900845-mRNA-1	S. neurona SN3	thioredoxin	protein coding	SN3_00900845
SN3_00900875	SN3_00900875-mRNA-1	S. neurona SN3	hyaluronan mrna-binding family protein	protein coding	SN3_00900875
SN3_00900880	SN3_00900880-mRNA-1	S. neurona SN3	mannosyltransferase	protein coding	SN3_00900880
SN3_00900900	SN3_00900900-mRNA-1	S. neurona SN3	gyf domain-containing protein	protein coding	SN3_00900900
SN3_00900925	SN3_00900925-mRNA-1	S. neurona SN3	rab2 gtpase	protein coding	SN3_00900925
SN3_00900950	SN3_00900950-mRNA-1	S. neurona SN3	atpase family associated with various cellular activities domain-containing protein	protein coding	SN3_00900950
SN3_00900965	SN3_00900965-mRNA-1	S. neurona SN3	edge expressed protein, putative	protein coding	SN3_00900965
SN3_00900970	SN3_00900970-mRNA-1	S. neurona SN3	cyclin-dependent kinase regulatory subunit protein	protein coding	SN3_00900970
SN3_00901030	SN3_00901030-mRNA-1	S. neurona SN3	conserved hypothetical protein	protein coding	SN3_00901030
SN3_00901080	SN3_00901080-mRNA-1	S. neurona SN3	conserved hypothetical protein	protein coding	SN3_00901080
SN3_01000010	SN3_01000010-mRNA-1	S. neurona SN3	hypothetical protein	protein coding	SN3_01000010
SN3_01000080	SN3_01000080-mRNA-1	S. neurona SN3	regulator of chromosome condensation repeat-containing protein	protein coding	SN3_01000080
SN3_01000100	SN3_01000100-mRNA-1	S. neurona SN3	hypothetical protein TGGT1_313495	protein coding	SN3_01000100
SN3_01000135	SN3_01000135-mRNA-1	S. neurona SN3	26s proteasome non-atpase regulatory subunit	protein coding	SN3_01000135
SN3_01000250	SN3_01000250-mRNA-1	S. neurona SN3	endonuclease exonuclease phosphatase domain-containing	protein coding	SN3_01000250
SN3_01000285	SN3_01000285-mRNA-1	S. neurona SN3	hypothetical protein	protein coding	SN3_01000285
SN3_01000305	SN3_01000305-mRNA-1	S. neurona SN3	oligomerization domain protein	protein coding	SN3_01000305
SN3_01000330	SN3_01000330-mRNA-1	S. neurona SN3	conserved hypothetical protein	protein coding	SN3_01000330
SN3_01000370	SN3_01000370-mRNA-1	S. neurona SN3	hypothetical protein	protein coding	SN3_01000370
SN3_01000380	SN3_01000380-mRNA-1	S. neurona SN3	tgf beta receptor associated-like partial	protein coding	SN3_01000380
SN3_01000415	SN3_01000415-mRNA-1	S. neurona SN3	hypothetical protein	protein coding	SN3_01000415
SN3_01000510	SN3_01000510-mRNA-1	S. neurona SN3	gpn-loop gtpase 2	protein coding	SN3_01000510
SN3_01000530	SN3_01000530-mRNA-1	S. neurona SN3	ap2 domain transcription factor ap2x-9	protein coding	SN3_01000530
SN3_01000555	SN3_01000555-mRNA-1	S. neurona SN3	alveolin domain containing intermediate filament imc12	protein coding	SN3_01000555
SN3_01000925	SN3_01000925-mRNA-1	S. neurona SN3	hypothetical protein	protein coding	SN3_01000925
SN3_01000930	SN3_01000930-mRNA-1	S. neurona SN3	hypothetical protein	protein coding	SN3_01000930
SN3_01000935	SN3_01000935-mRNA-1	S. neurona SN3	aaa family protein	protein coding	SN3_01000935
SN3_01000955	SN3_01000955-mRNA-1	S. neurona SN3	hypothetical protein, conserved	protein coding	SN3_01000955
SN3_01000970	SN3_01000970-mRNA-1	S. neurona SN3	type i inorganic pyrophosphatase ppase	protein coding	SN3_01000970
SN3_01000980	SN3_01000980-mRNA-1	S. neurona SN3	glucose-6-phosphate isomerase gpi	protein coding	SN3_01000980
SN3_01001025	SN3_01001025-mRNA-1	S. neurona SN3	nli interacting factor family phosphatase	protein coding	SN3_01001025
SN3_01001055	SN3_01001055-mRNA-1	S. neurona SN3	cytidine and deoxycytidylate deaminase zinc-binding region domain-containing protein	protein coding	SN3_01001055
SN3_01100020	SN3_01100020-mRNA-1	S. neurona SN3	hypothetical protein	protein coding	SN3_01100020
SN3_01100035	SN3_01100035-mRNA-1-add	S. neurona SN3	ffd and tfg box motifs protein	protein coding	SN3_01100035
SN3_01100085	SN3_01100085-mRNA-1	S. neurona SN3	nli interacting factor family phosphatase	protein coding	SN3_01100085
SN3_01100090	SN3_01100090-mRNA-1	S. neurona SN3	hypothetical protein TGMAS_269710A, partial	protein coding	SN3_01100090
SN3_01100120	SN3_01100120-mRNA-1	S. neurona SN3	wd g-beta repeat-containing protein	protein coding	SN3_01100120
SN3_01100130	SN3_01100130-mRNA-1	S. neurona SN3	conserved hypothetical protein	protein coding	SN3_01100130
SN3_01100185	SN3_01100185-mRNA-1	S. neurona SN3	histone lysine demethylase jmjd5	protein coding	SN3_01100185
SN3_01100280	SN3_01100280-mRNA-1	S. neurona SN3	dual-specificity catalytic domain-containing	protein coding	SN3_01100280
SN3_01100285	SN3_01100285-mRNA-1	S. neurona SN3	alba 1	protein coding	SN3_01100285
SN3_01100390	SN3_01100390-mRNA-1	S. neurona SN3	zinc finger c2hc5-type protein	protein coding	SN3_01100390
SN3_01100460	SN3_01100460-mRNA-1	S. neurona SN3	general transcription factor iih polypeptide 4 gtf2h4	protein coding	SN3_01100460
SN3_01100585	SN3_01100585-mRNA-1	S. neurona SN3	emp nonaspanin domain family protein	protein coding	SN3_01100585
SN3_01100600	SN3_01100600-mRNA-1	S. neurona SN3	8-amino-7-oxononanoate synthase	protein coding	SN3_01100600
SN3_01100605	SN3_01100605-mRNA-1	S. neurona SN3	hypothetical protein	protein coding	SN3_01100605
SN3_01100610	SN3_01100610-mRNA-1	S. neurona SN3	heat repeat-containing protein	protein coding	SN3_01100610
SN3_01100635	SN3_01100635-mRNA-1	S. neurona SN3	myosin head (motor domain) domain-containing protein	protein coding	SN3_01100635
SN3_01100725	SN3_01100725-mRNA-1	S. neurona SN3	nuclear transport factor	protein coding	SN3_01100725
SN3_01100800	SN3_01100800-mRNA-1	S. neurona SN3	alveolin domain containing intermediate filament imc1	protein coding	SN3_01100800
SN3_01100855	SN3_01100855-mRNA-1	S. neurona SN3	hypothetical protein	protein coding	SN3_01100855
SN3_01100860	SN3_01100860-mRNA-1	S. neurona SN3	oligosaccharyl transferase stt3 protein	protein coding	SN3_01100860
SN3_01100865	SN3_01100865-mRNA-1	S. neurona SN3	bt1 folate biopterin transporter family related	protein coding	SN3_01100865
SN3_01100885	SN3_01100885-mRNA-1	S. neurona SN3	patatin family protein	protein coding	SN3_01100885
SN3_01100930	SN3_01100930-mRNA-1	S. neurona SN3	glucosamine-fructose-6-phosphate aminotransferase	protein coding	SN3_01100930
SN3_01200005	SN3_01200005-mRNA-1	S. neurona SN3	small conductance mechanosensitive ion channel family partial	protein coding	SN3_01200005
SN3_01200045	SN3_01200045-mRNA-1	S. neurona SN3	40s ribosomal protein	protein coding	SN3_01200045
SN3_01200110	SN3_01200110-mRNA-1	S. neurona SN3	eukaryotic translation initiation factor 6	protein coding	SN3_01200110
SN3_01200135	SN3_01200135-mRNA-1	S. neurona SN3	domain-containing protein	protein coding	SN3_01200135
SN3_01200175	SN3_01200175-mRNA-1	S. neurona SN3	hypothetical protein HHA_462040	protein coding	SN3_01200175
SN3_01200190	SN3_01200190-mRNA-1	S. neurona SN3	transmembrane protein	protein coding	SN3_01200190
SN3_01200220	SN3_01200220-mRNA-1	S. neurona SN3	ef hand domain-containing protein	protein coding	SN3_01200220
SN3_01200235	SN3_01200235-mRNA-1	S. neurona SN3	trafficking particle complex subunit 10	protein coding	SN3_01200235
SN3_01200240	SN3_01200240-mRNA-1	S. neurona SN3	ribosomal protein rpl34	protein coding	SN3_01200240
SN3_01200260	SN3_01200260-mRNA-1	S. neurona SN3	hypothetical protein	protein coding	SN3_01200260
SN3_01200310	SN3_01200310-mRNA-1	S. neurona SN3	conserved plasmodium protein	protein coding	SN3_01200310
[truncated: 488 more rows]

## Sheet: padj<0.05 GO
Biological Process												Molecular Function												Cellular Component
[truncated: 26 more rows]
