# Supplementary material for: Transcriptional dynamics in the protozoan parasite Sarcocystis neurona and mammalian host cells after treatment with a specific inhibitor of apicomplexan mRNA polyadenylation
Source: PLoS One. 2021 Oct 28;16(10):e0259109. doi: 10.1371/journal.pone.0259109 (PMC8553156; doi:10.1371/journal.pone.0259109)
Supplement: S5 File — RNA was isolated from control and AN3661-treated BT cells and PATSeq libraries constructed and sequenced. PATSeq reads were used to assess host gene expression. (XLSX) [file pone.0259109.s007.xlsx]

## Sheet: BT-inh vs. BT
Name	Chromosome	Region	Max group mean	Log₂ fold change	Fold change	P-value	FDR p-value	Bonferroni	ENSEMBL
ABHD16A	23	27599348..27618039	184.73	2.20083	4.59744	4.39759e-13	6.50228e-09	6.50228e-09	ENSBTAG00000000578
DRAP1	29	44028101..44030509	150.927	4.22028	18.6394	4.55789e-09	3.36964e-05	6.73929e-05	ENSBTAG00000006199
GPC1	3	119863649..119891441	32.3311	-4.50125	-22.647	1.24554e-08	6.13887e-05	0.000184166	ENSBTAG00000015996
CERS2	3	19792564..19804799	93.3655	2.94484	7.6999	2.13745e-08	7.90107e-05	0.000316043	ENSBTAG00000000099
SEC61G	22	1459780..1466666	24.729	4.05842	16.6612	3.10283e-08	9.17568e-05	0.000458784	ENSBTAG00000014971
CCL2	19	complement(15902777..15905368)	18.3492	4.03531	16.3964	7.72508e-08	0.000190372	0.00114223	ENSBTAG00000037811
POLR2K	14	complement(64216926..64220642)	33.8813	3.12767	8.74023	9.17252e-08	0.00019375	0.00135625	ENSBTAG00000022539
ERGIC2	5	80232322..80275610	41.1063	2.2218	4.66474	4.76709e-07	0.00078318	0.00704862	ENSBTAG00000011096
PCYOX1	11	68588196..68599750	55.8992	-2.66964	-6.36269	4.55198e-07	0.00078318	0.00673055	ENSBTAG00000002783
RNH1	29	50793909..50805209	309.163	-2.23316	-4.70162	6.11219e-07	0.000903749	0.00903749	ENSBTAG00000046869
ITGA10	3	21460548..21477566	12.9403	2.48035	5.58032	7.78969e-07	0.00104708	0.0115178	ENSBTAG00000008373
TSPO	5	113927819..113940490	199.465	-2.2296	-4.69002	1.52188e-06	0.00187521	0.0225025	ENSBTAG00000018073
LMNA	3	complement(14642915..14670926)	421.431	-2.15564	-4.45566	1.88797e-06	0.00214734	0.0279155	ENSBTAG00000017574
EDF1	11	complement(105948272..105952220)	135.315	-1.85137	-3.60844	2.98843e-06	0.00276168	0.0441869	ENSBTAG00000030302
SEC61A1	22	complement(59545658..59559392)	89.9337	-2.6291	-6.18641	2.93712e-06	0.00276168	0.0434283	ENSBTAG00000004937
RAB3IL1	29	complement(40417000..40438948)	13.9296	-5.62682	-49.413	2.84339e-06	0.00276168	0.0420423	ENSBTAG00000015745
CSNK1G2	7	44243734..44268032	16.0735	-3.29992	-9.84861	3.3032e-06	0.00287301	0.0488412	ENSBTAG00000016797
PLBD2	17	complement(61041318..61063762)	78.6903	-1.64623	-3.13014	4.68859e-06	0.00385142	0.0693255	ENSBTAG00000019040
MRPL34	7	complement(5819753..5821004)	109.293	-1.46313	-2.75706	5.45678e-06	0.0040342	0.0806839	ENSBTAG00000014579
TM7SF2	29	43316442..43323367	43.536	-2.39502	-5.25983	5.27631e-06	0.0040342	0.0780155	ENSBTAG00000005069
RPS9	18	complement(63196980..63204349)	45.1177	-2.70672	-6.52834	7.05605e-06	0.00496813	0.104331	ENSBTAG00000006487
CENPA	11	complement(72792306..72798612)	20.5844	3.2373	9.4303	9.78459e-06	0.00649117	0.144675	ENSBTAG00000023938
ACOT9	X	119474570..119503789	36.8208	2.32254	5.00213	1.00972e-05	0.00649117	0.149297	ENSBTAG00000011258
MFAP2	2	135611507..135616267	19.3698	-2.32256	-5.00217	1.25898e-05	0.00775638	0.186153	ENSBTAG00000003832
ABCF1	23	complement(28394981..28408133)	69.9832	-1.40497	-2.64813	1.34317e-05	0.00794407	0.198602	ENSBTAG00000006927
LSM7	7	21239214..21243937	327.423	-1.28931	-2.44411	1.42913e-05	0.00812735	0.211311	ENSBTAG00000004521
NUDT12	7	complement(102607083..102621109)	17.879	-3.91198	-15.053	1.53509e-05	0.00819716	0.226979	ENSBTAG00000027728
HSD17B12	15	73781285..73958433	104.547	1.13217	2.19188	1.55228e-05	0.00819716	0.229521	ENSBTAG00000000087
FLNA	X	complement(37397604..37422791)	800.77	-1.9423	-3.84317	1.66444e-05	0.00848636	0.246104	ENSBTAG00000011190
IRF2BPL	10	complement(88236338..88238662)	19.3948	6.17479	72.2433	1.78501e-05	0.00879772	0.263932	ENSBTAG00000025329
CDPF1	5	complement(116513986..116522344)	14.0766	-3.37789	-10.3955	1.85123e-05	0.00882979	0.273724	ENSBTAG00000008065
DPYSL4	26	51837673..51853798	14.08	-3.34086	-10.1321	2.05057e-05	0.00918779	0.303197	ENSBTAG00000017780
NKRF	X	complement(3945041..3961168)	13.4841	-3.81975	-14.1208	2.04926e-05	0.00918779	0.303004	ENSBTAG00000045744
MYC	14	complement(12653173..12658366)	11.1102	4.90649	29.9916	2.40248e-05	0.010448	0.355231	ENSBTAG00000008409
NUDCD3	4	76917098..76988105	81.9248	-1.37786	-2.59883	2.55849e-05	0.0108085	0.378298	ENSBTAG00000006325
SUMO3	1	complement(144687135..144696665)	37.2998	-1.91986	-3.78387	2.90261e-05	0.0108448	0.42918	ENSBTAG00000017321
BOK	3	120646406..120658685	11.1037	-3.54196	-11.6476	2.76518e-05	0.0108448	0.40886	ENSBTAG00000008711
PHLDA1	5	complement(5573899..5575874)	48.9081	2.76943	6.8184	2.93381e-05	0.0108448	0.433794	ENSBTAG00000034985
PARM1	6	89847732..89973563	7.7562	-3.76645	-13.6086	2.77293e-05	0.0108448	0.410006	ENSBTAG00000015919
TCEAL8	X	52052105..52053716	24.5543	-2.79032	-6.91785	2.78995e-05	0.0108448	0.412522	ENSBTAG00000027843
IGFBP6	5	complement(26878956..26883908)	632.755	-1.6273	-3.08935	3.41625e-05	0.0120268	0.505126	ENSBTAG00000021467
SIPA1	29	43816352..43829063	12.1364	-3.81071	-14.0326	3.37663e-05	0.0120268	0.499268	ENSBTAG00000013884
gene:ENSBTAG00000027787	18	65442182..65442602	546.06	-1.47014	-2.77049	3.68746e-05	0.0126797	0.545227	ENSBTAG00000027787
PTDSS2	29	complement(50805454..50831215)	15.5697	-3.23852	-9.43825	4.28736e-05	0.0144075	0.633929	ENSBTAG00000049685
gene:ENSBTAG00000054778	11	48639480..48676952	22.9424	-2.93483	-7.64669	6.1786e-05	0.019498	0.913568	ENSBTAG00000054778
DCTPP1	25	complement(26595524..26599199)	25.6339	-2.04903	-4.13827	6.19781e-05	0.019498	0.916408	ENSBTAG00000039962
EHD1	29	complement(43081610..43103858)	113.442	-1.29771	-2.45838	6.1462e-05	0.019498	0.908777	ENSBTAG00000050712
SLIT2	6	39779895..40182890	4.29282	-3.48974	-11.2336	6.87258e-05	0.0211704	1	ENSBTAG00000005108
DNLZ	11	complement(103822110..103824821)	65.8037	-1.68275	-3.2104	7.2777e-05	0.0219608	1	ENSBTAG00000012880
USP13	1	complement(87355950..87482259)	20.6684	2.15987	4.46873	8.10503e-05	0.0239682	1	ENSBTAG00000005946
VAC14	18	1411461..1487893	54.3449	-1.94163	-3.8414	8.6677e-05	0.0251295	1	ENSBTAG00000023795
ELP6	22	52133185..52149780	11.2224	-4.03509	-16.3939	8.98699e-05	0.0255542	1	ENSBTAG00000011478
KCTD10	17	63696948..63726368	29.89	-1.78754	-3.45226	9.49299e-05	0.0264836	1	ENSBTAG00000002697
ATP5F1D	7	43683704..43685876	666.687	-1.30155	-2.46494	0.00010943	0.0299636	1	ENSBTAG00000000550
MFAP5	5	101190160..101203715	59.616	1.93106	3.81334	0.000116029	0.0306984	1	ENSBTAG00000000310
FSTL3	7	43279471..43285849	173.669	-1.19024	-2.28191	0.000116266	0.0306984	1	ENSBTAG00000003018
EPDR1	4	49750583..49787423	131.032	1.42117	2.67803	0.000123342	0.0319954	1	ENSBTAG00000033197
TNC	8	complement(104208978..104311676)	1050.01	1.04582	2.06454	0.000144096	0.0343647	1	ENSBTAG00000000575
TUBB4B	11	106254513..106259949	196.523	-1.18288	-2.27029	0.000141622	0.0343647	1	ENSBTAG00000052518
LDB1	26	complement(22778536..22791499)	18.4285	2.71999	6.58867	0.000140568	0.0343647	1	ENSBTAG00000005780
NDUFS8	29	45559236..45563283	81.5394	-1.49907	-2.82661	0.000143754	0.0343647	1	ENSBTAG00000012072
CD151	29	complement(50536649..50542885)	126.839	-1.98167	-3.9495	0.000141908	0.0343647	1	ENSBTAG00000019569
DXO	23	27396902..27402108	25.7243	-2.48642	-5.60385	0.000149095	0.0349925	1	ENSBTAG00000005588
CD9	5	complement(104123609..104159392)	145.944	1.7985	3.47858	0.000165996	0.0367698	1	ENSBTAG00000014764
UQCR10	17	68887320..68889515	304.826	-1.1431	-2.20855	0.000166616	0.0367698	1	ENSBTAG00000000913
SRSF1	19	complement(8806081..8809808)	67.6128	1.76611	3.40136	0.000165583	0.0367698	1	ENSBTAG00000014766
SERPINB6	23	50735179..50749428	312.714	-1.30648	-2.47338	0.000164839	0.0367698	1	ENSBTAG00000050155
RASIP1	18	complement(55359116..55372769)	15.5315	-3.16949	-8.99726	0.000178575	0.0388296	1	ENSBTAG00000011619
KHDRBS1	1	complement(158336214..158359816)	137.874	1.30808	2.47612	0.000187685	0.0394031	1	ENSBTAG00000012497
MIER2	7	complement(43033570..43056703)	14.864	-2.22054	-4.66068	0.000187765	0.0394031	1	ENSBTAG00000019767
NIM1K	20	complement(31464792..31542859)	5.74235	5.15579	35.649	0.000189207	0.0394031	1	ENSBTAG00000006233
PLEC	14	839972..896647	253.386	-1.84246	-3.5862	0.000206921	0.0424935	1	ENSBTAG00000011922
BCAP31	X	complement(36926664..36955731)	125.3	-1.34501	-2.54032	0.000213172	0.0431775	1	ENSBTAG00000020547
WDR19	6	58350006..58428640	16.7558	2.27348	4.83489	0.000219616	0.0434766	1	ENSBTAG00000014512
gene:ENSBTAG00000038330	25	complement(582900..584292)	192.816	-1.55908	-2.94666	0.000220529	0.0434766	1	ENSBTAG00000038330
PDGFRB	7	complement(61474501..61511284)	10.5591	-3.78652	-13.7992	0.00022922	0.0440161	1	ENSBTAG00000002804
CTSD	29	49712700..49722179	12.6971	-2.75893	-6.76896	0.000229025	0.0440161	1	ENSBTAG00000007622
RNF220	3	complement(101373593..101645892)	34.6192	-1.47786	-2.78535	0.000248156	0.0470416	1	ENSBTAG00000012355
CCN2	9	complement(69887189..69890613)	116.473	1.23145	2.34803	0.000279923	0.051098	1	ENSBTAG00000006367
PEMT	19	34780764..34816442	14.0621	-2.68388	-6.42582	0.000273052	0.051098	1	ENSBTAG00000016432
gene:ENSBTAG00000038379	X	37069991..37070473	218.611	1.44893	2.73005	0.000277846	0.051098	1	ENSBTAG00000038379
SMARCC2	5	57140987..57161786	75.3263	1.25791	2.39149	0.000283965	0.0512037	1	ENSBTAG00000014697
SPSB1	16	complement(44108079..44179555)	72.3625	1.29242	2.44938	0.000302337	0.0532185	1	ENSBTAG00000024539
THAP3	16	complement(46777968..46783678)	29.4733	-1.95948	-3.88923	0.000298742	0.0532185	1	ENSBTAG00000011214
APBA3	7	20214159..20223118	35.5863	-1.7859	-3.44833	0.000312771	0.0534493	1	ENSBTAG00000008395
SEMA3F	22	complement(50161374..50190175)	80.1102	-1.13607	-2.19781	0.000308347	0.0534493	1	ENSBTAG00000018307
NDUFV1	29	45455657..45468982	138.516	-1.6687	-3.17929	0.000314493	0.0534493	1	ENSBTAG00000021776
SNCAIP	7	complement(31380877..31541086)	6.3902	-3.19966	-9.18741	0.00033692	0.0566103	1	ENSBTAG00000021971
L3MBTL3	9	68181813..68285685	14.639	-1.81913	-3.52869	0.000351675	0.0573807	1	ENSBTAG00000017393
NTHL1	25	complement(1589481..1595175)	10.9966	-2.92596	-7.59978	0.000347443	0.0573807	1	ENSBTAG00000006272
PRMT3	29	complement(24440296..24562058)	35.7599	1.73796	3.33563	0.000353148	0.0573807	1	ENSBTAG00000013421
PALM3	7	11631611..11640783	46.0148	1.35864	2.56443	0.000369125	0.0580461	1	ENSBTAG00000046744
POLR1D	12	complement(32319707..32321401)	38.0496	-1.69522	-3.23826	0.000365702	0.0580461	1	ENSBTAG00000008642
BMP2	13	49151441..49185579	15.7858	1.49802	2.82454	0.000372946	0.0580461	1	ENSBTAG00000005111
NDUFA3	18	complement(63279554..63282901)	117.783	-1.12983	-2.18833	0.000367416	0.0580461	1	ENSBTAG00000007754
EVA1B	3	109535132..109537474	115.127	-1.48794	-2.80489	0.000389136	0.0593172	1	ENSBTAG00000014358
gene:ENSBTAG00000030281	11	complement(104132816..104133394)	8.77892	-4.92149	-30.3052	0.000386005	0.0593172	1	ENSBTAG00000030281
CSNK1E	5	complement(110047995..110083317)	37.7405	-1.3445	-2.53943	0.000403776	0.0594866	1	ENSBTAG00000047582
MAP2K7	7	16662127..16672289	15.8075	-2.12761	-4.36993	0.000410363	0.0594866	1	ENSBTAG00000010639
DUSP22	23	complement(52251011..52297870)	7.91137	-4.72481	-26.4429	0.000409686	0.0594866	1	ENSBTAG00000027375
CDH2	24	28655047..28904115	64.5634	1.32022	2.49704	0.000401981	0.0594866	1	ENSBTAG00000021190
CCND1	29	46888863..46898541	8.02392	-2.31094	-4.96205	0.000399183	0.0594866	1	ENSBTAG00000017514
HDLBP	3	complement(120423895..120482640)	154.283	-1.15893	-2.23291	0.00041648	0.0596405	1	ENSBTAG00000004315
GNG11	4	11242533..11247552	13.2448	-1.46497	-2.76058	0.000423526	0.0596405	1	ENSBTAG00000000820
ANP32A	10	complement(15613398..15652308)	32.6029	1.87338	3.66391	0.00042008	0.0596405	1	ENSBTAG00000012365
S100A5	3	16829295..16832678	43.6518	-1.4535	-2.73873	0.000430296	0.0598858	1	ENSBTAG00000000644
MDM2	5	complement(44979892..45005325)	209.074	0.984869	1.97913	0.000433368	0.0598858	1	ENSBTAG00000010422
GSTM1_1	3	complement(33667202..33720169)	282.86	-1.15039	-2.21973	0.000444066	0.060796	1	ENSBTAG00000017765
VAMP1	5	103914981..103924356	6.50218	-5.14643	-35.4185	0.00044932	0.0609509	1	ENSBTAG00000014603
KDELC1	12	complement(79016634..79029810)	26.0333	2.14335	4.41788	0.000460377	0.061883	1	ENSBTAG00000008880
TXNRD1	5	67898938..67961973	524.188	0.972688	1.96249	0.000503319	0.0670457	1	ENSBTAG00000013912
SLC9B2	6	21792500..21851763	15.0346	-3.05202	-8.29371	0.000509627	0.0672798	1	ENSBTAG00000040088
PFKL	1	144308711..144335975	70.5303	-1.15254	-2.22305	0.000553998	0.0694188	1	ENSBTAG00000010658
EIF2B2	10	86259479..86266555	18.7051	1.84633	3.59583	0.000535476	0.0694188	1	ENSBTAG00000008664
ATRAID	11	complement(72414856..72419512)	16.1435	1.98965	3.97141	0.000547658	0.0694188	1	ENSBTAG00000031185
gene:ENSBTAG00000051886	17	complement(35478947..35505549)	15.3772	2.85838	7.25202	0.000544058	0.0694188	1	ENSBTAG00000051886
NAT9	19	56648056..56652832	12.0248	-2.96771	-7.82294	0.00055035	0.0694188	1	ENSBTAG00000053909
SELENOS	21	5244997..5254196	44.6824	1.66556	3.17236	0.000552425	0.0694188	1	ENSBTAG00000000640
RUVBL1	22	59509018..59540337	60.9236	-1.48949	-2.8079	0.000559635	0.0695358	1	ENSBTAG00000020998
MCOLN1	7	16390698..16399664	8.83987	-2.32172	-4.99928	0.000575143	0.0698776	1	ENSBTAG00000005592
LONP1	7	18590319..18608816	20.3739	-2.14371	-4.41898	0.000576564	0.0698776	1	ENSBTAG00000001795
FADD	29	47373220..47375755	18.7747	-2.76491	-6.79707	0.000573672	0.0698776	1	ENSBTAG00000018274
GLUL	16	complement(63468038..63478788)	37.1141	1.84812	3.60032	0.000589896	0.0709123	1	ENSBTAG00000013631
MSL2	1	133084511..133113773	9.86471	3.12872	8.74658	0.000650512	0.0751443	1	ENSBTAG00000000750
CMPK1	3	complement(98887940..98924294)	92.3979	1.92566	3.79911	0.000642155	0.0751443	1	ENSBTAG00000019956
TMEM147	18	46204641..46207450	168.56	-0.939314	-1.91762	0.000633433	0.0751443	1	ENSBTAG00000015920
ZNF8	18	65600904..65617689	9.241	-2.79511	-6.94084	0.000649886	0.0751443	1	ENSBTAG00000052906
gene:ENSBTAG00000050875	23	complement(51610863..51614666)	39.1755	-1.55378	-2.93586	0.000638637	0.0751443	1	ENSBTAG00000050875
COL11A1	3	40305057..40530663	744.289	0.836412	1.7856	0.000658932	0.0753807	1	ENSBTAG00000021217
gene:ENSBTAG00000055145	19	complement(51108085..51114996)	59.1708	-1.32528	-2.50582	0.000662755	0.0753807	1	ENSBTAG00000055145
TFPI2	4	complement(11204075..11208760)	3.30669	4.3137	19.8863	0.000695851	0.0767825	1	ENSBTAG00000015844
ARL10	7	37840043..37846096	6.73995	-4.55292	-23.4729	0.000690659	0.0767825	1	ENSBTAG00000025345
UQCR11	7	complement(43976251..43979203)	660.38	-1.27357	-2.41759	0.000688251	0.0767825	1	ENSBTAG00000008692
ZNF536	18	40827492..41221033	7.16643	-2.01419	-4.03955	0.000689595	0.0767825	1	ENSBTAG00000007262
BANP	18	13381283..13450245	21.8178	1.87681	3.67262	0.000707881	0.0769612	1	ENSBTAG00000023745
PRAF2	X	complement(87153484..87157001)	21.471	1.80127	3.48526	0.000705961	0.0769612	1	ENSBTAG00000002562
HYOU1	15	complement(29631206..29653505)	101.57	1.58724	3.00474	0.000718649	0.0775616	1	ENSBTAG00000010322
COX6B1	18	46378362..46387003	374.405	-0.940388	-1.91904	0.000754202	0.0808089	1	ENSBTAG00000055082
MTCP1	X	35964513..35973073	14.1544	7.94071	245.692	0.000764237	0.081295	1	ENSBTAG00000045697
CSRP1	16	80847188..80867559	352.922	-1.89158	-3.71041	0.000799586	0.0844477	1	ENSBTAG00000016057
DPM3	3	15462231..15462806	40.427	-1.78904	-3.45584	0.000821179	0.0858575	1	ENSBTAG00000003535
BTF3	20	complement(8116743..8123751)	45.0434	1.40415	2.64662	0.000824548	0.0858575	1	ENSBTAG00000010012
ARL2	29	43227243..43235042	27.332	-1.90691	-3.75004	0.000881355	0.0911309	1	ENSBTAG00000002238
CTSZ	13	57379569..57390707	12.4886	-2.81149	-7.02008	0.000897809	0.0921875	1	ENSBTAG00000018784
PPP4C	25	complement(26202157..26210403)	20.7435	1.68827	3.2227	0.000917801	0.0935904	1	ENSBTAG00000012928
TAF4	13	55097812..55162325	9.2524	-3.14449	-8.84274	0.00092456	0.0936339	1	ENSBTAG00000047991
GCH1	10	complement(67345440..67400407)	26.4438	1.66567	3.17261	0.000931432	0.0936882	1	ENSBTAG00000040151
VIPAS39	10	complement(88621488..88648386)	51.4034	-1.41744	-2.67111	0.000957186	0.0943531	1	ENSBTAG00000020475
HS6ST3	12	73363796..74075781	2.58325	4.11905	17.3764	0.000948314	0.0943531	1	ENSBTAG00000039065
EPB41L3	24	complement(38880422..38973547)	8.10056	4.01023	16.1138	0.000955549	0.0943531	1	ENSBTAG00000019251
RAB31	24	41786924..41868538	115.765	1.11474	2.16556	0.00096556	0.0945482	1	ENSBTAG00000046533
ORC6	18	15013053..15021378	10.6738	3.06925	8.39334	0.0010309	0.100282	1	ENSBTAG00000001872
LSAMP	1	complement(60476794..60798351)	3.15523	-3.47332	-11.1064	0.00106108	0.101944	1	ENSBTAG00000049383
BCHE	1	101522744..101601660	6.25489	2.69938	6.49525	0.00106867	0.101944	1	ENSBTAG00000011139
INO80B	11	complement(10170214..10173993)	18.1011	-2.04068	-4.11439	0.00106762	0.101944	1	ENSBTAG00000001840
LARP7	6	complement(12971034..12982948)	50.0455	1.37541	2.59442	0.00109949	0.102893	1	ENSBTAG00000009632
PPFIBP2	15	complement(45063034..45217437)	22.2954	-1.47327	-2.77651	0.00109752	0.102893	1	ENSBTAG00000016140
ANK3	28	complement(15696546..15814967)	3.02864	2.11906	4.34409	0.0010957	0.102893	1	ENSBTAG00000019052
gene:ENSBTAG00000050189	28	complement(15866749..15951588)	5.143	6.52874	92.3308	0.00111181	0.103391	1	ENSBTAG00000050189
CCNT2	2	complement(62319905..62352405)	41.612	1.48503	2.79924	0.00115801	0.107014	1	ENSBTAG00000014158
TWF2	22	48665158..48674430	27.3336	2.29829	4.91873	0.00117194	0.10763	1	ENSBTAG00000054131
UQCRQ	7	44447301..44448594	734.046	-1.34778	-2.5452	0.00118287	0.107962	1	ENSBTAG00000009479
PAQR3	6	complement(93645075..93677820)	5.84792	-3.92217	-15.1597	0.00120205	0.108375	1	ENSBTAG00000008887
SAP30	8	5761207..5766834	10.423	3.9471	15.4239	0.00119768	0.108375	1	ENSBTAG00000015578
ELN	25	complement(33277644..33310763)	153.155	-1.12582	-2.18225	0.00124412	0.111489	1	ENSBTAG00000019517
gene:ENSBTAG00000037552	5	complement(335951..373995)	7.61239	3.28787	9.76666	0.00126248	0.112452	1	ENSBTAG00000037552
ZBTB47	22	14799996..14813665	13.5616	-2.03434	-4.09635	0.00127603	0.112979	1	ENSBTAG00000017365
NCOA1	11	complement(74447679..74612645)	102.437	0.969328	1.95793	0.00129006	0.113541	1	ENSBTAG00000015007
SYN3	5	complement(71116001..71201217)	6.00402	5.22344	37.3605	0.00130084	0.113576	1	ENSBTAG00000020636
AP2A2	29	complement(50416807..50488031)	100.413	-1.12372	-2.17908	0.00130583	0.113576	1	ENSBTAG00000009915
ZNF280C	X	complement(14164154..14211596)	6.80453	4.66673	25.3996	0.00131598	0.11379	1	ENSBTAG00000019885
CDR2L	19	complement(56432269..56444629)	12.96	1.89232	3.71233	0.00135656	0.11604	1	ENSBTAG00000039466
DAGLB	25	complement(38297751..38321662)	24.4819	1.74279	3.34681	0.0013577	0.11604	1	ENSBTAG00000009236
TRIB1	14	complement(14779050..14787206)	12.4476	-1.97693	-3.93654	0.00137372	0.116735	1	ENSBTAG00000023179
FGFR3	6	complement(116766295..116780691)	8.87655	4.34763	20.3594	0.0014353	0.121271	1	ENSBTAG00000007164
ZC3H11A_1	16	1596039..1623678	123.844	1.0749	2.10657	0.00144913	0.121743	1	ENSBTAG00000017352
SCO2	5	complement(119822433..119824250)	6.60561	-3.64662	-12.524	0.00148755	0.122194	1	ENSBTAG00000012609
CTSH	21	complement(25201460..25222224)	196.956	-0.979019	-1.97113	0.00148069	0.122194	1	ENSBTAG00000010992
ACAA1	22	complement(11581703..11607351)	49.6483	-1.82878	-3.55237	0.00147057	0.122194	1	ENSBTAG00000018283
PGP	25	complement(1742546..1745400)	38.3716	-1.04616	-2.06503	0.00147953	0.122194	1	ENSBTAG00000009951
HGH1	14	complement(712202..715270)	17.0252	-2.33897	-5.05941	0.00160037	0.130735	1	ENSBTAG00000039705
TM9SF2	12	76343402..76394962	32.9305	1.55385	2.936	0.0016157	0.130914	1	ENSBTAG00000001589
HCFC1R1	25	complement(2439925..2441270)	86.1264	-1.07224	-2.10269	0.00162027	0.130914	1	ENSBTAG00000002367
CREB5	4	complement(67314290..67752296)	25.101	1.34874	2.5469	0.00168847	0.131717	1	ENSBTAG00000018909
gene:ENSBTAG00000030474	7	52258295..52341360	3.5447	-4.45265	-21.8968	0.001658	0.131717	1	ENSBTAG00000030474
PRODH	17	73105784..73123446	14.1898	-3.0024	-8.01335	0.00168253	0.131717	1	ENSBTAG00000047676
GFER	25	1539101..1542233	77.9921	-1.27678	-2.42297	0.00169257	0.131717	1	ENSBTAG00000017631
SLC9A3R2	25	1576743..1588861	11.629	-2.60676	-6.09136	0.0016909	0.131717	1	ENSBTAG00000013479
NUPR2	25	complement(27771475..27772376)	6.77427	-5.32915	-40.2008	0.00165429	0.131717	1	ENSBTAG00000031583
TOLLIP	29	50169950..50185623	10.0012	-3.36648	-10.3136	0.00167413	0.131717	1	ENSBTAG00000008237
TGFBR1	8	64107418..64179245	59.3143	1.30034	2.46287	0.00172055	0.131814	1	ENSBTAG00000018035
CARS2	12	complement(85238266..85258334)	12.8762	-2.41069	-5.31729	0.00171739	0.131814	1	ENSBTAG00000011471
C3orf67	22	42346408..42616730	7.46112	-3.38968	-10.4808	0.00170604	0.131814	1	ENSBTAG00000020373
KLHL2	17	339603..511267	45.492	1.4306	2.69558	0.00175468	0.133736	1	ENSBTAG00000005263
gene:ENSBTAG00000051880	X	complement(14302822..14306632)	12.1141	2.58551	6.00227	0.00177126	0.134307	1	ENSBTAG00000051880
GINS4	27	36454819..36470324	8.3045	-4.14649	-17.71	0.00178258	0.134476	1	ENSBTAG00000017133
gene:ENSBTAG00000001423	10	complement(45121371..45125230)	7.52674	-5.51497	-45.7269	0.00179531	0.134748	1	ENSBTAG00000001423
NDUFA11	7	18473539..18479129	142.328	-0.985798	-1.98041	0.00183624	0.135078	1	ENSBTAG00000019025
SGTA	7	20903069..20917593	56.4103	-1.39376	-2.62763	0.0018344	0.135078	1	ENSBTAG00000015090
TSPAN18	15	74830510..75003105	28.892	-1.44816	-2.7286	0.00183415	0.135078	1	ENSBTAG00000021484
PROCA1	19	complement(20131148..20138974)	20.2726	-2.04552	-4.12821	0.00182066	0.135078	1	ENSBTAG00000017268
STC1	8	complement(70977521..70990673)	2.41188	-2.74113	-6.68594	0.00187651	0.137357	1	ENSBTAG00000001687
ACIN1	10	21762262..21800719	235.457	0.812388	1.75612	0.0018871	0.137452	1	ENSBTAG00000011571
SDC4	13	complement(73670727..73691288)	36.7864	-1.52069	-2.86928	0.00190652	0.138185	1	ENSBTAG00000015127
FAM207A	1	144809574..144833722	8.28413	-4.74662	-26.8457	0.00191668	0.138244	1	ENSBTAG00000017010
PTPRCAP	29	complement(45327237..45330137)	14.5645	-1.87052	-3.65664	0.00193987	0.139237	1	ENSBTAG00000004782
MAPK12	5	complement(119618807..119627315)	35.7046	-1.86754	-3.6491	0.00199106	0.141429	1	ENSBTAG00000019574
gene:ENSBTAG00000008557	15	complement(56338774..56340810)	96.7912	-1.41092	-2.65906	0.0020233	0.141429	1	ENSBTAG00000008557
TARDBP	16	complement(42593901..42605389)	188.086	-0.981694	-1.97478	0.00200408	0.141429	1	ENSBTAG00000003697
gene:ENSBTAG00000050395	18	63800079..63806654	13.5394	3.78093	13.7459	0.0020249	0.141429	1	ENSBTAG00000050395
BOLA-DMB	23	complement(7246582..7253835)	6.06167	-5.08685	-33.9855	0.00202654	0.141429	1	ENSBTAG00000012451
gene:ENSBTAG00000053898	29	complement(40240470..40245387)	12.6771	1.19765	2.29365	0.0020278	0.141429	1	ENSBTAG00000053898
PSMC1	10	101862077..101874842	15.8586	-1.82585	-3.54516	0.00204658	0.142069	1	ENSBTAG00000005426
NUDC	2	complement(126273255..126286771)	60.2467	-1.49156	-2.81193	0.00217737	0.149271	1	ENSBTAG00000004416
CERK	5	complement(116906784..116943141)	19.649	-1.71622	-3.28575	0.00219423	0.149271	1	ENSBTAG00000046654
MEF2C	7	complement(88250023..88407702)	5.38132	2.35168	5.10417	0.00218585	0.149271	1	ENSBTAG00000020701
NUDT14	21	complement(69532009..69539133)	15.9205	-2.29271	-4.89975	0.00218705	0.149271	1	ENSBTAG00000048010
MDGA1	23	complement(11546127..11611239)	7.72733	-3.00973	-8.05412	0.0022008	0.149271	1	ENSBTAG00000005888
PTPN6	5	complement(103502498..103518817)	127.32	-1.42962	-2.69376	0.00221729	0.149703	1	ENSBTAG00000020294
ADD1	6	complement(115811540..115902662)	216.669	-0.849552	-1.80194	0.00226841	0.152458	1	ENSBTAG00000021128
PFDN4	13	81632576..81644895	39.216	1.73561	3.3302	0.00229296	0.153411	1	ENSBTAG00000008812
ATF5	18	56269038..56273691	96.3033	-1.26854	-2.40918	0.00231882	0.153802	1	ENSBTAG00000003457
gene:ENSBTAG00000054164	24	complement(3695980..3732109)	7.77063	-3.21789	-9.30426	0.00231962	0.153802	1	ENSBTAG00000054164
NDUFS6	20	complement(70839103..70844383)	8.90319	-3.01682	-8.09383	0.00234265	0.154636	1	ENSBTAG00000009914
TTLL7	3	60110693..60257583	27.7839	-1.33694	-2.52615	0.00236867	0.155658	1	ENSBTAG00000003322
TMEFF1	8	90238685..90335315	3.81315	-3.79751	-13.9048	0.00239644	0.156787	1	ENSBTAG00000021991
RPL7A	11	104255845..104259161	2633.44	-0.804487	-1.74652	0.00243827	0.157713	1	ENSBTAG00000011559
GATA2	22	59346928..59355012	42.153	-1.50396	-2.83621	0.00242466	0.157713	1	ENSBTAG00000019707
MRPL23	29	complement(49542736..49549261)	40.5359	-1.91282	-3.76545	0.0024426	0.157713	1	ENSBTAG00000000103
LAMP1	12	86593182..86605278	370.158	-1.09152	-2.13099	0.00247068	0.158354	1	ENSBTAG00000010242
SIGLEC10	18	complement(57462227..57469952)	15.4792	-2.04418	-4.12437	0.00247395	0.158354	1	ENSBTAG00000008852
SQLE	14	complement(15144664..15167777)	73.4313	1.00025	2.00034	0.00249439	0.158974	1	ENSBTAG00000005498
MT1E_1	18	complement(24029352..24032186)	4.571	-6.4192	-85.5801	0.00252753	0.159709	1	ENSBTAG00000038706
ISY1	22	complement(59047392..59063800)	13.8484	-2.08381	-4.23925	0.0025203	0.159709	1	ENSBTAG00000030915
MAN1A2	3	complement(25709064..25856341)	88.2576	1.02133	2.02979	0.00257568	0.161373	1	ENSBTAG00000003586
MTMR12	20	41323015..41391311	16.2517	2.63324	6.20417	0.00257351	0.161373	1	ENSBTAG00000012278
INSIG2	2	69756864..69786933	49.0864	1.35049	2.54999	0.00260108	0.162277	1	ENSBTAG00000002112
PSMC3IP	19	complement(42650230..42654921)	4.74189	4.30838	19.813	0.00262247	0.162924	1	ENSBTAG00000020907
C7H19orf67	7	11611606..11618492	72.6315	1.64933	3.13687	0.00269401	0.166668	1	ENSBTAG00000016937
BTG3	1	19417655..19437170	35.8022	1.10447	2.1502	0.00280994	0.16769	1	ENSBTAG00000018704
PSRC1	3	34122368..34129175	33.9583	1.52983	2.88751	0.00272219	0.16769	1	ENSBTAG00000018806
NDUFS7	7	43805788..43814284	115.232	-0.8946	-1.85909	0.00283249	0.16769	1	ENSBTAG00000019419
SEC61B	8	64260374..64268675	326.098	1.23239	2.34956	0.00282707	0.16769	1	ENSBTAG00000002457
C10H14orf119	10	complement(21760123..21760551)	7.8547	-5.63059	-49.5424	0.0027682	0.16769	1	ENSBTAG00000047027
NAA30	10	69768687..69789526	25.386	1.97925	3.94288	0.002776	0.16769	1	ENSBTAG00000012998
NEURL2	13	complement(74646008..74648793)	6.98986	-6.97847	-126.104	0.00283533	0.16769	1	ENSBTAG00000000961
MGC139164	18	complement(60856348..60866029)	3.23338	-4.17332	-18.0424	0.00284662	0.16769	1	ENSBTAG00000040392
BORCS6	19	complement(27831617..27833445)	13.4289	-2.68229	-6.41872	0.0027524	0.16769	1	ENSBTAG00000001711
TOMM6	23	15600547..15601893	223.358	-0.847969	-1.79997	0.00282169	0.16769	1	ENSBTAG00000008977
TGFB1I1	25	27503118..27510659	381.759	-0.762695	-1.69666	0.00279951	0.16769	1	ENSBTAG00000002391
FGFR2	26	complement(41450745..41558092)	3.26263	-3.63153	-12.3936	0.00276349	0.16769	1	ENSBTAG00000014064
COL5A2	2	7198509..7357287	1032.54	0.807349	1.74999	0.0028882	0.169275	1	ENSBTAG00000027020
THOC2	X	complement(7973369..8083076)	131.754	0.853293	1.80662	0.00289642	0.169275	1	ENSBTAG00000008388
DGCR6L	17	complement(73123908..73128286)	40.2617	-1.67852	-3.201	0.00292399	0.169545	1	ENSBTAG00000047299
YIPF3	23	complement(17057485..17062278)	55.2449	-0.919911	-1.892	0.00291954	0.169545	1	ENSBTAG00000018967
PTPN21	10	complement(100170718..100247414)	30.2323	1.63156	3.09848	0.00297953	0.170757	1	ENSBTAG00000018596
ITGAE	19	complement(24392539..24437306)	6.27455	-3.45007	-10.9288	0.00297448	0.170757	1	ENSBTAG00000015264
AVPI1	26	complement(18846873..18854967)	129.834	-1.12621	-2.18285	0.00297337	0.170757	1	ENSBTAG00000023947
SNX27	3	complement(19085294..19166836)	46.7883	1.34391	2.53839	0.00299779	0.17114	1	ENSBTAG00000001942
VPS28	14	508418..512819	168.689	-1.03566	-2.05005	0.00302312	0.171922	1	ENSBTAG00000026320
gene:ENSBTAG00000052532	25	570916..573229	6.40866	-5.02335	-32.5221	0.00306016	0.172701	1	ENSBTAG00000052532
SAR1A	28	complement(26384597..26396614)	15.4367	-2.08954	-4.25611	0.00305264	0.172701	1	ENSBTAG00000016858
CD2AP	23	20602899..20689496	82.0829	1.25208	2.38185	0.0030957	0.174042	1	ENSBTAG00000000322
NDUFA10	3	complement(118884975..118923959)	174.764	-1.18878	-2.2796	0.00311468	0.174445	1	ENSBTAG00000003279
GADD45GIP1	7	12607307..12609853	16.4174	-1.78541	-3.44717	0.00315292	0.175236	1	ENSBTAG00000015117
SNX17	11	complement(72286895..72292664)	102.764	-1.0833	-2.11887	0.00315162	0.175236	1	ENSBTAG00000019515
SDC1	11	78628994..78653573	135.82	1.35379	2.55582	0.00316434	0.175236	1	ENSBTAG00000011154
ENG	11	complement(98497640..98529734)	116.421	-0.90524	-1.87286	0.00320327	0.176072	1	ENSBTAG00000008997
gene:ENSBTAG00000023845	26	complement(42740067..42758179)	16.3742	2.18372	4.54322	0.00319998	0.176072	1	ENSBTAG00000023845
CHST2	1	complement(125870591..125874332)	9.99021	-2.32923	-5.02537	0.00324431	0.176936	1	ENSBTAG00000011584
STPG1	2	128500788..128561411	5.93431	5.27734	38.7826	0.00323691	0.176936	1	ENSBTAG00000010278
gene:ENSBTAG00000054865	7	7881051..7888045	94.186	0.917576	1.88894	0.00328405	0.176936	1	ENSBTAG00000054865
RBCK1	13	complement(60605469..60622626)	104.932	-0.992111	-1.98909	0.00326284	0.176936	1	ENSBTAG00000017002
LBR	16	complement(28446036..28472860)	16.8868	-1.98314	-3.95352	0.0032813	0.176936	1	ENSBTAG00000008453
LZTR1	17	72327212..72339983	54.8777	-1.29462	-2.45313	0.00329078	0.176936	1	ENSBTAG00000011292
ARHGEF2	3	14781460..14813371	191.402	0.814921	1.7592	0.00334592	0.179249	1	ENSBTAG00000000113
AR	X	complement(83085618..83294907)	32.7534	1.28185	2.4315	0.00336793	0.179777	1	ENSBTAG00000022255
TLN1	8	complement(59869867..59901292)	312.933	-0.909893	-1.87891	0.00340941	0.179906	1	ENSBTAG00000025868
GTF3C4	11	102733925..102751664	10.9437	2.65612	6.30335	0.00341902	0.179906	1	ENSBTAG00000004091
PPP1R15A	18	55473997..55477628	23.3385	1.63259	3.10069	0.00338884	0.179906	1	ENSBTAG00000001294
ZNF174	25	2838636..2845622	10.399	-2.56169	-5.90399	0.00340738	0.179906	1	ENSBTAG00000001614
SLC9A5	18	34875817..34894810	28.3888	-1.87746	-3.67429	0.0034532	0.180421	1	ENSBTAG00000039190
CIB2	21	complement(30485336..30508394)	194.456	-0.875704	-1.8349	0.00344971	0.180421	1	ENSBTAG00000010981
MRGPRF	29	complement(46354537..46364270)	14.2025	-2.38265	-5.21495	0.00351567	0.182401	1	ENSBTAG00000015185
PGRMC1	X	3623055..3631983	7.38835	-4.43217	-21.5881	0.00351578	0.182401	1	ENSBTAG00000019552
NCLN	7	complement(20631429..20645731)	115.296	-1.10425	-2.14987	0.00356014	0.183415	1	ENSBTAG00000020759
BSG	7	43201562..43208656	1576.06	-0.813854	-1.7579	0.00355019	0.183415	1	ENSBTAG00000016648
EGR1	7	49825961..49830306	103.856	1.3575	2.56241	0.00360723	0.185154	1	ENSBTAG00000010069
FBXO44	16	complement(42023072..42028662)	7.65434	-2.74168	-6.68847	0.00363735	0.185154	1	ENSBTAG00000032617
ACSF3	18	14203972..14248441	9.60098	-3.01547	-8.08627	0.00363095	0.185154	1	ENSBTAG00000015968
C5AR2	18	54337816..54342561	2.57421	3.50386	11.3441	0.00364397	0.185154	1	ENSBTAG00000037735
SPG7	18	14463306..14484611	38.0148	-1.28227	-2.43222	0.00369008	0.186217	1	ENSBTAG00000012041
ERO1B	28	complement(8905885..8977775)	3.38611	-4.39041	-20.9722	0.00368596	0.186217	1	ENSBTAG00000034633
CYB5B	18	36548065..36571837	41.0214	1.39549	2.63077	0.00373035	0.187609	1	ENSBTAG00000002412
AKR1B1	4	complement(98115288..98132148)	48.1315	-1.14486	-2.21124	0.00374554	0.187734	1	ENSBTAG00000009902
gene:ENSBTAG00000033252	16	complement(29631405..29631806)	7.50352	7.0355	131.189	0.00377041	0.188342	1	ENSBTAG00000033252
RPL11	2	complement(129168191..129198058)	48.9368	1.31632	2.4903	0.00381071	0.189714	1	ENSBTAG00000020905
OTUB1	29	42315719..42323775	60.2792	-1.15523	-2.2272	0.0038571	0.19138	1	ENSBTAG00000003967
VAMP5	11	complement(49416059..49425368)	75.158	-1.01822	-2.02541	0.00387194	0.191473	1	ENSBTAG00000018285
SMARCD3	4	complement(113816436..113848095)	17.7452	-2.28864	-4.88594	0.00389791	0.191477	1	ENSBTAG00000014372
TMEM132B	17	complement(50309613..50687263)	4.28932	-6.24373	-75.7791	0.00389526	0.191477	1	ENSBTAG00000006626
ILVBL	7	7999294..8010976	36.1757	-1.30495	-2.47075	0.00394742	0.193267	1	ENSBTAG00000015186
PFDN5	5	complement(26724888..26729058)	221.053	-0.891419	-1.855	0.00397671	0.193273	1	ENSBTAG00000008935
PRDX2	7	12730803..12733440	925.531	-0.761072	-1.69475	0.00400292	0.193273	1	ENSBTAG00000012062
N4BP2L1	12	28591476..28614349	22.1742	1.56104	2.95066	0.00400216	0.193273	1	ENSBTAG00000000993
ABHD12	13	complement(42813204..42879226)	60.571	-1.20763	-2.30958	0.0040129	0.193273	1	ENSBTAG00000001420
NAA38	19	complement(27546606..27548927)	119.695	-0.89306	-1.85711	0.00398274	0.193273	1	ENSBTAG00000014695
PIKFYVE	2	96557844..96625577	27.2289	1.44685	2.72612	0.00408486	0.193586	1	ENSBTAG00000002177
S100A1	3	complement(16751302..16755589)	7.33122	-4.80759	-28.0046	0.00408018	0.193586	1	ENSBTAG00000005163
SFT2D1	9	complement(101304152..101319276)	5.42421	-3.74602	-13.4173	0.00405112	0.193586	1	ENSBTAG00000002993
ACOX1	19	55669917..55690559	80.4394	1.13754	2.20006	0.00408346	0.193586	1	ENSBTAG00000030174
PTPN23	22	complement(52263501..52284441)	33.283	-1.80292	-3.48926	0.00403698	0.193586	1	ENSBTAG00000002774
RMND5B	7	39225401..39243186	41.626	-1.35127	-2.55136	0.00414222	0.194434	1	ENSBTAG00000006371
EMC10	18	56613654..56620016	116.711	-1.03616	-2.05077	0.00413214	0.194434	1	ENSBTAG00000045510
HSPB1	25	34345339..34347009	313.695	-1.05416	-2.07651	0.0041401	0.194434	1	ENSBTAG00000011969
HSPG2	2	130906818..130976365	29.2851	-1.56096	-2.9505	0.00422167	0.19713	1	ENSBTAG00000017122
GGCT	4	65806682..65816128	4.90483	3.48512	11.1976	0.00423493	0.19713	1	ENSBTAG00000010597
GTPBP2	23	complement(17144373..17153545)	19.3715	2.31169	4.96464	0.00423964	0.19713	1	ENSBTAG00000006016
TMEM160	18	complement(54094492..54097330)	9.80665	-3.13605	-8.79114	0.00427109	0.197351	1	ENSBTAG00000015579
BCCIP	26	45324631..45341336	71.1592	1.24184	2.365	0.00426715	0.197351	1	ENSBTAG00000005792
PMPCA	11	103865153..103875086	30.7652	-1.39819	-2.6357	0.00438138	0.200676	1	ENSBTAG00000001353
FHOD1	18	complement(34857829..34874225)	44.7905	-1.09837	-2.14112	0.00438377	0.200676	1	ENSBTAG00000032427
MYO1C	19	complement(22596199..22621272)	313.694	-0.830415	-1.7782	0.00437277	0.200676	1	ENSBTAG00000001332
PPIL2	17	complement(72082606..72100535)	4.19667	-3.44945	-10.9242	0.00443792	0.202528	1	ENSBTAG00000021121
MAP7D1	3	complement(109649571..109671174)	132.903	-0.982794	-1.97629	0.00454464	0.204869	1	ENSBTAG00000030301
PDK4	4	complement(12881889..12895362)	10.1638	1.26134	2.39718	0.00453234	0.204869	1	ENSBTAG00000014069
SMTN	17	69938495..69961375	25.4129	-2.93477	-7.64635	0.00452318	0.204869	1	ENSBTAG00000003100
ADSSL1	21	69197942..69214268	4.04782	-2.97706	-7.87381	0.00451653	0.204869	1	ENSBTAG00000017616
PCDHGA3	7	52428705..52436348	4.83495	4.91676	30.2059	0.00456284	0.205064	1	ENSBTAG00000040473
FGF9	12	complement(35378340..35406261)	4.78256	2.9413	7.68106	0.00460584	0.20637	1	ENSBTAG00000048237
KPNA1	1	complement(66875768..66944339)	56.5159	1.20317	2.30244	0.00464705	0.206737	1	ENSBTAG00000011143
PDLIM4	7	complement(22148143..22162595)	190.097	-0.952307	-1.93496	0.0046358	0.206737	1	ENSBTAG00000015426
CAVIN3	15	46710950..46712568	388.261	-0.767716	-1.70257	0.00465598	0.206737	1	ENSBTAG00000019754
ALKBH5	19	complement(34422370..34439576)	96.4407	1.38957	2.62	0.00469544	0.207865	1	ENSBTAG00000025046
NRAS	3	28614965..28624861	25.2639	1.90279	3.73936	0.00487214	0.215043	1	ENSBTAG00000046797
RAB3GAP1	2	complement(62127818..62238789)	96.3864	0.954453	1.93784	0.00490222	0.215476	1	ENSBTAG00000013449
EXTL3	8	complement(9980042..10017423)	11.8713	2.01347	4.03752	0.00498395	0.215476	1	ENSBTAG00000008844
ITPKC	18	49995658..50013372	29.7937	-1.48349	-2.79624	0.00497455	0.215476	1	ENSBTAG00000019465
C1QTNF1	19	complement(53358290..53366382)	57.2098	-1.1902	-2.28184	0.00496782	0.215476	1	ENSBTAG00000006276
ZNHIT1	25	complement(35473349..35479721)	46.6958	-1.20674	-2.30815	0.00496247	0.215476	1	ENSBTAG00000000343
NSDHL	X	35133537..35159670	13.074	-1.54715	-2.92238	0.00496916	0.215476	1	ENSBTAG00000009231
ARSE	X	138650965..138665834	4.91149	-2.78486	-6.89172	0.00493231	0.215476	1	ENSBTAG00000014932
MEGF9	8	complement(110032801..110110151)	18.0954	2.07736	4.22033	0.00506107	0.218041	1	ENSBTAG00000013706
MMP12	15	5758546..5768904	3.05478	5.46784	44.2571	0.00507277	0.218041	1	ENSBTAG00000053542
SST	1	79657444..79659377	7.8077	-2.49322	-5.63034	0.00510629	0.218389	1	ENSBTAG00000017312
CLTB	7	complement(37857326..37879421)	101.319	-1.10327	-2.14841	0.00511042	0.218389	1	ENSBTAG00000010740
PRXL2B	16	complement(50307835..50310990)	208.709	-0.853921	-1.80741	0.00512663	0.218451	1	ENSBTAG00000001727
TBC1D23	1	44554751..44611092	9.41092	-2.52541	-5.75738	0.00527593	0.219383	1	ENSBTAG00000015010
ERCC3	2	5248748..5279066	32.1845	1.6426	3.12228	0.00540847	0.219383	1	ENSBTAG00000020777
GLMP	3	14506327..14509256	22.4388	-1.46521	-2.76104	0.00544768	0.219383	1	ENSBTAG00000006364
gene:ENSBTAG00000023670	5	complement(25242590..25246328)	4.27168	4.80982	28.0479	0.00548977	0.219383	1	ENSBTAG00000023670
MED21	5	complement(82772595..82782365)	25.4946	1.51035	2.84879	0.00528229	0.219383	1	ENSBTAG00000005082
CCDC151	7	complement(15800804..15811483)	7.03312	-6.93885	-122.688	0.00543978	0.219383	1	ENSBTAG00000008201
WTAP	9	95997044..96023437	92.0758	0.972276	1.96193	0.00522337	0.219383	1	ENSBTAG00000007974
RNF31	10	complement(20992517..21003538)	4.90731	6.3286	80.3708	0.00540754	0.219383	1	ENSBTAG00000005815
TMED10	10	complement(86374541..86407514)	67.9147	-1.019	-2.02652	0.00547123	0.219383	1	ENSBTAG00000005694
gene:ENSBTAG00000054671	12	68812433..68930042	20.9246	1.3858	2.61317	0.00536902	0.219383	1	ENSBTAG00000054671
ZNF217	13	complement(81116533..81153629)	21.0821	-1.99857	-3.99603	0.00541941	0.219383	1	ENSBTAG00000030556
MFSD3	14	complement(435003..437076)	12.1269	-2.0279	-4.07812	0.00529741	0.219383	1	ENSBTAG00000007838
MAF1	14	complement(728324..732756)	29.3635	-1.11458	-2.16532	0.00544	0.219383	1	ENSBTAG00000012242
FH	16	35260924..35288027	70.168	1.33404	2.52107	0.00535323	0.219383	1	ENSBTAG00000021688
GP1BB	17	72793925..72799077	17.7025	-1.99169	-3.97703	0.0053298	0.219383	1	ENSBTAG00000039059
ARHGEF1	18	complement(51323403..51343621)	5.357	6.49589	90.2522	0.00533642	0.219383	1	ENSBTAG00000018912
PRMT1	18	56079592..56089648	43.5225	-1.36134	-2.56924	0.00516772	0.219383	1	ENSBTAG00000006646
gene:ENSBTAG00000040358	18	complement(64684152..64718827)	4.74996	-6.40281	-84.613	0.00531068	0.219383	1	ENSBTAG00000040358
MAFG	19	50967339..50972885	30.5606	1.46804	2.76647	0.00546359	0.219383	1	ENSBTAG00000000040
CMTM6	22	complement(6929371..6951459)	35.4311	1.36275	2.57174	0.0054775	0.219383	1	ENSBTAG00000019526
GTF2I	25	complement(32782209..32863447)	76.0148	1.11808	2.17059	0.00526378	0.219383	1	ENSBTAG00000009780
APLP2	29	36262912..36325816	536.219	1.23576	2.35506	0.00548414	0.219383	1	ENSBTAG00000016168
IFITM3_1	29	50929934..50931552	849.099	-0.827541	-1.77466	0.0052203	0.219383	1	ENSBTAG00000052306
TMEM259	7	complement(43523685..43530420)	148.471	-0.879871	-1.84021	0.0055053	0.219411	1	ENSBTAG00000011351
LLGL1	19	complement(34398896..34413732)	16.9204	1.78575	3.44798	0.00552029	0.219417	1	ENSBTAG00000004635
gene:ENSBTAG00000048379	4	113662016..113697641	5.65821	2.29111	4.89432	0.00563169	0.223245	1	ENSBTAG00000048379
FASTKD2	2	95064720..95085010	8.20537	3.02454	8.13722	0.00565417	0.223536	1	ENSBTAG00000016193
CCN1	3	complement(58488378..58491302)	148.782	1.02445	2.03418	0.00574699	0.224227	1	ENSBTAG00000009844
GRINA	14	complement(826740..830066)	61.8012	-1.19987	-2.29719	0.00576264	0.224227	1	ENSBTAG00000000312
TPCN1	17	61225406..61284097	5.46455	-4.32582	-20.054	0.00569645	0.224227	1	ENSBTAG00000011102
gene:ENSBTAG00000050920	18	complement(57754150..57774743)	5.27021	-6.5613	-94.4385	0.00575127	0.224227	1	ENSBTAG00000050920
PPP1R11	23	complement(28909903..28913055)	31.3488	-1.26056	-2.39589	0.00575391	0.224227	1	ENSBTAG00000032247
SRPX	X	105052662..105194351	77.4904	1.39308	2.62639	0.00570432	0.224227	1	ENSBTAG00000004280
PIGO	8	complement(59345169..59351847)	39.0952	1.49798	2.82447	0.00584726	0.22585	1	ENSBTAG00000044135
LAPTM4A	11	78796769..78814735	33.6839	1.29164	2.44807	0.00586544	0.22585	1	ENSBTAG00000020894
ATP5MG	15	29084998..29093127	124.282	-0.947204	-1.92813	0.00586338	0.22585	1	ENSBTAG00000007332
PAAF1	15	53344671..53393878	46.9871	-1.33481	-2.52242	0.00583575	0.22585	1	ENSBTAG00000003679
PCK2	10	complement(21036261..21044548)	173.995	0.859182	1.81401	0.00590691	0.226666	1	ENSBTAG00000011934
EEF1AKNMT	16	39186035..39202452	23.3093	-1.52734	-2.88255	0.0059173	0.226666	1	ENSBTAG00000017721
ARFGAP1	13	complement(54287348..54297677)	41.7304	-1.54582	-2.9197	0.00599086	0.227714	1	ENSBTAG00000004916
PAQR4	25	2376855..2380341	8.6529	-3.56746	-11.8553	0.00598922	0.227714	1	ENSBTAG00000004727
gene:ENSBTAG00000016688	X	complement(61885294..61886292)	67.3215	-1.35371	-2.55569	0.00597525	0.227714	1	ENSBTAG00000016688
SLC31A2	8	102402632..102411013	4.30765	6.28516	77.987	0.0060989	0.231226	1	ENSBTAG00000005115
gene:ENSBTAG00000053552	10	complement(43891033..43892020)	64.7362	1.32491	2.50518	0.00624587	0.231911	1	ENSBTAG00000053552
GFPT1	11	complement(67708302..67766635)	50.1422	1.09521	2.13644	0.00619172	0.231911	1	ENSBTAG00000017626
CAB39L	12	complement(18919920..19003107)	34.0615	1.18305	2.27056	0.00617235	0.231911	1	ENSBTAG00000034222
gene:ENSBTAG00000019309	15	complement(5396356..5452006)	5.39678	-3.76894	-13.6321	0.00625801	0.231911	1	ENSBTAG00000019309
LRP3	18	43631532..43646500	17.5872	-2.62733	-6.17881	0.00621393	0.231911	1	ENSBTAG00000047062
BCKDHA	18	50541224..50560679	27.6695	-1.62335	-3.08089	0.00616293	0.231911	1	ENSBTAG00000016037
BHLHE40	22	complement(21400624..21406265)	38.7775	-0.932404	-1.90845	0.00625813	0.231911	1	ENSBTAG00000009863
C22H3orf62	22	50803150..50809723	3.44666	-3.62829	-12.3659	0.00624897	0.231911	1	ENSBTAG00000011894
gene:ENSBTAG00000039132	26	17299670..17358772	38.0071	1.31565	2.48914	0.00624897	0.231911	1	ENSBTAG00000039132
DDX47	5	complement(97017440..97030497)	11.6675	2.83795	7.15004	0.00630086	0.23233	1	ENSBTAG00000019608
gene:ENSBTAG00000050869	X	complement(52185629..52185982)	21.5837	1.96979	3.9171	0.00630057	0.23233	1	ENSBTAG00000050869
SCOC	17	complement(17324484..17364038)	12.3395	2.21447	4.64111	0.00634296	0.232722	1	ENSBTAG00000022109
TET1	28	24918286..25035716	42.0017	1.21874	2.32744	0.006328	0.232722	1	ENSBTAG00000037756
DCAF15	7	complement(11726058..11735293)	4.71619	-4.62981	-24.7579	0.00639388	0.233432	1	ENSBTAG00000008841
HCN2	7	43213783..43234084	4.34963	-6.22497	-74.8003	0.00637857	0.233432	1	ENSBTAG00000015050
MAP1LC3A	13	63918996..63920656	168.096	-0.845165	-1.79647	0.00642991	0.234125	1	ENSBTAG00000006135
ACTR1A	26	complement(23088515..23104847)	253.137	-0.834192	-1.78286	0.00644453	0.234125	1	ENSBTAG00000021067
PCBP3	1	145395830..145625230	5.2013	4.36109	20.5503	0.00656075	0.234884	1	ENSBTAG00000030775
F3	3	48954585..48965477	43.6918	1.34977	2.54871	0.00651316	0.234884	1	ENSBTAG00000007101
PDCD1	3	complement(120837823..120848740)	14.9648	-1.95147	-3.86768	0.00649369	0.234884	1	ENSBTAG00000011543
ATP6V1E1	5	complement(109061445..109082272)	126.804	-0.999316	-1.99905	0.00655173	0.234884	1	ENSBTAG00000014238
ANAPC11	19	complement(50994951..51000136)	89.3578	-1.05915	-2.0837	0.00650134	0.234884	1	ENSBTAG00000001937
GPX1	22	50752499..50753719	125.09	-1.00758	-2.01054	0.00654619	0.234884	1	ENSBTAG00000054195
SLC6A9	3	102033426..102065123	121.739	-0.824833	-1.77133	0.00660269	0.235	1	ENSBTAG00000008690
MEOX2	4	complement(23999242..24075104)	2.47275	4.12258	17.4189	0.0066071	0.235	1	ENSBTAG00000003238
gene:ENSBTAG00000054074	18	complement(64656232..64664583)	3.57407	4.69624	25.9243	0.00661166	0.235	1	ENSBTAG00000054074
CCDC85C	21	complement(64523697..64601628)	14.2503	-1.39662	-2.63284	0.00662968	0.235075	1	ENSBTAG00000025181
SCRN2	19	38623127..38626863	6.09594	2.66946	6.36189	0.00666036	0.23509	1	ENSBTAG00000001828
AMDHD2	25	2016991..2025775	115.857	-1.02853	-2.03994	0.00666189	0.23509	1	ENSBTAG00000001022
ADAR	3	15968147..15994363	14.266	-2.05083	-4.14344	0.00669881	0.23583	1	ENSBTAG00000007519
SERINC2	2	complement(122233162..122259028)	13.4568	-1.99904	-3.99735	0.00689087	0.236922	1	ENSBTAG00000035081
NGEF	3	complement(112609162..112657496)	2.21183	-3.74214	-13.3812	0.00691698	0.236922	1	ENSBTAG00000008942
CANX	7	complement(1608231..1640391)	96.7499	0.914711	1.88519	0.0069413	0.236922	1	ENSBTAG00000048107
SLC27A1	7	complement(5605375..5646428)	13.5037	-2.23728	-4.71508	0.00693879	0.236922	1	ENSBTAG00000016775
MBD3	7	complement(43960115..43968745)	47.8059	-1.43814	-2.70972	0.00680623	0.236922	1	ENSBTAG00000038409
CCDC107	8	59833726..59836253	33.368	-1.47995	-2.78939	0.00674744	0.236922	1	ENSBTAG00000011413
PAPPA	8	105351900..105612449	32.61	-1.21541	-2.32206	0.00694096	0.236922	1	ENSBTAG00000004010
NHLRC3	12	complement(23178045..23219416)	17.6821	2.14567	4.42497	0.00693092	0.236922	1	ENSBTAG00000010951
GPAA1	14	complement(750608..753850)	31.0912	-1.22469	-2.33705	0.00695997	0.236922	1	ENSBTAG00000014610
SPATA2L	18	complement(14575038..14579286)	4.46186	-4.00201	-16.0223	0.00691512	0.236922	1	ENSBTAG00000033334
RAB34	19	complement(20139709..20143944)	228.305	-0.736234	-1.66582	0.00691024	0.236922	1	ENSBTAG00000046129
PHF1	23	7586499..7592765	35.7305	1.58733	3.00493	0.00697017	0.236922	1	ENSBTAG00000001634
SRRT	25	complement(35768779..35784480)	119.923	-0.93112	-1.90676	0.00676426	0.236922	1	ENSBTAG00000001134
MAK16	27	29204700..29214791	7.33375	-2.76033	-6.77553	0.00685026	0.236922	1	ENSBTAG00000033504
TMEM109	29	37252089..37260864	57.033	1.66678	3.17505	0.00681337	0.236922	1	ENSBTAG00000018362
CACFD1	11	104352204..104361244	32.8339	-1.25879	-2.39294	0.00699295	0.237151	1	ENSBTAG00000015097
GSTT1	17	71318878..71326525	21.6179	-1.49689	-2.82234	0.00707087	0.239245	1	ENSBTAG00000040298
LMF2	5	complement(119807553..119812020)	22.7695	-1.62572	-3.08596	0.00723379	0.242521	1	ENSBTAG00000017925
STAP2	7	19749298..19761854	5.19017	-6.57966	-95.648	0.00731533	0.242521	1	ENSBTAG00000006001
CXXC5	7	50878379..50886363	88.6264	0.781371	1.71876	0.00730737	0.242521	1	ENSBTAG00000003986
SMOC2	9	102645195..102803012	4.63306	4.69119	25.8339	0.00724099	0.242521	1	ENSBTAG00000013176
PLOD1	16	complement(41718717..41748319)	199.13	-0.887279	-1.84968	0.00725994	0.242521	1	ENSBTAG00000002052
gene:ENSBTAG00000050682	17	69626490..69629291	5.71103	-6.64161	-99.8444	0.00723663	0.242521	1	ENSBTAG00000050682
ZFP90	18	35898241..35903829	5.30333	-4.32306	-20.0157	0.00729645	0.242521	1	ENSBTAG00000007488
ENPP4	23	19386682..19401592	7.29081	3.82907	14.2123	0.00731003	0.242521	1	ENSBTAG00000003499
PLEKHA1	26	42206907..42261348	32.0184	1.30557	2.47181	0.00726195	0.242521	1	ENSBTAG00000004636
GPR155	2	22319664..22358578	4.51446	6.30116	78.8567	0.00733239	0.242543	1	ENSBTAG00000021636
DDRGK1	13	52004036..52014649	57.7798	-0.83206	-1.78023	0.00735364	0.242703	1	ENSBTAG00000013753
SV2C	10	7361671..7574347	2.27183	-3.65625	-12.6078	0.00739981	0.243683	1	ENSBTAG00000017507
EDNRA	17	complement(10596771..10669858)	45.6621	-1.14275	-2.20802	0.00742602	0.244003	1	ENSBTAG00000013674
RPL22L1	1	96572443..96576821	289.34	0.798349	1.73911	0.00747794	0.244048	1	ENSBTAG00000007394
FBXO8	8	complement(6554603..6595352)	14.9284	2.01872	4.05225	0.00750773	0.244048	1	ENSBTAG00000006715
SIRPB1	13	53431673..53469664	9.20153	3.27837	9.70261	0.00752643	0.244048	1	ENSBTAG00000039520
UBE2W	14	complement(37100594..37166729)	37.0378	1.35087	2.55067	0.00748201	0.244048	1	ENSBTAG00000048843
ATP5MPL	21	complement(68460845..68462522)	1101.9	-0.782904	-1.72059	0.00747339	0.244048	1	ENSBTAG00000026886
ZSWIM8	28	29682252..29697213	13.4442	1.7381	3.33596	0.00751756	0.244048	1	ENSBTAG00000012657
ABCA3	25	complement(1794637..1828602)	9.86855	-1.85931	-3.62834	0.00755304	0.244375	1	ENSBTAG00000014903
TSEN34	18	complement(63209077..63213014)	21.629	-1.36747	-2.58018	0.00758328	0.244619	1	ENSBTAG00000006486
EEF1E1	23	47367326..47383134	30.9382	1.74309	3.34751	0.00759368	0.244619	1	ENSBTAG00000002534
WDR5B	1	complement(66864803..66866398)	4.43619	6.29582	78.5654	0.0080055	0.248144	1	ENSBTAG00000054326
PPM1L	1	complement(106405113..106727070)	3.44761	-5.95194	-61.9029	0.00792501	0.248144	1	ENSBTAG00000001274
ALDH9A1	3	3220577..3249677	14.5538	-1.77353	-3.41888	0.0080357	0.248144	1	ENSBTAG00000017852
TMBIM4	5	47645210..47661694	93.5804	0.843863	1.79485	0.0079172	0.248144	1	ENSBTAG00000026993
RNF187	7	complement(2542859..2546341)	113.234	-0.989244	-1.98514	0.00783483	0.248144	1	ENSBTAG00000019667
PPIC	7	30779209..30793006	38.7638	1.5811	2.99198	0.00799018	0.248144	1	ENSBTAG00000001568
IPO4	10	20966510..20976590	45.2012	1.05227	2.0738	0.00805552	0.248144	1	ENSBTAG00000002707
DPF3	10	complement(84122761..84405606)	3.44967	-5.98732	-63.4402	0.00797203	0.248144	1	ENSBTAG00000025458
gene:ENSBTAG00000053845	12	87175199..87216102	3.36463	-4.38151	-20.8432	0.00793194	0.248144	1	ENSBTAG00000053845
RPL30	14	66175850..66194695	2.98118	-4.20469	-18.4391	0.00785437	0.248144	1	ENSBTAG00000016278
UQCRB	14	67986645..67991355	29.7579	1.31014	2.47966	0.00785068	0.248144	1	ENSBTAG00000001521
RNF141	15	42143138..42177749	4.66707	4.2062	18.4583	0.00802987	0.248144	1	ENSBTAG00000015824
PCDH18	17	20288045..20302085	96.0829	-1.10415	-2.14972	0.00783216	0.248144	1	ENSBTAG00000015549
SLC2A11	17	71270478..71285172	4.09255	6.195	73.2623	0.00802599	0.248144	1	ENSBTAG00000018647
SNRNP70	18	55614187..55618814	4.74663	-6.41581	-85.3788	0.00804602	0.248144	1	ENSBTAG00000001996
SPAG7	19	26434654..26438799	100.794	-0.805554	-1.74782	0.00802338	0.248144	1	ENSBTAG00000008590
ARRB2	19	complement(26634449..26643103)	4.10711	-3.85065	-14.4265	0.00796046	0.248144	1	ENSBTAG00000035587
ABHD17C	21	26547350..26602023	23.0019	1.24506	2.37028	0.00800893	0.248144	1	ENSBTAG00000032951
WDR20	21	66983300..67047746	37.5132	-1.20919	-2.31208	0.00797841	0.248144	1	ENSBTAG00000007007
ARHGEF3	22	44017422..44330646	3.66153	-3.26113	-9.58736	0.00777539	0.248144	1	ENSBTAG00000014091
URB2	28	1577597..1603804	7.36014	-2.94321	-7.69123	0.00798462	0.248144	1	ENSBTAG00000010180
TTC9	10	82281701..82314251	5.35834	-2.51032	-5.69745	0.00808097	0.24841	1	ENSBTAG00000045604
CPOX	1	complement(42888156..42901415)	4.62374	4.7465	26.8435	0.0082923	0.248702	1	ENSBTAG00000004124
IGFBP3	4	76116349..76124835	2.04817	3.28571	9.75206	0.00825972	0.248702	1	ENSBTAG00000003994
NFIB	8	29852454..30102705	30.6375	1.11804	2.17052	0.00829095	0.248702	1	ENSBTAG00000027442
GLDC	8	38219989..38308310	7.67839	2.56246	5.90713	0.00820475	0.248702	1	ENSBTAG00000025903
CHMP4A	10	20948208..20951937	91.7517	-0.973274	-1.96329	0.00828038	0.248702	1	ENSBTAG00000039415
TFB2M	16	30802001..30820756	15.5334	2.12906	4.37431	0.0081567	0.248702	1	ENSBTAG00000000072
ZNF576	18	51819508..51822907	19.9017	-2.44698	-5.45272	0.00811108	0.248702	1	ENSBTAG00000030933
RHBDD2	25	34121205..34129920	45.0814	-1.11282	-2.16267	0.00816382	0.248702	1	ENSBTAG00000005089
CLDN15	25	35463189..35468712	4.27926	-6.2811	-77.7678	0.00825376	0.248702	1	ENSBTAG00000000345
DCTN6	27	26320484..26342212	17.6049	1.84496	3.59243	0.00823045	0.248702	1	ENSBTAG00000000744
DLG2	29	11312721..12251182	19.1981	1.81539	3.51956	0.00819828	0.248702	1	ENSBTAG00000027868
AFF2	X	31117611..31651654	3.32542	5.91423	60.3059	0.0082704	0.248702	1	ENSBTAG00000020750
LSS	1	complement(145889102..145919613)	5.70454	-2.41751	-5.34248	0.00834375	0.249362	1	ENSBTAG00000018936
LPIN3	13	69973201..69990650	3.79134	3.94954	15.45	0.00834803	0.249362	1	ENSBTAG00000009165
THBS2	9	complement(103154193..103185492)	44.2811	-0.838764	-1.78852	0.00837804	0.249753	1	ENSBTAG00000018810
ALDOC	19	complement(20030282..20034197)	5.2003	-2.03172	-4.08891	0.00841717	0.250415	1	ENSBTAG00000013099
DLX3	19	36662421..36667620	3.09947	5.60534	48.6826	0.0085334	0.253363	1	ENSBTAG00000017409
UBLCP1	7	70851229..70871248	35.0622	1.34929	2.54786	0.00857289	0.254026	1	ENSBTAG00000009103
RABL2B	5	120037421..120056199	57.2287	1.52232	2.87253	0.00859096	0.254052	1	ENSBTAG00000004876
ASB8	5	32135753..32144434	9.7976	-3.3384	-10.1148	0.00863011	0.254193	1	ENSBTAG00000000289
ZNF280A	17	complement(70997874..71006261)	4.18454	-6.27633	-77.5111	0.00862913	0.254193	1	ENSBTAG00000046083
EIF2S1	10	79255021..79275823	249.836	-0.991638	-1.98844	0.00869818	0.254339	1	ENSBTAG00000016311
gene:ENSBTAG00000007187	21	69183853..69195007	123.619	-0.810652	-1.754	0.00868498	0.254339	1	ENSBTAG00000007187
RPL29	22	48945144..48947321	695.399	-1.31487	-2.4878	0.00865275	0.254339	1	ENSBTAG00000018628
FAT3	29	complement(1996704..2635494)	9.31994	1.83482	3.56728	0.00870389	0.254339	1	ENSBTAG00000004081
BMPR2	2	90864689..91017391	98.6341	0.800089	1.74121	0.00888656	0.256634	1	ENSBTAG00000006420
FUCA1	2	129056428..129079502	15.6288	-1.84942	-3.60354	0.00880169	0.256634	1	ENSBTAG00000030434
PIAS4	7	complement(19978943..20004157)	47.5412	1.14462	2.21088	0.00884569	0.256634	1	ENSBTAG00000000753
NCOA2	14	complement(33837784..34119578)	162.426	0.6895	1.61272	0.00885532	0.256634	1	ENSBTAG00000020312
COX11	19	complement(5083534..5090035)	13.0754	2.54031	5.81713	0.00885213	0.256634	1	ENSBTAG00000007015
HNRNPH3	28	24751331..24762283	80.9499	0.940659	1.9194	0.00887671	0.256634	1	ENSBTAG00000014316
HSPBAP1	1	complement(67055375..67120252)	7.60172	-2.63192	-6.19851	0.00899129	0.258413	1	ENSBTAG00000005066
SELENOT	1	complement(117507281..117537602)	38.6633	1.3112	2.48148	0.00911748	0.258413	1	ENSBTAG00000031435
PFDN2	3	8376916..8388862	22.5102	1.37714	2.59754	0.00912292	0.258413	1	ENSBTAG00000020152
RBM15	3	complement(33088523..33095448)	4.34543	-4.47421	-22.2266	0.00912036	0.258413	1	ENSBTAG00000012555
HDAC7	5	32462230..32499023	29.5423	-1.2391	-2.36051	0.00910382	0.258413	1	ENSBTAG00000026819
ZDHHC14	9	94011802..94302733	27.3966	1.02264	2.03163	0.00903249	0.258413	1	ENSBTAG00000018464
RBM17	13	complement(17400569..17423448)	49.5862	1.33162	2.51685	0.00900867	0.258413	1	ENSBTAG00000021951
ANKRD40	19	36026569..36046087	30.5711	1.35657	2.56076	0.00906668	0.258413	1	ENSBTAG00000002267
VSIR	28	complement(27894350..27920827)	5.91489	-2.26424	-4.804	0.00906277	0.258413	1	ENSBTAG00000010888
CD248	29	complement(44370002..44372646)	287.101	-0.971752	-1.96122	0.00903382	0.258413	1	ENSBTAG00000044073
CHIC1	X	complement(77318642..77359466)	4.90229	4.12358	17.4309	0.00916438	0.259091	1	ENSBTAG00000020826
PNKD_2	2	106348916..106371789	4.51233	2.23707	4.7144	0.00920615	0.259719	1	ENSBTAG00000003936
UBE2D1	26	complement(666753..703300)	33.8686	1.54574	2.91954	0.00923929	0.259719	1	ENSBTAG00000020796
STK26	X	15912813..15979088	6.39058	-3.67246	-12.7503	0.00923547	0.259719	1	ENSBTAG00000019652
CTSF	29	complement(44596854..44602466)	108.701	-0.929941	-1.9052	0.00927071	0.260108	1	ENSBTAG00000010994
MED29	18	49092003..49100532	19.2674	-1.76091	-3.38912	0.00931519	0.260861	1	ENSBTAG00000020429
VPS26C	1	complement(149461702..149496009)	14.4205	1.80045	3.48329	0.0094605	0.261463	1	ENSBTAG00000004791
NIT1	3	complement(8373204..8376843)	9.17714	2.40968	5.31356	0.00936748	0.261463	1	ENSBTAG00000020153
gene:ENSBTAG00000054178	4	54172627..54173103	5.2622	-6.52203	-91.9025	0.00945491	0.261463	1	ENSBTAG00000054178
DDIT4L	6	24526441..24531397	4.7827	6.2373	75.4422	0.00944035	0.261463	1	ENSBTAG00000010610
NEDD8	10	20936646..20945396	173.172	-0.810605	-1.75395	0.00945207	0.261463	1	ENSBTAG00000038842
VCPKMT	10	complement(43046520..43051985)	6.21391	3.63736	12.4438	0.00939906	0.261463	1	ENSBTAG00000005547
CPNE2	18	25134033..25166257	13.1268	1.99895	3.9971	0.00938083	0.261463	1	ENSBTAG00000002233
DBN1	7	complement(38954347..38995645)	447.083	-0.761779	-1.69558	0.00953496	0.262531	1	ENSBTAG00000011400
YAP1	15	complement(6502784..6634349)	80.7925	0.962317	1.94844	0.00962342	0.262531	1	ENSBTAG00000039307
SERPING1	15	80850690..80863385	29.6665	-1.21091	-2.31484	0.00959197	0.262531	1	ENSBTAG00000016267
SERTAD3	18	complement(49774642..49778162)	84.807	1.14209	2.207	0.00957342	0.262531	1	ENSBTAG00000010502
CDC42BPB	21	complement(67623262..67721124)	80.8668	-1.00468	-2.0065	0.00960417	0.262531	1	ENSBTAG00000016456
LY6G6E	23	27595986..27598654	3.60351	-3.08509	-8.48601	0.00956945	0.262531	1	ENSBTAG00000000582
WIPI2	25	complement(39021133..39045383)	38.1922	-1.12109	-2.17511	0.00961501	0.262531	1	ENSBTAG00000012049
IVD	10	36022720..36034673	52.7741	-0.986098	-1.98082	0.00971996	0.262796	1	ENSBTAG00000004409
DPP7	11	complement(106130453..106134589)	3.17195	-5.78586	-55.1718	0.009675	0.262796	1	ENSBTAG00000047958
PI4KA	17	complement(72208853..72268526)	43.2228	-1.02659	-2.0372	0.009681	0.262796	1	ENSBTAG00000013971
HIST1H2BD	23	complement(31794124..31795097)	3.5076	-5.92945	-60.9455	0.00972199	0.262796	1	ENSBTAG00000031778
PCSK1N	X	complement(86939604..86944224)	4.20491	-6.2202	-74.5535	0.00970822	0.262796	1	ENSBTAG00000013250
PAX7	2	complement(133926471..134029644)	37.5744	1.13257	2.19249	0.00978884	0.263228	1	ENSBTAG00000014967
ATAD3A	16	complement(51085081..51101450)	7.22544	2.92508	7.59518	0.00980919	0.263228	1	ENSBTAG00000002219
ITGA2B	19	complement(44172212..44185276)	5.19134	-6.5109	-91.1959	0.00980463	0.263228	1	ENSBTAG00000008165
TRAF7	25	1693666..1710441	65.492	-1.05286	-2.07464	0.0097883	0.263228	1	ENSBTAG00000019073
EMP3	18	55038414..55042752	113.854	-0.877876	-1.83767	0.00988231	0.264406	1	ENSBTAG00000018013
RHBDF2	19	55249957..55274837	30.5202	1.52303	2.87394	0.00988885	0.264406	1	ENSBTAG00000003436
FUT11	28	29662120..29665188	5.04725	-6.48448	-89.5412	0.00993213	0.265084	1	ENSBTAG00000002792
SYCE2	7	12641076..12658137	4.02379	6.1	68.5936	0.00995229	0.265143	1	ENSBTAG00000016213
SNAI1	13	78036327..78042585	16.0244	2.24365	4.73595	0.0100668	0.266445	1	ENSBTAG00000014554
ORAI1	17	complement(53610136..53626039)	3.82228	6.07597	67.4605	0.0100581	0.266445	1	ENSBTAG00000004457
CCNB1	20	complement(10507979..10517702)	34.3756	1.61305	3.05898	0.0100732	0.266445	1	ENSBTAG00000014239
BOLA	23	complement(28720501..28724399)	141.742	1.28277	2.43305	0.0100645	0.266445	1	ENSBTAG00000002069
MPPE1	24	complement(42723600..42737607)	17.6236	-1.70953	-3.27054	0.0101114	0.266977	1	ENSBTAG00000002128
GUCA1B	23	complement(15900394..15911894)	4.32334	6.14934	70.9799	0.0102297	0.269618	1	ENSBTAG00000012439
CHST12	25	complement(40821751..40840680)	19.3997	1.93068	3.81234	0.0102752	0.269621	1	ENSBTAG00000020898
gene:ENSBTAG00000038540	26	24799040..24812913	5.92417	-3.96771	-15.6459	0.0102605	0.269621	1	ENSBTAG00000038540
HEATR1	28	complement(9193299..9244485)	9.33135	-1.9931	-3.9809	0.0102845	0.269621	1	ENSBTAG00000044100
LRCH3	1	complement(70229447..70335542)	62.2826	0.881663	1.8425	0.0104113	0.271157	1	ENSBTAG00000032839
MTMR9_1	2	121291040..121298203	6.54355	-2.35073	-5.10083	0.0104898	0.271157	1	ENSBTAG00000014390
gene:ENSBTAG00000054466	6	complement(71005238..71006869)	64.4373	-0.899964	-1.86602	0.0104138	0.271157	1	ENSBTAG00000054466
MOB1B	6	86250301..86308361	75.0589	0.752356	1.68454	0.0104549	0.271157	1	ENSBTAG00000016290
PPDPF	13	complement(54136171..54137886)	369.139	-0.718387	-1.64534	0.0104384	0.271157	1	ENSBTAG00000031800
ULK1	17	complement(45176713..45199686)	27.6991	-1.30098	-2.46396	0.0104495	0.271157	1	ENSBTAG00000012987
TSEN54	19	complement(56020690..56027838)	3.68404	4.4594	21.9995	0.0103742	0.271157	1	ENSBTAG00000000824
TRIP6	25	complement(35784530..35789573)	77.3512	-1.02998	-2.042	0.010479	0.271157	1	ENSBTAG00000024772
PAFAH1B3	18	50978701..50981956	108.587	-0.826985	-1.77397	0.010586	0.273166	1	ENSBTAG00000019787
AP1AR	6	complement(13243676..13272540)	15.4452	2.17472	4.51497	0.0106046	0.27317	1	ENSBTAG00000003941
ELOA	2	complement(129147034..129156032)	59.4048	0.92962	1.90477	0.0106769	0.273819	1	ENSBTAG00000026585
KMT2B	18	46433498..46453413	9.45498	-2.38907	-5.23821	0.0106854	0.273819	1	ENSBTAG00000002763
CFP	X	complement(85997314..86003576)	3.63125	-6.06098	-66.7631	0.0106711	0.273819	1	ENSBTAG00000015815
GYPC	2	78885394..78934052	8.38925	2.66386	6.33726	0.0107299	0.273995	1	ENSBTAG00000014863
LRRC8D	3	complement(53313193..53443924)	14.9679	1.64603	3.12972	0.0107383	0.273995	1	ENSBTAG00000020958
SRSF9	17	complement(62757004..62763283)	46.0999	1.37854	2.60006	0.0107478	0.273995	1	ENSBTAG00000012792
CTBP1	6	117202374..117225838	18.3651	-1.29509	-2.45393	0.0107864	0.274033	1	ENSBTAG00000008480
ZNF3	25	36368810..36376716	4.20071	-3.87513	-14.6734	0.0107842	0.274033	1	ENSBTAG00000007012
TRMT61A	21	68165568..68172830	3.77454	-6.04294	-65.9335	0.0108181	0.274368	1	ENSBTAG00000031327
SGCG	12	complement(34674912..34705884)	4.63139	-6.36318	-82.3202	0.0109348	0.276185	1	ENSBTAG00000001865
WDR87	18	complement(47751736..47768997)	14.2551	2.15665	4.45877	0.0109458	0.276185	1	ENSBTAG00000038442
AKT1S1	18	complement(56216856..56224488)	17.8031	-1.46001	-2.7511	0.0109415	0.276185	1	ENSBTAG00000005763
HERC3	6	complement(36052150..36198478)	20.2688	1.8676	3.64925	0.0109971	0.276535	1	ENSBTAG00000010120
MIB2	16	complement(51007644..51020416)	4.78246	-6.38889	-83.8007	0.0109861	0.276535	1	ENSBTAG00000010720
PKN1	7	complement(11303312..11333515)	25.2947	-1.86513	-3.643	0.0111236	0.277607	1	ENSBTAG00000017037
CBX8	19	52742477..52745844	7.40209	3.11637	8.67203	0.0111173	0.277607	1	ENSBTAG00000009107
FBXW4	26	complement(22357362..22440852)	70.0339	0.848317	1.8004	0.011116	0.277607	1	ENSBTAG00000003579
UFSP2	27	complement(15654102..15674141)	18.9605	1.2917	2.44816	0.0111336	0.277607	1	ENSBTAG00000018454
EIF1AX	X	123062600..123072703	5.0517	-3.05789	-8.32756	0.011077	0.277607	1	ENSBTAG00000017633
GLS	2	79427772..79481911	64.8205	1.13035	2.18911	0.0113108	0.27781	1	ENSBTAG00000007863
HDGF	3	14082643..14098646	666.328	0.647078	1.56599	0.0112669	0.27781	1	ENSBTAG00000039793
PIF1	10	45270353..45277456	5.14704	-4.20804	-18.4818	0.0111973	0.27781	1	ENSBTAG00000007638
gene:ENSBTAG00000047029	11	complement(47179770..47180201)	66.5638	1.30402	2.46917	0.0111728	0.27781	1	ENSBTAG00000047029
RPL28	18	complement(62099120..62101918)	24.1806	-1.34931	-2.5479	0.0112782	0.27781	1	ENSBTAG00000023343
XIRP1	22	complement(12509227..12518446)	3.92229	6.12899	69.9858	0.0112935	0.27781	1	ENSBTAG00000046512
EIF4E3	22	29921569..29961920	3.82209	-4.4823	-22.3515	0.0112908	0.27781	1	ENSBTAG00000018862
NOC3L	26	complement(15851397..15877096)	21.1165	1.915	3.77113	0.0112994	0.27781	1	ENSBTAG00000011368
UBA1	X	85564805..85586823	255.203	-0.76877	-1.70382	0.0112367	0.27781	1	ENSBTAG00000016764
ACTRT3	1	97604626..97610506	3.49271	-4.37397	-20.7347	0.011342	0.278114	1	ENSBTAG00000013141
SEPT7	4	complement(61204174..61302729)	188.14	1.023	2.03214	0.0114194	0.279548	1	ENSBTAG00000001182
MFSD5	5	complement(26757885..26760156)	32.4474	1.52236	2.87261	0.0114814	0.280602	1	ENSBTAG00000008933
FOXJ2	5	101544589..101563703	3.98727	-6.15013	-71.0191	0.0115326	0.28101	1	ENSBTAG00000019742
SLC30A4	10	64947924..64973980	16.5505	2.06799	4.19301	0.0115361	0.28101	1	ENSBTAG00000021019
TACR3	6	21354118..21442491	3.24345	2.70918	6.53949	0.0115797	0.281608	1	ENSBTAG00000016247
ITGB5	1	complement(69196881..69312128)	173.546	-0.758799	-1.69208	0.0116055	0.281771	1	ENSBTAG00000013755
TUBA1B	5	30699220..30703581	874.856	0.768548	1.70355	0.0116255	0.281795	1	ENSBTAG00000012244
FLAD1	3	complement(15602874..15609853)	16.2337	-1.85413	-3.61535	0.0116977	0.282618	1	ENSBTAG00000000186
LOXL3	11	10089360..10107285	118.849	0.744323	1.67519	0.0116943	0.282618	1	ENSBTAG00000018578
CKAP5	15	complement(76674259..76779196)	93.7666	0.918283	1.88986	0.0117302	0.282731	1	ENSBTAG00000004448
IGFBP4	19	40672669..40684245	115.212	-0.741473	-1.67188	0.0117406	0.282731	1	ENSBTAG00000008611
ZNF584	18	65680940..65691647	5.03933	-6.48798	-89.7585	0.011796	0.283604	1	ENSBTAG00000037882
gene:ENSBTAG00000053091	1	complement(153261644..153265490)	5.63875	-6.62122	-98.4435	0.0118399	0.284189	1	ENSBTAG00000053091
ZSCAN25	25	complement(36801640..36812095)	10.9003	-2.73205	-6.64401	0.0118588	0.284189	1	ENSBTAG00000039512
EPHB3	1	complement(82610922..82631983)	54.399	-1.05955	-2.08428	0.0119606	0.286048	1	ENSBTAG00000005313
ACP6	3	21960526..21981430	2.64949	-3.91833	-15.1194	0.0120142	0.286048	1	ENSBTAG00000017051
DGCR8	17	72975731..72990508	8.28595	-2.23762	-4.71618	0.011976	0.286048	1	ENSBTAG00000019869
TAF1C	18	complement(10469759..10479608)	22.9232	-1.7359	-3.33087	0.0120098	0.286048	1	ENSBTAG00000018772
POLR2L	29	50530776..50535562	263.477	-1.25985	-2.39471	0.0120331	0.286048	1	ENSBTAG00000031061
CD164	9	40759545..40770266	34.8145	1.14935	2.21814	0.01213	0.286762	1	ENSBTAG00000017992
RPL36AL	10	complement(42657516..42657836)	35.2408	2.39098	5.24515	0.0121601	0.286762	1	ENSBTAG00000025564
DZANK1	13	complement(38428211..38533119)	6.25878	-4.01977	-16.2208	0.0121265	0.286762	1	ENSBTAG00000004622
PGAM5	17	complement(44502890..44510533)	25.4542	1.71159	3.27522	0.0121465	0.286762	1	ENSBTAG00000007513
ARAF	X	85918875..85943558	5211.06	-0.945469	-1.92582	0.0120844	0.286762	1	ENSBTAG00000005039
B4GALT3	3	8321014..8326857	20.8148	-1.31611	-2.48994	0.0122348	0.287203	1	ENSBTAG00000021897
BLOC1S1	5	complement(57538198..57541849)	53.8369	-0.853442	-1.80681	0.0122077	0.287203	1	ENSBTAG00000011918
SLC22A23	23	50326768..50458184	3.71907	-6.07691	-67.5046	0.0122371	0.287203	1	ENSBTAG00000010943
TGFB1	18	complement(50484512..50508692)	15.3737	1.32339	2.50254	0.0123324	0.288981	1	ENSBTAG00000020457
G6PC3	19	43907173..43912005	36.9974	-0.958375	-1.94312	0.0123918	0.289913	1	ENSBTAG00000016253
RHBDL2	3	107046910..107104902	5.45711	4.49245	22.5094	0.0124661	0.29119	1	ENSBTAG00000008023
N6AMT1	1	complement(7259998..7280970)	3.21539	-4.31874	-19.9559	0.0126219	0.293901	1	ENSBTAG00000001412
ALDOA	25	complement(26212553..26218476)	404.292	-0.692422	-1.61599	0.0126213	0.293901	1	ENSBTAG00000012927
gene:ENSBTAG00000018987	3	complement(16449707..16450084)	4.57475	6.17397	72.202	0.0126453	0.293983	1	ENSBTAG00000018987
C8G	11	105985399..105988492	3.13375	-4.22784	-18.7372	0.0126729	0.294047	1	ENSBTAG00000052909
PIGQ	25	499022..512246	26.7634	-1.36944	-2.5837	0.0126878	0.294047	1	ENSBTAG00000016594
ECE2_1	1	complement(82894597..82909029)	4.17986	3.5079	11.3758	0.012818	0.294297	1	ENSBTAG00000005658
KMT2C	4	complement(114599696..114852530)	102.324	0.742048	1.67255	0.0127338	0.294297	1	ENSBTAG00000024199
FGF5	6	94954620..94979098	3.24016	5.86879	58.4361	0.0128088	0.294297	1	ENSBTAG00000017348
CYHR1	14	478582..492655	69.5198	-0.95552	-1.93928	0.0127982	0.294297	1	ENSBTAG00000035254
RHOT2	25	573401..578970	4.45362	-2.08469	-4.24185	0.0127708	0.294297	1	ENSBTAG00000004551
TMEM86A	29	complement(26067884..26073981)	40.4235	-1.31482	-2.48771	0.0128129	0.294297	1	ENSBTAG00000048059
ESCO2	8	complement(10992674..11019066)	10.1331	2.0967	4.2773	0.0128412	0.294372	1	ENSBTAG00000006551
DENND5B	5	78374551..78590351	29.9477	1.21179	2.31624	0.0129004	0.294547	1	ENSBTAG00000020315
CASKIN2	19	56028993..56043211	41.7707	-1.08602	-2.12287	0.0128893	0.294547	1	ENSBTAG00000007220
AHRR	20	complement(71700951..71766988)	7.10921	-3.06659	-8.37788	0.0129086	0.294547	1	ENSBTAG00000052375
VKORC1	25	complement(27201063..27204251)	79.7138	0.982921	1.97646	0.0129451	0.294925	1	ENSBTAG00000000405
ZNF395	8	10335582..10384049	21.2165	1.16449	2.24153	0.0130122	0.295997	1	ENSBTAG00000000536
PRPF8	19	complement(22753897..22786458)	64.2042	0.822198	1.7681	0.013035	0.296061	1	ENSBTAG00000011488
gene:ENSBTAG00000054590	8	47964159..47967607	12.0358	2.71157	6.55034	0.013073	0.296469	1	ENSBTAG00000054590
SH3GLB2	11	complement(99489805..99506890)	31.4298	-1.46921	-2.76871	0.0130995	0.296613	1	ENSBTAG00000010626
CHD1L	3	complement(22381862..22446397)	133.704	0.770199	1.70551	0.0131305	0.296862	1	ENSBTAG00000020831
NUP88	19	26128009..26149670	21.5564	1.56314	2.95497	0.0131821	0.297573	1	ENSBTAG00000011507
DDX49	7	complement(4284747..4292511)	9.62594	-2.33443	-5.04353	0.0132305	0.29821	1	ENSBTAG00000000811
TENM1	X	complement(8663162..9308893)	3.12458	2.15224	4.44516	0.0132586	0.298389	1	ENSBTAG00000018819
ARPC2	2	106256621..106284396	567.613	0.812854	1.75668	0.0133165	0.299236	1	ENSBTAG00000010386
SUMO2	19	56285455..56294354	97.6405	0.828348	1.77565	0.0134083	0.300386	1	ENSBTAG00000030169
MLST8	25	1736264..1740142	14.3257	-1.67799	-3.19981	0.0134062	0.300386	1	ENSBTAG00000009928
DYNC1I1	4	13061840..13440805	2.14732	-3.7092	-13.0792	0.0135166	0.302354	1	ENSBTAG00000027134
ALDH18A1	26	complement(17088627..17129756)	551.857	1.14154	2.20616	0.013612	0.304029	1	ENSBTAG00000011832
ING4	5	103778087..103785354	27.1354	-1.275	-2.42	0.0137944	0.306713	1	ENSBTAG00000017064
EXOSC4	14	complement(755134..757010)	48.4331	-0.973634	-1.96378	0.0137809	0.306713	1	ENSBTAG00000014607
FBXL15	26	23043063..23046230	4.60136	-2.8826	-7.37477	0.0137792	0.306713	1	ENSBTAG00000002500
NUP205	4	99335497..99461007	21.2142	1.38551	2.61265	0.013968	0.308388	1	ENSBTAG00000011127
USP5	5	complement(103584420..103598534)	38.9777	-1.06371	-2.0903	0.013974	0.308388	1	ENSBTAG00000019780
PLEKHO2	10	complement(45233901..45256216)	30.9064	-1.25054	-2.37931	0.0139059	0.308388	1	ENSBTAG00000008411
CHCHD10	17	complement(71226030..71227888)	7.99143	-1.56282	-2.95431	0.0139476	0.308388	1	ENSBTAG00000022032
ZSCAN16	23	complement(30561557..30568915)	2.90628	3.58241	11.9788	0.013971	0.308388	1	ENSBTAG00000031873
ATG9A	2	complement(107170269..107179679)	43.5998	-1.15723	-2.23029	0.014159	0.310616	1	ENSBTAG00000020608
MFSD14A	3	complement(43182189..43236013)	33.0268	1.32861	2.51161	0.0141179	0.310616	1	ENSBTAG00000015776
NCAM1	15	23712341..23832796	34.8206	-1.20166	-2.30004	0.0140966	0.310616	1	ENSBTAG00000005710
B9D1	19	34106728..34115094	27.1318	-1.36655	-2.57854	0.0141515	0.310616	1	ENSBTAG00000017790
THNSL1	13	25851589..25853835	3.16095	5.73314	53.192	0.0142628	0.31243	1	ENSBTAG00000009117
MPND	7	complement(19734266..19744478)	19.4348	-1.97976	-3.94427	0.0143396	0.313648	1	ENSBTAG00000006005
TMEM234	2	121306084..121311470	4.81305	-4.08805	-17.0069	0.014372	0.313891	1	ENSBTAG00000009163
FGF12	1	74876548..75283017	2.51356	-5.58294	-47.9329	0.0144554	0.313932	1	ENSBTAG00000012413
TANK	2	complement(35143374..35239417)	79.6981	0.890996	1.85446	0.0145012	0.313932	1	ENSBTAG00000006654
INPP5D	3	112794123..112931963	4.38022	-6.26309	-76.8031	0.0145021	0.313932	1	ENSBTAG00000020173
GTPBP1	5	110334791..110358382	60.6106	-0.958474	-1.94325	0.014625	0.313932	1	ENSBTAG00000010324
ADGRL1	7	11509948..11560792	20.1872	1.26512	2.40347	0.0145981	0.313932	1	ENSBTAG00000003675
LMAN2	7	complement(38829326..38849952)	108.379	-0.839267	-1.78914	0.0146181	0.313932	1	ENSBTAG00000008034
TLN2	10	complement(47248374..47742906)	27.2398	1.21359	2.31915	0.0146922	0.313932	1	ENSBTAG00000003667
ATP7B	12	complement(21342921..21390489)	3.56229	-6.02046	-64.9143	0.0147503	0.313932	1	ENSBTAG00000010353
ARHGAP21	13	complement(25463655..25592062)	134.832	0.815506	1.75992	0.0145901	0.313932	1	ENSBTAG00000021857
RCN1	15	62854463..62867520	586.388	0.610574	1.52687	0.0147483	0.313932	1	ENSBTAG00000047362
LZIC	16	43600913..43609437	3.98707	4.62684	24.7069	0.0146517	0.313932	1	ENSBTAG00000051745
NEK2	16	71773296..71785719	3.85443	-6.09815	-68.5054	0.014756	0.313932	1	ENSBTAG00000009618
COX4I1	18	11758912..11767078	1006.81	-0.746243	-1.67742	0.0147253	0.313932	1	ENSBTAG00000016079
ATP6V0D1	18	complement(35046554..35085645)	174.657	-0.72486	-1.65274	0.0144671	0.313932	1	ENSBTAG00000014553
UBE2S	18	62089250..62093134	13.5367	-2.1481	-4.43245	0.0146996	0.313932	1	ENSBTAG00000009211
gene:ENSBTAG00000009460	18	complement(64754096..64764864)	3.23876	-5.89061	-59.3267	0.0145319	0.313932	1	ENSBTAG00000009460
MAPT	19	45883594..46004542	2.8508	-4.04944	-16.5578	0.0144287	0.313932	1	ENSBTAG00000017512
CKB	21	complement(68158057..68161297)	132.197	-0.905195	-1.8728	0.0147443	0.313932	1	ENSBTAG00000035998
HEXB	20	complement(6801767..6834107)	111.114	1.07607	2.10829	0.0147831	0.314055	1	ENSBTAG00000015512
HERPUD2	4	61402841..61438886	11.6249	1.82636	3.5464	0.0148582	0.314811	1	ENSBTAG00000015105
COMMD8	6	complement(66096689..66109857)	3.0453	-4.2471	-18.9891	0.0149991	0.314811	1	ENSBTAG00000001348
gene:ENSBTAG00000014968	7	complement(3791943..3802077)	770.666	-0.653214	-1.57267	0.0150203	0.314811	1	ENSBTAG00000014968
STOM	8	complement(110740235..110772767)	38.1401	1.15838	2.23206	0.0150171	0.314811	1	ENSBTAG00000038375
RAPGEF2	17	complement(39633239..39902881)	84.6324	0.892904	1.85691	0.0149684	0.314811	1	ENSBTAG00000012450
TRMT2A	17	complement(72990821..72994746)	24.2668	-1.33678	-2.52588	0.0149986	0.314811	1	ENSBTAG00000019871
IMPACT	24	complement(32256373..32287095)	9.0205	-2.7253	-6.61298	0.0149822	0.314811	1	ENSBTAG00000003035
gene:ENSBTAG00000052611	25	27966980..27978745	3.58123	5.99409	63.7381	0.0150316	0.314811	1	ENSBTAG00000052611
LZTS2	26	21832097..21842880	54.9798	0.933172	1.90947	0.0148698	0.314811	1	ENSBTAG00000003298
CHID1	29	50492678..50515464	148.853	-0.714855	-1.64132	0.0149737	0.314811	1	ENSBTAG00000009899
UGCG	8	101283120..101320186	20.9355	1.51642	2.8608	0.0150977	0.315303	1	ENSBTAG00000016073
BCL7B	25	33651490..33669383	17.3989	1.9241	3.79499	0.0150839	0.315303	1	ENSBTAG00000020544
AQP5	5	complement(29897816..29914225)	3.58628	5.91749	60.4424	0.0152366	0.31686	1	ENSBTAG00000026813
PIH1D2	15	complement(22376632..22382689)	3.4272	5.88478	59.0873	0.0152362	0.31686	1	ENSBTAG00000005156
SLC39A13	15	77240232..77248528	16.8701	-1.76244	-3.39273	0.0152047	0.31686	1	ENSBTAG00000019436
MEDAG	12	complement(29997123..30014621)	9.24582	-1.71631	-3.28596	0.0152588	0.316878	1	ENSBTAG00000008271
NDUFV3	1	143119850..143131757	112.655	0.799745	1.74079	0.015449	0.317296	1	ENSBTAG00000021491
SRRM1	2	complement(128253260..128282672)	183.338	-0.68559	-1.60836	0.0154506	0.317296	1	ENSBTAG00000013772
LIAS	6	58569574..58581438	8.74917	3.14137	8.82363	0.0153797	0.317296	1	ENSBTAG00000014520
MRPS26	13	complement(52129502..52131796)	108.092	-0.949437	-1.93112	0.0154506	0.317296	1	ENSBTAG00000000825
PPP1R13L	18	complement(53006181..53021456)	2.73944	4.21844	18.6156	0.0154221	0.317296	1	ENSBTAG00000020689
NEK4	22	48124642..48152515	22.693	1.76669	3.40272	0.0153821	0.317296	1	ENSBTAG00000004749
PPP2R5D	23	16629759..16653065	61.4714	-0.961873	-1.94784	0.0154334	0.317296	1	ENSBTAG00000005533
ATAT1	23	complement(28353038..28366874)	25.5034	1.45982	2.75074	0.0153743	0.317296	1	ENSBTAG00000006941
MEA1	23	complement(16652951..16657240)	190.477	-0.731551	-1.66042	0.0155247	0.318375	1	ENSBTAG00000005536
LYRM2	9	60553611..60555713	6.70963	3.35638	10.2417	0.0155878	0.319226	1	ENSBTAG00000026604
CYP51A1	4	complement(9459764..9476713)	34.4966	1.16805	2.24708	0.0156358	0.319766	1	ENSBTAG00000001992
EIF2B5	1	complement(83002134..83012323)	37.4044	1.21879	2.32751	0.015725	0.320022	1	ENSBTAG00000011414
MGST3	3	complement(3264993..3288716)	10.5307	2.59289	6.03306	0.0157837	0.320022	1	ENSBTAG00000010265
UAP1	3	complement(6906319..6938634)	28.2764	1.0986	2.14146	0.0157457	0.320022	1	ENSBTAG00000010206
MTURN	4	complement(66186175..66214450)	7.87497	2.83199	7.12057	0.0157896	0.320022	1	ENSBTAG00000052317
AMIGO2	5	33169556..33172868	3.20072	-4.26256	-19.1936	0.0157703	0.320022	1	ENSBTAG00000002025
MCM5	5	73633313..73651860	25.9456	-1.75923	-3.38517	0.0158138	0.320022	1	ENSBTAG00000015595
MPV17L2	7	complement(5023242..5027895)	29.8623	-1.38502	-2.61175	0.0159099	0.320022	1	ENSBTAG00000025788
TMEM205	7	complement(15749276..15751958)	12.7658	-1.91316	-3.76634	0.0158314	0.320022	1	ENSBTAG00000016429
DUSP11	11	10848262..10864265	39.6638	1.15335	2.2243	0.0159073	0.320022	1	ENSBTAG00000033255
PPM1G	11	72262171..72282780	77.1114	-0.808569	-1.75147	0.0159513	0.320022	1	ENSBTAG00000019522
OLFML2A	11	95786174..95805310	12.1458	-2.11874	-4.34314	0.0159309	0.320022	1	ENSBTAG00000004848
NADK	16	50937583..50955983	18.0569	-1.5267	-2.88125	0.0156951	0.320022	1	ENSBTAG00000000212
LRRK1	21	complement(5492271..5620369)	71.8778	0.933784	1.91028	0.0158489	0.320022	1	ENSBTAG00000001567
JSP.1	23	complement(28663713..28667379)	121.624	1.07708	2.10976	0.0159286	0.320022	1	ENSBTAG00000020116
RGS3	8	102734527..102832523	30.7971	-1.15036	-2.2197	0.0159799	0.320162	1	ENSBTAG00000004499
ST6GAL1	1	complement(80194829..80267738)	10.9851	1.68861	3.22345	0.0160505	0.321018	1	ENSBTAG00000010357
GATD3A	1	144148919..144158060	54.6579	-1.13215	-2.19185	0.0161095	0.321018	1	ENSBTAG00000007106
RBFA	24	complement(491877..504604)	17.965	-1.82779	-3.54994	0.0160981	0.321018	1	ENSBTAG00000036297
CABLES1	24	complement(33306982..33408139)	40.9087	-1.51388	-2.85577	0.0160834	0.321018	1	ENSBTAG00000008705
USP25	1	complement(21167188..21328190)	64.0441	1.08781	2.12552	0.0161803	0.321561	1	ENSBTAG00000019314
RASSF1	22	50006693..50015926	27.0155	1.2848	2.43649	0.0161789	0.321561	1	ENSBTAG00000020963
GPX4	7	43588660..43591106	518.862	-0.623966	-1.54111	0.0162151	0.321821	1	ENSBTAG00000053003
FAM102A	11	complement(98609978..98643839)	3.51215	5.96574	62.498	0.0162568	0.321864	1	ENSBTAG00000023851
NR3C2	17	9583647..10018758	2.4882	-3.15491	-8.90683	0.0162608	0.321864	1	ENSBTAG00000027182
GOSR2	19	complement(45277559..45298155)	17.496	-1.95806	-3.88539	0.0163094	0.322393	1	ENSBTAG00000015958
gene:ENSBTAG00000048631	1	4381315..4431774	2.91437	-5.66341	-50.6823	0.0163764	0.322856	1	ENSBTAG00000048631
LRRC8A	11	99394202..99421595	182.819	-0.67156	-1.59279	0.0163547	0.322856	1	ENSBTAG00000013030
gene:ENSBTAG00000048417	1	complement(88714019..88714485)	87.4842	-0.949138	-1.93072	0.0164464	0.323803	1	ENSBTAG00000048417
gene:ENSBTAG00000020440	25	36972761..36983656	13.9299	-1.42779	-2.69035	0.0164919	0.324268	1	ENSBTAG00000020440
TMEM132A	29	37261787..37275691	62.5561	-1.16216	-2.23792	0.0165445	0.324869	1	ENSBTAG00000018364
ITGB8	4	29024090..29115760	60.1323	0.82978	1.77741	0.0166709	0.326917	1	ENSBTAG00000003709
POSTN	12	24218976..24254116	5.03438	1.31915	2.49518	0.0168264	0.32953	1	ENSBTAG00000012409
FAM200B	6	110857661..110859322	3.75936	3.95494	15.508	0.016938	0.330576	1	ENSBTAG00000055011
HAUS2	10	37875148..37888393	18.6118	1.64322	3.12361	0.0169437	0.330576	1	ENSBTAG00000005663
WDR24	25	complement(588604..593763)	3.70162	-6.02715	-65.2157	0.0169469	0.330576	1	ENSBTAG00000019006
COA7	3	93648200..93667733	3.07835	-4.23304	-18.8049	0.0170078	0.331328	1	ENSBTAG00000002050
TPRA1	22	59919819..59929774	4.37293	-3.10364	-8.59583	0.0170306	0.331335	1	ENSBTAG00000022575
CCDC116	17	complement(72117340..72121854)	3.69679	-6.02016	-64.9006	0.0170759	0.331779	1	ENSBTAG00000006173
NUP210L	3	16347123..16447546	2.72146	-5.67796	-51.196	0.0171658	0.332216	1	ENSBTAG00000004987
DSG2	24	complement(25603584..25654023)	2.7912	-4.09611	-17.1022	0.0171445	0.332216	1	ENSBTAG00000021923
LAMP2	X	complement(4940703..5023623)	69.3021	1.09592	2.13749	0.0171603	0.332216	1	ENSBTAG00000007399
B4GALNT1	5	55856907..55863814	3.31985	-5.91813	-60.4692	0.0172928	0.332381	1	ENSBTAG00000004494
IGFBP7	6	complement(72405716..72486115)	5.11604	2.67541	6.38819	0.0173923	0.332381	1	ENSBTAG00000019368
RAB24	7	complement(38770693..38775449)	49.536	-0.962941	-1.94928	0.01723	0.332381	1	ENSBTAG00000025425
ISCA1	8	complement(79446098..79458984)	60.5131	-0.795353	-1.7355	0.017379	0.332381	1	ENSBTAG00000053156
DHRS7	10	complement(72362347..72385747)	11.7156	-1.37405	-2.59198	0.017353	0.332381	1	ENSBTAG00000020729
PANK4	16	50343101..50358696	5.61799	-2.80869	-7.00646	0.0173893	0.332381	1	ENSBTAG00000002479
GASK1B	17	40795189..40871776	8.40444	-1.58406	-2.99813	0.0172443	0.332381	1	ENSBTAG00000017069
ZNF329	18	complement(65485031..65528663)	39.1663	-1.20257	-2.3015	0.0173991	0.332381	1	ENSBTAG00000003465
ARMC12	23	9716949..9728648	4.35447	-4.77342	-27.349	0.0172682	0.332381	1	ENSBTAG00000010877
NUBP2	25	1361638..1366860	33.9739	-1.28556	-2.43777	0.0172906	0.332381	1	ENSBTAG00000016561
PIK3R3	3	99963094..100063831	77.217	0.785753	1.72399	0.0174667	0.332635	1	ENSBTAG00000002979
UNC50	11	3824075..3834738	12.7541	1.96893	3.91478	0.0174799	0.332635	1	ENSBTAG00000014877
PFKP	13	complement(45107041..45161102)	240.599	-1.03159	-2.04428	0.0174733	0.332635	1	ENSBTAG00000002683
MAGED4B	X	complement(89587797..89595308)	55.8848	-1.21897	-2.32781	0.0175735	0.333987	1	ENSBTAG00000048077
KCTD5	25	2102108..2122816	5.49039	-2.33694	-5.0523	0.0176034	0.334125	1	ENSBTAG00000040575
ZNF605	17	complement(43972110..43977394)	3.45973	-3.6792	-12.81	0.0176561	0.334697	1	ENSBTAG00000005240
TTC32	11	78904244..78910954	7.21098	3.34838	10.1851	0.0177973	0.335223	1	ENSBTAG00000015587
gene:ENSBTAG00000023309	12	complement(72680464..72875927)	2.87819	5.64819	50.1504	0.0177624	0.335223	1	ENSBTAG00000023309
TNFRSF4	16	51282437..51288691	5.40733	-1.8611	-3.63285	0.0177908	0.335223	1	ENSBTAG00000015635
ARL6IP4	17	complement(52554256..52556184)	48.1243	-1.20958	-2.31271	0.0177463	0.335223	1	ENSBTAG00000001594
CAMK1	22	16946297..16957323	7.41673	-2.21632	-4.64705	0.0177096	0.335223	1	ENSBTAG00000007780
MRPS18B	23	complement(28366299..28373216)	35.5157	-1.9106	-3.75965	0.0178582	0.335943	1	ENSBTAG00000006936
IL36B	11	46706527..46716318	2.97752	5.62587	49.3804	0.0180028	0.337803	1	ENSBTAG00000002088
EPN1	18	complement(61867768..61878669)	51.6562	-0.970176	-1.95908	0.0179876	0.337803	1	ENSBTAG00000046996
RALGAPB	13	67377908..67449822	60.6768	0.952633	1.9354	0.0180269	0.337827	1	ENSBTAG00000003040
SLC16A9	28	complement(15308624..15393525)	2.8241	-5.6811	-51.3075	0.018151	0.339722	1	ENSBTAG00000019792
CDK16	X	85590421..85601821	42.1507	-0.98933	-1.98526	0.0181981	0.340173	1	ENSBTAG00000016769
RPS2	25	complement(1519510..1522512)	12.211	-1.81218	-3.51171	0.0182215	0.34018	1	ENSBTAG00000009535
PLCD1	22	complement(11459788..11481247)	12.5803	-1.54831	-2.92474	0.0182481	0.340247	1	ENSBTAG00000037726
RPL18A	7	complement(5279449..5283023)	173.732	-0.741698	-1.67214	0.0183435	0.340737	1	ENSBTAG00000015831
POLR2M	10	complement(52583620..52591121)	2.70997	-5.66238	-50.6461	0.0183093	0.340737	1	ENSBTAG00000040384
PTRH2	19	complement(10665274..10674104)	25.616	-1.42176	-2.67912	0.0183388	0.340737	1	ENSBTAG00000016710
TST	5	complement(75435115..75442678)	5.71627	-2.62728	-6.1786	0.0184989	0.342764	1	ENSBTAG00000030650
B3GALT2	16	12064219..12071842	2.72855	5.6305	49.5391	0.0184847	0.342764	1	ENSBTAG00000019859
METTL6	1	complement(152434570..152450925)	21.469	1.44716	2.72671	0.0185735	0.343715	1	ENSBTAG00000023375
APOE	18	52637233..52640572	3.44888	-4.39932	-21.1022	0.0185999	0.343773	1	ENSBTAG00000010123
DHCR24	3	91411766..91445037	2.78464	3.96704	15.6386	0.0188029	0.345339	1	ENSBTAG00000004688
gene:ENSBTAG00000039524	5	complement(74501674..74571162)	8.69563	-2.62797	-6.18155	0.0187616	0.345339	1	ENSBTAG00000039524
KLHL26	7	complement(4528389..4555291)	3.40275	-5.95827	-62.1752	0.0187772	0.345339	1	ENSBTAG00000014114
KYAT1	11	complement(99313258..99331831)	11.0588	-2.52728	-5.76482	0.0189416	0.345339	1	ENSBTAG00000036101
FDXACB1	15	complement(22223059..22228068)	3.06994	-5.75693	-54.0766	0.0189182	0.345339	1	ENSBTAG00000004949
RNASEL	16	complement(63614243..63633749)	6.10415	-2.93816	-7.66434	0.0188657	0.345339	1	ENSBTAG00000009091
gene:ENSBTAG00000032047	17	63256432..63263065	3.28719	-5.88835	-59.2338	0.0188503	0.345339	1	ENSBTAG00000032047
KREMEN1	17	68432890..68476866	17.8977	1.78541	3.44717	0.0189233	0.345339	1	ENSBTAG00000009773
ISOC2	18	62053844..62060249	3.15285	-3.45618	-10.9752	0.0188407	0.345339	1	ENSBTAG00000015950
SMIM5	19	complement(55932583..55939531)	2.65518	5.60828	48.7821	0.0188954	0.345339	1	ENSBTAG00000010758
CCNB3	X	87970000..88000785	3.39942	-4.44112	-21.7225	0.0188032	0.345339	1	ENSBTAG00000046286
EFCAB6	5	complement(114398501..114511655)	10.0015	-2.48053	-5.58102	0.0192367	0.346267	1	ENSBTAG00000030189
KIF27	8	complement(77083416..77176341)	45.6564	1.12283	2.17773	0.0191084	0.346267	1	ENSBTAG00000020436
ARMH4	10	complement(70333003..70474703)	1.78139	-5.12597	-34.9198	0.0192057	0.346267	1	ENSBTAG00000020880
COMMD5	14	complement(347689..349724)	16.0982	-1.46502	-2.76068	0.0192492	0.346267	1	ENSBTAG00000018455
VPS26B	15	83503677..83522019	10.5402	2.27056	4.8251	0.0191276	0.346267	1	ENSBTAG00000014838
ENO3	19	complement(26437553..26447840)	204.152	-0.782117	-1.71965	0.0192559	0.346267	1	ENSBTAG00000005534
ABHD3	24	34541295..34591097	11.7834	1.38616	2.61383	0.0190207	0.346267	1	ENSBTAG00000005709
LOXHD1	24	complement(46187807..46396098)	3.08582	5.7878	55.2459	0.0191936	0.346267	1	ENSBTAG00000015210
ZNF789	25	36872481..36879534	3.27546	-5.85677	-57.9515	0.0191365	0.346267	1	ENSBTAG00000047572
FAM20C	25	complement(42135192..42169725)	77.3068	-0.706243	-1.63155	0.019182	0.346267	1	ENSBTAG00000003607
IKZF5	26	complement(42787849..42805854)	9.01687	1.93967	3.83619	0.0192735	0.346267	1	ENSBTAG00000023847
AIP	29	45366761..45375402	10.5784	-1.98674	-3.96341	0.0192461	0.346267	1	ENSBTAG00000010478
DPYSL2	8	73756715..73874845	124.056	0.700858	1.62547	0.0194378	0.346598	1	ENSBTAG00000018373
gene:ENSBTAG00000047483	10	complement(27040646..27041161)	2.75551	4.09954	17.1429	0.0193351	0.346598	1	ENSBTAG00000047483
PRTG	10	54636043..54780229	2.78352	-5.67963	-51.2555	0.0194588	0.346598	1	ENSBTAG00000005848
SPRED2	11	complement(63679273..63801394)	55.0253	0.839153	1.789	0.0195525	0.346598	1	ENSBTAG00000019456
CAD	11	complement(72393099..72414662)	26.6679	-1.38765	-2.61652	0.0195237	0.346598	1	ENSBTAG00000017894
MRPS2	11	105822041..105825257	43.935	-1.14649	-2.21374	0.0195728	0.346598	1	ENSBTAG00000005688
BFSP1	13	complement(37876842..37916420)	2.63899	5.59079	48.1944	0.0195127	0.346598	1	ENSBTAG00000021867
SLC9A8	13	77899042..77969755	19.6347	-1.80362	-3.49095	0.0194024	0.346598	1	ENSBTAG00000008969
TMEM201	16	complement(43890229..43911977)	12.9483	-1.62634	-3.08729	0.0194639	0.346598	1	ENSBTAG00000003180
RABIF	16	79913789..79917702	4.36231	-3.36579	-10.3087	0.0195712	0.346598	1	ENSBTAG00000013560
YPEL1	17	72078583..72082958	5.21695	-2.69853	-6.4914	0.0195137	0.346598	1	ENSBTAG00000017867
LAMB2	22	50883645..50897890	178.135	-0.87761	-1.83733	0.0195732	0.346598	1	ENSBTAG00000022635
PLXNB2	5	complement(119638532..119666475)	39.2511	-1.05112	-2.07213	0.01972	0.346706	1	ENSBTAG00000014966
PCDHAC2	7	52009933..52103881	4.50237	-3.54731	-11.6909	0.0197048	0.346706	1	ENSBTAG00000053546
E2F1	13	complement(63129139..63138330)	3.23576	-5.85238	-57.7752	0.0196463	0.346706	1	ENSBTAG00000003971
gene:ENSBTAG00000054660	21	complement(49137418..49139052)	3.21515	-4.18263	-18.1592	0.0197025	0.346706	1	ENSBTAG00000054660
MGRN1	25	3755105..3791839	38.2001	-1.16394	-2.24069	0.0196713	0.346706	1	ENSBTAG00000018999
DNAJC4	29	42534249..42539123	9.91919	-2.18809	-4.55702	0.0196647	0.346706	1	ENSBTAG00000016560
AGPS	2	complement(19341272..19468765)	40.873	1.00843	2.01172	0.0197767	0.34729	1	ENSBTAG00000009897
SMIM20	6	45403482..45416234	18.2835	1.49812	2.82474	0.0198479	0.347852	1	ENSBTAG00000003897
PHPT1	11	105936406..105939162	153.356	-0.709907	-1.6357	0.0198557	0.347852	1	ENSBTAG00000050722
AGO3	3	complement(109752058..109872871)	65.2223	0.77041	1.70575	0.0199074	0.347994	1	ENSBTAG00000018324
NUDT7	18	4950347..4962900	20.3248	1.64123	3.11931	0.0199109	0.347994	1	ENSBTAG00000007184
EFEMP2	29	complement(43984841..43992126)	208.363	-0.695591	-1.61955	0.0199754	0.348708	1	ENSBTAG00000021457
COPG1	22	59131697..59149421	238.242	-0.703032	-1.62792	0.0200293	0.349237	1	ENSBTAG00000013212
PSMA2	4	78127061..78137712	36.8387	1.1651	2.24248	0.0200622	0.349399	1	ENSBTAG00000000990
MCRIP1	19	51050656..51058641	139.833	-0.738592	-1.66855	0.0201539	0.350583	1	ENSBTAG00000019812
SKIL	1	complement(97035501..97055587)	52.2967	1.05972	2.08452	0.0204628	0.351818	1	ENSBTAG00000004154
MAP3K6	2	125921162..125934238	27.5737	-1.30781	-2.47566	0.0203963	0.351818	1	ENSBTAG00000010254
NOTCH2	3	23163504..23368572	230.536	0.671328	1.59254	0.0203479	0.351818	1	ENSBTAG00000007909
gene:ENSBTAG00000048740	5	complement(74439512..74452245)	10.216	2.95872	7.77435	0.0203779	0.351818	1	ENSBTAG00000048740
LMNB2	7	21133347..21154526	26.0928	-1.25784	-2.39138	0.0203989	0.351818	1	ENSBTAG00000013624
SLC16A10	9	complement(39168422..39281019)	3.15489	4.28738	19.5268	0.0203249	0.351818	1	ENSBTAG00000009239
MRPL57	12	complement(35582808..35583891)	4.67712	2.72333	6.60397	0.0204611	0.351818	1	ENSBTAG00000003315
SGK3	14	30994346..31055075	18.2126	1.43975	2.71274	0.0204334	0.351818	1	ENSBTAG00000013284
DSTYK	16	complement(2935604..2985029)	20.2439	-1.68091	-3.20631	0.0204128	0.351818	1	ENSBTAG00000016618
TUBGCP4	21	55122674..55164325	9.1865	2.93551	7.65024	0.0204424	0.351818	1	ENSBTAG00000014479
MTX1	3	complement(15409490..15414531)	23.0966	-1.48796	-2.80491	0.0205281	0.35253	1	ENSBTAG00000014840
RASL11A	12	complement(32604390..32606967)	2.64935	5.44991	43.7105	0.0206277	0.35383	1	ENSBTAG00000005244
INSYN2	26	complement(46615113..46676281)	2.43795	-5.47971	-44.6228	0.0206693	0.354133	1	ENSBTAG00000021015
POR	25	34146939..34213388	31.2077	-0.975973	-1.96697	0.0207315	0.354787	1	ENSBTAG00000017082
PLCD4	2	106575924..106598631	3.50911	-5.96545	-62.4853	0.0207693	0.355023	1	ENSBTAG00000003809
SEPT5	17	72790364..72799264	3.19612	-5.85188	-57.7552	0.0209111	0.356623	1	ENSBTAG00000008320
CEP76	24	complement(43057463..43072701)	3.70424	-2.91355	-7.53472	0.0209046	0.356623	1	ENSBTAG00000010547
gene:ENSBTAG00000009783	10	complement(85070695..85074051)	1379.81	-0.691809	-1.61531	0.0210941	0.358915	1	ENSBTAG00000009783
COX8A	29	42308146..42310062	219.85	-0.666138	-1.58682	0.0210782	0.358915	1	ENSBTAG00000052272
NDUFS3	15	77379153..77383888	93.3452	-0.840896	-1.79116	0.0211985	0.360277	1	ENSBTAG00000018483
RGS4	3	complement(6290852..6298224)	6.54082	1.15563	2.22782	0.0213559	0.361292	1	ENSBTAG00000046277
CDRT4	19	complement(32923502..32946876)	2.64329	5.58008	47.8378	0.0213022	0.361292	1	ENSBTAG00000031084
FAM160B1	26	35277610..35312293	15.2603	1.371	2.5865	0.0213423	0.361292	1	ENSBTAG00000003062
DLG5	28	complement(33518711..33642717)	61.6303	-0.862869	-1.81865	0.0213475	0.361292	1	ENSBTAG00000013187
WASHC3	5	complement(65820520..65886932)	33.8951	1.11035	2.15898	0.0214306	0.361839	1	ENSBTAG00000000021
PIP4P2	14	73372951..73445265	18.2814	2.04837	4.13638	0.0214372	0.361839	1	ENSBTAG00000039968
MLF1	1	complement(108908179..108938862)	3.82178	-3.67489	-12.7718	0.0219874	0.363049	1	ENSBTAG00000004126
SRPRB	1	complement(135532008..135573130)	61.5402	-0.782411	-1.72	0.0217874	0.363049	1	ENSBTAG00000044075
TRAPPC3	3	109676148..109691945	15.2963	-1.28254	-2.43267	0.021687	0.363049	1	ENSBTAG00000005732
ATP5MC2	5	26370053..26378227	2.59615	-5.61465	-48.998	0.0215743	0.363049	1	ENSBTAG00000005735
LEMD3	5	complement(48542860..48614389)	9.75691	2.1299	4.37687	0.021948	0.363049	1	ENSBTAG00000039435
HSD17B11	6	complement(102227496..102276940)	6.61831	2.25509	4.77363	0.0219824	0.363049	1	ENSBTAG00000006307
TECR	7	complement(11232359..11260179)	64.9797	-0.961266	-1.94702	0.0218389	0.363049	1	ENSBTAG00000012632
PLPP6	8	complement(39863787..39864933)	7.96622	-2.27182	-4.82933	0.0219206	0.363049	1	ENSBTAG00000011050
SLC1A1	8	complement(39928081..40003010)	2.69395	-5.61687	-49.0733	0.0219798	0.363049	1	ENSBTAG00000019125
RTRAF	10	44831891..44846457	3.74131	3.9423	15.3727	0.0216365	0.363049	1	ENSBTAG00000021944
gene:ENSBTAG00000052696	12	35516484..35517635	3.20706	-5.82726	-56.7778	0.0219068	0.363049	1	ENSBTAG00000052696
FIBIN	15	57703872..57707587	7.17827	2.27819	4.85067	0.0219338	0.363049	1	ENSBTAG00000006676
TPRG1L	16	complement(49419764..49422765)	102.382	-0.713381	-1.63964	0.022	0.363049	1	ENSBTAG00000015857
ARHGDIA	19	51024277..51028502	26.3606	-1.1129	-2.16279	0.0217204	0.363049	1	ENSBTAG00000030209
STARD5	21	complement(27101691..27110334)	5.34852	-2.45101	-5.46797	0.0219925	0.363049	1	ENSBTAG00000010964
MIB1	24	complement(34423837..34514245)	112.017	-0.779552	-1.7166	0.0218399	0.363049	1	ENSBTAG00000007467
CIDEA	24	42779034..42792110	3.24479	-5.87918	-58.8587	0.021676	0.363049	1	ENSBTAG00000046547
ABHD11	25	33530965..33533374	81.712	-0.896647	-1.86173	0.0219597	0.363049	1	ENSBTAG00000010339
MAP4K2	29	complement(43028075..43040939)	6.49671	-2.43746	-5.41689	0.0216284	0.363049	1	ENSBTAG00000001037
GPRASP2	X	complement(49908162..49911108)	2.91121	5.47857	44.5876	0.0219314	0.363049	1	ENSBTAG00000032852
CFAP298	1	2924656..2936276	59.1058	-0.973422	-1.96349	0.0222318	0.364135	1	ENSBTAG00000003059
TSPAN13	4	25245149..25283286	2.55802	4.05902	16.6681	0.0223586	0.364135	1	ENSBTAG00000012805
STAC3	5	56193684..56200300	2.3508	5.43686	43.317	0.0225337	0.364135	1	ENSBTAG00000018358
UBA52	7	complement(4603746..4606130)	1750.71	-0.672531	-1.59387	0.0225281	0.364135	1	ENSBTAG00000007737
PRR16	7	complement(33203692..33388684)	38.6892	0.841003	1.79129	0.0222204	0.364135	1	ENSBTAG00000050473
APC2	7	43851930..43875954	3.07396	5.69992	51.9812	0.0221666	0.364135	1	ENSBTAG00000015433
ZMYM2	12	complement(36133288..36195719)	37.1052	0.874148	1.83293	0.0221545	0.364135	1	ENSBTAG00000020403
UBE2V1	13	complement(78115178..78143441)	226.103	0.603149	1.51903	0.0221968	0.364135	1	ENSBTAG00000027316
ATP9A	13	complement(79436295..79557537)	9.48242	-1.78941	-3.45672	0.0224864	0.364135	1	ENSBTAG00000007962
ELOC	14	complement(37196547..37220632)	53.0922	1.02048	2.02859	0.0225114	0.364135	1	ENSBTAG00000050514
SCNN1D	16	complement(51229739..51235484)	3.15603	-4.37128	-20.696	0.0222816	0.364135	1	ENSBTAG00000017674
PRKAR1A	19	complement(61704501..61718579)	70.9273	-1.033	-2.04627	0.0222977	0.364135	1	ENSBTAG00000008621
VEGFA	23	17281915..17297193	29.0581	-1.07153	-2.10166	0.022319	0.364135	1	ENSBTAG00000005339
HSP90AB1	23	17752495..17758156	1111.47	0.55809	1.47232	0.0225027	0.364135	1	ENSBTAG00000000778
RSL1D1	25	complement(10535397..10547590)	37.3901	1.11619	2.16773	0.0222781	0.364135	1	ENSBTAG00000014588
MRTFB	25	12982380..13192989	69.6023	0.760217	1.69375	0.0224924	0.364135	1	ENSBTAG00000008728
FEZ1	29	complement(28906683..28949563)	69.8468	0.947632	1.9287	0.0221617	0.364135	1	ENSBTAG00000009124
MS4A8	29	37057599..37073704	1.77655	-3.56046	-11.7979	0.0223801	0.364135	1	ENSBTAG00000009289
TTC9C	29	41042979..41052771	5.04908	-3.43581	-10.8214	0.0224791	0.364135	1	ENSBTAG00000000773
NPC1	24	33058613..33105720	3.60771	-2.31941	-4.99127	0.0225732	0.364375	1	ENSBTAG00000015195
NFATC1	24	complement(779627..866891)	28.6247	0.86174	1.81723	0.0226354	0.36498	1	ENSBTAG00000000656
OSGEPL1	2	6592659..6603565	2.02664	5.24187	37.8408	0.0226635	0.365035	1	ENSBTAG00000012557
CPLANE2	2	135877622..135881588	4.95047	3.78994	13.832	0.0227827	0.365602	1	ENSBTAG00000014221
ARMH1	3	complement(101292352..101355267)	2.97912	-5.74879	-53.7724	0.0227323	0.365602	1	ENSBTAG00000011822
TSGA13	4	complement(94443863..94468216)	2.89909	5.69942	51.9632	0.0227587	0.365602	1	ENSBTAG00000020183
TNFRSF12A	25	2435936..2439695	119.684	1.22222	2.33306	0.0227976	0.365602	1	ENSBTAG00000012082
EFNA4	3	complement(15532649..15536764)	2.10254	-5.30795	-39.6144	0.022944	0.36673	1	ENSBTAG00000010673
HINT2	8	complement(59979689..59981974)	34.8129	-1.10984	-2.15822	0.0229029	0.36673	1	ENSBTAG00000011444
ATG14	10	complement(67833062..67879072)	16.3124	-1.34896	-2.54728	0.0229312	0.36673	1	ENSBTAG00000010795
RRAS	18	complement(56042097..56045849)	51.5728	-1.17671	-2.26061	0.0229671	0.36673	1	ENSBTAG00000020983
PER1	19	complement(27778418..27788197)	17.068	1.43304	2.70016	0.0230817	0.367765	1	ENSBTAG00000003889
CCSER2	28	39271703..39426453	95.0787	0.713002	1.63921	0.0230786	0.367765	1	ENSBTAG00000017611
TIMP2	19	53460671..53514937	1700.49	-0.648034	-1.56703	0.0231635	0.368274	1	ENSBTAG00000010899
ROCK1	24	35016400..35139433	131.175	0.631345	1.54901	0.0231565	0.368274	1	ENSBTAG00000008403
MRI1	7	complement(11879051..11885546)	2.82766	-5.72567	-52.9174	0.0232665	0.368722	1	ENSBTAG00000002524
SWSAP1	7	15772589..15774930	2.53013	-5.57896	-47.8008	0.0232193	0.368722	1	ENSBTAG00000008196
SORBS1	26	complement(16820342..17053812)	5.81573	-2.3317	-5.03398	0.0232621	0.368722	1	ENSBTAG00000002880
AKIP1	15	complement(43669705..43677217)	10.7995	-1.70704	-3.26491	0.0233274	0.369292	1	ENSBTAG00000001922
SETDB1	3	complement(19801955..19834258)	19.1134	-1.31834	-2.49379	0.0233774	0.369689	1	ENSBTAG00000000098
PTGS2	16	complement(67728006..67735629)	1.74334	-5.01224	-32.2725	0.0234955	0.370368	1	ENSBTAG00000014127
ST3GAL2	18	1710164..1725460	23.8802	1.26948	2.41074	0.0234924	0.370368	1	ENSBTAG00000054680
DDX28	18	complement(35478077..35479909)	13.2968	2.21688	4.64888	0.023479	0.370368	1	ENSBTAG00000004290
gene:ENSBTAG00000052130	10	8952521..8953315	3.3548	-5.87314	-58.6126	0.0235515	0.370459	1	ENSBTAG00000052130
CCN4	14	complement(8137189..8169248)	6.72068	2.03614	4.10147	0.0235314	0.370459	1	ENSBTAG00000000707
ATXN1L	18	complement(39237968..39245893)	60.8835	0.888299	1.85099	0.0236407	0.370681	1	ENSBTAG00000046255
DMWD	18	complement(53321794..53328419)	2.55802	5.53442	46.3476	0.0235939	0.370681	1	ENSBTAG00000021417
EIF4EBP1	27	33247066..33269501	61.8946	-0.902032	-1.8687	0.023639	0.370681	1	ENSBTAG00000027654
AGPAT2	11	complement(104087838..104100209)	4.28694	-3.03009	-8.16861	0.0237066	0.370927	1	ENSBTAG00000025161
PPFIA4	16	738761..790141	18.8788	-1.45264	-2.73709	0.0236964	0.370927	1	ENSBTAG00000015885
HNRNPC	10	25880971..25925727	75.0714	0.739537	1.66964	0.0237432	0.371106	1	ENSBTAG00000011396
COPE	7	4291940..4310862	238.765	-0.703537	-1.62849	0.0238727	0.371814	1	ENSBTAG00000000810
C7H19orf53	7	complement(11871938..11877365)	92.0191	-0.802825	-1.74451	0.0238891	0.371814	1	ENSBTAG00000002525
HSDL1	18	complement(10436689..10448454)	7.99935	-2.25636	-4.77785	0.0238461	0.371814	1	ENSBTAG00000018770
ICE1	20	complement(67652634..67715253)	9.37977	-1.50729	-2.84276	0.0238334	0.371814	1	ENSBTAG00000018501
gene:ENSBTAG00000018009	1	complement(110575012..110642235)	2.4691	-3.92159	-15.1536	0.0240886	0.372355	1	ENSBTAG00000018009
THRAP3	3	complement(109552463..109625086)	496.516	0.536501	1.45045	0.0240811	0.372355	1	ENSBTAG00000024095
NCAPG2	4	complement(119334801..119408828)	25.14	-1.55412	-2.93655	0.0240145	0.372355	1	ENSBTAG00000016131
B4GALT1	8	complement(74858830..74914405)	177.192	-0.779283	-1.71628	0.0240164	0.372355	1	ENSBTAG00000015249
FAM110A	13	complement(60259697..60273426)	24.5365	-1.53918	-2.9063	0.0240779	0.372355	1	ENSBTAG00000008638
CD59	15	complement(64346582..64368108)	2.13168	3.25829	9.5685	0.0241	0.372355	1	ENSBTAG00000002302
ANKRA2	20	8070928..8081268	2.50659	-5.54437	-46.6684	0.0239546	0.372355	1	ENSBTAG00000018452
OLA1	2	22528224..22693132	48.2312	0.94075	1.91953	0.0241734	0.373098	1	ENSBTAG00000006970
PDCD7	10	complement(12071306..12083726)	62.1606	1.08063	2.11496	0.0242833	0.373933	1	ENSBTAG00000039658
ZSWIM7	19	33472383..33481997	24.7834	-1.64177	-3.12049	0.0243034	0.373933	1	ENSBTAG00000044099
CSNK2B	23	complement(27629798..27633927)	131.173	-0.678179	-1.60012	0.0242775	0.373933	1	ENSBTAG00000008837
RRP1B	1	143729215..143755086	37.5184	-0.914764	-1.88526	0.0243464	0.374206	1	ENSBTAG00000017418
TXLNB	9	complement(76913942..76973629)	3.11915	5.61047	48.8564	0.0243776	0.374297	1	ENSBTAG00000002964
USF2	18	45982575..45992237	34.6584	-1.104	-2.1495	0.0244137	0.374462	1	ENSBTAG00000017035
GPSM2	3	complement(34431970..34485343)	35.1699	1.05581	2.07888	0.0244959	0.374999	1	ENSBTAG00000017124
OGFR	13	complement(54566977..54575829)	64.2563	-0.89812	-1.86364	0.0244995	0.374999	1	ENSBTAG00000031718
ACSS3	5	10671183..10846953	61.5447	0.802306	1.74389	0.0246499	0.375019	1	ENSBTAG00000018694
EMG1	5	complement(103486417..103493327)	80.398	-0.872216	-1.83047	0.0245934	0.375019	1	ENSBTAG00000013126
STYX	10	complement(11410206..11460277)	22.7137	1.3045	2.46999	0.0247791	0.375019	1	ENSBTAG00000046956
C15orf65	10	complement(54923362..54931212)	2.62222	-5.59705	-48.4039	0.0247736	0.375019	1	ENSBTAG00000051675
PNPLA7	11	complement(106440020..106519303)	2.12956	-3.5691	-11.8688	0.0247533	0.375019	1	ENSBTAG00000012126
SAAL1	15	34402511..34426197	2.61492	3.47603	11.1273	0.0246604	0.375019	1	ENSBTAG00000008804
CENPN	18	7700533..7719809	3.5206	-3.55295	-11.7367	0.0247206	0.375019	1	ENSBTAG00000011635
NSUN2	20	66599168..66632055	8.6436	2.31983	4.99273	0.0247459	0.375019	1	ENSBTAG00000015466
FES	21	complement(21768206..21780459)	32.1	-1.06672	-2.09467	0.0247797	0.375019	1	ENSBTAG00000002941
MBIP	21	complement(46488245..46507168)	11.5129	-2.06586	-4.18683	0.0247666	0.375019	1	ENSBTAG00000009941
CCDC83	29	complement(9645537..9697688)	2.8481	-5.64803	-50.1448	0.0245391	0.375019	1	ENSBTAG00000011132
TMEM222	2	complement(125946146..125956940)	53.9671	-0.940846	-1.91965	0.0248295	0.375144	1	ENSBTAG00000010249
S100A3	3	16819976..16822889	2.15864	3.12149	8.70286	0.0249656	0.375144	1	ENSBTAG00000039105
FAT2	7	complement(62700927..62775320)	2.64329	5.57453	47.654	0.0249204	0.375144	1	ENSBTAG00000003498
LMBRD1	9	complement(8607136..8739663)	65.9432	0.807256	1.74988	0.0249193	0.375144	1	ENSBTAG00000016164
FLVCR2	10	86764090..86898356	4.1316	-3.60511	-12.1688	0.0249211	0.375144	1	ENSBTAG00000040078
ZMYM5	12	36235527..36261519	19.024	-1.19494	-2.28935	0.0249482	0.375144	1	ENSBTAG00000007167
STARD10	15	complement(52302299..52329988)	3.76368	-4.23257	-18.7989	0.0249481	0.375144	1	ENSBTAG00000015182
FEM1C	10	complement(4358418..4386867)	29.4279	1.16293	2.23911	0.0250318	0.375757	1	ENSBTAG00000008699
CAMK4	7	110296879..110565532	28.4307	-1.32587	-2.50684	0.0251061	0.37576	1	ENSBTAG00000035662
CHMP5	8	75033192..75047111	23.653	1.63645	3.10901	0.0251176	0.37576	1	ENSBTAG00000012383
MDH1	11	62022816..62047723	84.4701	1.13867	2.20178	0.0251397	0.37576	1	ENSBTAG00000019295
gene:ENSBTAG00000035199	13	complement(2981378..2981575)	2.64259	-5.53102	-46.2384	0.0250864	0.37576	1	ENSBTAG00000035199
SFXN2	26	23323218..23341592	29.6763	-1.33999	-2.53149	0.0251591	0.37576	1	ENSBTAG00000004321
CASP7	26	34153506..34187199	9.1157	-1.93583	-3.82597	0.0251928	0.375884	1	ENSBTAG00000006615
STMN3	13	54079478..54089223	2.68975	-5.58719	-48.074	0.0253421	0.376667	1	ENSBTAG00000038974
H6PD	16	complement(44209992..44234164)	2.578	-5.57338	-47.616	0.0253224	0.376667	1	ENSBTAG00000004246
ABCD1	X	36955969..36973721	2.2257	-5.39299	-42.0196	0.0253472	0.376667	1	ENSBTAG00000020551
TBC1D25	X	86664669..86678020	24.9515	-1.40706	-2.65197	0.0253047	0.376667	1	ENSBTAG00000009288
RHOC	3	30617923..30624465	134.034	-0.615656	-1.53225	0.0255047	0.376736	1	ENSBTAG00000014299
IL1RN	11	46815591..46837831	2.00543	5.26986	38.5821	0.0254675	0.376736	1	ENSBTAG00000019665
GPSM1	11	103788091..103818405	59.45	-0.889622	-1.85269	0.0255047	0.376736	1	ENSBTAG00000018799
RALY	13	63374875..63464846	495.795	-0.658399	-1.57833	0.0254158	0.376736	1	ENSBTAG00000016524
ABHD14A	22	complement(48954795..48957705)	26.6505	0.865349	1.82178	0.0254131	0.376736	1	ENSBTAG00000053854
ZDHHC4	25	38409174..38417978	35.4304	0.912399	1.88217	0.0254861	0.376736	1	ENSBTAG00000009547
MEIS2	10	complement(32547550..32770681)	36.4902	0.882542	1.84362	0.0255334	0.376783	1	ENSBTAG00000003172
UBXN6	7	19663055..19674553	13.436	-1.78433	-3.44458	0.0255699	0.376946	1	ENSBTAG00000008186
NECTIN3	1	55893616..56089185	97.334	0.663961	1.58443	0.0260398	0.377475	1	ENSBTAG00000013769
ERG	1	complement(150668926..150803833)	4.47153	-1.71724	-3.28808	0.025879	0.377475	1	ENSBTAG00000011001
SPATA21	2	135698556..135736414	3.11915	5.61377	48.9682	0.0257274	0.377475	1	ENSBTAG00000013281
SPAM1	4	88202846..88222320	2.91121	5.51111	45.6048	0.0257042	0.377475	1	ENSBTAG00000004640
FMC1	4	102878437..102882754	12.4308	2.29062	4.89265	0.0257005	0.377475	1	ENSBTAG00000053406
gene:ENSBTAG00000027770	5	complement(315776..316705)	2.64329	5.57221	47.5777	0.0259712	0.377475	1	ENSBTAG00000027770
NAB2	5	complement(56340377..56346527)	72.9749	0.926135	1.90018	0.02601	0.377475	1	ENSBTAG00000006324
C6H4orf3	6	6006538..6012855	89.8281	-0.726845	-1.65502	0.0259072	0.377475	1	ENSBTAG00000048273
FKBP8	7	4632929..4643275	167.569	-0.74791	-1.67936	0.0259671	0.377475	1	ENSBTAG00000016264
PIGH	10	complement(79466248..79475522)	8.02654	-2.03018	-4.08456	0.0260233	0.377475	1	ENSBTAG00000018299
ARMC4	13	36593248..36754850	2.34364	3.93208	15.2642	0.0260136	0.377475	1	ENSBTAG00000000654
EBAG9	14	complement(54843587..54861866)	4.3389	3.2081	9.2413	0.0260003	0.377475	1	ENSBTAG00000037571
PSMC3	15	complement(77250425..77258901)	2.84113	-5.64881	-50.1718	0.0259033	0.377475	1	ENSBTAG00000021744
RPLP0	17	complement(62557757..62561808)	2009.17	-0.655184	-1.57482	0.0259482	0.377475	1	ENSBTAG00000017389
CHTF8	18	complement(36332461..36343407)	3.02453	-4.18149	-18.1449	0.0257359	0.377475	1	ENSBTAG00000001698
HSD17B8	23	7391656..7393771	35.2429	-1.10527	-2.1514	0.0260079	0.377475	1	ENSBTAG00000020927
UBALD1	25	complement(3743869..3749644)	19.611	-1.08613	-2.12303	0.0259988	0.377475	1	ENSBTAG00000026394
HNRNPA0	7	complement(49214888..49218365)	15.065	1.56932	2.96765	0.026193	0.378953	1	ENSBTAG00000016929
PRELID3A	24	42853715..42868611	2.03414	-5.32763	-40.1583	0.0261835	0.378953	1	ENSBTAG00000017983
gene:ENSBTAG00000051697	4	93188917..93190297	508.079	0.688919	1.61208	0.0263438	0.380762	1	ENSBTAG00000051697
SCAF4	1	3760509..3822150	20.7995	-1.27546	-2.42076	0.0265175	0.381011	1	ENSBTAG00000018855
EYA3	2	125249517..125390286	44.4065	0.949759	1.93155	0.026799	0.381011	1	ENSBTAG00000043989
gene:ENSBTAG00000047496	3	complement(119099383..119100183)	2.58537	-5.52478	-46.0389	0.0264584	0.381011	1	ENSBTAG00000047496
gene:ENSBTAG00000047286	4	complement(46337363..46340362)	2.49532	5.2432	37.8758	0.0264128	0.381011	1	ENSBTAG00000047286
FEM1A	7	complement(19353553..19357132)	26.1563	-1.4404	-2.71397	0.0268084	0.381011	1	ENSBTAG00000003476
SLTM	10	51347928..51390892	76.6391	0.780008	1.71714	0.0264319	0.381011	1	ENSBTAG00000011319
DCAF4	10	84446506..84481648	47.8228	-1.14484	-2.21121	0.0266701	0.381011	1	ENSBTAG00000008713
ROMO1	13	64904969..64906500	70.2782	-0.904433	-1.87181	0.0267419	0.381011	1	ENSBTAG00000027361
TXNRD2	17	complement(72873707..72900850)	2.59615	-5.59952	-48.4869	0.0267467	0.381011	1	ENSBTAG00000043581
RFLNB	19	22265770..22271125	4.77497	4.0971	17.1139	0.0267851	0.381011	1	ENSBTAG00000006606
TMEM101	19	complement(43868247..43871745)	6.72338	-1.79389	-3.46748	0.0267497	0.381011	1	ENSBTAG00000016251
GPS1	19	complement(50814166..50821416)	34.9145	-1.25263	-2.38275	0.0268249	0.381011	1	ENSBTAG00000019317
NSG2	20	5750258..5822147	16.7272	-1.85416	-3.61541	0.0265909	0.381011	1	ENSBTAG00000000564
CLEC3B	22	complement(54159393..54165625)	2.82235	-4.05581	-16.6311	0.0266875	0.381011	1	ENSBTAG00000018331
MRPL28	25	complement(361870..364453)	45.4813	-1.08031	-2.11449	0.026664	0.381011	1	ENSBTAG00000016581
METRN	25	606827..617065	10.0206	-2.04895	-4.13804	0.0265919	0.381011	1	ENSBTAG00000020198
ING2	27	14301797..14308918	12.5473	-1.37075	-2.58605	0.0267019	0.381011	1	ENSBTAG00000047706
FTH1	29	complement(40477517..40480266)	2562.83	-0.602394	-1.51823	0.0267514	0.381011	1	ENSBTAG00000011184
TWIST1	4	complement(27817880..27819874)	38.6978	0.791199	1.73051	0.0270966	0.381126	1	ENSBTAG00000046922
GALNT11	4	114567409..114591694	8.5677	-2.33998	-5.06295	0.0270216	0.381126	1	ENSBTAG00000021260
ZNF653	7	complement(15846201..15863557)	44.6091	-1.03581	-2.05027	0.0270153	0.381126	1	ENSBTAG00000014415
LSM11	7	69328868..69337119	3.15489	4.29635	19.6486	0.027052	0.381126	1	ENSBTAG00000010363
CNOT11	11	6164467..6177875	2.51729	-5.46472	-44.1617	0.0270057	0.381126	1	ENSBTAG00000008267
C15H11orf96	15	74043979..74045355	85.4688	-0.7043	-1.62935	0.0270766	0.381126	1	ENSBTAG00000045822
ZNF26	17	44023784..44029448	2.57453	5.4596	44.0052	0.0271165	0.381126	1	ENSBTAG00000053029
EFCAB5	19	21175356..21193833	2.47275	5.48269	44.715	0.0270039	0.381126	1	ENSBTAG00000019122
SLC25A6	26	15190922..15195504	132.458	-0.739441	-1.66953	0.0269345	0.381126	1	ENSBTAG00000047418
TWNK	26	21825438..21830839	22.7012	1.25622	2.38869	0.0268847	0.381126	1	ENSBTAG00000003296
RNF122	27	complement(29247829..29266018)	1.89314	-3.46204	-11.0199	0.0268832	0.381126	1	ENSBTAG00000016411
ARHGEF26	1	complement(113382720..113519848)	1.79296	-5.07253	-33.65	0.0273276	0.381987	1	ENSBTAG00000013439
CALCOCO1	5	26328331..26342538	26.425	1.03857	2.05419	0.0274042	0.381987	1	ENSBTAG00000015016
NSD2	6	complement(116642228..116685495)	11.9621	-1.70102	-3.25132	0.0272093	0.381987	1	ENSBTAG00000007986
PKM	10	complement(19137899..19165177)	6227.07	-0.642471	-1.561	0.0272527	0.381987	1	ENSBTAG00000001601
PROCR	13	64444427..64449124	30.7119	0.914615	1.88507	0.0274165	0.381987	1	ENSBTAG00000008291
PCIF1	13	74686117..74698084	20.8912	-1.82606	-3.54568	0.0274244	0.381987	1	ENSBTAG00000010126
gene:ENSBTAG00000032831	14	complement(40508675..40508872)	2.71131	-5.57123	-47.5452	0.0272724	0.381987	1	ENSBTAG00000032831
WIPI1	19	61752501..61782684	77.2185	-1.09428	-2.13507	0.0274361	0.381987	1	ENSBTAG00000039556
EDC3	21	33991423..34046913	60.3804	-0.754079	-1.68655	0.0274096	0.381987	1	ENSBTAG00000007308
ZNF621	22	13325988..13336394	3.11915	5.61802	49.1125	0.0273889	0.381987	1	ENSBTAG00000018057
FASTKD1	2	26694016..26730287	15.682	1.86481	3.64219	0.0280198	0.382292	1	ENSBTAG00000010743
C4H7orf57	4	complement(7668476..7697356)	5.82363	2.6235	6.16244	0.0275206	0.382292	1	ENSBTAG00000035064
LRRC4	4	complement(92143302..92233611)	9.41182	2.26447	4.80477	0.0275696	0.382292	1	ENSBTAG00000010704
gene:ENSBTAG00000009049	5	complement(57433437..57437847)	7.3145	-2.19313	-4.57298	0.0279713	0.382292	1	ENSBTAG00000009049
YBX3	5	98853392..98878560	21.3907	0.983524	1.97729	0.0276197	0.382292	1	ENSBTAG00000009663
ZNF692	7	complement(42630682..42639054)	11.1844	-1.94857	-3.85991	0.0278754	0.382292	1	ENSBTAG00000021115
gene:ENSBTAG00000054857	7	51611093..51667303	20.6884	-1.3744	-2.59261	0.0276818	0.382292	1	ENSBTAG00000054857
CCNC	9	50244002..50269733	19.2623	1.40179	2.6423	0.0280666	0.382292	1	ENSBTAG00000015744
NRXN3_2	10	90495258..91099930	2.34754	3.75004	13.4547	0.0278717	0.382292	1	ENSBTAG00000025324
ZC3H8	11	203490..230821	19.1786	1.24143	2.36434	0.0279395	0.382292	1	ENSBTAG00000015965
DTNB	11	73701587..73941286	32.8759	1.07134	2.10139	0.0280416	0.382292	1	ENSBTAG00000021072
ZC3H3	14	1153788..1215120	2.75672	-4.06937	-16.7881	0.0279493	0.382292	1	ENSBTAG00000021472
ENPP2	14	complement(80982673..81117148)	8.30746	1.20711	2.30874	0.0280457	0.382292	1	ENSBTAG00000013165
ACOT7	16	46978211..47087033	75.4943	-0.814395	-1.75856	0.0280255	0.382292	1	ENSBTAG00000021202
FAN1	21	27412384..27435334	31.7968	-0.869227	-1.82668	0.0278939	0.382292	1	ENSBTAG00000009855
CDKAL1	23	complement(36745642..37444814)	102.502	0.665577	1.5862	0.0280786	0.382292	1	ENSBTAG00000025589
MBD1	24	complement(49855041..49916289)	62.0688	-0.767729	-1.70259	0.027842	0.382292	1	ENSBTAG00000003801
NUDT1	25	complement(40971643..40975697)	10.7751	-1.87238	-3.66137	0.0277849	0.382292	1	ENSBTAG00000002480
TUBGCP2	26	25714368..25732401	2.59202	-5.5397	-46.5175	0.0275424	0.382292	1	ENSBTAG00000006395
FAU	29	complement(43326671..43328299)	771.905	-0.629676	-1.54722	0.0279392	0.382292	1	ENSBTAG00000020807
GATD1	29	50584569..50589862	8.87664	-2.17008	-4.50047	0.02786	0.382292	1	ENSBTAG00000010348
CLIC2	X	35677939..35703033	2.67816	4.02917	16.3268	0.0280001	0.382292	1	ENSBTAG00000010948
gene:ENSBTAG00000038204	X	50694657..50695742	2.07337	5.19035	36.5133	0.0280693	0.382292	1	ENSBTAG00000038204
gene:ENSBTAG00000008248	X	111610500..112306889	2.38532	-3.77515	-13.691	0.0279406	0.382292	1	ENSBTAG00000008248
NT5DC3	5	complement(67451740..67511409)	13.0126	-1.93851	-3.8331	0.0285531	0.383007	1	ENSBTAG00000006013
PGBD2	7	42726724..42735807	3.25794	-5.83492	-57.0804	0.0283288	0.383007	1	ENSBTAG00000019814
PLPP2	7	complement(43016868..43028554)	83.888	-0.741536	-1.67195	0.0281638	0.383007	1	ENSBTAG00000000717
gene:ENSBTAG00000040038	8	8772448..8783747	2.17157	-5.32378	-40.0513	0.0284396	0.383007	1	ENSBTAG00000040038
SNAPC3	8	complement(28835713..28874310)	23.265	1.16369	2.2403	0.0285399	0.383007	1	ENSBTAG00000004592
RPLP1	10	16343826..16345977	4.19001	-2.77562	-6.84769	0.0284104	0.383007	1	ENSBTAG00000018320
ARID5A	11	2557613..2569332	1.91473	3.63743	12.4445	0.0285222	0.383007	1	ENSBTAG00000014090
MTG2	13	complement(55018299..55025069)	2.18786	5.3182	39.8967	0.028565	0.383007	1	ENSBTAG00000014442
TSTA3	14	1094043..1099107	35.1971	-1.36338	-2.57288	0.0282903	0.383007	1	ENSBTAG00000034691
HCST	18	46589699..46591226	2.70326	5.40116	42.2582	0.0283586	0.383007	1	ENSBTAG00000007336
CAPNS1	18	46798751..46805845	1293.39	-0.584327	-1.49934	0.0284708	0.383007	1	ENSBTAG00000014872
ARL15	20	24929893..25001304	11.6905	1.62387	3.08201	0.0283834	0.383007	1	ENSBTAG00000019834
TEX264	22	complement(49131857..49162180)	58.1404	-0.841879	-1.79238	0.0282962	0.383007	1	ENSBTAG00000034796
TULP1	23	complement(9457480..9471815)	2.86888	-4.13441	-17.5623	0.0284689	0.383007	1	ENSBTAG00000034287
MARCH5	26	13778743..13829852	30.437	1.0141	2.01964	0.0283343	0.383007	1	ENSBTAG00000020981
PCNX3	29	43796881..43816203	9.65545	1.62624	3.08707	0.0285002	0.383007	1	ENSBTAG00000003759
FUNDC1	X	99086562..99097626	20.6624	1.48658	2.80225	0.0285714	0.383007	1	ENSBTAG00000001637
PTGFR	3	complement(66128213..66193803)	4.63243	-2.15392	-4.45035	0.0286913	0.383225	1	ENSBTAG00000015902
LRRC8E	7	16653091..16660988	20.0331	-1.38433	-2.61051	0.0286911	0.383225	1	ENSBTAG00000004300
WBP4	12	11277083..11299445	64.5056	1.01003	2.01396	0.0286781	0.383225	1	ENSBTAG00000016637
HPS1	26	complement(19496140..19521528)	25.0049	-1.19155	-2.28398	0.0286695	0.383225	1	ENSBTAG00000014314
AP2S1	18	complement(53925647..53935418)	11.3834	-2.17404	-4.51284	0.0287284	0.383374	1	ENSBTAG00000010584
PPP1R14A	18	complement(48065738..48069952)	2.37946	-5.4616	-44.0663	0.0288157	0.384106	1	ENSBTAG00000023472
ERF	18	51021355..51028977	2.45013	3.31678	9.9644	0.0288352	0.384106	1	ENSBTAG00000000332
RMI1	8	77241944..77244793	1.89702	-5.18722	-36.4341	0.028947	0.384901	1	ENSBTAG00000021135
SRP68	19	55592401..55617440	34.598	-1.08277	-2.1181	0.0289327	0.384901	1	ENSBTAG00000009228
MED28	6	37169216..37175026	30.8842	-1.09677	-2.13875	0.0289951	0.385195	1	ENSBTAG00000019441
MFGE8	21	complement(20466203..20492331)	383.469	-0.710459	-1.63632	0.0292047	0.387631	1	ENSBTAG00000003300
SCRN1	4	66355254..66421169	2.72827	3.47306	11.1044	0.029242	0.387778	1	ENSBTAG00000016223
ABCC5	1	83122147..83205242	38.9116	-0.988066	-1.98352	0.0293273	0.387876	1	ENSBTAG00000017666
DDX39A	7	11344119..11354161	62.4739	-0.939245	-1.91753	0.0293281	0.387876	1	ENSBTAG00000021820
LZTS3	13	52028270..52039191	15.8643	2.57014	5.93868	0.029285	0.387876	1	ENSBTAG00000020454
NME1	19	complement(35594173..35605444)	214.452	-0.727515	-1.65578	0.0294029	0.38802	1	ENSBTAG00000004651
LCP2	20	complement(2132959..2179242)	2.30222	5.38515	41.792	0.0293787	0.38802	1	ENSBTAG00000009381
ZNF239	28	45662208..45663422	3.00733	-5.71952	-52.6924	0.0294177	0.38802	1	ENSBTAG00000019039
TMED3	21	25517769..25528645	286.864	-0.622267	-1.53929	0.029444	0.388021	1	ENSBTAG00000000807
TJAP1	23	17028383..17052411	26.7556	1.81805	3.52605	0.0295122	0.388573	1	ENSBTAG00000011189
TXN	8	complement(99799187..99811602)	479.223	0.821804	1.76761	0.0295721	0.38867	1	ENSBTAG00000002953
CYB5D1	19	27548918..27552991	8.30925	-2.35542	-5.11742	0.0295553	0.38867	1	ENSBTAG00000051958
NECAP1	5	101591716..101603472	17.9147	-1.7093	-3.27002	0.0298059	0.389961	1	ENSBTAG00000020237
ARL9	6	71874725..71889296	2.54415	-5.54486	-46.684	0.0297852	0.389961	1	ENSBTAG00000010615
GRAMD2B	7	complement(27358948..27477507)	99.7952	-0.75162	-1.68368	0.0297955	0.389961	1	ENSBTAG00000014974
SHROOM1	7	complement(44413310..44421245)	2.77385	-3.32999	-10.056	0.0298541	0.389961	1	ENSBTAG00000014676
FBXO31	18	complement(12929727..12964773)	8.03818	-2.56238	-5.90682	0.0296982	0.389961	1	ENSBTAG00000002226
RPL13	18	14490263..14492655	2529.43	-0.560342	-1.47462	0.029855	0.389961	1	ENSBTAG00000012044
MXRA5	X	138519497..138540790	5.16614	-2.78224	-6.8792	0.0298411	0.389961	1	ENSBTAG00000022150
DNM1L	5	complement(77144456..77205083)	35.1076	1.05123	2.0723	0.0301409	0.392309	1	ENSBTAG00000011395
gene:ENSBTAG00000054228	16	complement(52436774..52521621)	28.9225	1.13738	2.19981	0.0301051	0.392309	1	ENSBTAG00000054228
MARVELD2	20	complement(10317496..10341306)	13.0022	1.62182	3.07763	0.0301145	0.392309	1	ENSBTAG00000040001
DOK6	24	complement(7406095..7815350)	1.91935	4.572	23.7854	0.0301338	0.392309	1	ENSBTAG00000046957
DYNC2LI1	11	25999952..26038209	3.87251	-2.71227	-6.55353	0.0301846	0.392532	1	ENSBTAG00000013676
UBC	17	50887544..50892468	494.373	-0.655423	-1.57508	0.0302118	0.392541	1	ENSBTAG00000032436
PRKACB	3	complement(59884333..60026329)	45.0759	0.843497	1.79439	0.0302541	0.392554	1	ENSBTAG00000011953
POLN	6	116437374..116589597	15.4183	-1.2846	-2.43615	0.0302924	0.392554	1	ENSBTAG00000017296
MRGBP	13	complement(54576866..54581460)	23.3069	-1.12722	-2.18438	0.0302687	0.392554	1	ENSBTAG00000031716
PRELID1	7	38775913..38779466	102.634	-0.718086	-1.645	0.0303832	0.393386	1	ENSBTAG00000005009
CNRIP1	11	complement(66705245..66729498)	42.3126	1.07788	2.11093	0.0304693	0.394154	1	ENSBTAG00000001408
NOS1AP	3	complement(7135834..7264277)	14.7206	-1.30085	-2.46374	0.0305429	0.394416	1	ENSBTAG00000010158
L3HYPDH	10	complement(71747240..71759825)	9.39073	1.93601	3.82647	0.0305417	0.394416	1	ENSBTAG00000030824
HNRNPA2B1	4	69735135..69744610	49.4927	0.975306	1.96606	0.0305767	0.394509	1	ENSBTAG00000005726
MFSD6	2	complement(5820563..5881926)	1.77235	-5.03948	-32.8877	0.0306098	0.394592	1	ENSBTAG00000007719
PSPH	25	complement(27697184..27719287)	72.5585	0.860647	1.81585	0.0307462	0.396005	1	ENSBTAG00000013081
OGFRL1	9	10397908..10413050	2.20209	-5.3665	-41.2551	0.0308433	0.396275	1	ENSBTAG00000016374
OAT	26	complement(44044921..44064391)	146.392	-0.618218	-1.53498	0.0308476	0.396275	1	ENSBTAG00000006928
MBTPS2	X	complement(121426231..121470766)	30.625	-1.09589	-2.13744	0.0308324	0.396275	1	ENSBTAG00000008183
ZNF557	7	15992197..16008612	3.00733	-5.71895	-52.6716	0.0309562	0.397007	1	ENSBTAG00000030929
SH2D3C	11	complement(98421824..98454917)	2.49398	-5.45016	-43.7181	0.0309583	0.397007	1	ENSBTAG00000015375
C11H9orf16	11	98789901..98793297	21.3753	-1.02524	-2.03529	0.0309978	0.397169	1	ENSBTAG00000014150
gene:ENSBTAG00000052249	7	complement(49866374..49869645)	2.49532	5.282	38.9081	0.0312456	0.399998	1	ENSBTAG00000052249
NOP58	2	90787057..90810889	90.6969	0.770586	1.70596	0.031349	0.400974	1	ENSBTAG00000005517
ZNF71	18	complement(63846562..63851730)	2.19455	-5.36228	-41.1346	0.0315741	0.403058	1	ENSBTAG00000051066
ATP2A3	19	complement(24551813..24586083)	2.2555	-5.28624	-39.0227	0.0315937	0.403058	1	ENSBTAG00000014806
GSKIP	21	61248344..61271206	19.7833	-1.34502	-2.54033	0.03156	0.403058	1	ENSBTAG00000019836
IL4R	25	24872629..24922650	43.9443	0.958346	1.94308	0.0317208	0.404234	1	ENSBTAG00000001602
KAT6B	28	30630524..30812165	222.2	0.574639	1.4893	0.0317405	0.404234	1	ENSBTAG00000002920
GRASP	5	complement(27865700..27873793)	31.1494	-0.973613	-1.96375	0.0317903	0.404519	1	ENSBTAG00000021658
IRF1	7	21938614..21946679	16.4295	1.65798	3.15575	0.031921	0.405485	1	ENSBTAG00000031231
PPM1E	19	9720415..9936721	2.65948	3.04474	8.25199	0.0319109	0.405485	1	ENSBTAG00000010788
CCL5	19	14508970..14516896	2.02447	-5.25301	-38.1342	0.0319765	0.405493	1	ENSBTAG00000053649
HSPA1A	23	complement(27520317..27522790)	125.373	0.786674	1.72509	0.0319544	0.405493	1	ENSBTAG00000025441
PDE1A	2	14056093..14453673	89.8174	0.733184	1.6623	0.0322106	0.406773	1	ENSBTAG00000012100
SPHKAP	2	complement(116086973..116277103)	8.12076	2.27249	4.83158	0.0322151	0.406773	1	ENSBTAG00000021328
ALG14	3	48405843..48504005	19.392	1.18912	2.28014	0.032198	0.406773	1	ENSBTAG00000004422
FANCG	8	complement(59337760..59343676)	13.4319	-2.08127	-4.23179	0.0321668	0.406773	1	ENSBTAG00000015005
H3F3A	16	29079663..29087860	186.72	0.887775	1.85032	0.0321724	0.406773	1	ENSBTAG00000024561
ZNF212	4	112326828..112343487	36.7918	0.972021	1.96159	0.0323442	0.407381	1	ENSBTAG00000000389
KIAA1958	8	101814684..101938599	7.03058	-1.89486	-3.71885	0.0323458	0.407381	1	ENSBTAG00000016259
LCA5	9	complement(19102638..19160682)	4.54722	-3.04067	-8.22876	0.032291	0.407381	1	ENSBTAG00000043950
ANAPC13	1	134839356..134845010	38.8193	1.15913	2.23322	0.0324535	0.407419	1	ENSBTAG00000014461
USP21	3	complement(8331489..8337654)	12.3951	2.3405	5.0648	0.0324871	0.407419	1	ENSBTAG00000021893
CD109	9	13201927..13341118	129.448	0.64739	1.56633	0.0325142	0.407419	1	ENSBTAG00000013222
MFSD2B	11	complement(75034973..75047562)	2.11894	-5.2822	-38.9135	0.0324849	0.407419	1	ENSBTAG00000002034
GUCY1B1	17	complement(43514978..43577750)	5.89627	-2.78926	-6.91274	0.0324467	0.407419	1	ENSBTAG00000003840
TACC1	27	33879871..34006043	86.6017	0.585969	1.50105	0.0324369	0.407419	1	ENSBTAG00000004238
PRKCSH	7	15811857..15825182	108.911	-0.792587	-1.73218	0.032579	0.407886	1	ENSBTAG00000008202
MEF2D	3	14329333..14359887	21.5828	-1.38668	-2.61476	0.0326769	0.408759	1	ENSBTAG00000046545
SELENOF	3	57145264..57188980	32.0412	-1.21346	-2.31894	0.0327041	0.408759	1	ENSBTAG00000052268
KLC2	29	44313580..44323524	2.64917	-3.27832	-9.70228	0.0327634	0.409156	1	ENSBTAG00000019334
IER2	7	complement(12433859..12435630)	3.96187	1.99626	3.98965	0.0328747	0.409163	1	ENSBTAG00000016354
BBOF1	10	85384726..85426894	3.99036	3.55135	11.7237	0.0328685	0.409163	1	ENSBTAG00000018467
ZNF793	18	complement(47238023..47242438)	2.16158	-5.33006	-40.2262	0.0328474	0.409163	1	ENSBTAG00000047219
GLUD1	28	complement(41609015..41649016)	222.802	0.884385	1.84598	0.0328216	0.409163	1	ENSBTAG00000007540
PSAP	28	complement(27964205..27997628)	249.761	-0.681054	-1.60331	0.0329278	0.409479	1	ENSBTAG00000021499
gene:ENSBTAG00000052743	13	60972925..61008413	2.5513	-5.59354	-48.2863	0.0329957	0.409634	1	ENSBTAG00000052743
CDKL5	X	complement(124822388..125001039)	7.65708	2.08741	4.24983	0.032981	0.409634	1	ENSBTAG00000007428
ORC2	2	complement(89551970..89589796)	12.1876	1.76296	3.39394	0.0331222	0.409964	1	ENSBTAG00000031473
GUF1	6	63290365..63314983	3.64029	-2.94017	-7.67503	0.0330867	0.409964	1	ENSBTAG00000000285
MAN2A1	7	108794483..109024141	48.8844	0.839912	1.78994	0.0331437	0.409964	1	ENSBTAG00000025029
NUCB1	18	55487884..55503747	269.923	-0.681265	-1.60354	0.0330735	0.409964	1	ENSBTAG00000002378
TTYH3	25	40725959..40751351	60.5808	1.38725	2.61579	0.0331609	0.409964	1	ENSBTAG00000005934
FBXO7	5	71099853..71120096	9.44825	-1.99805	-3.9946	0.0333043	0.41022	1	ENSBTAG00000020634
SPAG1	14	complement(64174147..64208187)	2.61501	-5.56864	-47.4599	0.0333432	0.41022	1	ENSBTAG00000032544
ZNF215	15	complement(45755364..45773134)	1.84566	-5.01055	-32.2349	0.0333096	0.41022	1	ENSBTAG00000003638
OAS1Y	17	complement(61363053..61371004)	3.63838	-4.12949	-17.5025	0.0333211	0.41022	1	ENSBTAG00000039861
IZUMO2	18	complement(56353715..56372775)	3.61167	-3.70408	-13.0329	0.0333481	0.41022	1	ENSBTAG00000044113
PPP2CB	27	complement(26900099..26924571)	57.9402	0.860326	1.81545	0.0333327	0.41022	1	ENSBTAG00000009245
YIF1A	29	complement(44337761..44342824)	199.924	-0.681026	-1.60328	0.0334471	0.411096	1	ENSBTAG00000004829
AUP1	11	10110333..10114465	94.3333	-0.689958	-1.61324	0.0336006	0.411652	1	ENSBTAG00000020123
DCTN1	11	10238630..10269100	72.7625	-0.822091	-1.76797	0.0335819	0.411652	1	ENSBTAG00000004887
MARCH11	20	56953217..57071806	1.20241	-4.67862	-25.6098	0.0336037	0.411652	1	ENSBTAG00000037576
C27H8orf48	27	complement(23421160..23422636)	4.00051	-2.93007	-7.62149	0.0335859	0.411652	1	ENSBTAG00000047643
LRPAP1	6	115369803..115384234	21.1686	-1.4989	-2.82628	0.0336569	0.411957	1	ENSBTAG00000000073
PLD2	19	complement(26543144..26556510)	72.1606	-0.846242	-1.79781	0.0336843	0.411957	1	ENSBTAG00000013392
TMEM229B	10	complement(79345988..79359617)	2.19582	-5.28955	-39.1123	0.0337747	0.412381	1	ENSBTAG00000012900
DGAT1	14	603813..612791	4.99265	-1.99341	-3.98178	0.0337617	0.412381	1	ENSBTAG00000026356
CETN3	7	complement(89936049..89953630)	18.6089	1.71866	3.29132	0.0339198	0.413514	1	ENSBTAG00000014373
FABP7	9	complement(28476062..28479847)	4.87954	-2.46667	-5.52767	0.0339234	0.413514	1	ENSBTAG00000033803
TALDO1	29	complement(50591285..50598649)	535.075	-0.552913	-1.46704	0.0340042	0.414157	1	ENSBTAG00000010336
NCKAP1L	5	complement(25547486..25592783)	2.36464	-5.45864	-43.9759	0.0341391	0.414352	1	ENSBTAG00000019686
USHBP1	7	5846576..5855842	2.04641	5.22535	37.41	0.0341136	0.414352	1	ENSBTAG00000015108
PPP1R16A	14	complement(443246..448420)	22.1082	-1.51556	-2.8591	0.0341604	0.414352	1	ENSBTAG00000007834
C2CD3_1	15	complement(53454345..53526389)	40.2175	1.1983	2.29469	0.0340592	0.414352	1	ENSBTAG00000002907
BCKDK	25	27212130..27216927	65.4297	-0.871829	-1.82998	0.0341317	0.414352	1	ENSBTAG00000010524
ZFYVE1	10	complement(84487291..84531337)	91.2527	-0.761038	-1.69471	0.0342087	0.414599	1	ENSBTAG00000011041
NOVA2	18	complement(53442851..53469024)	2.3541	-5.40538	-42.382	0.0342426	0.41467	1	ENSBTAG00000013157
GLB1	22	complement(7340652..7444669)	154.567	0.602403	1.51824	0.0342759	0.414733	1	ENSBTAG00000015254
CCDC58	1	complement(66796530..66819338)	14.0417	1.37162	2.58761	0.0346463	0.415346	1	ENSBTAG00000054520
RUBCN	1	70372268..70433147	6.76405	-2.96128	-7.78813	0.0346154	0.415346	1	ENSBTAG00000001890
NCEH1	1	94818555..94882838	6.48863	1.85703	3.62261	0.03468	0.415346	1	ENSBTAG00000020073
ARL5A	2	44355896..44378831	33.3214	1.30138	2.46465	0.0345345	0.415346	1	ENSBTAG00000002293
GLI2	2	72712261..72753189	8.59471	2.38577	5.22621	0.034787	0.415346	1	ENSBTAG00000011682
TXNIP	3	21383711..21387865	54.8687	0.932439	1.9085	0.0347914	0.415346	1	ENSBTAG00000020060
MAB21L3	3	complement(27164794..27208154)	4.60443	3.75488	13.4999	0.0345703	0.415346	1	ENSBTAG00000001406
NDUFS5	3	complement(106970587..106976098)	247.605	-0.63822	-1.55641	0.0346069	0.415346	1	ENSBTAG00000010232
gene:ENSBTAG00000053347	8	complement(52677323..52718485)	17.4141	1.41665	2.66964	0.0343737	0.415346	1	ENSBTAG00000053347
SOD2	9	complement(95955338..95966127)	11.7401	1.83161	3.55934	0.0344523	0.415346	1	ENSBTAG00000006523
EIF2AK3	11	47433953..47515738	34.7028	1.00352	2.00488	0.0347345	0.415346	1	ENSBTAG00000000184
KHK	11	complement(72537265..72549970)	16.463	-1.34559	-2.54133	0.0348184	0.415346	1	ENSBTAG00000011325
gene:ENSBTAG00000027420	13	42079466..42116216	1.96115	5.17437	36.111	0.034543	0.415346	1	ENSBTAG00000027420
TPD52L2	13	complement(53939530..53955455)	108.496	-0.683408	-1.60593	0.0348322	0.415346	1	ENSBTAG00000021232
gene:ENSBTAG00000052762	15	complement(62854355..62863425)	2.17616	-5.29293	-39.2039	0.0344457	0.415346	1	ENSBTAG00000052762
DNAJC11	16	46707282..46777605	33.168	-1.15279	-2.22343	0.0346006	0.415346	1	ENSBTAG00000011217
RYR2	28	9910803..10517659	2.13068	5.26009	38.3218	0.0348031	0.415346	1	ENSBTAG00000022886
RPS6KA3	X	122949194..123056196	44.5953	0.855999	1.81001	0.0346406	0.415346	1	ENSBTAG00000017639
EPGN	6	89244964..89251433	2.28738	5.15193	35.5538	0.0350161	0.416309	1	ENSBTAG00000004052
RIN3	21	57231578..57367471	6.50947	2.42045	5.35338	0.0349758	0.416309	1	ENSBTAG00000010416
CIDEC	22	16864534..16873831	6.80486	-3.22281	-9.33605	0.0349703	0.416309	1	ENSBTAG00000007969
RRP12	26	complement(18603839..18632724)	48.526	-0.948391	-1.92972	0.0350256	0.416309	1	ENSBTAG00000002191
HEPACAM	29	complement(28381619..28398677)	2.28738	5.1472	35.4374	0.0351147	0.417033	1	ENSBTAG00000018650
YY1AP1	3	14913465..14932571	2.21695	5.32599	40.1129	0.035147	0.417081	1	ENSBTAG00000045596
TRIM66	15	43910845..43941742	2.08589	-5.29618	-39.2925	0.0352139	0.41754	1	ENSBTAG00000020890
TPRG1	1	complement(78014932..78184743)	1.98904	-5.23692	-37.7111	0.035289	0.417576	1	ENSBTAG00000032538
PPARD	23	9304237..9389925	28.5579	1.14608	2.21311	0.0353017	0.417576	1	ENSBTAG00000017542
FSCN1	25	complement(38748352..38757857)	39.8019	-0.957853	-1.94242	0.0352712	0.417576	1	ENSBTAG00000003191
RAB27A	10	55014868..55094843	7.86176	1.6659	3.17311	0.0353646	0.417987	1	ENSBTAG00000012408
GSTM1_2	3	complement(33759204..33765942)	1.85643	4.87075	29.2577	0.0356331	0.420203	1	ENSBTAG00000037673
A2ML1	5	complement(101041433..101090609)	2.46585	-5.43511	-43.2644	0.0356597	0.420203	1	ENSBTAG00000004097
MVB12A	7	complement(5683952..5688015)	41.2328	-1.02234	-2.03121	0.0356659	0.420203	1	ENSBTAG00000003914
AFTPH	11	62957397..62996669	9.27757	2.13987	4.40721	0.0355854	0.420203	1	ENSBTAG00000009299
TTC24	3	complement(14247826..14254284)	1.96115	5.16792	35.9501	0.0357678	0.420544	1	ENSBTAG00000000401
gene:ENSBTAG00000053452	4	complement(113007779..113011711)	5.84926	-3.14755	-8.8615	0.0357711	0.420544	1	ENSBTAG00000053452
TUB	15	complement(44436182..44522347)	1.72483	4.98132	31.5884	0.0357801	0.420544	1	ENSBTAG00000004862
UROD	3	complement(101012745..101037592)	67.8626	-0.805573	-1.74784	0.0359291	0.42196	1	ENSBTAG00000012644
RACGAP1	5	29851713..29890966	47.1562	0.940853	1.91966	0.0361562	0.422374	1	ENSBTAG00000012784
MGAT1	7	complement(39979972..39997227)	97.4256	-0.77279	-1.70857	0.0361357	0.422374	1	ENSBTAG00000001546
ZNF512B	13	53879286..53887495	2.14827	-5.28969	-39.1161	0.0361698	0.422374	1	ENSBTAG00000011646
GNAS_2	13	complement(57465320..57532635)	2.75672	-5.59857	-48.4549	0.03625	0.422374	1	ENSBTAG00000047223
PAFAH1B2	15	27831366..27858164	98.782	0.827743	1.77491	0.036011	0.422374	1	ENSBTAG00000005627
MGST2	17	complement(18024427..18062255)	52.7209	-0.911809	-1.8814	0.0361822	0.422374	1	ENSBTAG00000021779
gene:ENSBTAG00000054352	20	complement(31624351..31629995)	1.80681	5.0793	33.8082	0.0360622	0.422374	1	ENSBTAG00000054352
PPIL1	23	complement(10771195..10791508)	28.3988	1.03913	2.05499	0.036045	0.422374	1	ENSBTAG00000002376
TSC2	25	1595164..1626005	14.9057	-1.76542	-3.39974	0.0362439	0.422374	1	ENSBTAG00000020617
gene:ENSBTAG00000053919	25	complement(26384220..26388296)	3.34901	-3.57894	-11.95	0.0362312	0.422374	1	ENSBTAG00000053919
HACD3	10	12436032..12464228	30.8845	-1.23617	-2.35572	0.0363767	0.423183	1	ENSBTAG00000015155
AKAP6	21	42714751..43212928	6.21039	2.56556	5.91983	0.0363518	0.423183	1	ENSBTAG00000017719
IFNGR1	9	complement(75081985..75106375)	52.0638	0.864246	1.82039	0.0364192	0.423345	1	ENSBTAG00000012544
FAM89B	29	43754201..43756591	108.009	-0.598127	-1.51375	0.0365201	0.424184	1	ENSBTAG00000003712
MEIS1	11	64808522..64951995	21.8201	1.19772	2.29376	0.0366049	0.424835	1	ENSBTAG00000008448
LGALS1	5	109512489..109515793	2885.37	-0.617233	-1.53393	0.0366345	0.424845	1	ENSBTAG00000015089
LANCL1	2	complement(98188212..98237653)	60.5878	-0.851215	-1.80402	0.0367602	0.425635	1	ENSBTAG00000015066
QSOX2	11	complement(103691455..103716231)	6.98367	1.93571	3.82565	0.0367596	0.425635	1	ENSBTAG00000011129
ZYX	4	106775572..106788374	12.7376	-1.05188	-2.07323	0.0368354	0.42579	1	ENSBTAG00000017970
C16H1orf74	16	73522276..73524532	2.12988	-5.21789	-37.2171	0.0368599	0.42579	1	ENSBTAG00000002848
ZDHHC8	17	73001852..73015951	1.71756	4.71034	26.179	0.0368066	0.42579	1	ENSBTAG00000006657
ARFGAP2	15	complement(77063167..77075217)	20.1551	-1.14673	-2.21411	0.0369281	0.426244	1	ENSBTAG00000009574
CCDC18	3	complement(50177447..50290702)	9.05189	2.2816	4.86218	0.0370313	0.42677	1	ENSBTAG00000027321
VPS4A	18	36458178..36468905	70.4708	-0.90589	-1.8737	0.0370153	0.42677	1	ENSBTAG00000001659
APOM	23	complement(27641580..27643685)	1.57479	4.8831	29.5094	0.0371137	0.427385	1	ENSBTAG00000008833
ADH5	6	25528829..25543695	37.7406	-0.913197	-1.88321	0.0373924	0.427969	1	ENSBTAG00000016007
RGP1	8	59917058..59922869	7.9778	-1.72201	-3.29896	0.037387	0.427969	1	ENSBTAG00000011433
NIPAL2	14	65960510..66051049	19.8451	1.15885	2.23279	0.0373651	0.427969	1	ENSBTAG00000018206
CATHL5	22	complement(51671499..51673833)	1.87588	5.10813	34.4906	0.0373303	0.427969	1	ENSBTAG00000020076
CLIC1	23	27575514..27581255	147.323	-0.558371	-1.47261	0.0372226	0.427969	1	ENSBTAG00000013533
ITPRIP	26	complement(24869417..24893385)	4.55218	2.1241	4.3593	0.0372519	0.427969	1	ENSBTAG00000003990
SPAG11B	27	complement(6063471..6068440)	1.9827	-5.19035	-36.5132	0.0373806	0.427969	1	ENSBTAG00000034952
PC	29	complement(44862572..44965356)	24.766	-1.15998	-2.23455	0.0373959	0.427969	1	ENSBTAG00000019700
ESRP1	14	complement(69602149..69660461)	1.70535	5.0029	32.0645	0.0374691	0.428475	1	ENSBTAG00000021838
ATP13A3	1	73048103..73125832	123.748	0.790523	1.7297	0.0375161	0.428681	1	ENSBTAG00000013204
ATP6V1A	1	58434456..58495220	86.5693	0.742091	1.6726	0.0375553	0.428797	1	ENSBTAG00000002703
CD200	1	57126575..57147988	73.0518	-0.724945	-1.65284	0.0388841	0.428849	1	ENSBTAG00000033319
TRIM59	1	107030008..107042373	13.1053	1.8439	3.58979	0.0376225	0.428849	1	ENSBTAG00000008078
STK16	2	107194871..107198250	4.90127	-1.63343	-3.10249	0.0378883	0.428849	1	ENSBTAG00000020613
PPOX	3	complement(8326933..8330785)	67.3569	-0.7941	-1.734	0.0380299	0.428849	1	ENSBTAG00000021894
KHDC4	3	14834858..14852135	22.5935	1.41992	2.67571	0.0392175	0.428849	1	ENSBTAG00000000108
FAM189B	3	15382809..15387801	2.70335	2.97329	7.85325	0.0382152	0.428849	1	ENSBTAG00000047731
S100A11	3	18727498..18733580	1657.16	0.843809	1.79478	0.038268	0.428849	1	ENSBTAG00000015145
TGFBR3	3	51501752..51709606	72.8953	0.737494	1.66728	0.0383101	0.428849	1	ENSBTAG00000024269
MAGOH	3	93003032..93012322	30.7645	1.22593	2.33907	0.0392221	0.428849	1	ENSBTAG00000003485
B4GALT2	3	complement(102069299..102079762)	46.1707	-0.903536	-1.87065	0.0378226	0.428849	1	ENSBTAG00000011879
PSMC2	4	44569083..44582371	161.724	-0.585435	-1.50049	0.0378683	0.428849	1	ENSBTAG00000046712
AQP1	4	complement(65433649..65447871)	1.40095	-2.41683	-5.33997	0.0387895	0.428849	1	ENSBTAG00000000745
FKBP11	5	30881465..30913799	283.225	0.56508	1.47947	0.0390305	0.428849	1	ENSBTAG00000015828
DNAJB14	6	24740451..24778339	28.4707	0.944376	1.92436	0.0392201	0.428849	1	ENSBTAG00000004426
GPRIN3	6	35563653..35565995	2.34141	-5.40221	-42.2889	0.0379407	0.428849	1	ENSBTAG00000045966
TNPO2	7	12788981..12806281	95.2418	0.686371	1.60923	0.0390177	0.428849	1	ENSBTAG00000011811
FBXL12	7	complement(14408382..14415316)	7.70497	2.66883	6.35914	0.0376953	0.428849	1	ENSBTAG00000025148
CATSPERD	7	complement(18552769..18589512)	27.3511	0.912709	1.88258	0.0382568	0.428849	1	ENSBTAG00000001796
DAPK3	7	20040198..20053609	14.9135	-1.18098	-2.2673	0.0387635	0.428849	1	ENSBTAG00000020417
ANXA6	7	complement(62357582..62404880)	59.2743	-0.839126	-1.78897	0.0392347	0.428849	1	ENSBTAG00000014809
ZBED8	7	complement(71977548..71983246)	3.91401	2.8461	7.19056	0.0384516	0.428849	1	ENSBTAG00000030282
PINX1	8	8476519..8542392	31.2263	-0.907718	-1.87608	0.0387067	0.428849	1	ENSBTAG00000000500
SLC18B1	9	complement(70929915..70965392)	3.00322	-3.58903	-12.0339	0.0388191	0.428849	1	ENSBTAG00000015242
gene:ENSBTAG00000054597	9	complement(89468241..89523351)	1.62008	4.92494	30.3777	0.0390841	0.428849	1	ENSBTAG00000054597
TXNDC16	10	11623049..11719602	1.66306	-3.46509	-11.0432	0.039242	0.428849	1	ENSBTAG00000010399
ARHGEF40	10	complement(26001808..26023736)	93.181	0.739351	1.66942	0.0380229	0.428849	1	ENSBTAG00000013401
gene:ENSBTAG00000048537	11	complement(94221909..94223758)	13.5632	1.58805	3.00643	0.0386597	0.428849	1	ENSBTAG00000048537
GOLGA2	11	complement(98866668..98883294)	21.6621	-1.28864	-2.44298	0.0381163	0.428849	1	ENSBTAG00000011317
gene:ENSBTAG00000055269	11	complement(98906989..98909535)	9.11332	-2.17524	-4.51661	0.0379561	0.428849	1	ENSBTAG00000055269
EXD3	11	complement(106331417..106383658)	3.02176	3.62354	12.3252	0.038438	0.428849	1	ENSBTAG00000023788
gene:ENSBTAG00000040222	13	11376055..11389221	3.81183	3.10423	8.59938	0.0384441	0.428849	1	ENSBTAG00000040222
GZF1	13	42029073..42035720	7.45171	1.74646	3.35534	0.0387672	0.428849	1	ENSBTAG00000008908
SIGLEC1	13	51487257..51505680	1.92776	5.12604	34.9214	0.0376924	0.428849	1	ENSBTAG00000013167
PIGT	13	73747849..73759591	44.5177	-0.970256	-1.95919	0.0383802	0.428849	1	ENSBTAG00000016122
UPK2	15	29545903..29548145	1.79061	5.04578	33.0316	0.0391753	0.428849	1	ENSBTAG00000012750
YOD1	16	complement(4869646..4871892)	2.10776	-5.24172	-37.8368	0.0380393	0.428849	1	ENSBTAG00000020273
CNIH4	16	27529014..27543264	26.2671	1.01402	2.01953	0.0381933	0.428849	1	ENSBTAG00000019471
BCL7A	17	complement(53304776..53332032)	2.38532	-5.39497	-42.0772	0.0381417	0.428849	1	ENSBTAG00000032517
LIMK2	17	70033759..70093314	26.6977	-1.02804	-2.03925	0.0381019	0.428849	1	ENSBTAG00000010662
CFDP1	18	complement(2623342..2727856)	66.6868	0.711164	1.63712	0.03846	0.428849	1	ENSBTAG00000015427
MVD	18	complement(13893902..13900564)	50.1043	-0.848436	-1.80055	0.0392111	0.428849	1	ENSBTAG00000012059
COG8	18	complement(36474044..36480940)	3.12354	3.64587	12.5175	0.0377503	0.428849	1	ENSBTAG00000001665
PAK4	18	48852699..48900413	22.9635	1.18593	2.2751	0.037845	0.428849	1	ENSBTAG00000013958
C19H17orf67	19	complement(7612667..7637250)	2.23214	5.31612	39.8394	0.038736	0.428849	1	ENSBTAG00000035147
ELP5	19	26962514..26969872	42.4444	0.955218	1.93887	0.0390245	0.428849	1	ENSBTAG00000019446
SENP3	19	27296635..27304659	6.12959	-2.82875	-7.10457	0.0388477	0.428849	1	ENSBTAG00000000131
MAPK7	19	complement(34084511..34090250)	5.04957	2.66284	6.33279	0.0384618	0.428849	1	ENSBTAG00000001014
UBE2O	19	55299835..55349164	23.6299	-1.05403	-2.07632	0.0391327	0.428849	1	ENSBTAG00000020115
MRPS36	20	complement(10467519..10475679)	4.96571	2.98798	7.9336	0.0385782	0.428849	1	ENSBTAG00000011045
IMPDH2	22	50962854..50967685	4.26198	-3.2943	-9.8103	0.0390917	0.428849	1	ENSBTAG00000031837
FAM173A	25	619682..622358	42.5355	-0.898777	-1.86448	0.0384355	0.428849	1	ENSBTAG00000049482
gene:ENSBTAG00000014126	25	complement(1084235..1115788)	1.76934	-5.06619	-33.5023	0.0385584	0.428849	1	ENSBTAG00000014126
MAPK8IP3	25	1305450..1349482	26.9845	-0.985768	-1.98037	0.0376605	0.428849	1	ENSBTAG00000002211
gene:ENSBTAG00000040427	26	complement(18481419..18550454)	16.4121	1.73788	3.33546	0.0390185	0.428849	1	ENSBTAG00000040427
gene:ENSBTAG00000051862	28	12849120..12883068	1.54052	-3.26197	-9.59294	0.0392323	0.428849	1	ENSBTAG00000051862
gene:ENSBTAG00000020609	28	39303454..39306025	1.94244	-5.16999	-36.0017	0.0389053	0.428849	1	ENSBTAG00000020609
SLC3A2	29	41158413..41199503	286.263	-0.720229	-1.64744	0.0385882	0.428849	1	ENSBTAG00000013240
SLC6A14	X	734360..840270	3.49159	-3.62813	-12.3644	0.038888	0.428849	1	ENSBTAG00000000185
CTDSPL	22	11308592..11433811	70.7101	-0.655782	-1.57547	0.039296	0.429121	1	ENSBTAG00000053223
MYPOP	18	complement(53404734..53412256)	2.45523	-3.87233	-14.645	0.0393812	0.429417	1	ENSBTAG00000045708
PYY	19	complement(43821266..43822992)	2.07943	4.97396	31.4276	0.0393528	0.429417	1	ENSBTAG00000046022
gene:ENSBTAG00000011654	12	21738590..21779227	2.31296	-5.3878	-41.8686	0.0394851	0.429852	1	ENSBTAG00000011654
C13H20orf27	13	51430650..51443752	30.4023	-1.00614	-2.00853	0.0395083	0.429852	1	ENSBTAG00000018735
PRPF6	13	complement(53832190..53871572)	4.30819	2.64098	6.23755	0.0394846	0.429852	1	ENSBTAG00000011656
KANSL2	5	31099793..31117905	37.6172	0.894141	1.8585	0.0396155	0.430545	1	ENSBTAG00000002693
MITF	22	complement(31617620..31843533)	43.7898	0.814773	1.75902	0.0396302	0.430545	1	ENSBTAG00000006679
TMTC2	5	12219074..12575593	68.7126	0.580175	1.49503	0.0396648	0.430605	1	ENSBTAG00000002888
SLC45A4	14	2652445..2715564	1.62337	4.90066	29.8708	0.0398618	0.432426	1	ENSBTAG00000008597
ANO2	5	104359792..104696724	2.01393	-5.16476	-35.8714	0.0399787	0.432432	1	ENSBTAG00000012246
ARRDC1	11	106565894..106575162	8.94109	-1.91423	-3.76912	0.0399175	0.432432	1	ENSBTAG00000012147
gene:ENSBTAG00000054418	18	complement(59915850..59918042)	1.95123	-5.18582	-36.3989	0.0400321	0.432432	1	ENSBTAG00000054418
LENG1	18	63238408..63241746	22.5846	-1.09915	-2.14228	0.0400326	0.432432	1	ENSBTAG00000023333
ZNF365	28	18471094..18495472	1.84257	-5.1151	-34.6575	0.0399714	0.432432	1	ENSBTAG00000010591
ERAS	X	86934934..86938684	2.25139	-5.4133	-42.6154	0.0400378	0.432432	1	ENSBTAG00000012954
PODN	3	complement(93157902..93175464)	2.47922	2.53917	5.81254	0.0400762	0.43253	1	ENSBTAG00000012514
RRS1	14	30687060..30688821	21.4132	-0.987385	-1.98259	0.0403175	0.434331	1	ENSBTAG00000016716
PITPNM2	17	52428786..52553696	54.2316	0.804869	1.74699	0.0403088	0.434331	1	ENSBTAG00000001597
CCP110	25	17132655..17154455	31.9248	-0.933121	-1.9094	0.0403312	0.434331	1	ENSBTAG00000003960
SYNC	2	120951772..120969740	16.8452	1.47591	2.78159	0.0404199	0.434589	1	ENSBTAG00000026684
gene:ENSBTAG00000050533	10	complement(24871559..24873709)	2.14788	3.81352	14.0599	0.0403968	0.434589	1	ENSBTAG00000050533
gene:ENSBTAG00000019048	22	36621574..36622110	2.63142	-5.53163	-46.2578	0.0404433	0.434589	1	ENSBTAG00000019048
CCDC130	7	complement(11886460..11899535)	29.0487	-1.35025	-2.54955	0.0405734	0.434725	1	ENSBTAG00000002516
CACTIN	7	20313628..20324899	3.07283	3.49782	11.2967	0.0406863	0.434725	1	ENSBTAG00000010373
GDA	8	48359127..48483138	1.551	4.87784	29.4019	0.0406505	0.434725	1	ENSBTAG00000011545
CGAS	9	complement(12934833..12958092)	4.74968	3.42561	10.7451	0.0407028	0.434725	1	ENSBTAG00000000892
SNX3	9	41870929..41918140	57.1463	0.860095	1.81516	0.0406832	0.434725	1	ENSBTAG00000018801
NREP	10	2213062..2245525	33.5717	-1.01729	-2.02412	0.0405867	0.434725	1	ENSBTAG00000011338
GSTZ1	10	88528915..88537179	1.99213	-3.57422	-11.911	0.04075	0.434725	1	ENSBTAG00000002706
MTMR3	17	68971211..69102722	30.3275	0.927747	1.9023	0.0406653	0.434725	1	ENSBTAG00000001030
DBNDD1	18	complement(14764643..14772547)	1.86746	-3.33767	-10.1097	0.0407291	0.434725	1	ENSBTAG00000020318
NUDT16L1	25	3802893..3810585	17.4929	-1.47603	-2.78182	0.0405284	0.434725	1	ENSBTAG00000006590
ARNT	3	19884889..19949933	33.6829	0.998983	1.99859	0.0408222	0.435017	1	ENSBTAG00000021037
ENOX2	X	complement(14612887..14898706)	40.781	0.849089	1.80136	0.0408362	0.435017	1	ENSBTAG00000049641
TRIM35	8	complement(74386004..74401852)	7.81372	-2.82651	-7.09358	0.0408834	0.435206	1	ENSBTAG00000009958
DDX55	17	complement(52061347..52079100)	23.6058	1.2178	2.32591	0.0409464	0.43525	1	ENSBTAG00000007266
gene:ENSBTAG00000023367	18	53522276..53522839	2.01844	-5.18805	-36.4551	0.0409316	0.43525	1	ENSBTAG00000023367
SLC33A1	1	111829274..111850038	8.73964	1.65134	3.14125	0.0413309	0.436875	1	ENSBTAG00000014318
CCDC148	2	37990451..38200517	1.90011	-3.49909	-11.3065	0.0412709	0.436875	1	ENSBTAG00000004267
PRPF3	3	complement(20311487..20330731)	51.2416	0.913627	1.88378	0.0412723	0.436875	1	ENSBTAG00000013946
ARL4A	4	20764660..20766198	65.1637	-0.848542	-1.80068	0.0412685	0.436875	1	ENSBTAG00000002869
ORMDL2	5	complement(57446157..57449119)	73.0002	1.42937	2.69329	0.0412883	0.436875	1	ENSBTAG00000020663
HOMEZ	10	21620421..21627524	7.84765	-2.173	-4.50961	0.0411987	0.436875	1	ENSBTAG00000032686
NEK9	10	complement(86332450..86367622)	14.0702	1.51083	2.84973	0.0414392	0.436875	1	ENSBTAG00000016612
SLCO4A1	13	complement(54671725..54695783)	1.78591	-5.10073	-34.3142	0.0414029	0.436875	1	ENSBTAG00000016388
C15H11orf1	15	22228101..22232777	1.87588	5.10244	34.3547	0.0414159	0.436875	1	ENSBTAG00000004951
KLK5	18	complement(56932744..56942537)	2.2555	-5.30763	-39.6054	0.0414833	0.436875	1	ENSBTAG00000015125
FOXN1	19	19977270..20005151	4.60136	-2.93369	-7.64062	0.0414043	0.436875	1	ENSBTAG00000013095
TMEM159	25	18976399..18992785	10.6208	1.61187	3.05648	0.0412475	0.436875	1	ENSBTAG00000018562
IL21R	25	24941958..25002153	2.2555	-5.30763	-39.6054	0.0414779	0.436875	1	ENSBTAG00000019567
TNFSF13B	12	83641466..83672595	6.49152	2.42287	5.36235	0.0415655	0.437117	1	ENSBTAG00000011563
SLC7A5	18	complement(13298147..13327247)	27.318	-0.964277	-1.95109	0.0415497	0.437117	1	ENSBTAG00000006731
NIPA2	2	1044598..1064844	22.4108	-1.07778	-2.11079	0.041841	0.439078	1	ENSBTAG00000016895
ARMC7	19	complement(56320659..56335696)	21.7526	1.13591	2.19758	0.041814	0.439078	1	ENSBTAG00000014799
ANO1	29	47168667..47358095	21.1307	1.24493	2.37008	0.0417873	0.439078	1	ENSBTAG00000009997
TREX1	22	complement(51399388..51401262)	22.228	-1.28553	-2.43771	0.0419069	0.439458	1	ENSBTAG00000008406
TWIST2	3	118051375..118103633	81.9643	0.7969	1.73736	0.0419379	0.439471	1	ENSBTAG00000021444
CDC20	3	complement(102655232..102659704)	1.72483	4.96949	31.3305	0.042068	0.440523	1	ENSBTAG00000009819
PPP1R2	1	72100094..72118577	13.0175	-1.6198	-3.07331	0.0422972	0.440755	1	ENSBTAG00000006724
COL4A3	2	115318013..115478018	1.79061	5.04666	33.0518	0.042299	0.440755	1	ENSBTAG00000021316
HPCA	2	complement(120779969..120788339)	2.4213	-3.95842	-15.5454	0.0422041	0.440755	1	ENSBTAG00000008336
gene:ENSBTAG00000054576	7	52497047..52501408	5.69257	-3.36431	-10.2981	0.0422147	0.440755	1	ENSBTAG00000054576
LURAP1L	8	complement(31503232..31557952)	15.2136	1.00327	2.00454	0.0423243	0.440755	1	ENSBTAG00000010431
FGF14	12	complement(78130314..78245390)	1.64649	-4.93313	-30.5505	0.0422636	0.440755	1	ENSBTAG00000052496
AHCY	13	complement(63686723..63702437)	227.9	-0.651461	-1.57076	0.0423287	0.440755	1	ENSBTAG00000018101
KIF26B	16	complement(31626657..31942949)	1.03233	-4.41404	-21.3186	0.0422082	0.440755	1	ENSBTAG00000012715
SLC13A3	13	complement(75255202..75339020)	1.93942	-5.17885	-36.2234	0.042437	0.440951	1	ENSBTAG00000000873
IL15	17	complement(16050989..16143452)	1.59925	-4.92214	-30.3187	0.042419	0.440951	1	ENSBTAG00000018200
INCA1	19	26414113..26419319	1.96721	4.98265	31.6175	0.0423832	0.440951	1	ENSBTAG00000008593
GRK5	26	39360203..39592150	114.444	0.547904	1.46196	0.0425325	0.441633	1	ENSBTAG00000007981
PSMB5	10	21821525..21827804	296.188	-0.580544	-1.49541	0.0426146	0.442175	1	ENSBTAG00000012726
FAM120B	9	103945578..104013269	19.343	1.40809	2.65386	0.0426803	0.442546	1	ENSBTAG00000003884
CFAP36	11	38211758..38282970	84.015	0.816717	1.76139	0.0428551	0.443426	1	ENSBTAG00000000542
PRKCA	19	62664531..62970305	92.2358	-0.719335	-1.64642	0.042851	0.443426	1	ENSBTAG00000001061
ZADH2	24	3485651..3493191	3.89066	2.81228	7.02392	0.0428515	0.443426	1	ENSBTAG00000001724
SH3BGRL3	2	complement(126837552..126839005)	1436.56	-0.589869	-1.50511	0.0429862	0.444471	1	ENSBTAG00000009580
gene:ENSBTAG00000052165	12	complement(37571494..37575229)	1.82624	-5.08134	-33.8559	0.0430467	0.444786	1	ENSBTAG00000052165
CERCAM	11	99005557..99017657	35.6788	-0.841487	-1.7919	0.0432123	0.445826	1	ENSBTAG00000038139
SPOP	19	36937900..37020386	29.4727	1.03732	2.05242	0.0432378	0.445826	1	ENSBTAG00000005824
TSPAN4	29	complement(50514096..50524139)	6.69588	-1.66347	-3.16777	0.043188	0.445826	1	ENSBTAG00000019369
S100A16	3	16769716..16776627	142.925	-0.696063	-1.62008	0.0434072	0.446561	1	ENSBTAG00000014204
ATP6V0B	3	complement(102080670..102084006)	190.49	-0.608767	-1.52496	0.0433418	0.446561	1	ENSBTAG00000018889
REST	6	72173295..72331847	126.198	0.632369	1.55011	0.0434299	0.446561	1	ENSBTAG00000011789
gene:ENSBTAG00000050580	11	28094209..28098374	1.79061	5.04074	32.9165	0.0434102	0.446561	1	ENSBTAG00000050580
ADAMTS4	3	8303389..8311838	1.904	-5.16126	-35.7845	0.0435329	0.446581	1	ENSBTAG00000013210
ARHGEF5	4	107620189..107650884	1.62337	4.89328	29.7183	0.043679	0.446581	1	ENSBTAG00000001815
WNK2	8	84552273..84699098	3.92229	3.22154	9.32783	0.0437037	0.446581	1	ENSBTAG00000008301
UBE2J1	9	60811836..60836538	23.2569	1.18169	2.26842	0.0436673	0.446581	1	ENSBTAG00000018436
PUF60	14	972914..986379	305.419	-0.597813	-1.51342	0.0435901	0.446581	1	ENSBTAG00000037493
MSC	14	complement(35439046..35441608)	3.23004	-3.55292	-11.7364	0.0435271	0.446581	1	ENSBTAG00000005404
RSPO2	14	56385156..56556667	2.03025	-2.31728	-4.98393	0.0436589	0.446581	1	ENSBTAG00000013598
DCLK2	17	complement(7567228..7755085)	27.5107	-1.12712	-2.18422	0.0435292	0.446581	1	ENSBTAG00000008098
RNF10	17	62816689..62850319	294.594	-0.553145	-1.46728	0.0436672	0.446581	1	ENSBTAG00000015767
COMMD1	11	60495828..60667407	44.2278	0.828707	1.77609	0.0437845	0.446789	1	ENSBTAG00000019867
CTR9	15	complement(41898894..41923881)	32.4193	0.911898	1.88152	0.0437746	0.446789	1	ENSBTAG00000015566
gene:ENSBTAG00000040098	3	complement(20720417..20725138)	5.96973	-1.97357	-3.92738	0.0438524	0.447174	1	ENSBTAG00000040098
LEKR1	1	complement(110753808..110776942)	1.13656	4.59197	24.1168	0.0440925	0.447662	1	ENSBTAG00000050129
BCAN	3	complement(14176880..14194996)	1.62008	4.91242	30.1151	0.0441039	0.447662	1	ENSBTAG00000015789
SNIP1	3	108338106..108355571	17.1885	-1.24576	-2.37143	0.0440799	0.447662	1	ENSBTAG00000016852
ABCA13	4	complement(7205760..7598351)	1.53698	4.67591	25.5617	0.0440338	0.447662	1	ENSBTAG00000003531
PAN2	5	57015019..57028863	2.26616	3.63738	12.444	0.0439742	0.447662	1	ENSBTAG00000004376
SSBP2	7	complement(81401606..81711503)	198.821	0.503758	1.4179	0.0441402	0.447662	1	ENSBTAG00000013856
NRBP1	11	complement(72234487..72247034)	33.8583	-1.21451	-2.32061	0.043958	0.447662	1	ENSBTAG00000018153
gene:ENSBTAG00000050086	19	complement(45197569..45209062)	1.62008	4.91548	30.1792	0.0441426	0.447662	1	ENSBTAG00000050086
SLC4A3	2	107548385..107563336	23.5488	-1.44061	-2.71435	0.0444806	0.447685	1	ENSBTAG00000014975
ACADM	3	complement(69086075..69124464)	8.35391	2.41492	5.33291	0.0442045	0.447685	1	ENSBTAG00000024240
ATF7	5	26419016..26509448	82.3741	0.675024	1.59662	0.0445472	0.447685	1	ENSBTAG00000005863
MICAL3	5	complement(109160003..109274608)	38.271	-1.00201	-2.00279	0.0445901	0.447685	1	ENSBTAG00000048271
EEF2	7	20027762..20036651	382.103	-0.610192	-1.52646	0.0445835	0.447685	1	ENSBTAG00000004258
TCF3	7	complement(43981884..44015020)	11.3763	-1.57307	-2.97537	0.0445989	0.447685	1	ENSBTAG00000008695
GADD45G	8	complement(88508004..88509798)	4.08626	-2.6506	-6.27926	0.0442588	0.447685	1	ENSBTAG00000003033
ESRRG	16	complement(19907145..20149352)	1.4305	3.19647	9.16713	0.0443657	0.447685	1	ENSBTAG00000010392
CRYBB2	17	65295023..65318605	2.13019	-5.22584	-37.4228	0.044452	0.447685	1	ENSBTAG00000004088
HPS4	17	complement(66113220..66140520)	17.3924	-1.16325	-2.23961	0.0444791	0.447685	1	ENSBTAG00000017038
CSNK2A2	18	complement(26016093..26051043)	58.976	0.688538	1.61165	0.0445974	0.447685	1	ENSBTAG00000013784
EIF4A1	19	27305005..27311552	136.554	-0.634824	-1.55275	0.0442213	0.447685	1	ENSBTAG00000000132
EXOC7	19	55560758..55581189	115.382	-0.661742	-1.58199	0.0444128	0.447685	1	ENSBTAG00000007910
TMEM135	29	complement(8236863..8540319)	86.597	0.696489	1.62056	0.0445143	0.447685	1	ENSBTAG00000005482
MID2	X	56451563..56556285	2.59615	-3.82045	-14.1277	0.0443725	0.447685	1	ENSBTAG00000021968
CRELD2	5	119312407..119319443	25.0691	-0.820187	-1.76563	0.0447076	0.448472	1	ENSBTAG00000047801
DONSON	1	1942815..1954023	19.9009	1.25142	2.38076	0.0449998	0.448663	1	ENSBTAG00000035175
VEPH1	1	110066582..110342096	1.50572	4.80038	27.8649	0.0449647	0.448663	1	ENSBTAG00000024643
U2AF1	1	complement(143261977..143274941)	10.1635	-1.64311	-3.12338	0.0449621	0.448663	1	ENSBTAG00000011645
CASQ1	3	complement(9474927..9484746)	8.12752	-2.76408	-6.79313	0.0449873	0.448663	1	ENSBTAG00000020223
gene:ENSBTAG00000002900	10	98287119..98288935	215.444	1.20574	2.30656	0.0449516	0.448663	1	ENSBTAG00000002900
gene:ENSBTAG00000049576	11	14667203..14672231	1.87149	4.8494	28.8281	0.0449235	0.448663	1	ENSBTAG00000049576
CDK8	12	complement(33082022..33153677)	28.9814	1.07448	2.10596	0.0449185	0.448663	1	ENSBTAG00000016737
LGALS4	18	complement(48537130..48543918)	1.72483	4.96756	31.2885	0.0448465	0.448663	1	ENSBTAG00000016312
ESRRA	29	42603429..42612003	19.4168	1.1752	2.25825	0.0447799	0.448663	1	ENSBTAG00000008645
CEP85	2	complement(126841741..126876537)	22.4769	-1.2728	-2.41631	0.0450337	0.448699	1	ENSBTAG00000009579
SYDE1	7	complement(8011972..8019178)	1.62337	4.88708	29.5908	0.0450937	0.448994	1	ENSBTAG00000015184
gene:ENSBTAG00000051220	1	complement(130075490..130076132)	1.70535	4.97788	31.5132	0.0451554	0.449112	1	ENSBTAG00000051220
MCCC2	20	complement(9917221..9992861)	41.5366	-0.77737	-1.714	0.0451664	0.449112	1	ENSBTAG00000044160
SLC11A1	2	106392590..106403650	2.3808	-5.38739	-41.8567	0.0452584	0.449228	1	ENSBTAG00000015520
MTHFD2L	6	89092825..89244943	33.3703	0.92075	1.8931	0.0453052	0.449228	1	ENSBTAG00000043960
VAMP8	11	complement(49427905..49431079)	42.2287	-0.751953	-1.68407	0.0452767	0.449228	1	ENSBTAG00000023997
TEX30	12	complement(79008112..79014993)	10.7342	2.12854	4.37274	0.0452519	0.449228	1	ENSBTAG00000025221
TEX14	19	complement(9512391..9662512)	2.89947	-2.75788	-6.76403	0.0453299	0.449228	1	ENSBTAG00000010167
C2CD5	5	87691740..87783526	46.6516	0.856415	1.81053	0.0454586	0.450202	1	ENSBTAG00000001673
RSRP1	2	127708588..127712696	1.30901	-4.59488	-24.1656	0.0460055	0.450758	1	ENSBTAG00000015222
MAEL	3	complement(1829693..1886128)	1.93942	-5.17374	-36.0954	0.0462221	0.450758	1	ENSBTAG00000016550
OVGP1	3	31890059..31901999	1.95599	-5.22192	-37.3211	0.0458713	0.450758	1	ENSBTAG00000005973
gene:ENSBTAG00000001143	3	complement(54148968..54165067)	1.76514	-4.99803	-31.9564	0.0461105	0.450758	1	ENSBTAG00000001143
RBM33	4	117366283..117462802	52.8124	0.808889	1.75186	0.0461743	0.450758	1	ENSBTAG00000010243
CDCA3	5	103597621..103600970	1.38047	4.72512	26.4486	0.0457731	0.450758	1	ENSBTAG00000019777
GAPDH	5	complement(103870384..103874824)	110.85	-0.563008	-1.47735	0.0458531	0.450758	1	ENSBTAG00000014731
GC	6	complement(86953984..87007062)	1.62008	4.9123	30.1127	0.0458708	0.450758	1	ENSBTAG00000013718
TMCO6	7	51772645..51778631	12.1138	1.83407	3.56542	0.0459739	0.450758	1	ENSBTAG00000030589
PCGF1	11	10130551..10132842	2.13019	-5.22597	-37.4261	0.0462514	0.450758	1	ENSBTAG00000016606
gene:ENSBTAG00000054517	11	26426196..26428580	1.74994	4.83831	28.6072	0.0459219	0.450758	1	ENSBTAG00000054517
IL36A	11	46700982..46704288	1.8263	5.04156	32.9353	0.0462769	0.450758	1	ENSBTAG00000002087
ETAA1	11	65838846..65852520	28.6329	1.20394	2.30367	0.0459727	0.450758	1	ENSBTAG00000011727
SUPT7L	11	72030387..72043098	18.9672	-1.58222	-2.99431	0.0455909	0.450758	1	ENSBTAG00000003906
GAS6	12	complement(86810337..86838896)	5.67949	-2.29611	-4.91131	0.0460001	0.450758	1	ENSBTAG00000019964
gene:ENSBTAG00000048850	13	7552589..7651153	4.6768	2.58299	5.99182	0.0461133	0.450758	1	ENSBTAG00000048850
EIF6	13	complement(64544773..64553147)	194.972	-0.642155	-1.56066	0.0458315	0.450758	1	ENSBTAG00000011263
DEGS1	16	27363456..27373727	17.3153	1.36986	2.58446	0.046217	0.450758	1	ENSBTAG00000012705
PLD3	18	49720027..49730376	82.829	-0.674921	-1.59651	0.0458809	0.450758	1	ENSBTAG00000019150
KDM6B	19	27535830..27545702	8.08238	1.69021	3.22703	0.0462683	0.450758	1	ENSBTAG00000048062
IFRD2	22	50039840..50066774	12.2287	-1.2484	-2.37578	0.046035	0.450758	1	ENSBTAG00000000480
TYMS	24	35553464..35564144	22.1959	1.11374	2.16407	0.0455552	0.450758	1	ENSBTAG00000007003
LMTK2	25	complement(37799299..37874887)	42.9208	0.976186	1.96726	0.0457762	0.450758	1	ENSBTAG00000004135
EXOSC1	26	complement(18657377..18664009)	21.3336	1.21892	2.32773	0.0457383	0.450758	1	ENSBTAG00000012699
IRF2BP2	28	complement(7400062..7403452)	50.3223	0.631129	1.54878	0.0458705	0.450758	1	ENSBTAG00000046841
gene:ENSBTAG00000051793	10	69616429..69618506	1.62008	4.91737	30.2188	0.0464863	0.452201	1	ENSBTAG00000051793
ATXN3	21	complement(56774464..56794358)	1.60718	4.87596	29.3636	0.0464588	0.452201	1	ENSBTAG00000005786
HSPA13	1	22783876..22794051	17.8519	-1.3512	-2.55124	0.0466558	0.452779	1	ENSBTAG00000012908
C2H2orf69	2	88480800..88492586	2.10174	-5.20715	-36.9408	0.0470662	0.452779	1	ENSBTAG00000009952
UBR4	2	133452143..133589435	60.7387	-0.772013	-1.70765	0.0469611	0.452779	1	ENSBTAG00000015240
FDPS	3	complement(15311058..15320377)	99.7149	-0.547929	-1.46199	0.0468926	0.452779	1	ENSBTAG00000003948
CCDC149	6	complement(44401700..44520810)	29.9648	-1.03332	-2.04673	0.0470416	0.452779	1	ENSBTAG00000021940
INO80	10	complement(36505672..36628891)	64.5945	0.767351	1.70214	0.0467366	0.452779	1	ENSBTAG00000010380
TTC8	10	100503012..100562243	45.083	1.02371	2.03314	0.0468008	0.452779	1	ENSBTAG00000030432
TMEM87B	11	complement(319215..361708)	19.1059	1.41669	2.66972	0.0466415	0.452779	1	ENSBTAG00000012099
FAM228B	11	complement(74947557..74974106)	1.70535	4.97299	31.4066	0.0470614	0.452779	1	ENSBTAG00000030864
PTGES	11	complement(100121985..100133453)	3.60961	-1.72423	-3.30404	0.0468998	0.452779	1	ENSBTAG00000019453
FLRT3	13	complement(7894630..7899756)	18.068	1.26747	2.4074	0.0468015	0.452779	1	ENSBTAG00000003319
GPR153	16	47090061..47101848	22.4998	1.18051	2.26656	0.0468191	0.452779	1	ENSBTAG00000013071
SMARCA5	17	complement(14342769..14380566)	33.3813	-1.28183	-2.43148	0.0469944	0.452779	1	ENSBTAG00000003399
THOC5	17	complement(68700997..68731933)	72.2084	-0.746637	-1.67788	0.0469377	0.452779	1	ENSBTAG00000013150
gene:ENSBTAG00000025283	18	14929572..14930102	2.13019	-5.22704	-37.4537	0.0469135	0.452779	1	ENSBTAG00000025283
PBX2	23	27199606..27203174	2.0339	-5.21634	-37.1771	0.0468844	0.452779	1	ENSBTAG00000014421
SBK1	25	25816381..25820460	1.96463	-5.10868	-34.5038	0.0467198	0.452779	1	ENSBTAG00000032140
GLRB	17	complement(42021088..42110395)	1.75999	4.72708	26.4845	0.0471384	0.453178	1	ENSBTAG00000021764
gene:ENSBTAG00000023792	9	complement(42069410..42069847)	3.11915	4.07959	16.9075	0.0471974	0.453451	1	ENSBTAG00000023792
NEMP1	5	56356649..56375772	1.46483	-4.8149	-28.1468	0.0472833	0.453981	1	ENSBTAG00000014659
LMLN	1	complement(70125517..70172948)	9.698	2.05354	4.15124	0.0475015	0.453997	1	ENSBTAG00000044172
ABCB6	2	complement(107162129..107169762)	39.0352	-0.812698	-1.75649	0.0475111	0.453997	1	ENSBTAG00000020607
ATP6V1F	4	92828149..92831704	191.267	-0.638495	-1.5567	0.0473969	0.453997	1	ENSBTAG00000007572
C7H19orf44	7	complement(6498766..6520939)	3.51821	2.93259	7.63478	0.0475722	0.453997	1	ENSBTAG00000002447
HDDC2	9	25960234..25979946	36.553	-0.931662	-1.90747	0.0475146	0.453997	1	ENSBTAG00000003340
TSC22D1_1	12	complement(14678207..14681664)	27.471	0.857075	1.81136	0.0475822	0.453997	1	ENSBTAG00000047739
ZNF133	13	38404270..38419061	5.11431	-2.44086	-5.42966	0.0476227	0.453997	1	ENSBTAG00000004620
CFAP300	15	complement(6664998..6692997)	8.19276	2.6506	6.2793	0.047421	0.453997	1	ENSBTAG00000015309
AURKAIP1	16	51147301..51151891	131.998	-0.678986	-1.60101	0.0473663	0.453997	1	ENSBTAG00000004874
NR5A2	16	78828931..78957232	2.0339	-5.2167	-37.1863	0.0475926	0.453997	1	ENSBTAG00000009265
PKD1L3	18	39085074..39165547	2.00489	-5.13912	-35.2395	0.0475986	0.453997	1	ENSBTAG00000019884
RNF19B	2	120719524..120743308	26.1344	1.12766	2.18504	0.0476962	0.454404	1	ENSBTAG00000008330
MLLT3	8	23784601..24069145	57.3028	0.624418	1.54159	0.0477841	0.454949	1	ENSBTAG00000014124
ANKRD55	20	22986548..23096396	1.64887	-4.97267	-31.3995	0.0478875	0.45564	1	ENSBTAG00000001001
MGST1	5	complement(93497064..93521047)	1.60103	2.65928	6.31717	0.0479515	0.455822	1	ENSBTAG00000008541
GPC5	12	65755349..66788079	1.1049	2.90416	7.48582	0.0479683	0.455822	1	ENSBTAG00000008708
SIRPA	13	complement(53196957..53240508)	104.888	-0.594342	-1.50978	0.048006	0.45586	1	ENSBTAG00000007213
B3GNT6	15	56449007..56455145	3.41036	-3.22189	-9.33008	0.0480645	0.45586	1	ENSBTAG00000047129
gene:ENSBTAG00000006819	21	49184308..49281283	14.7647	1.43264	2.69941	0.0480648	0.45586	1	ENSBTAG00000006819
HDAC6	X	86914646..86934091	24.3627	-1.26097	-2.39656	0.0481014	0.455915	1	ENSBTAG00000013244
gene:ENSBTAG00000001297	2	127619034..127660308	1.52191	4.79967	27.8512	0.0482023	0.455937	1	ENSBTAG00000001297
DHPS	7	12816113..12820042	48.6348	-0.923744	-1.89703	0.0482887	0.455937	1	ENSBTAG00000006247
TPST2	17	complement(66190152..66244471)	16.4277	-1.3761	-2.59565	0.0482519	0.455937	1	ENSBTAG00000010368
KCTD2	19	complement(56387312..56398710)	1.71972	-4.99156	-31.8133	0.0482821	0.455937	1	ENSBTAG00000021231
gene:ENSBTAG00000055143	21	21143501..21158291	1.52191	4.79967	27.8512	0.0482102	0.455937	1	ENSBTAG00000055143
PLOD3	25	35480306..35488245	98.2353	-0.55679	-1.47099	0.0481469	0.455937	1	ENSBTAG00000000342
WBP11	5	95103224..95118867	37.2644	-0.888504	-1.85126	0.0483718	0.45643	1	ENSBTAG00000014759
gene:ENSBTAG00000050644	5	complement(71461978..71612550)	13.3418	2.13569	4.39446	0.0484826	0.456492	1	ENSBTAG00000050644
EIF3D	5	complement(74925192..74939376)	117.726	-0.601412	-1.5172	0.0485765	0.456492	1	ENSBTAG00000001988
IGDCC4	10	complement(12315689..12354764)	1.31642	4.63119	24.7815	0.0485753	0.456492	1	ENSBTAG00000006440
MFSD9	11	complement(7432259..7442878)	1.52191	4.80125	27.8817	0.0486022	0.456492	1	ENSBTAG00000001714
OSR1	11	79405644..79413111	8.19616	-1.78559	-3.4476	0.0485997	0.456492	1	ENSBTAG00000008113
HES2	16	46949991..46952597	12.5769	-1.70502	-3.26032	0.0486259	0.456492	1	ENSBTAG00000021210
DGCR2	17	complement(72563333..72590762)	118.973	-0.604816	-1.52078	0.0486563	0.456492	1	ENSBTAG00000000429
TMEM89	22	51261961..51264015	1.62337	4.88485	29.5452	0.0485149	0.456492	1	ENSBTAG00000021390
RTN3	29	42051122..42117332	177.688	0.548086	1.46215	0.0484246	0.456492	1	ENSBTAG00000019204
RRP8	15	46462641..46466203	52.8113	-0.746092	-1.67724	0.04871	0.456706	1	ENSBTAG00000000697
gene:ENSBTAG00000015818	15	complement(5868388..5877633)	1.53078	-4.89985	-29.8539	0.0487903	0.45688	1	ENSBTAG00000015818
VPS35	18	complement(14984970..15012555)	20.0903	1.10094	2.14494	0.0487731	0.45688	1	ENSBTAG00000002493
gene:ENSBTAG00000013920	1	complement(58075022..58113303)	2.54041	3.3046	9.88062	0.0491861	0.457354	1	ENSBTAG00000013920
DLG1	1	complement(71513093..71780855)	88.2551	0.610998	1.52732	0.0491565	0.457354	1	ENSBTAG00000020378
ZFAND2B	2	107158435..107162015	41.0518	-0.903145	-1.87014	0.0490891	0.457354	1	ENSBTAG00000020606
MACO1	2	complement(127542968..127609384)	33.1913	-0.832892	-1.78125	0.0489296	0.457354	1	ENSBTAG00000002988
gene:ENSBTAG00000053114	3	complement(21676094..21677848)	1.10418	4.59177	24.1135	0.0489491	0.457354	1	ENSBTAG00000053114
GDF11	5	complement(57506100..57512983)	3.94486	3.25776	9.56497	0.0489582	0.457354	1	ENSBTAG00000007417
P3H3	5	complement(103610117..103623450)	183.617	-0.681268	-1.60355	0.0492284	0.457354	1	ENSBTAG00000003598
CATSPER3	7	46424173..46455511	4.21717	2.86384	7.27953	0.0490405	0.457354	1	ENSBTAG00000014746
RPAP1	10	complement(36938808..36955679)	20.6601	1.35822	2.56369	0.0490767	0.457354	1	ENSBTAG00000001693
KIAA1549L	15	63989009..64306981	11.4931	1.64175	3.12044	0.049243	0.457354	1	ENSBTAG00000012846
WARS	21	complement(65238068..65267367)	225.336	-0.809312	-1.75238	0.0490677	0.457354	1	ENSBTAG00000004679
SLC4A7	22	complement(1752646..1876184)	57.6923	0.584049	1.49905	0.0491538	0.457354	1	ENSBTAG00000018227
CCDC78	25	complement(621018..625700)	7.49148	1.96773	3.91153	0.0490408	0.457354	1	ENSBTAG00000002470
ELAVL2	8	20303380..20443479	1.72185	4.83899	28.6208	0.0494879	0.45934	1	ENSBTAG00000046348
CITED4	3	105348797..105350137	31.7454	-1.22929	-2.34452	0.0495206	0.459355	1	ENSBTAG00000015113
HOMER2	21	complement(23113622..23204335)	2.0339	-5.21611	-37.171	0.0496199	0.459987	1	ENSBTAG00000017715
TMEM158	22	54003481..54005095	139.94	1.19061	2.2825	0.0496647	0.460114	1	ENSBTAG00000031287
ABRACL	9	76758962..76773999	5.78372	-2.13632	-4.3964	0.0497274	0.460119	1	ENSBTAG00000001446
RNF103	11	48278953..48302184	6.34549	-2.32966	-5.02686	0.049697	0.460119	1	ENSBTAG00000020947
E2F7	5	complement(6443192..6482529)	4.71403	2.49137	5.6231	0.0498421	0.46056	1	ENSBTAG00000016931
MOV10L1	5	119477604..119540110	5.76347	2.51508	5.7163	0.0498997	0.46056	1	ENSBTAG00000020341
N4BP2L2	12	28524407..28586101	78.4942	0.593529	1.50893	0.0498937	0.46056	1	ENSBTAG00000023279
LRRC56	29	complement(50745294..50758086)	1.53481	4.84031	28.6469	0.0498273	0.46056	1	ENSBTAG00000048263
PLA2G3	17	complement(69982739..69988677)	1.84019	-5.07698	-33.7539	0.0499612	0.46084	1	ENSBTAG00000011962
CKS1B	3	complement(15612556..15616057)	1.71972	-4.99354	-31.857	0.0500787	0.461166	1	ENSBTAG00000024476
MYF6	5	10275115..10277301	1.44954	4.76558	27.2009	0.0500544	0.461166	1	ENSBTAG00000014003
CDK12	19	39878982..39929778	119.816	0.664946	1.58551	0.0500901	0.461166	1	ENSBTAG00000013238
RPP38	13	29674380..29680260	15.9891	-1.16514	-2.24255	0.0501707	0.461333	1	ENSBTAG00000007702
STARD6	24	complement(53723313..53741049)	1.44954	4.76859	27.2576	0.0501658	0.461333	1	ENSBTAG00000008168
ATP9B	24	complement(879074..1029386)	54.471	-0.831669	-1.77974	0.050498	0.464054	1	ENSBTAG00000001224
HM13	13	61107684..61147486	196.915	-0.649331	-1.56844	0.0506077	0.464197	1	ENSBTAG00000008840
XBP1	17	complement(68052596..68056965)	6.37192	2.21609	4.64632	0.0506013	0.464197	1	ENSBTAG00000005970
STT3A	29	29005937..29027281	92.8223	0.666939	1.5877	0.0505948	0.464197	1	ENSBTAG00000007203
CENPM	5	complement(112916658..112928741)	28.9471	1.13145	2.19079	0.0507066	0.464816	1	ENSBTAG00000009956
KIAA1614	16	62043278..62080970	29.7774	-0.821715	-1.76751	0.0507773	0.465176	1	ENSBTAG00000006260
SAT2	19	complement(27344313..27345970)	12.5729	1.79173	3.46231	0.050837	0.465434	1	ENSBTAG00000004222
PAXX	11	106039598..106041222	92.3768	-0.836469	-1.78567	0.0509075	0.465503	1	ENSBTAG00000015081
MEOX1	19	complement(43548089..43566761)	1.52665	-4.74068	-26.7354	0.050899	0.465503	1	ENSBTAG00000015751
LYPLA2	2	complement(129115781..129121108)	10.2668	-1.10195	-2.14644	0.0511176	0.46633	1	ENSBTAG00000011625
TNPO3	4	complement(92909747..92987982)	13.3845	-1.03991	-2.0561	0.0511859	0.46633	1	ENSBTAG00000004992
LUM	5	complement(20971289..20978528)	177.775	0.598555	1.5142	0.0512187	0.46633	1	ENSBTAG00000001745
PKIB	9	complement(28522081..28642574)	1.20134	4.51703	22.8961	0.0511885	0.46633	1	ENSBTAG00000004394
MPP7	13	36304106..36527690	1.38047	4.71907	26.3379	0.0512183	0.46633	1	ENSBTAG00000017354
KIF6	23	complement(13196359..13617580)	4.27096	2.79632	6.94668	0.0511436	0.46633	1	ENSBTAG00000027197
KIRREL3	29	complement(29748689..29881807)	1.62337	4.88247	29.4965	0.0510764	0.46633	1	ENSBTAG00000006804
PROSER3	18	46471347..46481526	1.22613	4.61345	24.4787	0.0512604	0.466423	1	ENSBTAG00000018599
C23H6orf106	23	complement(8638856..8743421)	91.2117	-0.587611	-1.50276	0.0513396	0.466856	1	ENSBTAG00000034493
ACLY	19	complement(42049435..42093855)	56.9006	0.636569	1.55463	0.0513915	0.46704	1	ENSBTAG00000016740
GMPPA	2	107429346..107436451	48.5828	-0.851421	-1.80428	0.0516231	0.467446	1	ENSBTAG00000002995
CRNN	3	18280345..18286663	1.66355	4.66979	25.4534	0.0516047	0.467446	1	ENSBTAG00000054069
RPS27L	10	46889250..46892617	511.353	-0.519684	-1.43364	0.0514753	0.467446	1	ENSBTAG00000012898
NFATC2	13	complement(79245983..79384839)	3.11915	2.92512	7.59535	0.051624	0.467446	1	ENSBTAG00000018270
LCAT	18	complement(35421770..35425011)	22.1908	0.700378	1.62493	0.0516088	0.467446	1	ENSBTAG00000018043
gene:ENSBTAG00000048576	29	complement(24002708..24295209)	1.52191	4.80406	27.9361	0.0516259	0.467446	1	ENSBTAG00000048576
HERPUD1	18	24965857..24977798	43.417	-0.70287	-1.62774	0.0516691	0.467552	1	ENSBTAG00000016896
CLEC11A	18	56802302..56804604	29.288	-1.08241	-2.11757	0.0517889	0.468349	1	ENSBTAG00000005576
MAN1C1	2	complement(127292652..127444339)	29.1942	0.892323	1.85616	0.051897	0.468754	1	ENSBTAG00000003069
STPG2	6	26377799..26741120	1.63468	-4.91896	-30.2521	0.0518857	0.468754	1	ENSBTAG00000049465
TFG	1	45155599..45188354	51.5268	0.755361	1.68805	0.0519717	0.469141	1	ENSBTAG00000016363
FAM217A	23	50064704..50081070	1.63468	-4.91842	-30.2407	0.0520634	0.469682	1	ENSBTAG00000002089
MTERF3	14	67963955..67981692	6.95599	2.01602	4.04465	0.0523184	0.471135	1	ENSBTAG00000001522
RFLNA	17	complement(51466603..51469982)	1.36428	3.35	10.1965	0.0522939	0.471135	1	ENSBTAG00000039688
KLHL15	X	119240316..119269365	14.9633	-1.31971	-2.49616	0.05232	0.471135	1	ENSBTAG00000020561
TRIM25	19	complement(7676446..7737220)	68.0715	0.706234	1.63154	0.0524589	0.471811	1	ENSBTAG00000009948
gene:ENSBTAG00000000560	19	13214920..13216355	77.0325	0.896255	1.86123	0.052455	0.471811	1	ENSBTAG00000000560
RCN2	21	32049173..32067324	36.8572	0.897601	1.86297	0.0525313	0.472175	1	ENSBTAG00000015780
RSPH1	1	complement(142759178..142772547)	1.87149	4.84502	28.7407	0.0531234	0.473182	1	ENSBTAG00000021284
DBI	2	71192388..71197568	105.054	0.570586	1.48513	0.0529616	0.473182	1	ENSBTAG00000009517
C3H1orf226	3	complement(7107837..7126810)	8.51527	2.45661	5.48926	0.0531002	0.473182	1	ENSBTAG00000050790
BMP1	8	69478799..69526082	90.8129	-0.631294	-1.54895	0.0530047	0.473182	1	ENSBTAG00000000917
PPP6C	11	complement(96044191..96085238)	23.5915	-0.92846	-1.90324	0.0528161	0.473182	1	ENSBTAG00000008033
ENDOG	11	99293313..99303903	38.6849	-0.740607	-1.67088	0.0528215	0.473182	1	ENSBTAG00000012484
HSPH1	12	29796159..29819628	40.916	0.766739	1.70142	0.0528356	0.473182	1	ENSBTAG00000005012
ZNF623	14	complement(1071877..1073361)	1.74334	-5.0022	-32.0489	0.0531117	0.473182	1	ENSBTAG00000045791
VPS11	15	29653348..29663611	43.8462	0.869503	1.82703	0.0530585	0.473182	1	ENSBTAG00000005357
ATXN2	17	complement(55178853..55280779)	112.943	0.540182	1.45416	0.0527782	0.473182	1	ENSBTAG00000022069
SF3A1	17	complement(69345496..69364944)	35.0406	1.97524	3.93193	0.05302	0.473182	1	ENSBTAG00000003390
RABAC1	18	51273044..51276954	82.1533	-0.596473	-1.51202	0.0529541	0.473182	1	ENSBTAG00000018633
EDEM1	22	complement(21198504..21225184)	32.7385	0.925736	1.89965	0.0527633	0.473182	1	ENSBTAG00000012904
RRP36	23	16661624..16665996	17.0127	-1.10731	-2.15443	0.0527669	0.473182	1	ENSBTAG00000053873
EARS2	25	complement(21194266..21229246)	1.56621	-4.91572	-30.1841	0.0529719	0.473182	1	ENSBTAG00000045593
gene:ENSBTAG00000054176	23	30982648..31002313	1.67795	-3.29687	-9.82779	0.0532387	0.473924	1	ENSBTAG00000054176
TPPP	20	71467623..71488177	1.62287	-4.91259	-30.1188	0.0534562	0.475372	1	ENSBTAG00000052247
BEGAIN	21	complement(65422668..65451985)	1.34714	-4.61786	-24.5536	0.0534657	0.475372	1	ENSBTAG00000017716
MMD	19	complement(5612909..5642391)	61.0708	0.703743	1.62872	0.0535201	0.47557	1	ENSBTAG00000000205
ERICH1	27	complement(498301..531821)	11.3355	-1.61806	-3.06962	0.0535791	0.475809	1	ENSBTAG00000017096
AGBL2	15	complement(77451766..77481415)	2.01052	-2.90154	-7.47226	0.0536686	0.476118	1	ENSBTAG00000051215
GPC3	X	complement(17366350..17829036)	1.8263	3.54763	11.6935	0.0536784	0.476118	1	ENSBTAG00000020406
PEAR1	3	complement(13938873..13959672)	41.0762	-0.853188	-1.80649	0.0538489	0.476659	1	ENSBTAG00000012405
PSME1	10	complement(20998111..21026409)	140.638	-0.540561	-1.45454	0.0538285	0.476659	1	ENSBTAG00000021395
SERP2	12	14620269..14645488	4.7521	-2.5134	-5.70964	0.0538413	0.476659	1	ENSBTAG00000051524
ZNF404	18	complement(52062598..52082934)	1.62614	4.63503	24.8475	0.0538683	0.476659	1	ENSBTAG00000012915
COG5_1	4	complement(48291963..48507532)	57.3416	0.79051	1.72969	0.0539985	0.477056	1	ENSBTAG00000005526
CABIN1	17	71345570..71417162	13.9121	-1.44927	-2.7307	0.05401	0.477056	1	ENSBTAG00000024708
gene:ENSBTAG00000053722	X	89289437..89293543	2.26553	3.2597	9.57785	0.0539882	0.477056	1	ENSBTAG00000053722
gene:ENSBTAG00000046231	3	8694108..8697521	2.80943	3.34026	10.1279	0.0541326	0.477854	1	ENSBTAG00000046231
MED15	17	complement(72431576..72476026)	3.64306	-1.96639	-3.9079	0.0542044	0.478202	1	ENSBTAG00000018048
RPS21	13	complement(54866473..54867802)	2.26195	3.20546	9.22445	0.0542464	0.478287	1	ENSBTAG00000020795
ZFYVE28	6	116265797..116364222	1.87149	4.85443	28.9288	0.0543512	0.478355	1	ENSBTAG00000006683
RNF112	19	complement(34063776..34069380)	1.50969	-4.79228	-27.7089	0.0543211	0.478355	1	ENSBTAG00000000540
PTPN9	21	33305768..33375889	52.5573	0.767573	1.7024	0.0543293	0.478355	1	ENSBTAG00000016984
IFT52	13	72178837..72216905	22.7292	-1.12477	-2.18067	0.0544203	0.478394	1	ENSBTAG00000019606
gene:ENSBTAG00000053302	16	40730094..40734349	232.615	-0.509938	-1.42399	0.0543883	0.478394	1	ENSBTAG00000053302
ERG28	10	complement(86908115..86916703)	1.2952	4.64626	25.0416	0.0545729	0.478916	1	ENSBTAG00000011987
ZNF668	25	complement(27175346..27184380)	3.41741	-2.86704	-7.29567	0.0546092	0.478916	1	ENSBTAG00000006650
ARL3	26	complement(23292989..23317114)	38.9216	-0.88245	-1.8435	0.0545643	0.478916	1	ENSBTAG00000004318
MCMBP	26	complement(39948291..39986119)	17.7053	1.8689	3.65255	0.054594	0.478916	1	ENSBTAG00000009877
NIPAL1	6	66702049..66744153	1.64253	-4.91267	-30.1204	0.0547157	0.479565	1	ENSBTAG00000009423
PMFBP1	18	38964401..39006969	1.61582	-4.9609	-31.1444	0.0547533	0.479573	1	ENSBTAG00000013266
gene:ENSBTAG00000048825	26	29078944..29079294	10.1721	1.99436	3.98439	0.0547815	0.479573	1	ENSBTAG00000048825
LRRC3	1	144424403..144426734	1.47664	-4.81565	-28.1615	0.0549313	0.479781	1	ENSBTAG00000017882
RP9	4	63733826..63746286	30.3041	1.14616	2.21325	0.054944	0.479781	1	ENSBTAG00000032598
MRPS23	19	complement(8655164..8661689)	42.9519	-0.882264	-1.84327	0.0548744	0.479781	1	ENSBTAG00000012366
TTBK1	23	16856085..16888037	1.75428	-4.94817	-30.8708	0.0549999	0.479781	1	ENSBTAG00000046107
CENPQ	23	22263107..22280742	2.6056	2.97897	7.88425	0.0549737	0.479781	1	ENSBTAG00000020710
ZNF75A	25	2758426..2763117	1.35383	4.60166	24.2794	0.0549664	0.479781	1	ENSBTAG00000054437
AP5Z1	25	complement(39192114..39207833)	3.75442	-1.3705	-2.58561	0.0550443	0.479885	1	ENSBTAG00000012197
GBE1	1	complement(29107326..29419066)	123.705	0.604264	1.5202	0.0552706	0.480008	1	ENSBTAG00000036262
SPX	5	complement(88663823..88673433)	1.44556	4.47479	22.2354	0.0552676	0.480008	1	ENSBTAG00000053951
TPI1	5	complement(103580087..103583951)	333.814	-0.529017	-1.44295	0.0552941	0.480008	1	ENSBTAG00000019782
CYP1B1	11	complement(20470965..20476592)	5.42005	2.11306	4.32607	0.0553182	0.480008	1	ENSBTAG00000010531
CCDC138	11	complement(44615244..44645726)	5.23493	-2.4278	-5.38073	0.0552036	0.480008	1	ENSBTAG00000000157
ADAMTSL3	21	complement(24144715..24509041)	11.3602	-1.19786	-2.29399	0.0550979	0.480008	1	ENSBTAG00000004645
PKMYT1	25	complement(2380374..2391571)	1.42045	4.70797	26.1361	0.0551863	0.480008	1	ENSBTAG00000004729
MTA2	29	complement(40939621..40948257)	8.77179	-1.47739	-2.78444	0.0551487	0.480008	1	ENSBTAG00000011865
ALKAL2	8	112740078..112750750	6.1433	2.27842	4.85146	0.0553856	0.48003	1	ENSBTAG00000048774
IL16	21	27049337..27099793	23.8265	-0.876779	-1.83627	0.0553534	0.48003	1	ENSBTAG00000010963
SLC37A3	4	complement(103727360..103796965)	33.9673	0.737889	1.66773	0.055516	0.480879	1	ENSBTAG00000012239
PAIP1	20	31266844..31294238	44.6595	0.935414	1.91244	0.0555854	0.481198	1	ENSBTAG00000020376
MZB1	7	complement(50661348..50663428)	1.31899	4.6141	24.4897	0.0556513	0.481374	1	ENSBTAG00000038337
MIA	18	50035035..50036466	1.78591	-5.09576	-34.1962	0.0556708	0.481374	1	ENSBTAG00000009078
PAH	5	complement(66613984..66732963)	1.42045	4.7047	26.0769	0.0558521	0.481533	1	ENSBTAG00000012794
IBTK	9	complement(21998531..22080590)	79.0711	0.738812	1.6688	0.0557715	0.481533	1	ENSBTAG00000026716
BCL6B	19	26813394..26817380	1.31899	4.60712	24.3715	0.0558349	0.481533	1	ENSBTAG00000020854
EGLN3	21	complement(44387137..44416154)	2.80852	1.98341	3.95426	0.0557961	0.481533	1	ENSBTAG00000008172
TCIM	27	35232605..35233905	8.37164	2.34154	5.06843	0.0558358	0.481533	1	ENSBTAG00000033304
EDEM3	16	complement(65719553..65792435)	77.0901	0.782695	1.72034	0.0559405	0.482014	1	ENSBTAG00000019264
COPS7B	2	119504023..119527187	19.6787	1.42891	2.69243	0.0560452	0.482155	1	ENSBTAG00000005207
TMOD1	8	62722964..62812715	1.5672	3.47219	11.0977	0.0561199	0.482155	1	ENSBTAG00000014719
MRPL16	15	complement(83015663..83019903)	16.7499	1.51312	2.85426	0.0559929	0.482155	1	ENSBTAG00000021188
KCNIP2	26	complement(22552428..22569873)	1.40793	-4.78165	-27.5055	0.0560608	0.482155	1	ENSBTAG00000016343
OFD1	X	complement(129734317..129795926)	9.27776	-1.60532	-3.04262	0.0560935	0.482155	1	ENSBTAG00000004461
DR1	3	complement(50084785..50106905)	24.0284	1.10071	2.1446	0.0562817	0.482704	1	ENSBTAG00000008737
PDE7B	9	73847489..74193822	35.258	0.694777	1.61863	0.0562525	0.482704	1	ENSBTAG00000015888
PREPL	11	complement(26734669..26771592)	35.7941	0.981182	1.97408	0.0562655	0.482704	1	ENSBTAG00000017429
FIS1	25	35447764..35461476	230.675	-0.629488	-1.54702	0.0563146	0.482706	1	ENSBTAG00000007900
RNF32	4	118112314..118148730	1.2207	4.35618	20.4806	0.0565874	0.482825	1	ENSBTAG00000020335
ARHGDIB	5	94945968..94965348	20.9374	-1.26392	-2.40148	0.0565448	0.482825	1	ENSBTAG00000006039
FKBP4	5	complement(106946944..106955086)	89.4435	-0.710988	-1.63692	0.0565945	0.482825	1	ENSBTAG00000007605
gene:ENSBTAG00000048257	7	complement(7567471..7646236)	12.5906	-1.68911	-3.22458	0.0567702	0.482825	1	ENSBTAG00000048257
LYRM7	7	complement(23244080..23265677)	2.27231	3.79329	13.8641	0.0564748	0.482825	1	ENSBTAG00000010961
PCYOX1L	7	60754588..60767542	24.874	1.38996	2.62071	0.0565694	0.482825	1	ENSBTAG00000019951
RHOBTB2	8	70279848..70315972	8.49248	-1.75526	-3.37587	0.0568456	0.482825	1	ENSBTAG00000035958
PNRC1	9	complement(61031143..61035355)	3.4801	-2.57962	-5.97783	0.0566124	0.482825	1	ENSBTAG00000019110
BHMT2	10	10143679..10158404	1.27901	4.60224	24.2892	0.0568406	0.482825	1	ENSBTAG00000038234
RNF17	12	complement(36524815..36562931)	1.27901	4.60224	24.2892	0.0568847	0.482825	1	ENSBTAG00000000278
TRAM1	14	complement(34273501..34307287)	49.9643	0.806827	1.74936	0.0567965	0.482825	1	ENSBTAG00000007562
TMEM94	19	complement(56044033..56058416)	1.27901	4.60224	24.2892	0.0568911	0.482825	1	ENSBTAG00000007217
ARPIN	21	complement(21299134..21307567)	20.8476	-1.26081	-2.39629	0.0569163	0.482825	1	ENSBTAG00000027059
YPEL3	25	26193135..26196515	20.0816	-1.00273	-2.00378	0.0567976	0.482825	1	ENSBTAG00000009047
gene:ENSBTAG00000053418	29	10254665..10436555	3.38927	-3.25443	-9.54294	0.0567426	0.482825	1	ENSBTAG00000053418
RELA	29	complement(43830884..43840041)	39.3783	-0.801786	-1.74326	0.0566947	0.482825	1	ENSBTAG00000013895
COX7B	X	complement(74502511..74507315)	141.426	-0.523528	-1.43747	0.0568678	0.482825	1	ENSBTAG00000047768
GNL3L	X	92033596..92062014	133.399	-0.509026	-1.42309	0.0565939	0.482825	1	ENSBTAG00000031564
FBP1	8	complement(81068225..81099411)	1.27901	4.60571	24.3476	0.0569786	0.483076	1	ENSBTAG00000009733
SMPD4	17	72403730..72419364	32.8608	-0.95918	-1.94421	0.0570342	0.483271	1	ENSBTAG00000002130
ATAD1	26	complement(9379274..9420154)	20.5609	0.989409	1.98537	0.0570869	0.483441	1	ENSBTAG00000000806
TMEM178A	11	21962840..22020615	1.33908	4.23326	18.8078	0.0573054	0.484533	1	ENSBTAG00000017318
SARS2	18	complement(48630043..48639088)	6.68718	-1.6225	-3.07909	0.0573122	0.484533	1	ENSBTAG00000001780
CORO6	19	complement(20865348..20873587)	1.54845	-4.76975	-27.2797	0.0573143	0.484533	1	ENSBTAG00000001120
MRPL55	7	2993262..2997182	1.36428	4.68073	25.6472	0.0574477	0.484805	1	ENSBTAG00000020721
ADRB2	7	60232706..60234735	1.66355	4.6773	25.5864	0.0574383	0.484805	1	ENSBTAG00000002144
gene:ENSBTAG00000055070	18	64856105..64870921	1.87588	3.71758	13.1554	0.0574244	0.484805	1	ENSBTAG00000055070
NME3	25	complement(1349764..1351265)	142.127	-0.593492	-1.50889	0.0574776	0.484805	1	ENSBTAG00000016552
MFSD4B	9	complement(39141791..39148316)	1.42045	4.70683	26.1154	0.0575443	0.485091	1	ENSBTAG00000009243
UTP4	18	36343222..36373620	18.221	1.45138	2.7347	0.0576555	0.485751	1	ENSBTAG00000006347
PHETA2	5	113035565..113040617	21.121	1.34994	2.54901	0.0577125	0.485955	1	ENSBTAG00000009507
MELTF	1	complement(71476619..71500652)	1.56621	-3.34275	-10.1454	0.0578542	0.486594	1	ENSBTAG00000002998
PINK1	2	complement(131986298..132006686)	65.5032	-0.90841	-1.87698	0.0578367	0.486594	1	ENSBTAG00000006084
IMPA1	14	80902821..80922354	93.5873	-0.65419	-1.57373	0.0579375	0.486977	1	ENSBTAG00000011709
GRIN2D	18	55092790..55122806	1.2866	4.59054	24.093	0.0579656	0.486977	1	ENSBTAG00000023369
STRAP	5	complement(94018317..94039904)	55.3742	0.717538	1.64437	0.0580502	0.487251	1	ENSBTAG00000014175
AKIRIN2	9	62239189..62262030	31.5161	-0.853588	-1.80699	0.0580795	0.487251	1	ENSBTAG00000003764
KAT5	29	43878865..43886391	2.55414	-2.12545	-4.36339	0.0580971	0.487251	1	ENSBTAG00000005578
SP3	2	22797327..22853605	38.9545	0.752171	1.68433	0.0582249	0.487685	1	ENSBTAG00000000176
WNT5B	5	108138474..108154024	16.2014	1.3061	2.47272	0.0582487	0.487685	1	ENSBTAG00000054367
UBL3	12	30806229..30854060	49.2542	0.748578	1.68014	0.0582807	0.487685	1	ENSBTAG00000012170
ISL1	20	complement(27733036..27743771)	17.0662	-1.04949	-2.06979	0.0581948	0.487685	1	ENSBTAG00000001241
COPS5	14	complement(31193319..31212995)	58.0043	0.940913	1.91974	0.0583228	0.48776	1	ENSBTAG00000002784
PDSS1	13	complement(17916359..17956810)	13.5549	1.74832	3.35967	0.0584703	0.488718	1	ENSBTAG00000006529
CSMD1	27	complement(2152161..2922753)	1.31899	4.61319	24.4742	0.0585105	0.488778	1	ENSBTAG00000009739
DDX20	3	complement(31539743..31550254)	44.3847	0.782072	1.7196	0.0586757	0.489482	1	ENSBTAG00000018717
BCAR3	3	49691045..49912338	104.729	0.576052	1.49076	0.0586507	0.489482	1	ENSBTAG00000003245
FURIN	21	complement(21780694..21793171)	63.7043	-0.642381	-1.5609	0.0586941	0.489482	1	ENSBTAG00000002939
MIIP	16	complement(41661865..41672168)	13.4432	-1.77367	-3.41922	0.0587583	0.489741	1	ENSBTAG00000019556
WDFY1	2	complement(112010456..112064142)	36.3665	-0.710125	-1.63595	0.0588686	0.490152	1	ENSBTAG00000016951
PSMC4	18	49488651..49500160	54.408	-0.679867	-1.60199	0.0588999	0.490152	1	ENSBTAG00000009414
CRIP1	21	69755223..69757196	7.16881	-1.92848	-3.80654	0.0589071	0.490152	1	ENSBTAG00000047229
VWF	5	104221024..104345680	11.7175	-1.77455	-3.42131	0.0590566	0.490386	1	ENSBTAG00000012265
SEC31A	6	complement(97653816..97713798)	72.5942	0.676338	1.59808	0.0590543	0.490386	1	ENSBTAG00000020525
NIP7	18	36481173..36483945	1.97485	-3.61759	-12.2745	0.0590051	0.490386	1	ENSBTAG00000001666
FOXRED1	29	29617419..29625087	1.42251	-3.11125	-8.64133	0.0590679	0.490386	1	ENSBTAG00000014122
LRRC41	3	99799405..99817768	85.5552	0.583631	1.49862	0.059313	0.491058	1	ENSBTAG00000045664
PARVB	5	114752957..114869584	13.6485	1.47904	2.78763	0.0593304	0.491058	1	ENSBTAG00000021978
CDHR2	7	38024335..38070254	1.62897	-4.84223	-28.6851	0.0593481	0.491058	1	ENSBTAG00000025340
KANSL3	11	complement(2557280..2630187)	77.6968	-0.687389	-1.61037	0.0592092	0.491058	1	ENSBTAG00000004497
SEC61A2	13	complement(12212518..12235247)	20.4677	-1.09051	-2.12949	0.0593326	0.491058	1	ENSBTAG00000019508
SYT3	18	complement(56713476..56727569)	1.75428	-4.94852	-30.8783	0.0592487	0.491058	1	ENSBTAG00000013105
SPARC	7	complement(62874446..62897221)	7506.09	0.549023	1.46309	0.059392	0.491147	1	ENSBTAG00000014835
FBLN1	5	115888383..115968965	734.181	-0.53202	-1.44595	0.0594521	0.491182	1	ENSBTAG00000012088
POMK	27	37734906..37749415	55.04	-0.739889	-1.67005	0.0594627	0.491182	1	ENSBTAG00000003649
gene:ENSBTAG00000053113	14	complement(73276047..73280209)	1.44556	4.46938	22.1522	0.0595123	0.491317	1	ENSBTAG00000053113
PNPLA6	7	16399795..16424614	68.0579	-0.7219	-1.64935	0.059587	0.491385	1	ENSBTAG00000032137
SEC23B	13	38561341..38592220	41.4802	0.800752	1.74201	0.0595708	0.491385	1	ENSBTAG00000018295
C23H6orf222	23	complement(10250135..10269825)	1.21753	4.50795	22.7524	0.0596217	0.491397	1	ENSBTAG00000017617
WDR63	3	complement(58957671..59043012)	2.16222	-2.93968	-7.67241	0.0598802	0.491499	1	ENSBTAG00000013778
PCNX4	10	72321920..72374502	17.8669	1.11465	2.16542	0.0596945	0.491499	1	ENSBTAG00000014096
SNAP25	13	3478001..3561819	1.79061	3.65792	12.6224	0.0597742	0.491499	1	ENSBTAG00000008323
gene:ENSBTAG00000050242	19	complement(18620091..18651456)	12.5145	1.24549	2.37099	0.0598636	0.491499	1	ENSBTAG00000050242
SIRT5	23	complement(43027528..43050452)	31.5705	-0.861202	-1.81655	0.0598455	0.491499	1	ENSBTAG00000014904
DNA2	28	complement(24811860..24849160)	3.15008	-2.95545	-7.75676	0.059733	0.491499	1	ENSBTAG00000002620
C1GALT1C1	X	complement(5171523..5175572)	4.41906	2.56398	5.91338	0.0599	0.491499	1	ENSBTAG00000021410
ZNF674	X	complement(97435741..97465361)	3.03999	-3.02848	-8.15949	0.0598137	0.491499	1	ENSBTAG00000002956
SMG5	3	14517240..14544995	25.0673	-0.977624	-1.96922	0.0600092	0.491533	1	ENSBTAG00000009435
HYI	3	102573104..102575815	2.28738	3.61951	12.2908	0.0600371	0.491533	1	ENSBTAG00000005583
BCL2L2	10	complement(21602048..21606907)	7.5801	2.46601	5.52512	0.0599802	0.491533	1	ENSBTAG00000019692
PI4K2A	26	18819244..18845948	43.8987	-0.778241	-1.71504	0.0600064	0.491533	1	ENSBTAG00000002010
GART	1	1985522..2012383	9.38744	2.00638	4.01774	0.0601732	0.491603	1	ENSBTAG00000009188
GTPBP8	1	57707956..57727875	44.5306	0.76721	1.70197	0.0602835	0.491603	1	ENSBTAG00000006534
TMEM167B	3	complement(34286939..34291820)	11.9173	1.36254	2.57137	0.0600817	0.491603	1	ENSBTAG00000038979
CROCC2	3	120194352..120234324	1.41831	-4.63517	-24.85	0.0603781	0.491603	1	ENSBTAG00000005168
TMEM140	4	98798511..98812609	1.54963	-4.8389	-28.6189	0.0602439	0.491603	1	ENSBTAG00000001576
MRFAP1L1	6	113176084..113178183	192.393	-0.500431	-1.41464	0.0602468	0.491603	1	ENSBTAG00000046936
FHL2	11	complement(9268665..9316088)	637.312	-0.481518	-1.39621	0.0603339	0.491603	1	ENSBTAG00000001086
NUDCD1	14	55087717..55181181	21.6076	-0.973306	-1.96333	0.0601517	0.491603	1	ENSBTAG00000007386
MRPL40	17	72693872..72696274	1.54963	-4.8389	-28.6189	0.0602814	0.491603	1	ENSBTAG00000019891
gene:ENSBTAG00000052842	22	complement(43669107..43669567)	26.3757	0.919182	1.89104	0.0603654	0.491603	1	ENSBTAG00000052842
GPI	18	44782828..44812532	802.217	-0.566388	-1.48081	0.0604424	0.491856	1	ENSBTAG00000006396
RASSF7	29	complement(50732092..50734727)	1.4556	4.46385	22.0674	0.0605527	0.492482	1	ENSBTAG00000045834
KIF17	2	131929743..131968598	1.62897	-4.83787	-28.5986	0.0609167	0.493005	1	ENSBTAG00000017644
UQCRH	3	complement(99790133..99799010)	991.383	-0.451757	-1.36771	0.0607567	0.493005	1	ENSBTAG00000009603
P3H1	3	103472227..103491724	49.341	-0.735842	-1.66537	0.0609083	0.493005	1	ENSBTAG00000017382
SHROOM3	6	91317426..91647743	2.50516	-1.92995	-3.81042	0.0607268	0.493005	1	ENSBTAG00000019633
HIST3H2A	7	2573757..2575265	1.21753	4.50024	22.6311	0.0610172	0.493005	1	ENSBTAG00000037964
PBX4	7	3711139..3768733	2.20462	-3.55342	-11.7405	0.0607767	0.493005	1	ENSBTAG00000009975
TMEM59L	7	complement(4576425..4582526)	6.3382	-1.67999	-3.20425	0.0608853	0.493005	1	ENSBTAG00000007698
SNRPB	13	52666467..52675560	68.4681	0.956496	1.94059	0.0607014	0.493005	1	ENSBTAG00000001038
KLHL36	18	10837455..10851268	4.69337	-2.09239	-4.26453	0.0610165	0.493005	1	ENSBTAG00000008385
PAF1	18	complement(49086545..49091982)	69.825	-0.668187	-1.58907	0.0609046	0.493005	1	ENSBTAG00000020428
FMNL1	19	44863248..44892548	3.77313	-3.1535	-8.89812	0.0609508	0.493005	1	ENSBTAG00000004196
ZNF449	X	18974810..18980914	1.54963	-4.83915	-28.624	0.0609579	0.493005	1	ENSBTAG00000018090
FABP3	2	122285620..122294666	64.7773	-0.684677	-1.60734	0.0611678	0.493899	1	ENSBTAG00000016819
ABL1	11	100988747..101131037	99.6771	0.511145	1.42518	0.0612279	0.493899	1	ENSBTAG00000017976
E2F4	18	34827984..34834624	22.2294	1.43628	2.70622	0.0612124	0.493899	1	ENSBTAG00000012063
COPS7A	5	complement(103713684..103719840)	49.1883	1.06764	2.096	0.0613068	0.494265	1	ENSBTAG00000011111
PDE4A	7	14946947..14990520	5.0551	2.08275	4.23615	0.0614016	0.4945	1	ENSBTAG00000012032
TUBAL3	13	43204874..43215099	1.53078	-4.88691	-29.5873	0.0614362	0.4945	1	ENSBTAG00000017740
VASP	18	53104828..53118627	209.91	0.62988	1.54744	0.0614123	0.4945	1	ENSBTAG00000019604
EZR	9	complement(95156270..95201305)	475.078	0.616296	1.53293	0.0615677	0.495019	1	ENSBTAG00000010347
ALS2CL	22	52793611..52815816	2.23608	-2.90466	-7.48843	0.0615624	0.495019	1	ENSBTAG00000017812
ST8SIA6	13	complement(31734865..31896009)	1.9378	3.69057	12.9114	0.0616149	0.495114	1	ENSBTAG00000011366
MT3	18	complement(24051082..24052904)	1.02052	-4.37513	-20.7513	0.0616465	0.495114	1	ENSBTAG00000016886
CD80	1	complement(64301489..64323696)	1.21753	4.50861	22.7629	0.0619095	0.495804	1	ENSBTAG00000018059
GRM3	4	complement(33626562..33877961)	1.58871	-4.80788	-28.0102	0.0619816	0.495804	1	ENSBTAG00000018989
CIDEB	10	20862517..20865361	1.27565	-4.64895	-25.0884	0.0618052	0.495804	1	ENSBTAG00000010236
SPACA9	11	102911371..102922553	1.91343	-3.62174	-12.3098	0.0617936	0.495804	1	ENSBTAG00000005189
gene:ENSBTAG00000046739	14	2499408..2515881	1.44574	-4.80897	-28.0313	0.0618402	0.495804	1	ENSBTAG00000046739
EIF3F	15	complement(44532808..44541048)	1.27113	-4.62867	-24.7382	0.0619845	0.495804	1	ENSBTAG00000004861
ITGB4	19	complement(55840138..55872606)	1.78016	2.86415	7.28106	0.0620006	0.495804	1	ENSBTAG00000018169
C20H5orf47	20	5702887..5720066	1.44574	-4.80897	-28.0313	0.0618669	0.495804	1	ENSBTAG00000054459
SEMA4B	21	21590158..21616772	1.66355	4.67375	25.5235	0.0620727	0.496112	1	ENSBTAG00000021273
ARSA	5	complement(119942566..119945935)	10.6328	-1.53307	-2.89401	0.0621446	0.496418	1	ENSBTAG00000016053
SLC5A9	3	complement(97963204..98001735)	1.31591	-4.67702	-25.5813	0.0622566	0.496776	1	ENSBTAG00000014225
ZFP36L1	10	complement(80614620..80620778)	118.076	0.684812	1.60749	0.0622303	0.496776	1	ENSBTAG00000025434
GUCD1	17	71503858..71515630	45.9946	-0.923712	-1.89699	0.0623789	0.496962	1	ENSBTAG00000022022
TTC23	21	7418429..7576775	25.0989	1.0052	2.00722	0.0623808	0.496962	1	ENSBTAG00000011185
gene:ENSBTAG00000048265	X	complement(49828579..49829942)	1.39889	-3.1108	-8.63864	0.0623609	0.496962	1	ENSBTAG00000048265
PMF1	3	complement(14553830..14575605)	35.1237	-0.918391	-1.89001	0.0625631	0.49713	1	ENSBTAG00000009432
PPIL6	9	40714260..40749877	11.9372	-1.98218	-3.95089	0.0625968	0.49713	1	ENSBTAG00000008144
MED23	9	complement(69540273..69583721)	11.0408	1.34604	2.54213	0.0626035	0.49713	1	ENSBTAG00000012418
FAM160A1	17	complement(6101574..6408853)	1.56652	-3.35757	-10.2502	0.0624892	0.49713	1	ENSBTAG00000025263
KDM2B	17	53650953..53768578	10.6524	1.52791	2.88367	0.062547	0.49713	1	ENSBTAG00000002328
TRIM39	23	complement(28456600..28465409)	2.842	-3.39178	-10.4961	0.0624978	0.49713	1	ENSBTAG00000007643
gene:ENSBTAG00000055290	22	50867110..50882602	1.92776	3.60909	12.2024	0.0626514	0.497243	1	ENSBTAG00000055290
GIPC1	7	11294341..11298380	39.033	-0.852154	-1.80519	0.0627408	0.497418	1	ENSBTAG00000000764
CARD19	8	84481296..84497538	26.5746	-0.899619	-1.86557	0.0627234	0.497418	1	ENSBTAG00000011202
RPS11	18	55950306..55952940	3613.39	-0.506372	-1.42047	0.0629047	0.498183	1	ENSBTAG00000013924
SLC2A4	19	26983928..26990339	4.45769	2.90078	7.46829	0.0628793	0.498183	1	ENSBTAG00000009190
GBP2	3	54409369..54433538	1.30235	-4.54851	-23.4012	0.0629469	0.498228	1	ENSBTAG00000038938
SUPV3L1	28	25555682..25580735	4.41273	-1.94406	-3.84788	0.0629777	0.498228	1	ENSBTAG00000001044
FABP5	14	44488895..44494877	31.1645	-1.00472	-2.00656	0.0631135	0.498534	1	ENSBTAG00000047330
KARS	18	complement(2923427..2937944)	193.135	-0.546255	-1.46029	0.0631175	0.498534	1	ENSBTAG00000015677
SPATA20	19	complement(36171006..36179075)	78.3686	-0.70274	-1.62759	0.063063	0.498534	1	ENSBTAG00000004155
gene:ENSBTAG00000048992	16	complement(71843837..71868733)	1.40793	-4.76677	-27.2233	0.0631801	0.498762	1	ENSBTAG00000048992
ARHGEF6	X	complement(20279959..20395643)	25.3132	1.11544	2.16661	0.0633314	0.49969	1	ENSBTAG00000017850
YKT6	4	complement(77120960..77129830)	1.31899	4.60941	24.4102	0.0634058	0.499743	1	ENSBTAG00000000274
NUDT13	28	29189826..29206547	1.57104	-4.91193	-30.1049	0.0633864	0.499743	1	ENSBTAG00000000313
CPZ	6	114791954..114816294	1.19374	4.51279	22.829	0.0634652	0.499945	1	ENSBTAG00000014803
OTOA	25	20165984..20233744	1.66355	4.68881	25.7913	0.0635084	0.500019	1	ENSBTAG00000018870
SORBS3	8	69848988..69878635	103.751	-0.588009	-1.50317	0.0635873	0.500374	1	ENSBTAG00000014401
CMTM5	10	complement(21543326..21546661)	1.66355	4.67863	25.6099	0.0637401	0.501309	1	ENSBTAG00000032709
UBXN7	1	complement(70935047..70987415)	56.6809	0.798015	1.73871	0.0641731	0.502265	1	ENSBTAG00000007577
ECSCR	7	complement(50720267..50729286)	1.38431	-4.7496	-26.9013	0.064199	0.502265	1	ENSBTAG00000030518
BCL2L11	11	complement(1187496..1233256)	4.41303	1.58117	2.99212	0.0642188	0.502265	1	ENSBTAG00000024105
MKKS	13	complement(3683719..3707178)	93.6259	0.739709	1.66984	0.0639727	0.502265	1	ENSBTAG00000034987
CUL2	13	18321888..18393476	43.1958	0.774897	1.71107	0.064026	0.502265	1	ENSBTAG00000007133
LARP4B	13	46389229..46478656	29.8915	-1.30357	-2.46838	0.0640917	0.502265	1	ENSBTAG00000013899
ZNF202	15	complement(34308406..34315987)	1.25694	-4.57122	-23.7724	0.0642085	0.502265	1	ENSBTAG00000016684
SLC6A6	22	complement(57784828..57868863)	13.1369	1.12516	2.18126	0.0641382	0.502265	1	ENSBTAG00000011088
CPT1A	29	complement(46164784..46225440)	266.062	-0.436649	-1.35346	0.0641151	0.502265	1	ENSBTAG00000021999
AIFM1	X	complement(14095101..14125897)	90.9942	-0.59878	-1.51444	0.0639422	0.502265	1	ENSBTAG00000006838
RAB33A	X	14129793..14141239	1.53078	-4.88675	-29.5841	0.0642353	0.502265	1	ENSBTAG00000034712
PHF21B	5	complement(115395022..115482327)	4.0735	-1.22623	-2.33955	0.0643027	0.502276	1	ENSBTAG00000006973
F8	X	36013567..36155731	20.3553	-0.882904	-1.84408	0.0643046	0.502276	1	ENSBTAG00000010726
SNRNP200	11	complement(2375182..2400447)	110.403	-0.65525	-1.57489	0.0643772	0.502312	1	ENSBTAG00000000848
IFIT5	26	11081800..11091761	29.7786	1.04631	2.06524	0.064351	0.502312	1	ENSBTAG00000017367
RNF149	11	complement(6191651..6208758)	6.17493	-2.22773	-4.68398	0.0644549	0.502653	1	ENSBTAG00000008269
SRPK1	23	complement(9787871..9824986)	21.6024	-0.945301	-1.92559	0.0645192	0.50289	1	ENSBTAG00000016838
RABEP2	25	25917049..25929296	14.7997	0.980582	1.97326	0.0645873	0.503155	1	ENSBTAG00000006542
MMP19	5	57426768..57433048	1.42045	4.69737	25.9447	0.0646536	0.503317	1	ENSBTAG00000009051
MRPL30	11	4336948..4351724	25.1129	0.968688	1.95706	0.0646762	0.503317	1	ENSBTAG00000038949
NOSTRIN	2	complement(27269454..27332687)	1.50367	-4.72783	-26.4983	0.0647896	0.50367	1	ENSBTAG00000010362
LDB3	28	41325428..41384200	1.50367	-4.72783	-26.4983	0.0647748	0.50367	1	ENSBTAG00000018707
HERC1	10	46185094..46254294	25.1956	0.892801	1.85678	0.0648338	0.503748	1	ENSBTAG00000053677
CNTN3	22	27019069..27417544	2.2677	2.71992	6.58836	0.0648891	0.503913	1	ENSBTAG00000007615
RDH13	18	62337525..62355536	10.6105	1.50606	2.84034	0.0649278	0.503949	1	ENSBTAG00000030393
SDC2	14	complement(67588233..67708225)	48.642	0.679491	1.60157	0.0650991	0.504748	1	ENSBTAG00000014357
MIF4GD	19	56219006..56223201	40.1541	0.780621	1.71787	0.0650892	0.504748	1	ENSBTAG00000030168
HMOX1	5	73623293..73630548	18.826	-1.08007	-2.11413	0.0654335	0.506648	1	ENSBTAG00000015582
SAP30L	7	65722185..65730845	15.0125	1.19898	2.29577	0.0655052	0.506648	1	ENSBTAG00000004000
NPLOC4	19	51171780..51221977	91.0787	-0.611149	-1.52748	0.065544	0.506648	1	ENSBTAG00000019105
TREM1	23	complement(15140484..15155609)	1.13113	4.16558	17.9459	0.0655259	0.506648	1	ENSBTAG00000017593
SLC25A22	29	50569809..50574869	11.4077	1.37527	2.59417	0.065584	0.506648	1	ENSBTAG00000001229
TIMM8A	X	50861910..50864672	36.8399	-0.962763	-1.94904	0.065476	0.506648	1	ENSBTAG00000022292
GPR173	X	90534290..90555981	17.5675	-0.980477	-1.97312	0.0655584	0.506648	1	ENSBTAG00000017767
PLEKHJ1	7	complement(21389365..21391998)	8.13828	-1.92829	-3.80603	0.0656954	0.507244	1	ENSBTAG00000001647
gene:ENSBTAG00000039728	16	complement(50992698..50993211)	862.29	-0.596249	-1.51178	0.0658602	0.507986	1	ENSBTAG00000039728
GPATCH8	19	complement(44191849..44284815)	141.42	0.523667	1.43761	0.0658563	0.507986	1	ENSBTAG00000038316
SAYSD1	23	complement(12969790..12976488)	12.7114	-1.34114	-2.53352	0.0658949	0.507989	1	ENSBTAG00000001074
YARS	2	120849154..120881261	39.0157	0.799227	1.74017	0.0659599	0.508206	1	ENSBTAG00000018065
SMARCD1	5	complement(29799573..29810207)	14.3138	-1.27503	-2.42003	0.0659919	0.508206	1	ENSBTAG00000037935
ATG2A	29	complement(43117321..43138368)	21.8938	-1.1786	-2.26356	0.0660589	0.508458	1	ENSBTAG00000007058
GAS2	29	complement(22044981..22192313)	1.33049	-4.61782	-24.5529	0.0661324	0.508758	1	ENSBTAG00000021654
LIPI	1	22966535..22989880	1.11607	4.38474	20.89	0.0662687	0.509013	1	ENSBTAG00000038512
PSD2	7	50988391..51027492	1.4556	4.44043	21.7121	0.0662235	0.509013	1	ENSBTAG00000000238
LGALS3	10	67611143..67629446	596.632	0.775826	1.71217	0.0662521	0.509013	1	ENSBTAG00000002326
THBD	13	complement(41849505..41854998)	71.4576	0.663515	1.58394	0.0663461	0.509202	1	ENSBTAG00000048591
MC1R	18	14705093..14706843	8.52942	-2.52729	-5.7649	0.0663622	0.509202	1	ENSBTAG00000023731
CEP162	9	65172858..65263165	26.364	-0.889835	-1.85296	0.0664052	0.509268	1	ENSBTAG00000003384
ANKRD28	1	complement(152701411..152833098)	59.4523	0.731985	1.66092	0.0666701	0.509949	1	ENSBTAG00000024815
gene:ENSBTAG00000031458	4	100220736..100222985	35.0491	0.87025	1.82798	0.0667007	0.509949	1	ENSBTAG00000031458
C10H15orf62	10	36319056..36320976	20.8674	-1.39664	-2.63288	0.0665436	0.509949	1	ENSBTAG00000047281
TMEM150A	11	49406589..49411187	1.37836	-4.56723	-23.7069	0.0667011	0.509949	1	ENSBTAG00000018289
E4F1	25	1751354..1761043	10.552	-1.87581	-3.67009	0.0666007	0.509949	1	ENSBTAG00000009961
PTPN5	29	25991833..26050347	1.4556	4.42806	21.5268	0.0666986	0.509949	1	ENSBTAG00000020257
KCNIP4	6	complement(40250033..41576485)	2.14788	3.13007	8.75476	0.0669979	0.51048	1	ENSBTAG00000047743
MIDN	7	43688529..43698292	19.2168	0.949102	1.93067	0.0670045	0.51048	1	ENSBTAG00000012172
FBXL22	10	complement(46401956..46408047)	1.50367	-4.72435	-26.4344	0.0670122	0.51048	1	ENSBTAG00000008807
RPS19	18	complement(51355174..51363304)	4.2993	-2.09688	-4.27784	0.0668559	0.51048	1	ENSBTAG00000011963
MEF2A	21	complement(6860316..7041397)	219.664	0.531131	1.44506	0.0669192	0.51048	1	ENSBTAG00000010649
UQCRC1	22	51275073..51283826	292.086	-0.509388	-1.42345	0.0669974	0.51048	1	ENSBTAG00000019096
TAPBP	23	complement(7473580..7484202)	67.2896	-0.825823	-1.77255	0.0668285	0.51048	1	ENSBTAG00000016828
MED16	7	complement(43418785..43436614)	17.1252	-1.08931	-2.12773	0.0670652	0.51049	1	ENSBTAG00000047217
C1orf53	16	76847270..76853904	1.27901	4.59048	24.092	0.0670825	0.51049	1	ENSBTAG00000051004
COG6	12	complement(22698525..22753083)	25.0497	1.03077	2.04311	0.0671508	0.510747	1	ENSBTAG00000016635
COQ10B	2	86007358..86024344	20.0632	-1.09907	-2.14216	0.0672226	0.510767	1	ENSBTAG00000004659
PSMC5	19	48077622..48082227	4.74188	-2.54898	-5.8522	0.0672135	0.510767	1	ENSBTAG00000021061
RPL8	14	complement(321231..324177)	2929.64	-0.540706	-1.45468	0.067312	0.511184	1	ENSBTAG00000026327
CAMK2N1	2	132136807..132139923	42.2639	0.83931	1.78919	0.0674137	0.511694	1	ENSBTAG00000009156
KIF13B	8	9440963..9630218	26.2459	0.825739	1.77244	0.0676266	0.513046	1	ENSBTAG00000017232
KCNJ10	3	9603030..9638172	1.27901	4.58545	24.0081	0.0677644	0.513366	1	ENSBTAG00000002414
ZBTB39	5	56432132..56434255	1.66355	4.69517	25.9052	0.0677615	0.513366	1	ENSBTAG00000038498
GRXCR1	6	61696746..61829320	1.36069	-4.72654	-26.4747	0.067806	0.513366	1	ENSBTAG00000032947
FKBPL	23	27252845..27254424	3.48026	-2.31182	-4.9651	0.0678077	0.513366	1	ENSBTAG00000037781
RBBP6	25	22201433..22235455	175.31	0.576301	1.49102	0.0678614	0.51351	1	ENSBTAG00000009441
PLEKHG7	5	22559005..22644686	1.11607	4.38632	20.9129	0.0680329	0.51376	1	ENSBTAG00000000818
ZNF641	5	31932949..31938044	1.4556	4.43299	21.6005	0.0680682	0.51376	1	ENSBTAG00000016496
PCDH9	12	complement(40575909..40601637)	1.12743	-2.66216	-6.32981	0.0680404	0.51376	1	ENSBTAG00000019340
ZNF592	21	22396538..22454554	47.2109	0.776567	1.71305	0.0679707	0.51376	1	ENSBTAG00000001616
TCIRG1	29	45565564..45577936	50.1683	-0.623508	-1.54062	0.0679552	0.51376	1	ENSBTAG00000000292
HSPB11	3	92263079..92296401	32.0645	1.04671	2.06582	0.0682227	0.514139	1	ENSBTAG00000007112
NCAPH2	5	119812249..119822276	9.73128	-1.56327	-2.95522	0.0682025	0.514139	1	ENSBTAG00000012607
PPIF	28	34966650..34973573	1.15763	-4.49727	-22.5846	0.0681789	0.514139	1	ENSBTAG00000016711
CAND2	22	complement(56349726..56377505)	1.21753	4.50027	22.6316	0.0682811	0.514317	1	ENSBTAG00000015273
USP1	3	complement(83117927..83129455)	58.8848	0.78643	1.7248	0.0684102	0.514556	1	ENSBTAG00000020451
gene:ENSBTAG00000027274	19	complement(45160546..45189379)	1.77179	-3.50658	-11.3654	0.0684345	0.514556	1	ENSBTAG00000027274
TTC13	28	complement(3633670..3714384)	21.3751	1.08831	2.12625	0.0683717	0.514556	1	ENSBTAG00000010367
ELK1	X	complement(86007731..86022472)	1.56621	-3.38932	-10.4782	0.0684521	0.514556	1	ENSBTAG00000015817
gene:ENSBTAG00000052176	18	complement(49534228..49576074)	1.31899	4.59689	24.1993	0.0685045	0.514689	1	ENSBTAG00000052176
AP1S3	2	complement(111898333..111965169)	15.0021	1.49887	2.82621	0.0685627	0.514864	1	ENSBTAG00000011133
N4BP1	18	complement(16967300..17021360)	59.2681	0.642282	1.5608	0.0686116	0.51497	1	ENSBTAG00000019938
WDR47	3	34331946..34394375	16.1376	1.24541	2.37085	0.0687329	0.515357	1	ENSBTAG00000020384
TPRKB	11	10874115..10880817	3.19017	2.33465	5.04427	0.0687085	0.515357	1	ENSBTAG00000011176
gene:ENSBTAG00000037634	3	54187433..54276697	3.7366	2.92914	7.61657	0.068871	0.515415	1	ENSBTAG00000037634
GLCCI1	4	16051521..16156180	23.3753	1.09538	2.13669	0.0689549	0.515415	1	ENSBTAG00000008533
SHB	8	complement(62008686..62144584)	13.0107	-1.6928	-3.23284	0.0690892	0.515415	1	ENSBTAG00000014922
MCF2L	12	86422451..86489884	1.4556	4.44638	21.8019	0.069084	0.515415	1	ENSBTAG00000017289
CRNKL1	13	complement(39604529..39628940)	89.3986	-0.708721	-1.63435	0.0689028	0.515415	1	ENSBTAG00000008472
HAS2	14	18093101..18125211	4.08238	1.22255	2.3336	0.0688953	0.515415	1	ENSBTAG00000019892
MMP15	18	25939947..25960720	1.01461	4.27668	19.3824	0.0688422	0.515415	1	ENSBTAG00000012919
RABEP1	19	complement(26149862..26246571)	156.99	0.52796	1.44189	0.0689217	0.515415	1	ENSBTAG00000011505
DLK2	23	complement(17008895..17013149)	1.55748	-4.83913	-28.6235	0.0690374	0.515415	1	ENSBTAG00000005850
B3GAT3	29	complement(40959781..40964618)	111.385	-0.619656	-1.53651	0.0690144	0.515415	1	ENSBTAG00000016950
DSC3	24	26083078..26134653	1.55202	-3.34179	-10.1386	0.0691312	0.515469	1	ENSBTAG00000015238
SLC8A3	10	complement(81762305..81931753)	1.50367	-4.71989	-26.3529	0.0691967	0.515605	1	ENSBTAG00000027080
ZNF598	25	complement(1550964..1561670)	1.32597	-4.57435	-23.8242	0.0692192	0.515605	1	ENSBTAG00000001023
KPNA4	1	106924853..107002190	110.021	0.515083	1.42908	0.0693872	0.515794	1	ENSBTAG00000017416
KRTCAP2	3	15444041..15446577	207.09	-0.545445	-1.45947	0.0693162	0.515794	1	ENSBTAG00000010617
SNU13	5	complement(112734335..112743206)	113.051	-0.553574	-1.46772	0.0694158	0.515794	1	ENSBTAG00000006104
C16H1orf105	16	39911970..39964627	1.10833	-4.36507	-20.6072	0.0693715	0.515794	1	ENSBTAG00000051882
APPBP2	19	12448418..12504606	37.6628	0.838319	1.78797	0.069419	0.515794	1	ENSBTAG00000004489
TSC22D4	25	36077727..36087711	63.7485	1.22253	2.33355	0.0694657	0.515882	1	ENSBTAG00000015272
SEC16A	11	complement(103886570..103916459)	26.5292	-0.983631	-1.97744	0.0695832	0.516096	1	ENSBTAG00000023933
SLC46A1	19	complement(19884289..19891906)	1.77235	-3.50737	-11.3717	0.0695993	0.516096	1	ENSBTAG00000002817
DTX2	25	34464734..34501215	9.87212	-1.27322	-2.41701	0.0695925	0.516096	1	ENSBTAG00000001470
CBX3_2	4	complement(69722997..69734069)	67.3405	0.889135	1.85207	0.069695	0.51639	1	ENSBTAG00000049437
JSRP1	7	complement(21404529..21408418)	1.62897	-4.84945	-28.8289	0.0697088	0.51639	1	ENSBTAG00000014956
DAD1	10	22229577..22252106	99.1076	-0.518909	-1.43287	0.0697729	0.516577	1	ENSBTAG00000019077
COG7	25	complement(21049528..21139768)	18.0425	1.09667	2.1386	0.0698039	0.516577	1	ENSBTAG00000032223
GULO	8	74669366..74693887	1.27565	-4.63923	-24.9199	0.069911	0.517087	1	ENSBTAG00000026748
[truncated: 19,649 more rows]

## Sheet: FDR<0.05
Name	Chromosome	Region	Max group mean	Log₂ fold change	Fold change	P-value	FDR p-value	Bonferroni	ENSEMBL
RAB3IL1	29	complement(40417000..40438948)	13.9296	-5.62682	-49.413	2.84339e-06	0.00276168	0.0420423	ENSBTAG00000015745
GPC1	3	119863649..119891441	32.3311	-4.50125	-22.647	1.24554e-08	6.13887e-05	0.000184166	ENSBTAG00000015996
ELP6	22	52133185..52149780	11.2224	-4.03509	-16.3939	8.98699e-05	0.0255542	1	ENSBTAG00000011478
NUDT12	7	complement(102607083..102621109)	17.879	-3.91198	-15.053	1.53509e-05	0.00819716	0.226979	ENSBTAG00000027728
NKRF	X	complement(3945041..3961168)	13.4841	-3.81975	-14.1208	2.04926e-05	0.00918779	0.303004	ENSBTAG00000045744
SIPA1	29	43816352..43829063	12.1364	-3.81071	-14.0326	3.37663e-05	0.0120268	0.499268	ENSBTAG00000013884
PDGFRB	7	complement(61474501..61511284)	10.5591	-3.78652	-13.7992	0.00022922	0.0440161	1	ENSBTAG00000002804
PARM1	6	89847732..89973563	7.7562	-3.76645	-13.6086	2.77293e-05	0.0108448	0.410006	ENSBTAG00000015919
BOK	3	120646406..120658685	11.1037	-3.54196	-11.6476	2.76518e-05	0.0108448	0.40886	ENSBTAG00000008711
SLIT2	6	39779895..40182890	4.29282	-3.48974	-11.2336	6.87258e-05	0.0211704	1	ENSBTAG00000005108
CDPF1	5	complement(116513986..116522344)	14.0766	-3.37789	-10.3955	1.85123e-05	0.00882979	0.273724	ENSBTAG00000008065
DPYSL4	26	51837673..51853798	14.08	-3.34086	-10.1321	2.05057e-05	0.00918779	0.303197	ENSBTAG00000017780
CSNK1G2	7	44243734..44268032	16.0735	-3.29992	-9.84861	3.3032e-06	0.00287301	0.0488412	ENSBTAG00000016797
PTDSS2	29	complement(50805454..50831215)	15.5697	-3.23852	-9.43825	4.28736e-05	0.0144075	0.633929	ENSBTAG00000049685
RASIP1	18	complement(55359116..55372769)	15.5315	-3.16949	-8.99726	0.000178575	0.0388296	1	ENSBTAG00000011619
gene:ENSBTAG00000054778	11	48639480..48676952	22.9424	-2.93483	-7.64669	6.1786e-05	0.019498	0.913568	ENSBTAG00000054778
TCEAL8	X	52052105..52053716	24.5543	-2.79032	-6.91785	2.78995e-05	0.0108448	0.412522	ENSBTAG00000027843
CTSD	29	49712700..49722179	12.6971	-2.75893	-6.76896	0.000229025	0.0440161	1	ENSBTAG00000007622
RPS9	18	complement(63196980..63204349)	45.1177	-2.70672	-6.52834	7.05605e-06	0.00496813	0.104331	ENSBTAG00000006487
PCYOX1	11	68588196..68599750	55.8992	-2.66964	-6.36269	4.55198e-07	0.00078318	0.00673055	ENSBTAG00000002783
SEC61A1	22	complement(59545658..59559392)	89.9337	-2.6291	-6.18641	2.93712e-06	0.00276168	0.0434283	ENSBTAG00000004937
DXO	23	27396902..27402108	25.7243	-2.48642	-5.60385	0.000149095	0.0349925	1	ENSBTAG00000005588
TM7SF2	29	43316442..43323367	43.536	-2.39502	-5.25983	5.27631e-06	0.0040342	0.0780155	ENSBTAG00000005069
MFAP2	2	135611507..135616267	19.3698	-2.32256	-5.00217	1.25898e-05	0.00775638	0.186153	ENSBTAG00000003832
RNH1	29	50793909..50805209	309.163	-2.23316	-4.70162	6.11219e-07	0.000903749	0.00903749	ENSBTAG00000046869
TSPO	5	113927819..113940490	199.465	-2.2296	-4.69002	1.52188e-06	0.00187521	0.0225025	ENSBTAG00000018073
MIER2	7	complement(43033570..43056703)	14.864	-2.22054	-4.66068	0.000187765	0.0394031	1	ENSBTAG00000019767
LMNA	3	complement(14642915..14670926)	421.431	-2.15564	-4.45566	1.88797e-06	0.00214734	0.0279155	ENSBTAG00000017574
DCTPP1	25	complement(26595524..26599199)	25.6339	-2.04903	-4.13827	6.19781e-05	0.019498	0.916408	ENSBTAG00000039962
CD151	29	complement(50536649..50542885)	126.839	-1.98167	-3.9495	0.000141908	0.0343647	1	ENSBTAG00000019569
FLNA	X	complement(37397604..37422791)	800.77	-1.9423	-3.84317	1.66444e-05	0.00848636	0.246104	ENSBTAG00000011190
VAC14	18	1411461..1487893	54.3449	-1.94163	-3.8414	8.6677e-05	0.0251295	1	ENSBTAG00000023795
SUMO3	1	complement(144687135..144696665)	37.2998	-1.91986	-3.78387	2.90261e-05	0.0108448	0.42918	ENSBTAG00000017321
EDF1	11	complement(105948272..105952220)	135.315	-1.85137	-3.60844	2.98843e-06	0.00276168	0.0441869	ENSBTAG00000030302
PLEC	14	839972..896647	253.386	-1.84246	-3.5862	0.000206921	0.0424935	1	ENSBTAG00000011922
KCTD10	17	63696948..63726368	29.89	-1.78754	-3.45226	9.49299e-05	0.0264836	1	ENSBTAG00000002697
DNLZ	11	complement(103822110..103824821)	65.8037	-1.68275	-3.2104	7.2777e-05	0.0219608	1	ENSBTAG00000012880
PLBD2	17	complement(61041318..61063762)	78.6903	-1.64623	-3.13014	4.68859e-06	0.00385142	0.0693255	ENSBTAG00000019040
IGFBP6	5	complement(26878956..26883908)	632.755	-1.6273	-3.08935	3.41625e-05	0.0120268	0.505126	ENSBTAG00000021467
gene:ENSBTAG00000038330	25	complement(582900..584292)	192.816	-1.55908	-2.94666	0.000220529	0.0434766	1	ENSBTAG00000038330
NDUFS8	29	45559236..45563283	81.5394	-1.49907	-2.82661	0.000143754	0.0343647	1	ENSBTAG00000012072
RNF220	3	complement(101373593..101645892)	34.6192	-1.47786	-2.78535	0.000248156	0.0470416	1	ENSBTAG00000012355
gene:ENSBTAG00000027787	18	65442182..65442602	546.06	-1.47014	-2.77049	3.68746e-05	0.0126797	0.545227	ENSBTAG00000027787
MRPL34	7	complement(5819753..5821004)	109.293	-1.46313	-2.75706	5.45678e-06	0.0040342	0.0806839	ENSBTAG00000014579
ABCF1	23	complement(28394981..28408133)	69.9832	-1.40497	-2.64813	1.34317e-05	0.00794407	0.198602	ENSBTAG00000006927
NUDCD3	4	76917098..76988105	81.9248	-1.37786	-2.59883	2.55849e-05	0.0108085	0.378298	ENSBTAG00000006325
BCAP31	X	complement(36926664..36955731)	125.3	-1.34501	-2.54032	0.000213172	0.0431775	1	ENSBTAG00000020547
SERPINB6	23	50735179..50749428	312.714	-1.30648	-2.47338	0.000164839	0.0367698	1	ENSBTAG00000050155
ATP5F1D	7	43683704..43685876	666.687	-1.30155	-2.46494	0.00010943	0.0299636	1	ENSBTAG00000000550
EHD1	29	complement(43081610..43103858)	113.442	-1.29771	-2.45838	6.1462e-05	0.019498	0.908777	ENSBTAG00000050712
LSM7	7	21239214..21243937	327.423	-1.28931	-2.44411	1.42913e-05	0.00812735	0.211311	ENSBTAG00000004521
FSTL3	7	43279471..43285849	173.669	-1.19024	-2.28191	0.000116266	0.0306984	1	ENSBTAG00000003018
TUBB4B	11	106254513..106259949	196.523	-1.18288	-2.27029	0.000141622	0.0343647	1	ENSBTAG00000052518
UQCR10	17	68887320..68889515	304.826	-1.1431	-2.20855	0.000166616	0.0367698	1	ENSBTAG00000000913
TNC	8	complement(104208978..104311676)	1050.01	1.04582	2.06454	0.000144096	0.0343647	1	ENSBTAG00000000575
HSD17B12	15	73781285..73958433	104.547	1.13217	2.19188	1.55228e-05	0.00819716	0.229521	ENSBTAG00000000087
KHDRBS1	1	complement(158336214..158359816)	137.874	1.30808	2.47612	0.000187685	0.0394031	1	ENSBTAG00000012497
EPDR1	4	49750583..49787423	131.032	1.42117	2.67803	0.000123342	0.0319954	1	ENSBTAG00000033197
SRSF1	19	complement(8806081..8809808)	67.6128	1.76611	3.40136	0.000165583	0.0367698	1	ENSBTAG00000014766
CD9	5	complement(104123609..104159392)	145.944	1.7985	3.47858	0.000165996	0.0367698	1	ENSBTAG00000014764
MFAP5	5	101190160..101203715	59.616	1.93106	3.81334	0.000116029	0.0306984	1	ENSBTAG00000000310
USP13	1	complement(87355950..87482259)	20.6684	2.15987	4.46873	8.10503e-05	0.0239682	1	ENSBTAG00000005946
ABHD16A	23	27599348..27618039	184.73	2.20083	4.59744	4.39759e-13	6.50228e-09	6.50228e-09	ENSBTAG00000000578
ERGIC2	5	80232322..80275610	41.1063	2.2218	4.66474	4.76709e-07	0.00078318	0.00704862	ENSBTAG00000011096
WDR19	6	58350006..58428640	16.7558	2.27348	4.83489	0.000219616	0.0434766	1	ENSBTAG00000014512
ACOT9	X	119474570..119503789	36.8208	2.32254	5.00213	1.00972e-05	0.00649117	0.149297	ENSBTAG00000011258
ITGA10	3	21460548..21477566	12.9403	2.48035	5.58032	7.78969e-07	0.00104708	0.0115178	ENSBTAG00000008373
LDB1	26	complement(22778536..22791499)	18.4285	2.71999	6.58867	0.000140568	0.0343647	1	ENSBTAG00000005780
PHLDA1	5	complement(5573899..5575874)	48.9081	2.76943	6.8184	2.93381e-05	0.0108448	0.433794	ENSBTAG00000034985
CERS2	3	19792564..19804799	93.3655	2.94484	7.6999	2.13745e-08	7.90107e-05	0.000316043	ENSBTAG00000000099
POLR2K	14	complement(64216926..64220642)	33.8813	3.12767	8.74023	9.17252e-08	0.00019375	0.00135625	ENSBTAG00000022539
CENPA	11	complement(72792306..72798612)	20.5844	3.2373	9.4303	9.78459e-06	0.00649117	0.144675	ENSBTAG00000023938
CCL2	19	complement(15902777..15905368)	18.3492	4.03531	16.3964	7.72508e-08	0.000190372	0.00114223	ENSBTAG00000037811
SEC61G	22	1459780..1466666	24.729	4.05842	16.6612	3.10283e-08	9.17568e-05	0.000458784	ENSBTAG00000014971
DRAP1	29	44028101..44030509	150.927	4.22028	18.6394	4.55789e-09	3.36964e-05	6.73929e-05	ENSBTAG00000006199
MYC	14	complement(12653173..12658366)	11.1102	4.90649	29.9916	2.40248e-05	0.010448	0.355231	ENSBTAG00000008409
NIM1K	20	complement(31464792..31542859)	5.74235	5.15579	35.649	0.000189207	0.0394031	1	ENSBTAG00000006233
IRF2BPL	10	complement(88236338..88238662)	19.3948	6.17479	72.2433	1.78501e-05	0.00879772	0.263932	ENSBTAG00000025329
