# Supplementary material for: Transcriptional dynamics in the protozoan parasite Sarcocystis neurona and mammalian host cells after treatment with a specific inhibitor of apicomplexan mRNA polyadenylation
Source: PLoS One. 2021 Oct 28;16(10):e0259109. doi: 10.1371/journal.pone.0259109 (PMC8553156; doi:10.1371/journal.pone.0259109)
Supplement: S6 File — RNA was isolated from control and S. neurona-infected BT cells and PATSeq libraries constructed and sequenced. PATSeq reads were used to assess host gene expression. (XLSX) [file pone.0259109.s008.xlsx]

## Sheet: FDR<0.05 fold change >2
Name	Chromosome	Region	Max group mean	Log₂ fold change	Fold change	P-value	FDR p-value	Bonferroni	ENSEMBL	ENSEMBL
LFNG	25	complement(40757153..40766255)	44.9931	-6.78708	-110.437	8.5141e-06	0.000245878	0.12589	ENSBTAG00000040361	ENSBTAG00000040361
FABP4	14	complement(44676542..44681059)	107.738	-5.56589	-47.3696	5.68334e-12	6.08941e-10	8.40339e-08	ENSBTAG00000037526	ENSBTAG00000037526
GPC1	3	119863649..119891441	32.3311	-5.41551	-42.6807	5.79179e-06	0.000175128	0.0856374	ENSBTAG00000015996	ENSBTAG00000015996
CUBN	13	complement(31274942..31535596)	14.71	-5.16124	-35.784	0.000659073	0.00949811	1	ENSBTAG00000005072	ENSBTAG00000005072
SCN3A	2	31103231..31183473	11.854	-4.8905	-29.661	0.00165237	0.0201917	1	ENSBTAG00000019385	ENSBTAG00000019385
gene:ENSBTAG00000001287	18	complement(34841795..34855415)	12.3428	-4.83969	-28.6347	0.00169669	0.0206512	1	ENSBTAG00000001287	ENSBTAG00000001287
gene:ENSBTAG00000037775	5	complement(30540409..30548298)	17.6381	-4.51916	-22.9299	0.000401019	0.00639641	1	ENSBTAG00000037775	ENSBTAG00000037775
CCN5	13	73111319..73125821	80.5513	-4.29077	-19.5727	3.55072e-11	3.30194e-09	5.25009e-07	ENSBTAG00000006037	ENSBTAG00000006037
CNN1	7	15883405..15891295	114.854	-4.21535	-18.5757	8.57853e-11	7.55012e-09	1.26842e-06	ENSBTAG00000011207	ENSBTAG00000011207
gene:ENSBTAG00000052492	X	complement(37261130..37263672)	723.034	-4.19569	-18.3244	0	0	0	ENSBTAG00000052492	ENSBTAG00000052492
CSTB_1	1	complement(143819489..143823793)	13.9754	-4.16797	-17.9757	0.000999731	0.0134872	1	ENSBTAG00000018189	ENSBTAG00000018189
WDR66	17	complement(53347984..53421121)	17.8501	-4.04529	-16.5102	0.00139837	0.0176118	1	ENSBTAG00000004187	ENSBTAG00000004187
CNN2	7	43534716..43543285	176.344	-3.99467	-15.941	0	0	0	ENSBTAG00000020764	ENSBTAG00000020764
NSG2	20	5750258..5822147	16.7272	-3.86887	-14.6098	0.000671719	0.00965212	1	ENSBTAG00000000564	ENSBTAG00000000564
SCCPDH	16	complement(30588004..30618003)	15.5919	-3.85842	-14.5044	0.000632184	0.0091822	1	ENSBTAG00000003804	ENSBTAG00000003804
ACTG2	11	complement(10736902..10761462)	67.5247	-3.8563	-14.4831	1.03771e-09	7.71034e-08	1.53436e-05	ENSBTAG00000015441	ENSBTAG00000015441
NUSAP1	10	36788934..36819852	10.8588	-3.80945	-14.0204	0.00466696	0.0448964	1	ENSBTAG00000010774	ENSBTAG00000010774
ACTA2	26	complement(10626803..10679430)	1315.41	-3.72188	-13.1947	0	0	0	ENSBTAG00000014614	ENSBTAG00000014614
MPZL3	15	complement(28913768..28940892)	14.652	-3.70804	-13.0687	0.00141778	0.0178014	1	ENSBTAG00000001233	ENSBTAG00000001233
gene:ENSBTAG00000050435	11	63329990..63332575	13.6624	-3.68011	-12.8181	0.00283421	0.0307911	1	ENSBTAG00000050435	ENSBTAG00000050435
KIF15	22	16507963..16564652	9.62372	-3.65116	-12.5634	0.00498878	0.0471035	1	ENSBTAG00000016726	ENSBTAG00000016726
IGFBP2	2	104619851..104649017	109.548	-3.56051	-11.7983	5.55112e-16	1.06596e-13	8.20788e-12	ENSBTAG00000005596	ENSBTAG00000005596
MYLK	1	complement(67982278..68068472)	17.3273	-3.51789	-11.4549	0.000873435	0.0120136	1	ENSBTAG00000014567	ENSBTAG00000014567
MPND	7	complement(19734266..19744478)	19.4348	-3.5177	-11.4533	0.000565579	0.0084386	1	ENSBTAG00000006005	ENSBTAG00000006005
SVEP1	8	complement(99929908..100106553)	53.4329	-3.50643	-11.3643	1.67126e-08	9.54101e-07	0.000247112	ENSBTAG00000020243	ENSBTAG00000020243
NQO1	18	complement(36784720..36798053)	79.8644	-3.49982	-11.3123	2.56027e-11	2.39596e-09	3.78562e-07	ENSBTAG00000020632	ENSBTAG00000020632
CEP55	26	14823940..14845414	8.55772	-3.4919	-11.2504	0.005357	0.0496645	1	ENSBTAG00000005129	ENSBTAG00000005129
MTX2	2	complement(20568451..20644147)	23.5051	-3.42215	-10.7194	9.94648e-06	0.000281741	0.147069	ENSBTAG00000006693	ENSBTAG00000006693
SPECC1	19	complement(33522158..33592103)	11.6019	-3.41794	-10.6882	0.00142778	0.0178756	1	ENSBTAG00000000928	ENSBTAG00000000928
gene:ENSBTAG00000040169	18	65024314..65037998	19.0386	-3.41528	-10.6685	0.000156303	0.00296631	1	ENSBTAG00000040169	ENSBTAG00000040169
GALC	10	complement(99667901..99724558)	11.3596	-3.4005	-10.5598	0.00190949	0.0226051	1	ENSBTAG00000001124	ENSBTAG00000001124
ALDH4A1	2	133756949..133790322	14.9676	-3.39027	-10.4851	0.000309844	0.00513604	1	ENSBTAG00000030335	ENSBTAG00000030335
CNPY3	23	16555474..16563856	32.9817	-3.3898	-10.4817	2.14037e-06	7.24199e-05	0.0316475	ENSBTAG00000015900	ENSBTAG00000015900
TBL2	25	33639559..33645465	14.553	-3.33695	-10.1046	0.00110572	0.0147025	1	ENSBTAG00000000321	ENSBTAG00000000321
CFAP54	5	60796779..61065110	25.0203	-3.33277	-10.0754	1.50887e-05	0.000405319	0.223102	ENSBTAG00000015792	ENSBTAG00000015792
CDCA2	8	72822379..72865583	31.1102	-3.33124	-10.0648	6.82827e-06	0.000200721	0.100963	ENSBTAG00000002756	ENSBTAG00000002756
FANCD2	22	complement(16737949..16789121)	14.0061	-3.3229	-10.0067	0.00349164	0.0358523	1	ENSBTAG00000010077	ENSBTAG00000010077
MRGPRF	29	complement(46354537..46364270)	14.2025	-3.23486	-9.41434	0.00175282	0.0211053	1	ENSBTAG00000015185	ENSBTAG00000015185
PEX16	15	complement(75941284..75946922)	18.5753	-3.17403	-9.02562	0.000809427	0.0112377	1	ENSBTAG00000003126	ENSBTAG00000003126
SMTN	17	69938495..69961375	25.4129	-3.16939	-8.99669	0.00473802	0.0454027	1	ENSBTAG00000003100	ENSBTAG00000003100
TENT5B	2	126212749..126220286	71.4438	-3.16746	-8.98466	8.65625e-10	6.53017e-08	1.27991e-05	ENSBTAG00000018413	ENSBTAG00000018413
TSEN2	22	complement(56617910..56661729)	16.8334	-3.1603	-8.94013	0.000550982	0.00827127	1	ENSBTAG00000037980	ENSBTAG00000037980
NUF2	3	complement(5960360..5998691)	10.1475	-3.15774	-8.9243	0.0034313	0.0354413	1	ENSBTAG00000007247	ENSBTAG00000007247
SIAE	29	complement(28116611..28154372)	15.3486	-3.15211	-8.88954	0.00249248	0.0280257	1	ENSBTAG00000009412	ENSBTAG00000009412
GSTM3	3	33652466..33655778	18.439	-3.11096	-8.6396	0.00397901	0.0396988	1	ENSBTAG00000001842	ENSBTAG00000001842
SFXN2	26	23323218..23341592	29.6763	-3.10745	-8.61858	2.97552e-05	0.000723619	0.43996	ENSBTAG00000004321	ENSBTAG00000004321
ARL4D	19	43342402..43344318	23.926	-3.10337	-8.59425	8.58743e-05	0.00179365	1	ENSBTAG00000016847	ENSBTAG00000016847
ASPN	8	complement(84067290..84092633)	56.3284	-3.07665	-8.43651	2.20839e-09	1.54025e-07	3.26533e-05	ENSBTAG00000011847	ENSBTAG00000011847
VCL	28	29876700..29989469	349.718	-3.06161	-8.34906	0	0	0	ENSBTAG00000021879	ENSBTAG00000021879
OSGIN1	18	10285040..10339375	23.6253	-3.05199	-8.29356	0.00014182	0.00275914	1	ENSBTAG00000012508	ENSBTAG00000012508
SERPINE1	25	complement(35596139..35617193)	142.565	-3.04277	-8.24069	4.43101e-12	4.88932e-10	6.55169e-08	ENSBTAG00000014465	ENSBTAG00000014465
BUB1B	10	35786200..35841256	12.0735	-3.0403	-8.22663	0.00135362	0.0172283	1	ENSBTAG00000007237	ENSBTAG00000007237
RPS17	21	complement(22839036..22842669)	12.0247	-3.0353	-8.19816	0.00399125	0.0397672	1	ENSBTAG00000000622	ENSBTAG00000000622
FAM229B	9	complement(38336067..38340911)	146.851	-3.02458	-8.13745	1.62052e-10	1.37707e-08	2.39609e-06	ENSBTAG00000033429	ENSBTAG00000033429
DCAF13	14	complement(61045415..61074814)	17.9881	-3.02246	-8.12552	0.00135353	0.0172283	1	ENSBTAG00000021449	ENSBTAG00000021449
gene:ENSBTAG00000040380	15	50821755..50823680	15.6219	-3.01274	-8.07096	0.00149335	0.0185864	1	ENSBTAG00000040380	ENSBTAG00000040380
CASP8	2	89861141..89885545	12.2658	-3.0064	-8.03559	0.00401635	0.0399366	1	ENSBTAG00000015718	ENSBTAG00000015718
gene:ENSBTAG00000052279	4	complement(98655797..98658750)	84.5067	-2.98989	-7.94416	1.93191e-08	1.06986e-06	0.000285652	ENSBTAG00000052279	ENSBTAG00000052279
GLIPR1	5	4987628..5034033	43.8895	-2.97189	-7.84566	3.76136e-07	1.57346e-05	0.00556155	ENSBTAG00000011590	ENSBTAG00000011590
CCDC102B	24	complement(8121426..8402158)	23.4321	-2.93568	-7.65119	0.00013006	0.0025677	1	ENSBTAG00000006726	ENSBTAG00000006726
CLHC1	11	complement(37932812..37970086)	13.3427	-2.92468	-7.59307	0.003656	0.0370614	1	ENSBTAG00000000295	ENSBTAG00000000295
KIF4A	X	complement(80023333..80153340)	19.757	-2.91508	-7.54272	0.000679704	0.00973847	1	ENSBTAG00000012861	ENSBTAG00000012861
VPS35L	25	17159069..17210746	20.9487	-2.88025	-7.36276	0.000444834	0.00700459	1	ENSBTAG00000019412	ENSBTAG00000019412
PAXX	11	106039598..106041222	92.3768	-2.87073	-7.31436	4.06617e-09	2.66028e-07	6.01224e-05	ENSBTAG00000015081	ENSBTAG00000015081
FAM217B	13	complement(56602499..56608352)	16.2442	-2.85479	-7.23399	0.000830481	0.0114869	1	ENSBTAG00000045509	ENSBTAG00000045509
JCAD	13	complement(35028262..35105654)	51.3119	-2.85164	-7.21822	1.02069e-06	3.77297e-05	0.0150919	ENSBTAG00000001204	ENSBTAG00000001204
TMEM242	9	complement(93924829..93966600)	14.8969	-2.84954	-7.2077	0.0012143	0.015861	1	ENSBTAG00000007201	ENSBTAG00000007201
MYL9	13	65646954..65655870	72.3426	-2.84849	-7.20245	1.92828e-09	1.36419e-07	2.85116e-05	ENSBTAG00000011473	ENSBTAG00000011473
ABCC3	19	complement(36047549..36095574)	69.9793	-2.82579	-7.09001	1.60374e-10	1.37069e-08	2.37129e-06	ENSBTAG00000020070	ENSBTAG00000020070
C10H15orf62	10	36319056..36320976	20.8674	-2.81905	-7.05698	0.00158208	0.0195427	1	ENSBTAG00000047281	ENSBTAG00000047281
STMN1	2	127152813..127183806	56.4059	-2.78917	-6.91233	1.99923e-07	8.82406e-06	0.00295606	ENSBTAG00000013761	ENSBTAG00000013761
THSD1	12	21650959..21679257	89.8826	-2.78095	-6.87305	1.77611e-08	1.01006e-06	0.000262616	ENSBTAG00000020374	ENSBTAG00000020374
WEE1	15	complement(43077354..43091213)	11.8892	-2.77705	-6.85447	0.00479501	0.0457708	1	ENSBTAG00000005278	ENSBTAG00000005278
PTK2B	8	74490929..74555716	89.747	-2.75782	-6.76374	2.80021e-09	1.87363e-07	4.1404e-05	ENSBTAG00000005958	ENSBTAG00000005958
DCTD	27	complement(13880033..13916711)	21.8747	-2.75147	-6.73402	0.000905873	0.0123906	1	ENSBTAG00000020282	ENSBTAG00000020282
GNAT1	22	complement(50152601..50157613)	41.9708	-2.72582	-6.61538	0.0010443	0.0140118	1	ENSBTAG00000018020	ENSBTAG00000018020
WDPCP	11	complement(61723956..62023241)	22.8576	-2.72437	-6.60869	0.000918139	0.0125236	1	ENSBTAG00000005151	ENSBTAG00000005151
FAM110A	13	complement(60259697..60273426)	24.5365	-2.72338	-6.60419	0.000634514	0.009207	1	ENSBTAG00000008638	ENSBTAG00000008638
CHKB	5	complement(119897492..119901095)	62.9241	-2.71875	-6.58302	1.11245e-07	5.20527e-06	0.00164487	ENSBTAG00000016050	ENSBTAG00000016050
ZNF652	19	37239569..37299157	48.3757	-2.71135	-6.54933	1.00823e-06	3.73628e-05	0.0149078	ENSBTAG00000001919	ENSBTAG00000001919
ZSWIM7	19	33472383..33481997	24.7834	-2.71108	-6.54814	0.00116675	0.0154032	1	ENSBTAG00000044099	ENSBTAG00000044099
GNA14	8	complement(53465620..53665709)	94.1408	-2.70224	-6.50814	1.20478e-10	1.04787e-08	1.78139e-06	ENSBTAG00000021127	ENSBTAG00000021127
C10H14orf93	10	21839185..21859297	16.0045	-2.6875	-6.44196	0.00366429	0.0370614	1	ENSBTAG00000012725	ENSBTAG00000012725
FERMT2	10	complement(65537750..65613540)	237.203	-2.67474	-6.38522	0	0	0	ENSBTAG00000014501	ENSBTAG00000014501
MGMT	26	48818674..49095122	23.8842	-2.66732	-6.35248	0.000390614	0.00625099	1	ENSBTAG00000050386	ENSBTAG00000050386
KCNMB1	20	complement(2255766..2270188)	20.4349	-2.65903	-6.31606	0.0023312	0.0266129	1	ENSBTAG00000002985	ENSBTAG00000002985
SPEG	2	107365755..107423369	59.7491	-2.65802	-6.31164	3.12014e-07	1.3257e-05	0.00461343	ENSBTAG00000046176	ENSBTAG00000046176
CTPS1	3	complement(105201098..105280146)	37.2157	-2.63608	-6.21642	2.89785e-06	9.43779e-05	0.0428476	ENSBTAG00000001626	ENSBTAG00000001626
gene:ENSBTAG00000053215	3	4194378..4380142	218.962	-2.62305	-6.16049	5.2907e-06	0.000162268	0.0782283	ENSBTAG00000053215	ENSBTAG00000053215
KNL1	10	36179163..36240615	34.6191	-2.61014	-6.10564	2.6504e-05	0.000665344	0.391888	ENSBTAG00000053398	ENSBTAG00000053398
SP140L_2	2	118362310..118396685	29.8899	-2.60855	-6.09892	9.85843e-05	0.00202454	1	ENSBTAG00000037702	ENSBTAG00000037702
ASPM	16	complement(76021939..76082066)	52.7641	-2.58586	-6.00372	1.58147e-06	5.54114e-05	0.0233836	ENSBTAG00000007860	ENSBTAG00000007860
P4HA3	15	complement(53640849..53681795)	16.7288	-2.57981	-5.97863	0.00264963	0.0293425	1	ENSBTAG00000006579	ENSBTAG00000006579
gene:ENSBTAG00000054778	11	48639480..48676952	22.9424	-2.56354	-5.91156	0.00140766	0.0177137	1	ENSBTAG00000054778	ENSBTAG00000054778
XPO6	25	complement(25620580..25727702)	62.2342	-2.5498	-5.85554	7.06977e-08	3.4386e-06	0.00104534	ENSBTAG00000010309	ENSBTAG00000010309
ISG12(B)	21	58715675..58727005	281.73	-2.53871	-5.81068	2.22045e-15	4.05327e-13	3.28315e-11	ENSBTAG00000004272	ENSBTAG00000004272
MTOR	16	42392180..42514910	26.813	-2.5351	-5.79618	2.56902e-05	0.000648218	0.379856	ENSBTAG00000015325	ENSBTAG00000015325
RPGRIP1L	18	complement(21941771..22040220)	25.7546	-2.52488	-5.75528	0.000155969	0.00296631	1	ENSBTAG00000012499	ENSBTAG00000012499
COL3A1	2	complement(7375289..7414912)	2300.46	-2.51055	-5.69835	0	0	0	ENSBTAG00000021466	ENSBTAG00000021466
HSF2BP	1	complement(143641658..143729051)	18.1279	-2.50795	-5.68812	0.00117912	0.0154835	1	ENSBTAG00000017407	ENSBTAG00000017407
SNTA1	13	complement(62888941..62915182)	44.8145	-2.49965	-5.65548	6.32073e-06	0.000188045	0.0934583	ENSBTAG00000000512	ENSBTAG00000000512
LARP4B	13	46389229..46478656	29.8915	-2.48839	-5.6115	0.00150682	0.0187384	1	ENSBTAG00000013899	ENSBTAG00000013899
SFI1	17	70236410..70322746	14.3491	-2.47154	-5.54635	0.00494536	0.0469634	1	ENSBTAG00000008996	ENSBTAG00000008996
HPS1	26	complement(19496140..19521528)	25.0049	-2.46896	-5.53644	0.000192122	0.00349841	1	ENSBTAG00000014314	ENSBTAG00000014314
XPNPEP2	X	13775714..13805036	62.4501	-2.46865	-5.53525	1.39914e-06	4.94921e-05	0.0206877	ENSBTAG00000010345	ENSBTAG00000010345
GSTM1_1	3	complement(33667202..33720169)	282.86	-2.45883	-5.49771	1.2762e-12	1.57249e-10	1.88699e-08	ENSBTAG00000017765	ENSBTAG00000017765
NKAIN1	2	122393085..122438183	47.6295	-2.45508	-5.48344	1.37072e-06	4.86031e-05	0.0202675	ENSBTAG00000020159	ENSBTAG00000020159
ATAD2_2	14	16473279..16519326	31.0211	-2.44028	-5.42746	7.95347e-05	0.00168966	1	ENSBTAG00000002002	ENSBTAG00000002002
VGLL3	1	complement(35036368..35123427)	151.868	-2.42733	-5.37896	3.61812e-11	3.34359e-09	5.34975e-07	ENSBTAG00000026156	ENSBTAG00000026156
SHPK	19	complement(24321971..24339712)	31.3157	-2.42584	-5.37342	0.00129057	0.0165789	1	ENSBTAG00000000829	ENSBTAG00000000829
MCCC1	1	83960686..84019357	14.9993	-2.41646	-5.33859	0.00108513	0.0144808	1	ENSBTAG00000006548	ENSBTAG00000006548
WFDC3	13	complement(74551350..74564779)	37.3955	-2.41493	-5.33293	0.00104349	0.0140118	1	ENSBTAG00000016742	ENSBTAG00000016742
VANGL1	3	complement(27624363..27677204)	11.5746	-2.40758	-5.30585	0.00429669	0.0420734	1	ENSBTAG00000005788	ENSBTAG00000005788
PDLIM5	6	complement(29911322..30142653)	185.377	-2.39442	-5.25767	5.71876e-13	7.28945e-11	8.45576e-09	ENSBTAG00000012818	ENSBTAG00000012818
NEK11	1	complement(138565353..138835292)	13.2278	-2.39207	-5.2491	0.00451779	0.0438313	1	ENSBTAG00000009258	ENSBTAG00000009258
CAV1	4	complement(51865755..51901396)	318.066	-2.38501	-5.22346	3.50145e-10	2.90857e-08	5.17725e-06	ENSBTAG00000017869	ENSBTAG00000017869
SNAPIN	3	complement(16722663..16724347)	36.4745	-2.37813	-5.19861	2.43207e-05	0.000615763	0.359606	ENSBTAG00000012470	ENSBTAG00000012470
gene:ENSBTAG00000051080	2	135760965..135764603	33.4652	-2.36853	-5.16414	0.000143787	0.00278641	1	ENSBTAG00000051080	ENSBTAG00000051080
LOXL1	21	complement(34663151..34687592)	171.333	-2.36717	-5.1593	6.07853e-09	3.80835e-07	8.98772e-05	ENSBTAG00000009086	ENSBTAG00000009086
SLC6A17	3	complement(33226163..33281966)	27.1428	-2.36537	-5.15285	0.00331249	0.0344676	1	ENSBTAG00000001981	ENSBTAG00000001981
gene:ENSBTAG00000049575	22	54062744..54063082	17.6419	-2.35707	-5.12328	0.0031831	0.0334508	1	ENSBTAG00000049575	ENSBTAG00000049575
SORD	10	complement(65335566..65382146)	37.0398	-2.35396	-5.11226	2.80426e-05	0.000692217	0.414638	ENSBTAG00000025496	ENSBTAG00000025496
gene:ENSBTAG00000017660	X	complement(86325226..86325591)	25.3399	-2.35319	-5.10953	0.00315961	0.0333078	1	ENSBTAG00000017660	ENSBTAG00000017660
NEDD9	23	44941916..45131898	151.592	-2.34767	-5.09003	3.23974e-12	3.7134e-10	4.79028e-08	ENSBTAG00000006287	ENSBTAG00000006287
CIT	17	55569766..55740689	21.2801	-2.34728	-5.08865	0.000477961	0.00741567	1	ENSBTAG00000008963	ENSBTAG00000008963
NOL6	8	complement(75209908..75221988)	29.5751	-2.34669	-5.08657	0.00055301	0.00827857	1	ENSBTAG00000003323	ENSBTAG00000003323
ATG10	7	81936684..82199467	20.8022	-2.3401	-5.06337	0.000534469	0.00807308	1	ENSBTAG00000038117	ENSBTAG00000038117
STON2	10	complement(92548278..92725507)	39.1172	-2.32196	-5.0001	2.73618e-05	0.000679778	0.404571	ENSBTAG00000025308	ENSBTAG00000025308
FRMD3	8	complement(76429785..76773898)	38.5439	-2.32101	-4.99683	7.51341e-05	0.0016134	1	ENSBTAG00000005247	ENSBTAG00000005247
ANLN	4	complement(60772368..60825953)	53.2813	-2.31805	-4.98658	6.20391e-06	0.000184942	0.091731	ENSBTAG00000009218	ENSBTAG00000009218
FAM118A	5	115707024..115732866	12.683	-2.31576	-4.97866	0.00393353	0.0392981	1	ENSBTAG00000010590	ENSBTAG00000010590
gene:ENSBTAG00000038116	11	complement(49661817..49664860)	51.5904	-2.30573	-4.94419	3.32744e-05	0.000797399	0.491995	ENSBTAG00000038116	ENSBTAG00000038116
RAD51B	10	79669849..80286850	56.8688	-2.30309	-4.93513	9.27816e-07	3.47309e-05	0.0137187	ENSBTAG00000018971	ENSBTAG00000018971
CIB2	21	complement(30485336..30508394)	194.456	-2.29833	-4.91889	1.83986e-12	2.22985e-10	2.72042e-08	ENSBTAG00000010981	ENSBTAG00000010981
TPM2	8	complement(59856503..59864645)	4083.1	-2.29014	-4.89104	4.05231e-14	6.30711e-12	5.99175e-10	ENSBTAG00000011424	ENSBTAG00000011424
TMEM232	7	complement(109465394..109728291)	39.9475	-2.27782	-4.84944	1.16537e-05	0.000323286	0.172312	ENSBTAG00000030198	ENSBTAG00000030198
PLEKHO2	10	complement(45233901..45256216)	30.9064	-2.27306	-4.83346	0.000137191	0.00267966	1	ENSBTAG00000008411	ENSBTAG00000008411
MICAL2	15	complement(40374952..40604561)	98.3293	-2.27208	-4.83018	1.06178e-08	6.35605e-07	0.000156994	ENSBTAG00000014855	ENSBTAG00000014855
SYTL2	29	9741771..9862422	301.667	-2.27018	-4.82382	4.37905e-12	4.86832e-10	6.47487e-08	ENSBTAG00000000460	ENSBTAG00000000460
CREB3L1	15	76282608..76319986	74.6162	-2.26816	-4.81709	1.15969e-06	4.20274e-05	0.0171472	ENSBTAG00000006143	ENSBTAG00000006143
ZNF862	4	112681946..112712040	19.002	-2.26411	-4.8036	0.00273565	0.0299847	1	ENSBTAG00000039594	ENSBTAG00000039594
MRPL48	15	53278739..53333980	33.1309	-2.26028	-4.79083	7.86454e-05	0.00167317	1	ENSBTAG00000008347	ENSBTAG00000008347
PHYKPL	7	complement(39286373..39312475)	18.2655	-2.24871	-4.75257	0.00446671	0.0433934	1	ENSBTAG00000013628	ENSBTAG00000013628
AURKAIP1	16	51147301..51151891	131.998	-2.24051	-4.72565	2.52417e-09	1.72789e-07	3.73224e-05	ENSBTAG00000004874	ENSBTAG00000004874
LPP	1	complement(78452386..79136219)	1270.37	-2.24013	-4.72441	0	0	0	ENSBTAG00000044001	ENSBTAG00000044001
TCEA2	13	complement(53804253..53812586)	27.8962	-2.23484	-4.70709	0.000110234	0.00223583	1	ENSBTAG00000021836	ENSBTAG00000021836
SLC39A11	19	58209287..58503188	136.094	-2.23431	-4.70538	4.69424e-08	2.36891e-06	0.000694091	ENSBTAG00000018837	ENSBTAG00000018837
DCTN5	25	21293320..21322278	122.713	-2.21911	-4.65608	5.95532e-10	4.70884e-08	8.80553e-06	ENSBTAG00000006410	ENSBTAG00000006410
LRPAP1	6	115369803..115384234	21.1686	-2.21168	-4.63213	0.00528442	0.0492078	1	ENSBTAG00000000073	ENSBTAG00000000073
NXN	19	21889110..22053102	668.607	-2.20847	-4.62184	0	0	0	ENSBTAG00000000855	ENSBTAG00000000855
LMO7	12	50677082..50897222	680.253	-2.20763	-4.61914	0	0	0	ENSBTAG00000010693	ENSBTAG00000010693
TXNRD1	5	67898938..67961973	262.002	-2.19824	-4.58918	3.0409e-13	4.0507e-11	4.49628e-09	ENSBTAG00000013912	ENSBTAG00000013912
SLC40A1	2	6776416..6800154	37.9189	-2.19199	-4.56934	0.000157749	0.00298653	1	ENSBTAG00000010498	ENSBTAG00000010498
HS3ST2	25	20473436..20590833	21.3608	-2.18526	-4.5481	0.00383882	0.0384895	1	ENSBTAG00000017391	ENSBTAG00000017391
LMOD1	16	80548214..80576112	54.8239	-2.16834	-4.49507	3.31186e-05	0.000794953	0.489691	ENSBTAG00000021576	ENSBTAG00000021576
TDRD7	8	62612938..62715815	19.5441	-2.16689	-4.49053	0.00353201	0.0360701	1	ENSBTAG00000003719	ENSBTAG00000003719
CTNNA2	11	complement(54799681..55985486)	274.459	-2.16516	-4.48515	5.55889e-13	7.14728e-11	8.21937e-09	ENSBTAG00000031669	ENSBTAG00000031669
SUPT3H	23	complement(18239634..18641106)	82.2273	-2.16291	-4.47818	1.47695e-07	6.71942e-06	0.00218381	ENSBTAG00000032887	ENSBTAG00000032887
TPM1	10	complement(46993261..47022836)	3143.52	-2.16126	-4.47306	3.33067e-16	6.5663e-14	4.92473e-12	ENSBTAG00000005373	ENSBTAG00000005373
MMUT	23	complement(22196643..22263733)	16.1272	-2.15753	-4.46151	0.00439897	0.0428762	1	ENSBTAG00000014272	ENSBTAG00000014272
FMOD	16	complement(1122157..1132658)	1955.37	-2.15727	-4.46071	2.33147e-15	4.20404e-13	3.44731e-11	ENSBTAG00000014912	ENSBTAG00000014912
FABP5	14	44488895..44494877	31.1645	-2.15718	-4.46043	0.000483955	0.0074851	1	ENSBTAG00000047330	ENSBTAG00000047330
NID1	28	complement(8687268..8784180)	153.449	-2.15557	-4.45545	3.55406e-10	2.93577e-08	5.25503e-06	ENSBTAG00000007244	ENSBTAG00000007244
USP20	11	100215024..100259214	26.6365	-2.14297	-4.41671	0.000327865	0.00541656	1	ENSBTAG00000020311	ENSBTAG00000020311
PTN	4	complement(100885905..100995239)	2251.14	-2.13892	-4.40431	3.03424e-13	4.0507e-11	4.48643e-09	ENSBTAG00000002317	ENSBTAG00000002317
CD248	29	complement(44370002..44372646)	287.101	-2.13163	-4.38214	3.16954e-08	1.66928e-06	0.000468648	ENSBTAG00000044073	ENSBTAG00000044073
C7H5orf30	7	102269273..102290206	16.2714	-2.13102	-4.38026	0.00404969	0.0401112	1	ENSBTAG00000055286	ENSBTAG00000055286
gene:ENSBTAG00000052631	18	complement(59528963..59530147)	89.2669	-2.12921	-4.37479	9.35061e-07	3.49137e-05	0.0138258	ENSBTAG00000052631	ENSBTAG00000052631
THYN1	15	complement(83520804..83525320)	45.4923	-2.12887	-4.37374	9.54882e-05	0.00198021	1	ENSBTAG00000012936	ENSBTAG00000012936
CDC25B	13	complement(51395118..51404718)	49.0733	-2.12871	-4.37327	2.83517e-05	0.000697519	0.419209	ENSBTAG00000008436	ENSBTAG00000008436
CRISPLD2	18	10980201..11046041	45.6173	-2.12716	-4.36856	4.47998e-05	0.00103179	0.66241	ENSBTAG00000021176	ENSBTAG00000021176
TIMP3	5	71388890..71459269	441.489	-2.12125	-4.35069	6.33633e-09	3.95312e-07	9.36889e-05	ENSBTAG00000020638	ENSBTAG00000020638
DECR2	25	385890..396054	16.0826	-2.11119	-4.32047	0.00267998	0.0295938	1	ENSBTAG00000026429	ENSBTAG00000026429
ELN	25	complement(33277644..33310763)	153.155	-2.10123	-4.29074	1.78801e-08	1.01293e-06	0.000264375	ENSBTAG00000019517	ENSBTAG00000019517
EPB41	2	complement(124431682..124610867)	110.187	-2.09803	-4.28124	4.53456e-07	1.85216e-05	0.0067048	ENSBTAG00000006667	ENSBTAG00000006667
SLC7A6	18	35641249..35670751	30.5669	-2.0979	-4.28086	0.000255336	0.00436461	1	ENSBTAG00000012112	ENSBTAG00000012112
MOCS1	23	complement(13836254..13889103)	149.351	-2.0948	-4.27167	1.59126e-06	5.56225e-05	0.0235283	ENSBTAG00000010449	ENSBTAG00000010449
GNG2	10	44659979..44794168	297.054	-2.08994	-4.2573	2.44249e-15	4.29937e-13	3.61147e-11	ENSBTAG00000003043	ENSBTAG00000003043
CASP4	15	3250231..3269687	35.6563	-2.08927	-4.25534	0.000184428	0.00338671	1	ENSBTAG00000020884	ENSBTAG00000020884
gene:ENSBTAG00000026836	1	complement(45273441..45477104)	613.197	-2.089	-4.25452	2.22045e-16	4.49747e-14	3.28315e-12	ENSBTAG00000026836	ENSBTAG00000026836
EPHB2	2	complement(129898024..130038309)	26.3468	-2.08362	-4.23869	0.00145018	0.0181254	1	ENSBTAG00000045902	ENSBTAG00000045902
LEPROT	3	complement(79914162..79925489)	29.4233	-2.07036	-4.19992	8.66305e-05	0.00180666	1	ENSBTAG00000005909	ENSBTAG00000005909
FBLN2	22	complement(58328984..58398286)	74.4864	-2.05809	-4.16434	6.60188e-05	0.00143552	0.976155	ENSBTAG00000004014	ENSBTAG00000004014
COPZ2	19	38443546..38453501	332.983	-2.05694	-4.16104	1.09212e-11	1.11366e-09	1.6148e-07	ENSBTAG00000039954	ENSBTAG00000039954
CIRBP	7	43707339..43712131	94.6266	-2.05092	-4.1437	8.03503e-05	0.00170453	1	ENSBTAG00000007480	ENSBTAG00000007480
BAHD1	10	36050714..36074743	27.0942	-2.04681	-4.13191	0.000227969	0.00399695	1	ENSBTAG00000004420	ENSBTAG00000004420
GRAMD2B	7	complement(27358948..27477507)	99.7952	-2.04371	-4.12304	9.40898e-08	4.47335e-06	0.00139121	ENSBTAG00000014974	ENSBTAG00000014974
gene:ENSBTAG00000021755	2	60302956..60303918	111.304	-2.04164	-4.11714	1.45473e-05	0.000391796	0.215096	ENSBTAG00000021755	ENSBTAG00000021755
UTRN	9	81658039..82206913	312.232	-2.02791	-4.07814	2.29009e-11	2.1846e-09	3.38613e-07	ENSBTAG00000009665	ENSBTAG00000009665
ANAPC15	15	complement(51742235..51745610)	82.662	-2.02415	-4.06751	4.71511e-07	1.91007e-05	0.00697176	ENSBTAG00000002999	ENSBTAG00000002999
GLTP	17	63377041..63399500	20.1408	-2.01988	-4.0555	0.00158882	0.0195769	1	ENSBTAG00000002591	ENSBTAG00000002591
RBKS	11	71835379..71932235	69.1625	-2.01514	-4.0422	9.13662e-07	3.43751e-05	0.0135094	ENSBTAG00000031332	ENSBTAG00000031332
NFU1	11	complement(67778940..67807964)	21.0359	-2.00625	-4.01735	0.00332964	0.0345731	1	ENSBTAG00000000141	ENSBTAG00000000141
PKNOX2	29	28809868..28892935	21.1367	-2.00559	-4.01553	0.00250994	0.0281322	1	ENSBTAG00000000052	ENSBTAG00000000052
LMNB2	7	21133347..21154526	26.0928	-1.99595	-3.98879	0.00126313	0.0163543	1	ENSBTAG00000013624	ENSBTAG00000013624
PCCA	12	76812919..77174969	79.3811	-1.99431	-3.98425	6.05446e-07	2.38088e-05	0.00895212	ENSBTAG00000010672	ENSBTAG00000010672
COPG2	4	complement(94264008..94443596)	23.9397	-1.9932	-3.9812	0.00464644	0.0447864	1	ENSBTAG00000017245	ENSBTAG00000017245
CCDC136	4	92763331..92792188	63.8244	-1.99048	-3.97368	4.87783e-05	0.00110789	0.721235	ENSBTAG00000011002	ENSBTAG00000011002
FLNB	22	complement(43132187..43272493)	980.157	-1.98988	-3.97204	6.58917e-13	8.32714e-11	9.74275e-09	ENSBTAG00000022004	ENSBTAG00000022004
NDUFAF1	10	complement(36820290..36837237)	28.4377	-1.98232	-3.95128	0.00230631	0.0264555	1	ENSBTAG00000010778	ENSBTAG00000010778
RCSD1	3	complement(1011191..1083046)	28.5501	-1.97277	-3.92522	0.00164541	0.0201233	1	ENSBTAG00000014151	ENSBTAG00000014151
WDR91	4	complement(98822560..98849268)	59.8589	-1.96824	-3.91291	6.2016e-06	0.000184942	0.0916969	ENSBTAG00000017905	ENSBTAG00000017905
TXNIP	3	21383711..21387865	27.9608	-1.96771	-3.91148	0.000286355	0.00481142	1	ENSBTAG00000020060	ENSBTAG00000020060
BABAM2	11	complement(71413781..71835625)	98.4978	-1.96694	-3.90937	1.1372e-07	5.28761e-06	0.00168146	ENSBTAG00000031335	ENSBTAG00000031335
EPB41L1	13	65221138..65353703	43.3176	-1.96606	-3.90701	4.22426e-05	0.000977464	0.6246	ENSBTAG00000001640	ENSBTAG00000001640
HMOX2	25	3626012..3654155	39.5252	-1.96112	-3.89365	0.0012545	0.0162854	1	ENSBTAG00000018937	ENSBTAG00000018937
ITPKC	18	49995658..50013372	29.7937	-1.96024	-3.89125	0.000977636	0.0132254	1	ENSBTAG00000019465	ENSBTAG00000019465
PIK3C2B	16	complement(2164207..2241919)	43.6144	-1.95818	-3.88572	9.8429e-05	0.00202454	1	ENSBTAG00000024633	ENSBTAG00000024633
SPARC	7	complement(62874446..62897221)	5033.57	-1.95659	-3.88145	2.13053e-11	2.05895e-09	3.1502e-07	ENSBTAG00000014835	ENSBTAG00000014835
ZNF329	18	complement(65485031..65528663)	39.1663	-1.95288	-3.87147	0.000505922	0.00773584	1	ENSBTAG00000003465	ENSBTAG00000003465
MME	1	complement(112478989..112595507)	156.312	-1.95173	-3.86837	2.94651e-08	1.57282e-06	0.000435671	ENSBTAG00000002075	ENSBTAG00000002075
TRAF5	16	complement(71996522..72041299)	83.1431	-1.95091	-3.86619	1.14063e-06	4.16428e-05	0.0168653	ENSBTAG00000012020	ENSBTAG00000012020
CSF1	3	complement(33488957..33509479)	177.9	-1.94792	-3.85817	4.49592e-06	0.000141522	0.0664767	ENSBTAG00000000283	ENSBTAG00000000283
SLC26A7	14	complement(73063026..73212030)	24.9933	-1.94406	-3.84787	0.00351074	0.0359736	1	ENSBTAG00000032301	ENSBTAG00000032301
MRPS7	19	complement(56222482..56226605)	30.2361	-1.94218	-3.84287	0.00167429	0.0204427	1	ENSBTAG00000016133	ENSBTAG00000016133
HS1BP3	11	78208891..78257439	25.6693	-1.9298	-3.81002	0.000885341	0.0121547	1	ENSBTAG00000015490	ENSBTAG00000015490
ALDH3A2	19	complement(33919849..33936140)	61.76	-1.92882	-3.80745	0.000149476	0.00287407	1	ENSBTAG00000039161	ENSBTAG00000039161
ERCC6L2	8	82558294..82712671	33.9435	-1.91802	-3.77905	0.000241948	0.00417437	1	ENSBTAG00000020626	ENSBTAG00000020626
PAG1_1	14	complement(44178038..44329953)	61.2236	-1.9139	-3.76827	2.17435e-05	0.000557192	0.3215	ENSBTAG00000014026	ENSBTAG00000014026
NT5C2	26	complement(23739169..23813190)	157.921	-1.9045	-3.74378	1.32933e-08	7.72296e-07	0.000196555	ENSBTAG00000012858	ENSBTAG00000012858
TTF2	3	complement(26126025..26179583)	24.9349	-1.90127	-3.73543	0.00203259	0.0239092	1	ENSBTAG00000015392	ENSBTAG00000015392
DNAJB4	3	complement(66664210..66707306)	141.743	-1.90067	-3.73387	1.66577e-07	7.48636e-06	0.00246301	ENSBTAG00000021752	ENSBTAG00000021752
SLC25A16	28	complement(24858160..24885916)	19.8619	-1.89766	-3.72609	0.00509814	0.0478915	1	ENSBTAG00000023054	ENSBTAG00000023054
CHMP4A	10	20948208..20951937	91.7517	-1.89351	-3.71538	2.35765e-06	7.86914e-05	0.0348603	ENSBTAG00000039415	ENSBTAG00000039415
SCFD2	6	complement(68538960..68936021)	376.755	-1.89334	-3.71494	5.15354e-12	5.64447e-10	7.62003e-08	ENSBTAG00000020648	ENSBTAG00000020648
SHLD2	28	41650333..41763371	22.4045	-1.8933	-3.71483	0.00497544	0.0470687	1	ENSBTAG00000019194	ENSBTAG00000019194
IL11RA	8	76017695..76027363	71.069	-1.88846	-3.70239	6.66169e-05	0.0014464	0.984997	ENSBTAG00000014907	ENSBTAG00000014907
TUBA1C	5	complement(30565046..30572546)	38.5459	-1.88667	-3.6978	0.00117753	0.0154835	1	ENSBTAG00000039992	ENSBTAG00000039992
CCDC120	X	87136473..87152941	21.2756	-1.88134	-3.68417	0.00528506	0.0492078	1	ENSBTAG00000002561	ENSBTAG00000002561
DENND1B	16	complement(76482363..76747186)	30.1323	-1.86448	-3.64137	0.00265754	0.02939	1	ENSBTAG00000012433	ENSBTAG00000012433
SUFU	26	23107885..23250604	36.6661	-1.86314	-3.63799	9.85729e-05	0.00202454	1	ENSBTAG00000021068	ENSBTAG00000021068
FEZ1	29	complement(28906683..28949563)	35.8756	-1.85726	-3.62318	0.000164362	0.00309192	1	ENSBTAG00000009124	ENSBTAG00000009124
BCAT2	18	complement(55411775..55425141)	28.8971	-1.85485	-3.61713	0.00206919	0.0242432	1	ENSBTAG00000009172	ENSBTAG00000009172
TTC8	10	100503012..100562243	21.9883	-1.85406	-3.61515	0.00272768	0.0299332	1	ENSBTAG00000030432	ENSBTAG00000030432
NEDD4	10	54425968..54570727	86.9913	-1.8531	-3.61275	3.83551e-07	1.59752e-05	0.00567118	ENSBTAG00000013793	ENSBTAG00000013793
SLMAP	22	complement(43322856..43471741)	147.762	-1.84973	-3.60433	1.18947e-08	7.00698e-07	0.000175875	ENSBTAG00000021164	ENSBTAG00000021164
MKI67	26	complement(47507654..47537887)	221.11	-1.84665	-3.59663	3.84652e-08	2.00263e-06	0.000568747	ENSBTAG00000002444	ENSBTAG00000002444
ECE1	2	131324608..131449347	20.2719	-1.84357	-3.58898	0.00174331	0.0210421	1	ENSBTAG00000002977	ENSBTAG00000002977
TRIM37	19	complement(9938267..10089721)	38.1791	-1.84045	-3.58121	0.000598204	0.00878356	1	ENSBTAG00000021677	ENSBTAG00000021677
ZMYM4	3	complement(110330490..110491582)	303.145	-1.83318	-3.56321	4.84802e-06	0.000150594	0.0716828	ENSBTAG00000021023	ENSBTAG00000021023
KCNK6	18	48131886..48143864	20.1343	-1.81838	-3.52685	0.0036068	0.0367288	1	ENSBTAG00000023562	ENSBTAG00000023562
WWC1	7	80336697..80493580	45.5559	-1.81752	-3.52474	9.85484e-05	0.00202454	1	ENSBTAG00000013880	ENSBTAG00000013880
GIPC1	7	11294341..11298380	39.033	-1.81586	-3.5207	0.000428773	0.00678057	1	ENSBTAG00000000764	ENSBTAG00000000764
METTL8	2	25029282..25113419	19.7111	-1.81512	-3.51888	0.00411724	0.0406935	1	ENSBTAG00000016430	ENSBTAG00000016430
RNF187	7	complement(2542859..2546341)	113.234	-1.81192	-3.51109	4.96221e-06	0.000153496	0.0733712	ENSBTAG00000019667	ENSBTAG00000019667
RNASEH2B	12	20346401..20423092	30.413	-1.8105	-3.50764	0.00207865	0.0243157	1	ENSBTAG00000020149	ENSBTAG00000020149
CLTB	7	complement(37857326..37879421)	101.319	-1.80949	-3.50519	1.61322e-05	0.000427475	0.238531	ENSBTAG00000010740	ENSBTAG00000010740
MYO1C	19	complement(22596199..22621272)	313.694	-1.80792	-3.50138	2.48544e-09	1.70929e-07	3.67498e-05	ENSBTAG00000001332	ENSBTAG00000001332
RFFL	19	14997717..15072713	23.5896	-1.80742	-3.50015	0.00343894	0.0354838	1	ENSBTAG00000013645	ENSBTAG00000013645
C11H9orf78	11	complement(100206261..100214788)	28.5891	-1.80624	-3.4973	0.00216864	0.0250904	1	ENSBTAG00000020307	ENSBTAG00000020307
PALM	7	43299601..43324388	42.9875	-1.79925	-3.48039	0.00212727	0.0247473	1	ENSBTAG00000019771	ENSBTAG00000019771
USF2	18	45982575..45992237	34.6584	-1.79491	-3.46993	0.00105124	0.0140921	1	ENSBTAG00000017035	ENSBTAG00000017035
RAD18	22	17583266..17694050	24.5921	-1.79231	-3.46369	0.00488669	0.046466	1	ENSBTAG00000012142	ENSBTAG00000012142
gene:ENSBTAG00000002900	10	98287119..98288935	94.6697	-1.79178	-3.46241	0.00405018	0.0401112	1	ENSBTAG00000002900	ENSBTAG00000002900
MYH9	5	complement(74719956..74805905)	894.986	-1.7911	-3.4608	9.08586e-10	6.81947e-08	1.34344e-05	ENSBTAG00000010402	ENSBTAG00000010402
UTP25	16	complement(73447321..73474258)	61.5987	-1.77602	-3.42479	7.51814e-05	0.0016134	1	ENSBTAG00000020886	ENSBTAG00000020886
ACKR3	3	116025262..116037482	41.8263	-1.77567	-3.42398	0.000627573	0.00912419	1	ENSBTAG00000018424	ENSBTAG00000018424
PPP3CC	8	69756418..69835876	37.0685	-1.77424	-3.42057	0.000693479	0.00989747	1	ENSBTAG00000020133	ENSBTAG00000020133
PCNX2	28	complement(5877005..6186839)	53.9119	-1.77422	-3.42053	0.000102613	0.00210144	1	ENSBTAG00000000535	ENSBTAG00000000535
CHRDL1	X	complement(59037880..59172293)	69.865	-1.76939	-3.40909	9.7335e-05	0.00201005	1	ENSBTAG00000004432	ENSBTAG00000004432
NUAK1	5	complement(69476203..69552137)	41.9246	-1.7684	-3.40675	0.000348277	0.00567764	1	ENSBTAG00000010457	ENSBTAG00000010457
PAK1	29	18521064..18682812	66.0352	-1.76822	-3.40634	0.000413855	0.00656216	1	ENSBTAG00000010191	ENSBTAG00000010191
PLIN2	8	25117062..25131177	107.5	-1.76362	-3.3955	6.93569e-06	0.000203071	0.102551	ENSBTAG00000005718	ENSBTAG00000005718
PIGU	13	complement(63920854..64011921)	30.187	-1.76353	-3.39528	0.00261611	0.0290622	1	ENSBTAG00000011620	ENSBTAG00000011620
SEC24D	6	6491225..6606147	124.672	-1.76092	-3.38913	6.01735e-08	2.97567e-06	0.000889726	ENSBTAG00000003619	ENSBTAG00000003619
SMURF2	19	complement(48732717..48876849)	257.584	-1.75334	-3.37137	1.61469e-09	1.15897e-07	2.38748e-05	ENSBTAG00000019853	ENSBTAG00000019853
EPHB3	1	complement(82610922..82631983)	54.399	-1.73963	-3.3395	0.000171903	0.00318916	1	ENSBTAG00000005313	ENSBTAG00000005313
HIP1	25	complement(33881985..34015826)	108.455	-1.73916	-3.3384	2.26217e-05	0.000575704	0.334484	ENSBTAG00000000781	ENSBTAG00000000781
gene:ENSBTAG00000051082	23	3363370..3603065	150.802	-1.73772	-3.33508	1.86167e-08	1.04953e-06	0.000275267	ENSBTAG00000051082	ENSBTAG00000051082
CACNB4	2	44073031..44344826	51.7059	-1.73689	-3.33317	0.000696851	0.00993601	1	ENSBTAG00000002297	ENSBTAG00000002297
MTCL1	24	41135878..41248489	86.3691	-1.736	-3.33111	8.58855e-05	0.00179365	1	ENSBTAG00000009459	ENSBTAG00000009459
SCN1A	2	30224956..30320883	22.1033	-1.7249	-3.30558	0.00403302	0.0400217	1	ENSBTAG00000018520	ENSBTAG00000018520
MIS18BP1	21	complement(54868741..54965815)	43.4111	-1.72362	-3.30264	0.000241406	0.00416989	1	ENSBTAG00000002613	ENSBTAG00000002613
ENAH	16	complement(28535630..28690127)	241.472	-1.72012	-3.29465	1.91439e-08	1.06816e-06	0.000283062	ENSBTAG00000016185	ENSBTAG00000016185
PIGT	13	73747849..73759591	44.5177	-1.71894	-3.29195	0.000826658	0.0114447	1	ENSBTAG00000016122	ENSBTAG00000016122
TRAFD1	17	complement(62027374..62046790)	105.626	-1.71795	-3.28968	8.11449e-06	0.000235719	0.119981	ENSBTAG00000008761	ENSBTAG00000008761
MON1A	22	50341652..50353722	36.0244	-1.71162	-3.27528	0.00535742	0.0496645	1	ENSBTAG00000020047	ENSBTAG00000020047
NMT2	13	complement(29681997..29742318)	27.2986	-1.71139	-3.27476	0.00517698	0.0484781	1	ENSBTAG00000007703	ENSBTAG00000007703
ZRANB3	2	61831040..62103607	24.6394	-1.70845	-3.26809	0.00263617	0.0292412	1	ENSBTAG00000026842	ENSBTAG00000026842
SRGAP1	5	complement(49582752..49890496)	207.415	-1.70828	-3.26771	3.12239e-10	2.60834e-08	4.61676e-06	ENSBTAG00000011892	ENSBTAG00000011892
CD2BP2	25	complement(26540572..26542953)	152.495	-1.7045	-3.25915	1.78035e-07	7.92901e-06	0.00263243	ENSBTAG00000015486	ENSBTAG00000015486
GMDS	23	51168216..51604000	61.7431	-1.70373	-3.25741	5.45302e-05	0.00121611	0.806283	ENSBTAG00000012058	ENSBTAG00000012058
CENPF	16	complement(68929292..68991907)	262.157	-1.70357	-3.25706	2.24511e-08	1.22495e-06	0.000331962	ENSBTAG00000024449	ENSBTAG00000024449
COMMD3	13	23425839..23429696	48.4755	-1.70145	-3.25229	0.000114955	0.00232204	1	ENSBTAG00000003589	ENSBTAG00000003589
MAPKAP1	11	complement(96283674..96516604)	84.6336	-1.70063	-3.25043	1.88002e-06	6.43471e-05	0.027798	ENSBTAG00000010271	ENSBTAG00000010271
SLC22A15	3	complement(27261018..27363147)	79.4744	-1.69935	-3.24755	4.60674e-06	0.000144618	0.0681153	ENSBTAG00000000664	ENSBTAG00000000664
ANXA4	11	68096833..68171538	107.601	-1.69893	-3.2466	4.92112e-05	0.00111601	0.727637	ENSBTAG00000001105	ENSBTAG00000001105
EHBP1	11	61185353..61540443	304.724	-1.68382	-3.21278	6.83479e-10	5.31891e-08	1.01059e-05	ENSBTAG00000044173	ENSBTAG00000044173
LRRN4CL	29	complement(41013304..41015955)	45.5023	-1.67895	-3.20194	0.000754338	0.0106023	1	ENSBTAG00000010484	ENSBTAG00000010484
CYTH1	19	53565765..53643768	31.6418	-1.67655	-3.19663	0.00317774	0.0334182	1	ENSBTAG00000006663	ENSBTAG00000006663
IFT122	22	complement(56239343..56308299)	32.3335	-1.67355	-3.18998	0.00204512	0.0240184	1	ENSBTAG00000019121	ENSBTAG00000019121
MSRB3	5	complement(48332243..48512740)	203.922	-1.66657	-3.17459	2.9836e-09	1.98718e-07	4.41154e-05	ENSBTAG00000044017	ENSBTAG00000044017
WDR81	19	22820015..22831944	66.1128	-1.66306	-3.16687	0.000117101	0.00235893	1	ENSBTAG00000011491	ENSBTAG00000011491
CEP57L1	9	complement(40983487..41068511)	22.117	-1.66199	-3.16453	0.00454535	0.0440128	1	ENSBTAG00000019410	ENSBTAG00000019410
GLRX	7	complement(95122128..95132776)	37.5523	-1.66176	-3.16402	0.00330867	0.0344676	1	ENSBTAG00000038186	ENSBTAG00000038186
C3	7	17773675..17810616	74.1595	-1.66099	-3.16233	0.000611776	0.00893846	1	ENSBTAG00000017280	ENSBTAG00000017280
YWHAG	25	complement(34367974..34392972)	379.644	-1.66075	-3.16181	1.33191e-08	7.72296e-07	0.000196936	ENSBTAG00000004077	ENSBTAG00000004077
DIAPH3	12	2180988..2743479	121.849	-1.65942	-3.15891	2.73077e-07	1.17034e-05	0.00403772	ENSBTAG00000012443	ENSBTAG00000012443
NME7	16	complement(36784549..37029908)	49.6069	-1.64698	-3.13178	0.000147631	0.00284256	1	ENSBTAG00000002689	ENSBTAG00000002689
TGFB1I1	25	27503118..27510659	381.759	-1.6447	-3.12683	5.41209e-10	4.32557e-08	8.00231e-06	ENSBTAG00000002391	ENSBTAG00000002391
GLIS1	3	92479529..92739937	94.6498	-1.64315	-3.12346	2.22269e-05	0.000566634	0.328648	ENSBTAG00000017986	ENSBTAG00000017986
KIF20B	26	11351677..11435642	37.7888	-1.64198	-3.12094	0.00226505	0.0260834	1	ENSBTAG00000005708	ENSBTAG00000005708
FAM118B	29	29562032..29610872	110.424	-1.63989	-3.11643	2.76094e-06	9.03169e-05	0.0408233	ENSBTAG00000012169	ENSBTAG00000012169
SLC25A30	12	15541390..15565519	24.692	-1.63055	-3.09631	0.00536344	0.0496891	1	ENSBTAG00000016529	ENSBTAG00000016529
AIG1	9	80508314..80778018	44.6741	-1.62867	-3.09229	0.00294559	0.0316292	1	ENSBTAG00000003496	ENSBTAG00000003496
LPIN2	24	complement(37140992..37214261)	50.2145	-1.62392	-3.08211	0.000374575	0.00605296	1	ENSBTAG00000012060	ENSBTAG00000012060
FILIP1L	1	complement(44096867..44402309)	154.709	-1.62202	-3.07805	4.05308e-06	0.000129716	0.0599289	ENSBTAG00000013664	ENSBTAG00000013664
HEG1	1	complement(69422854..69525187)	54.7647	-1.61104	-3.05472	0.000332721	0.00548452	1	ENSBTAG00000021396	ENSBTAG00000021396
PARK7	16	complement(45400213..45416993)	269.422	-1.60805	-3.0484	1.75463e-07	7.83805e-06	0.0025944	ENSBTAG00000020518	ENSBTAG00000020518
DDT	17	71335068..71337740	140.991	-1.60696	-3.0461	1.52444e-05	0.000407616	0.225404	ENSBTAG00000022027	ENSBTAG00000022027
DAB2	20	35003821..35062931	221.118	-1.60394	-3.03971	4.79599e-05	0.00109098	0.709135	ENSBTAG00000016152	ENSBTAG00000016152
FAM155A	12	complement(82805244..83413896)	221.197	-1.60306	-3.03786	1.87863e-08	1.05217e-06	0.000277774	ENSBTAG00000025220	ENSBTAG00000025220
ACSL5	26	32906517..32957882	46.9714	-1.59818	-3.02762	0.000588201	0.00868846	1	ENSBTAG00000006707	ENSBTAG00000006707
WDR44	X	2534675..2628017	52.1547	-1.59818	-3.02761	0.000125693	0.00250135	1	ENSBTAG00000018697	ENSBTAG00000018697
AHNAK	29	complement(40815654..40907522)	3716.6	-1.59671	-3.02452	7.93375e-08	3.83361e-06	0.00117308	ENSBTAG00000013468	ENSBTAG00000013468
ENDOD1	15	complement(15326369..15361768)	70.4281	-1.59546	-3.02191	6.36807e-05	0.00139287	0.941583	ENSBTAG00000024803	ENSBTAG00000024803
MYO1D	19	17330801..17691005	202.237	-1.59103	-3.01265	4.67164e-08	2.36891e-06	0.000690748	ENSBTAG00000015527	ENSBTAG00000015527
TTC28	17	complement(67395806..67801228)	152.393	-1.58687	-3.00397	2.21447e-06	7.45858e-05	0.0327432	ENSBTAG00000012193	ENSBTAG00000012193
TMEM150C	6	complement(97276663..97388558)	81.6502	-1.5806	-2.99095	3.41323e-05	0.000810081	0.504681	ENSBTAG00000032588	ENSBTAG00000032588
gene:ENSBTAG00000039890	X	complement(18794515..18825185)	70.1871	-1.57866	-2.98693	0.00169696	0.0206512	1	ENSBTAG00000039890	ENSBTAG00000039890
MCM3	23	complement(24694544..24712140)	52.3192	-1.57776	-2.98505	0.000491133	0.00754091	1	ENSBTAG00000010721	ENSBTAG00000010721
IFI27L2	21	complement(58753793..58756455)	62.7661	-1.56732	-2.96354	0.00399721	0.0397731	1	ENSBTAG00000003155	ENSBTAG00000003155
DGUOK	11	complement(10696134..10730414)	127.946	-1.56661	-2.96209	1.47418e-06	5.18983e-05	0.0217973	ENSBTAG00000012037	ENSBTAG00000012037
YPEL2	19	10299297..10362632	107.424	-1.56647	-2.96179	6.00737e-06	0.000179808	0.088825	ENSBTAG00000019806	ENSBTAG00000019806
gene:ENSBTAG00000031548	4	complement(98884574..98969970)	171.567	-1.56454	-2.95782	6.60175e-05	0.00143552	0.976134	ENSBTAG00000031548	ENSBTAG00000031548
CRYBG1	9	complement(43382779..43621183)	74.2315	-1.56433	-2.95739	0.00079059	0.011028	1	ENSBTAG00000017527	ENSBTAG00000017527
COL5A2	2	7198509..7357287	578.408	-1.55979	-2.94812	1.92899e-08	1.06986e-06	0.000285221	ENSBTAG00000027020	ENSBTAG00000027020
KNOP1	25	complement(17301393..17314330)	69.3844	-1.55959	-2.94771	5.53616e-05	0.00122909	0.818576	ENSBTAG00000019593	ENSBTAG00000019593
LARP6	10	complement(17679370..17701804)	45.1694	-1.55705	-2.94251	0.000852932	0.0117644	1	ENSBTAG00000003915	ENSBTAG00000003915
SCMH1	3	104965053..105188608	63.923	-1.55694	-2.9423	0.000166098	0.00311271	1	ENSBTAG00000001629	ENSBTAG00000001629
BLMH	19	complement(21333634..21374924)	102.069	-1.55684	-2.94209	5.46661e-05	0.0012164	0.808293	ENSBTAG00000021370	ENSBTAG00000021370
CYTH3	25	complement(38133004..38199238)	163.951	-1.55429	-2.93689	1.13526e-07	5.28761e-06	0.0016786	ENSBTAG00000007384	ENSBTAG00000007384
RNF135	19	complement(17990883..18003360)	29.6015	-1.55377	-2.93584	0.00316973	0.0333577	1	ENSBTAG00000017225	ENSBTAG00000017225
FBLN5	21	complement(56567085..56659651)	100.029	-1.55189	-2.93201	8.92265e-06	0.000255184	0.13193	ENSBTAG00000018123	ENSBTAG00000018123
PLS1	1	complement(126325256..126418836)	68.6965	-1.55027	-2.92871	0.000343983	0.00562625	1	ENSBTAG00000023429	ENSBTAG00000023429
PTK7	23	16703732..16767981	77.7316	-1.54227	-2.91252	8.24915e-05	0.00174246	1	ENSBTAG00000012761	ENSBTAG00000012761
KATNAL1	12	30478919..30533274	36.9099	-1.53742	-2.90275	0.00207087	0.0242438	1	ENSBTAG00000009340	ENSBTAG00000009340
ROR2	8	85905346..86141520	293.781	-1.53628	-2.90045	6.75078e-09	4.17644e-07	9.9817e-05	ENSBTAG00000005092	ENSBTAG00000005092
DKK3	15	40685311..40735279	197.489	-1.53556	-2.89901	1.22054e-06	4.40168e-05	0.0180469	ENSBTAG00000004275	ENSBTAG00000004275
RMND5B	7	39225401..39243186	41.626	-1.53247	-2.89281	0.00259187	0.0288363	1	ENSBTAG00000006371	ENSBTAG00000006371
RHOBTB3	7	95035646..95120697	194.844	-1.53202	-2.89191	9.87313e-08	4.67021e-06	0.00145984	ENSBTAG00000004413	ENSBTAG00000004413
KIF16B	13	complement(10069353..10418278)	50.0832	-1.53103	-2.88993	0.000247839	0.00426607	1	ENSBTAG00000000939	ENSBTAG00000000939
gene:ENSBTAG00000020279	15	complement(22105770..22219837)	50.8452	-1.53099	-2.88984	0.0022177	0.025598	1	ENSBTAG00000020279	ENSBTAG00000020279
TPX2	13	61285805..61340092	48.4011	-1.52259	-2.87307	0.00236701	0.0268807	1	ENSBTAG00000018775	ENSBTAG00000018775
TRIM3	15	46574037..46599884	28.6862	-1.52065	-2.8692	0.00428552	0.0420197	1	ENSBTAG00000003565	ENSBTAG00000003565
TRERF1	23	complement(15939656..16145761)	136.362	-1.5165	-2.86096	9.05488e-06	0.000258466	0.133885	ENSBTAG00000015321	ENSBTAG00000015321
ZCCHC17	2	complement(122295337..122347439)	63.8894	-1.51629	-2.86054	0.000209231	0.00372734	1	ENSBTAG00000016818	ENSBTAG00000016818
gene:ENSBTAG00000014862	16	10453902..10454549	462.248	-1.51596	-2.8599	1.46806e-07	6.69961e-06	0.00217067	ENSBTAG00000014862	ENSBTAG00000014862
LCLAT1	11	complement(69223339..69424304)	88.064	-1.51272	-2.85348	7.7563e-05	0.00165252	1	ENSBTAG00000054158	ENSBTAG00000054158
TNC	8	complement(104208978..104311676)	497.704	-1.51245	-2.85293	8.63991e-08	4.13429e-06	0.0012775	ENSBTAG00000000575	ENSBTAG00000000575
ZNF408	15	76642966..76648412	40.8989	-1.51223	-2.8525	0.00245576	0.0277132	1	ENSBTAG00000027557	ENSBTAG00000027557
RBBP7	X	126676491..126698130	50.8331	-1.50837	-2.84488	0.002043	0.0240126	1	ENSBTAG00000002820	ENSBTAG00000002820
MPHOSPH10	21	27396948..27409258	37.409	-1.50059	-2.82959	0.0012748	0.0164622	1	ENSBTAG00000009854	ENSBTAG00000009854
RNASEH2A	7	complement(12722227..12730155)	58.2797	-1.49877	-2.82601	0.000704876	0.0100408	1	ENSBTAG00000009661	ENSBTAG00000009661
FBN1	10	61653913..61919176	1675.09	-1.4983	-2.8251	1.6128e-09	1.15897e-07	2.38468e-05	ENSBTAG00000002278	ENSBTAG00000002278
SEMA3C	4	39939436..40145312	317.13	-1.4959	-2.8204	1.35882e-06	4.83399e-05	0.0200915	ENSBTAG00000006138	ENSBTAG00000006138
ITGA1	20	complement(26108411..26283573)	115.937	-1.4957	-2.82001	1.28128e-05	0.000350834	0.18945	ENSBTAG00000016525	ENSBTAG00000016525
CAMK1D	13	complement(11673965..12062665)	46.3064	-1.49217	-2.81312	0.00123748	0.0161069	1	ENSBTAG00000008650	ENSBTAG00000008650
NDC80	24	36860566..36894144	35.088	-1.48489	-2.79896	0.00369748	0.0372926	1	ENSBTAG00000021673	ENSBTAG00000021673
PLOD1	16	complement(41718717..41748319)	199.13	-1.47942	-2.78837	1.59352e-05	0.000423013	0.235618	ENSBTAG00000002052	ENSBTAG00000002052
SFXN1	10	complement(5613866..5674977)	67.4176	-1.47931	-2.78815	0.00023628	0.0040957	1	ENSBTAG00000014536	ENSBTAG00000014536
TRAM2	23	complement(24893081..24957939)	75.3339	-1.47716	-2.784	0.000176258	0.00326585	1	ENSBTAG00000009112	ENSBTAG00000009112
ADAMTSL1	8	complement(25327872..25821153)	128.814	-1.47493	-2.77971	2.54851e-06	8.43003e-05	0.0376822	ENSBTAG00000002997	ENSBTAG00000002997
ATP9B	24	complement(879074..1029386)	54.471	-1.47056	-2.77129	0.00136519	0.0172675	1	ENSBTAG00000001224	ENSBTAG00000001224
TRIP6	25	complement(35784530..35789573)	77.3512	-1.46168	-2.75429	0.000615415	0.00897124	1	ENSBTAG00000024772	ENSBTAG00000024772
ZBTB7C	24	complement(47693446..47994499)	99.5264	-1.46142	-2.75379	0.000209638	0.00373009	1	ENSBTAG00000013306	ENSBTAG00000013306
COMMD10	7	complement(37598772..37783067)	38.8066	-1.45979	-2.75069	0.003994	0.0397678	1	ENSBTAG00000019071	ENSBTAG00000019071
MARCH3	7	26947768..27104258	330.367	-1.45898	-2.74914	3.02659e-08	1.60398e-06	0.000447512	ENSBTAG00000006797	ENSBTAG00000006797
ALKBH3	15	73974959..74018861	43.7566	-1.45333	-2.7384	0.000899224	0.0123224	1	ENSBTAG00000009518	ENSBTAG00000009518
AVEN	10	28535056..28727307	54.0326	-1.45155	-2.73501	0.000513131	0.00783797	1	ENSBTAG00000044029	ENSBTAG00000044029
TRIOBP	5	109532805..109591861	132.712	-1.44652	-2.7255	8.10557e-05	0.00171703	1	ENSBTAG00000002539	ENSBTAG00000002539
CLYBL	12	76430686..76660289	68.2022	-1.44393	-2.72061	0.000637571	0.00924228	1	ENSBTAG00000004165	ENSBTAG00000004165
DST	23	3622403..3767049	289.022	-1.439	-2.71132	0.000129455	0.00256242	1	ENSBTAG00000021237	ENSBTAG00000021237
UCHL3	12	50598782..50648820	64.1756	-1.43834	-2.7101	0.00289899	0.0312651	1	ENSBTAG00000008024	ENSBTAG00000008024
ARHGAP1	15	complement(76622892..76639557)	81.8497	-1.43619	-2.70606	0.000414518	0.00656216	1	ENSBTAG00000016501	ENSBTAG00000016501
TP53INP1	14	69402340..69412215	78.6335	-1.43038	-2.69518	0.00135743	0.0172283	1	ENSBTAG00000055158	ENSBTAG00000055158
ERLIN2	27	33016693..33033829	42.3494	-1.42999	-2.69446	0.00424286	0.0416566	1	ENSBTAG00000017831	ENSBTAG00000017831
SH3BP4	3	114535147..114633955	65.1695	-1.42956	-2.69365	0.00021847	0.00386288	1	ENSBTAG00000013869	ENSBTAG00000013869
ADM	15	complement(42377564..42380500)	49.4741	-1.42859	-2.69183	0.00181616	0.0216913	1	ENSBTAG00000021048	ENSBTAG00000021048
VPS36	12	21615450..21646981	54.2192	-1.42828	-2.69125	0.00154577	0.0191582	1	ENSBTAG00000004307	ENSBTAG00000004307
PDE5A	6	5745779..5894011	116.173	-1.42594	-2.6869	7.71983e-05	0.0016495	1	ENSBTAG00000024888	ENSBTAG00000024888
LYST	28	complement(8379173..8523114)	127.398	-1.4243	-2.68383	3.50271e-05	0.000828657	0.517911	ENSBTAG00000016804	ENSBTAG00000016804
CCDC66	22	complement(44403376..44442769)	27.8046	-1.42278	-2.68102	0.00497018	0.0470687	1	ENSBTAG00000019746	ENSBTAG00000019746
CCDC32	10	complement(36139789..36160950)	33.3284	-1.42249	-2.68048	0.00479036	0.045756	1	ENSBTAG00000025593	ENSBTAG00000025593
ERGIC1	20	4596395..4709455	69.729	-1.40756	-2.65288	0.000144084	0.00278851	1	ENSBTAG00000015955	ENSBTAG00000015955
ITGB1	13	19971622..20014497	504.886	-1.40524	-2.64863	4.64845e-06	0.000145619	0.068732	ENSBTAG00000015910	ENSBTAG00000015910
LOX	7	31754829..31767397	56.2189	-1.4047	-2.64763	0.0025577	0.028542	1	ENSBTAG00000012994	ENSBTAG00000012994
FAM114A1	6	58091341..58145169	29.7206	-1.4039	-2.64616	0.00534944	0.0496527	1	ENSBTAG00000033160	ENSBTAG00000033160
MYH10	19	complement(28063029..28183409)	397.123	-1.40364	-2.64568	1.15484e-06	4.20274e-05	0.0170754	ENSBTAG00000021151	ENSBTAG00000021151
SUCLG1	11	50516577..50551425	379.405	-1.40271	-2.64398	5.0313e-07	2.01062e-05	0.00743928	ENSBTAG00000006075	ENSBTAG00000006075
FITM2	13	complement(72746423..72752451)	68.0496	-1.4027	-2.64397	0.000551717	0.00827351	1	ENSBTAG00000020030	ENSBTAG00000020030
EEA1	5	complement(22650472..22777435)	195.436	-1.40191	-2.64251	2.79555e-05	0.000691221	0.41335	ENSBTAG00000000421	ENSBTAG00000000421
NUDT5	13	12189401..12209716	59.2696	-1.40175	-2.64222	0.000744666	0.0104763	1	ENSBTAG00000019509	ENSBTAG00000019509
ZNF512	11	complement(72076374..72106794)	196.363	-1.40004	-2.63908	0.000263292	0.00448506	1	ENSBTAG00000003902	ENSBTAG00000003902
VAT1L	18	5004868..5169828	228.03	-1.39727	-2.63403	6.7762e-07	2.62285e-05	0.0100193	ENSBTAG00000018146	ENSBTAG00000018146
CBS	1	complement(143219189..143242441)	88.1512	-1.39211	-2.62462	0.000200482	0.00361399	1	ENSBTAG00000000160	ENSBTAG00000000160
TIMP2	19	53460671..53514937	1700.49	-1.39083	-2.6223	1.26316e-06	4.54431e-05	0.0186771	ENSBTAG00000010899	ENSBTAG00000010899
ERRFI1	16	45352249..45366511	149.413	-1.39061	-2.6219	4.28964e-06	0.000136401	0.0634266	ENSBTAG00000006609	ENSBTAG00000006609
IL18	15	complement(22475988..22502331)	158.538	-1.39001	-2.62081	5.15422e-05	0.00115821	0.762102	ENSBTAG00000000277	ENSBTAG00000000277
RASAL2	16	59629859..59878925	89.7974	-1.38111	-2.60469	0.0002081	0.00371166	1	ENSBTAG00000015537	ENSBTAG00000015537
ANKRD44	2	complement(85567851..85752864)	98.5227	-1.37651	-2.5964	2.05035e-05	0.000529084	0.303165	ENSBTAG00000031696	ENSBTAG00000031696
NFIX	7	complement(12481482..12575856)	121.951	-1.37491	-2.59352	0.000135937	0.00266573	1	ENSBTAG00000018229	ENSBTAG00000018229
COX20	16	complement(32422375..32429108)	59.7282	-1.37346	-2.5909	0.000599623	0.00879567	1	ENSBTAG00000033136	ENSBTAG00000033136
GALM	11	21021076..21075762	42.0895	-1.369	-2.58292	0.00291434	0.0313849	1	ENSBTAG00000021102	ENSBTAG00000021102
SETD7	17	18155442..18207948	94.9983	-1.36698	-2.5793	0.00127988	0.016499	1	ENSBTAG00000003581	ENSBTAG00000003581
LGR4	15	complement(58091974..58197387)	95.6235	-1.3601	-2.56703	3.12765e-05	0.000758123	0.462455	ENSBTAG00000002606	ENSBTAG00000002606
PCYT1A	1	complement(70824603..70878013)	42.2069	-1.3563	-2.56027	0.00367212	0.0370874	1	ENSBTAG00000016979	ENSBTAG00000016979
RUNX1T1	14	72301543..72458757	160.885	-1.35495	-2.55788	5.85627e-06	0.000176356	0.0865909	ENSBTAG00000017339	ENSBTAG00000017339
ATP13A3	1	73048103..73125832	70.315	-1.35073	-2.55042	0.00103887	0.0139898	1	ENSBTAG00000013204	ENSBTAG00000013204
PTPN11	17	complement(61736442..61802172)	78.4216	-1.34949	-2.54821	0.00232937	0.0266129	1	ENSBTAG00000002048	ENSBTAG00000002048
RBCK1	13	complement(60605469..60622626)	104.932	-1.34908	-2.5475	0.000156064	0.00296631	1	ENSBTAG00000017002	ENSBTAG00000017002
PFN2	1	118213388..118220074	97.0635	-1.34813	-2.54581	0.000367829	0.00595046	1	ENSBTAG00000011150	ENSBTAG00000011150
HEXA	10	complement(19264662..19296240)	58.8464	-1.34755	-2.5448	0.000490526	0.00754091	1	ENSBTAG00000012981	ENSBTAG00000012981
RNF13	1	complement(118223007..118350034)	40.6598	-1.34666	-2.54322	0.00331157	0.0344676	1	ENSBTAG00000011147	ENSBTAG00000011147
FTL	18	55538469..55540364	1791.48	-1.34664	-2.54319	1.51431e-06	5.31841e-05	0.0223905	ENSBTAG00000013343	ENSBTAG00000013343
gene:ENSBTAG00000051982	19	55081443..55096598	143.541	-1.34485	-2.54004	0.000518143	0.00789008	1	ENSBTAG00000051982	ENSBTAG00000051982
DRG1	17	70169984..70184876	69.7151	-1.3446	-2.5396	0.000280189	0.00472932	1	ENSBTAG00000008990	ENSBTAG00000008990
OPTN	13	27800706..27840043	125.89	-1.34346	-2.53759	2.15827e-05	0.000554994	0.319122	ENSBTAG00000016401	ENSBTAG00000016401
ARMH3	26	complement(22572314..22746820)	33.6089	-1.33924	-2.53018	0.00412875	0.0407634	1	ENSBTAG00000013120	ENSBTAG00000013120
FAM21A	28	44112887..44157819	41.3951	-1.33876	-2.52933	0.00311899	0.0330025	1	ENSBTAG00000018915	ENSBTAG00000018915
SMAD6	10	13478777..13621037	92.6789	-1.33784	-2.52773	0.000136147	0.00266633	1	ENSBTAG00000000625	ENSBTAG00000000625
TMEM260	10	69005149..69075633	61.7098	-1.33745	-2.52704	0.000721969	0.0102251	1	ENSBTAG00000030881	ENSBTAG00000030881
ATG7	22	55304352..55578588	80.5271	-1.33681	-2.52592	0.000171787	0.00318916	1	ENSBTAG00000035827	ENSBTAG00000035827
HNRNPR	2	129500051..129531646	163.266	-1.33033	-2.51461	4.41622e-06	0.000139825	0.0652982	ENSBTAG00000016578	ENSBTAG00000016578
MGST2	17	complement(18024427..18062255)	52.7209	-1.32061	-2.49772	0.00448864	0.0435778	1	ENSBTAG00000021779	ENSBTAG00000021779
DNPEP	2	complement(107307884..107321008)	37.3088	-1.3205	-2.49752	0.0041926	0.041218	1	ENSBTAG00000021514	ENSBTAG00000021514
LRIG3	5	54560835..54612806	65.7616	-1.31953	-2.49585	0.000907559	0.0123945	1	ENSBTAG00000002227	ENSBTAG00000002227
gene:ENSBTAG00000052916	5	24067009..24067513	148.519	-1.31795	-2.49311	0.000335121	0.00551793	1	ENSBTAG00000052916	ENSBTAG00000052916
PTPRJ	15	77686573..77861198	103.121	-1.3165	-2.49061	0.00014225	0.00276388	1	ENSBTAG00000024715	ENSBTAG00000024715
PDZD11	X	80153461..80156420	99.5492	-1.3151	-2.4882	0.000341193	0.00559299	1	ENSBTAG00000012860	ENSBTAG00000012860
COL1A2	4	11776554..11812997	3228.7	-1.31265	-2.48397	5.82946e-07	2.30466e-05	0.00861943	ENSBTAG00000013472	ENSBTAG00000013472
C15H11orf49	15	76852552..77063224	48.6598	-1.31167	-2.48228	0.00445139	0.0433015	1	ENSBTAG00000009573	ENSBTAG00000009573
BSCL2	29	complement(41015970..41028767)	95.781	-1.31013	-2.47963	0.00132344	0.0169424	1	ENSBTAG00000002503	ENSBTAG00000002503
IMMP2L	4	56808963..57722182	247.518	-1.31008	-2.47956	3.62297e-07	1.52185e-05	0.00535693	ENSBTAG00000004398	ENSBTAG00000004398
BSDC1	2	121176081..121199884	49.545	-1.30935	-2.47829	0.00413509	0.0407881	1	ENSBTAG00000020655	ENSBTAG00000020655
ACOT7	16	46978211..47087033	75.4943	-1.30339	-2.46809	0.000976941	0.0132254	1	ENSBTAG00000021202	ENSBTAG00000021202
TAX1BP3	19	complement(24360140..24365269)	143.555	-1.30306	-2.46751	0.00104095	0.0139923	1	ENSBTAG00000000833	ENSBTAG00000000833
LIN52	10	85448145..85560860	50.9385	-1.29874	-2.46014	0.00228881	0.026316	1	ENSBTAG00000030557	ENSBTAG00000030557
LIN54	6	complement(97753005..97815165)	49.9588	-1.29735	-2.45777	0.00268918	0.029669	1	ENSBTAG00000010546	ENSBTAG00000010546
GALK2	10	complement(60924617..61080535)	39.1993	-1.29286	-2.45013	0.00297255	0.0318494	1	ENSBTAG00000004011	ENSBTAG00000004011
PTPRS	7	18936414..19046578	98.0493	-1.28865	-2.44299	6.1915e-05	0.00136029	0.915476	ENSBTAG00000018052	ENSBTAG00000018052
TMCC1	22	55948231..56101053	46.685	-1.28248	-2.43258	0.00298915	0.0319809	1	ENSBTAG00000006614	ENSBTAG00000006614
LIMA1	5	29637176..29729199	439.113	-1.27809	-2.42518	2.21306e-06	7.45858e-05	0.0327223	ENSBTAG00000012342	ENSBTAG00000012342
PNPO	19	complement(38520754..38527313)	41.734	-1.27768	-2.42449	0.00361247	0.0367612	1	ENSBTAG00000012259	ENSBTAG00000012259
MVP	25	complement(26403797..26423373)	215.267	-1.27248	-2.41576	9.70463e-05	0.00200689	1	ENSBTAG00000007952	ENSBTAG00000007952
PPM1H	5	50634073..50938091	187.45	-1.27195	-2.41488	4.0922e-05	0.000949879	0.605073	ENSBTAG00000011857	ENSBTAG00000011857
CKAP2	12	complement(21581305..21607193)	77.9672	-1.27118	-2.41359	0.00523419	0.0488283	1	ENSBTAG00000021162	ENSBTAG00000021162
ATXN1	23	40645189..40829586	166.013	-1.2617	-2.39779	6.34229e-06	0.000188307	0.0937771	ENSBTAG00000019675	ENSBTAG00000019675
SUMF1	22	21901729..21995165	100.744	-1.25847	-2.39241	0.000775342	0.0108665	1	ENSBTAG00000039855	ENSBTAG00000039855
ANP32E	3	20409567..20423408	58.2583	-1.25118	-2.38036	0.00121263	0.0158532	1	ENSBTAG00000016730	ENSBTAG00000016730
gene:ENSBTAG00000051479	2	79465117..79512607	64.6117	-1.24998	-2.37838	0.00117487	0.0154827	1	ENSBTAG00000051479	ENSBTAG00000051479
PRDX1	3	100550576..100565166	831.657	-1.24861	-2.37612	3.76711e-07	1.57346e-05	0.00557005	ENSBTAG00000003642	ENSBTAG00000003642
STXBP5	9	84506918..84661261	60.7918	-1.24806	-2.37522	0.00315623	0.0333078	1	ENSBTAG00000021107	ENSBTAG00000021107
PHACTR4	2	complement(124922940..125007155)	53.4821	-1.24646	-2.37258	0.00164106	0.0200867	1	ENSBTAG00000002727	ENSBTAG00000002727
PNKD_1	2	106298904..106301390	89.258	-1.24585	-2.37159	0.00188272	0.0223418	1	ENSBTAG00000051631	ENSBTAG00000051631
TXNL4A	24	538851..549831	155.608	-1.2436	-2.36789	0.00201075	0.02369	1	ENSBTAG00000013587	ENSBTAG00000013587
CCN1	3	complement(58488378..58491302)	71.9877	-1.23527	-2.35425	0.00205648	0.0241135	1	ENSBTAG00000009844	ENSBTAG00000009844
MET	4	complement(51622340..51735652)	69.5849	-1.23391	-2.35204	0.0022934	0.0263278	1	ENSBTAG00000006161	ENSBTAG00000006161
ALDH7A1	7	27282164..27326576	114.963	-1.22544	-2.33827	0.000340721	0.00559146	1	ENSBTAG00000009646	ENSBTAG00000009646
gene:ENSBTAG00000053237	18	complement(60344098..60557911)	60.204	-1.22087	-2.33087	0.00353236	0.0360701	1	ENSBTAG00000053237	ENSBTAG00000053237
KIF13A	23	39526102..39728514	91.8761	-1.21994	-2.32937	0.00521155	0.0486625	1	ENSBTAG00000019217	ENSBTAG00000019217
GXYLT2	22	complement(28728642..28789368)	91.7884	-1.21935	-2.32841	0.000657656	0.00948693	1	ENSBTAG00000020481	ENSBTAG00000020481
PREX1	13	complement(76841312..77021815)	75.2933	-1.21462	-2.3208	0.00435586	0.0425401	1	ENSBTAG00000015609	ENSBTAG00000015609
C1S	5	complement(103407687..103419088)	133.092	-1.21179	-2.31624	0.00176664	0.0212263	1	ENSBTAG00000004840	ENSBTAG00000004840
SCN9A	2	29996676..30088178	84.4279	-1.2043	-2.30425	0.00278486	0.0303441	1	ENSBTAG00000002425	ENSBTAG00000002425
GAB2	29	17610531..17792365	59.42	-1.20204	-2.30065	0.00392966	0.039286	1	ENSBTAG00000002922	ENSBTAG00000002922
CYHR1	14	478582..492655	69.5198	-1.20188	-2.30039	0.00312035	0.0330025	1	ENSBTAG00000035254	ENSBTAG00000035254
MRTFA	5	complement(111740795..111851021)	127.164	-1.19935	-2.29636	0.000124272	0.00247973	1	ENSBTAG00000002630	ENSBTAG00000002630
NDUFA10	3	complement(118884975..118923959)	174.764	-1.19858	-2.29513	0.00349142	0.0358523	1	ENSBTAG00000003279	ENSBTAG00000003279
HMGXB4	5	73508916..73543335	70.9707	-1.19654	-2.2919	0.00495695	0.0470397	1	ENSBTAG00000010533	ENSBTAG00000010533
FARSB	2	complement(110746220..110820175)	96.5905	-1.19394	-2.28776	0.00067027	0.00964068	1	ENSBTAG00000011649	ENSBTAG00000011649
GLOD4	19	22065122..22084876	108.299	-1.18671	-2.27634	0.00244282	0.0275932	1	ENSBTAG00000019160	ENSBTAG00000019160
TANC1	2	complement(37135008..37386059)	176.396	-1.18532	-2.27414	4.76311e-05	0.00108517	0.704274	ENSBTAG00000004177	ENSBTAG00000004177
RTN4	11	complement(37722029..37796520)	564.999	-1.18444	-2.27275	3.80298e-06	0.000122241	0.0562309	ENSBTAG00000011104	ENSBTAG00000011104
SIRPA	13	complement(53196957..53240508)	104.888	-1.18301	-2.27051	0.00022815	0.00399695	1	ENSBTAG00000007213	ENSBTAG00000007213
YLPM1	10	86019850..86083721	97.2734	-1.17961	-2.26516	0.00459358	0.0443636	1	ENSBTAG00000008287	ENSBTAG00000008287
EYA1	14	complement(34786252..35146514)	371.652	-1.17892	-2.26407	2.52192e-06	8.36079e-05	0.0372891	ENSBTAG00000011298	ENSBTAG00000011298
ARL6IP5	22	complement(32436509..32457970)	201.332	-1.1769	-2.2609	3.95998e-05	0.000923537	0.585523	ENSBTAG00000021506	ENSBTAG00000021506
ADAMTS2	7	2015432..2260856	151.788	-1.17589	-2.25932	0.000741999	0.0104587	1	ENSBTAG00000014665	ENSBTAG00000014665
HIST2H2AC	3	complement(20746488..20747479)	84.2974	-1.17185	-2.253	0.000821922	0.0113898	1	ENSBTAG00000046003	ENSBTAG00000046003
CLINT1	7	complement(69380503..69437827)	80.3439	-1.17072	-2.25125	0.00123465	0.0160842	1	ENSBTAG00000016199	ENSBTAG00000016199
NUDT22	29	42531635..42534804	84.5474	-1.17015	-2.25035	0.00364577	0.0369982	1	ENSBTAG00000016559	ENSBTAG00000016559
NPTN	10	complement(20373350..20437776)	56.2897	-1.16929	-2.249	0.00444462	0.0432648	1	ENSBTAG00000008218	ENSBTAG00000008218
SEC22B	3	23075087..23100499	51.2649	-1.16908	-2.24868	0.00508997	0.047875	1	ENSBTAG00000007712	ENSBTAG00000007712
EPHA5	6	complement(80837085..81239941)	115.347	-1.16523	-2.24268	0.000414095	0.00656216	1	ENSBTAG00000009438	ENSBTAG00000009438
DDAH1	3	58618306..58775117	76.4708	-1.16088	-2.23593	0.00121769	0.0158821	1	ENSBTAG00000034776	ENSBTAG00000034776
EFNA5	7	complement(106497219..106784981)	138.69	-1.15957	-2.2339	5.1044e-05	0.00115403	0.754736	ENSBTAG00000016515	ENSBTAG00000016515
KALRN	1	68647206..68942661	72.4151	-1.15786	-2.23125	0.00287854	0.0311368	1	ENSBTAG00000002640	ENSBTAG00000002640
ANTXR1	11	67359790..67615063	128.658	-1.15665	-2.22939	8.57197e-05	0.00179365	1	ENSBTAG00000007808	ENSBTAG00000007808
KMT2A	15	29140936..29188682	143.141	-1.15613	-2.22859	0.000191967	0.00349841	1	ENSBTAG00000018093	ENSBTAG00000018093
MRVI1	15	41959236..42098627	138.551	-1.15486	-2.22663	0.000784787	0.0109781	1	ENSBTAG00000007129	ENSBTAG00000007129
TTYH2	19	complement(57151008..57186696)	157.129	-1.15432	-2.2258	0.00366709	0.0370619	1	ENSBTAG00000011007	ENSBTAG00000011007
ZBTB38	1	complement(127530714..127574835)	143.569	-1.15183	-2.22195	0.000452774	0.00712134	1	ENSBTAG00000040061	ENSBTAG00000040061
PAWR	5	complement(9138248..9257880)	103.427	-1.15143	-2.22134	0.000355433	0.0057752	1	ENSBTAG00000043949	ENSBTAG00000043949
COL1A1	19	36457658..36474513	3942.44	-1.14989	-2.21897	5.95353e-06	0.000178558	0.0880289	ENSBTAG00000013103	ENSBTAG00000013103
ARHGAP29	3	49238269..49319832	93.2991	-1.14964	-2.21858	0.00179717	0.0215165	1	ENSBTAG00000004190	ENSBTAG00000004190
PRKCA	19	62664531..62970305	92.2358	-1.14715	-2.21476	0.00215539	0.0250154	1	ENSBTAG00000001061	ENSBTAG00000001061
CRIM1	11	18812764..19022665	167.789	-1.14594	-2.2129	3.34525e-05	0.000800369	0.494628	ENSBTAG00000009020	ENSBTAG00000009020
SESN3	15	15192650..15264115	51.7077	-1.14545	-2.21214	0.00363388	0.0369282	1	ENSBTAG00000004034	ENSBTAG00000004034
DSE	9	complement(34276663..34353054)	151.333	-1.1361	-2.19786	8.45611e-05	0.00177855	1	ENSBTAG00000005205	ENSBTAG00000005205
CCNI	6	complement(91881488..91920400)	353.816	-1.13353	-2.19395	2.71034e-05	0.000675803	0.400751	ENSBTAG00000000599	ENSBTAG00000000599
SCARA5	8	10796505..10929733	110.273	-1.13238	-2.1922	0.000714564	0.010169	1	ENSBTAG00000019636	ENSBTAG00000019636
PGRMC2	17	29460086..29478965	163.057	-1.13142	-2.19074	0.000138606	0.00270373	1	ENSBTAG00000010843	ENSBTAG00000010843
SUCLG2	22	33859633..34134874	108.579	-1.12806	-2.18564	0.000127842	0.00253387	1	ENSBTAG00000009541	ENSBTAG00000009541
EPC1	13	33129771..33226614	63.3717	-1.12732	-2.18453	0.00240059	0.0272201	1	ENSBTAG00000001552	ENSBTAG00000001552
PRDM5	6	4526911..4777589	54.2954	-1.12679	-2.18372	0.0036295	0.0369091	1	ENSBTAG00000012111	ENSBTAG00000012111
LGALS3BP	19	53416674..53427208	96.6682	-1.12443	-2.18016	0.00429538	0.0420734	1	ENSBTAG00000001368	ENSBTAG00000001368
FRMD6	10	44297021..44564023	135.876	-1.11466	-2.16544	0.000262269	0.0044728	1	ENSBTAG00000031707	ENSBTAG00000031707
CRTAP	22	7458981..7492376	131.777	-1.11301	-2.16296	0.00171133	0.0207577	1	ENSBTAG00000021442	ENSBTAG00000021442
NEXN	3	complement(66742753..66798302)	231.288	-1.11288	-2.16277	0.0028092	0.0305643	1	ENSBTAG00000008921	ENSBTAG00000008921
RAI14	20	complement(39314838..39473962)	467.25	-1.10999	-2.15844	1.35501e-05	0.000369653	0.200352	ENSBTAG00000007071	ENSBTAG00000007071
MAGED1	X	89426617..89433441	527.99	-1.10731	-2.15444	0.000168709	0.00314966	1	ENSBTAG00000008733	ENSBTAG00000008733
MYO9A	10	complement(18677351..19002748)	88.2264	-1.10633	-2.15298	0.000534646	0.00807308	1	ENSBTAG00000007433	ENSBTAG00000007433
STIM1	15	complement(51012407..51216927)	79.7511	-1.10556	-2.15183	0.000795582	0.0110767	1	ENSBTAG00000013109	ENSBTAG00000013109
PRSS23	29	complement(8736369..8744974)	239.07	-1.10372	-2.14909	3.54802e-05	0.000838036	0.52461	ENSBTAG00000015177	ENSBTAG00000015177
SNX12	X	79555739..79603340	156.283	-1.10007	-2.14366	0.000799286	0.0111178	1	ENSBTAG00000007871	ENSBTAG00000007871
ITPR1	22	complement(21523823..21876681)	253.247	-1.09984	-2.14331	5.34166e-05	0.00119308	0.789818	ENSBTAG00000020455	ENSBTAG00000020455
gene:ENSBTAG00000045568	24	12773751..12774847	354.071	-1.08846	-2.12647	0.000211306	0.00375525	1	ENSBTAG00000045568	ENSBTAG00000045568
UBE2C	13	74586517..74593327	79.992	-1.08757	-2.12515	0.00521313	0.0486625	1	ENSBTAG00000016746	ENSBTAG00000016746
IDE	26	complement(13881642..13976189)	134.554	-1.08755	-2.12513	0.00179938	0.0215256	1	ENSBTAG00000019759	ENSBTAG00000019759
GOPC	9	33189352..33226856	128.954	-1.08473	-2.12098	0.00174944	0.0210989	1	ENSBTAG00000016046	ENSBTAG00000016046
BGN	X	36728398..36742298	2067.92	-1.08356	-2.11927	3.68023e-05	0.000865116	0.544158	ENSBTAG00000005250	ENSBTAG00000005250
gene:ENSBTAG00000054239	16	complement(43256961..43342545)	202.102	-1.08014	-2.11425	0.000790364	0.011028	1	ENSBTAG00000054239	ENSBTAG00000054239
LHFPL6	12	22798940..23004081	148.57	-1.07953	-2.11334	0.000147646	0.00284256	1	ENSBTAG00000034033	ENSBTAG00000034033
PDE1A	2	14056093..14453673	52.9685	-1.0774	-2.11023	0.00456197	0.0440871	1	ENSBTAG00000012100	ENSBTAG00000012100
PCOLCE	25	complement(35954405..35959426)	605.378	-1.07697	-2.10961	7.06914e-05	0.00152368	1	ENSBTAG00000020528	ENSBTAG00000020528
ADAM12	26	complement(45513531..45903613)	370.045	-1.07556	-2.10753	5.13704e-05	0.00115611	0.759562	ENSBTAG00000012444	ENSBTAG00000012444
FSTL3	7	43279471..43285849	173.669	-1.07432	-2.10573	0.000733618	0.0103603	1	ENSBTAG00000003018	ENSBTAG00000003018
MICU1	28	complement(28402858..28619073)	101.252	-1.06458	-2.09156	0.00177482	0.0212827	1	ENSBTAG00000005807	ENSBTAG00000005807
NGF	3	27948940..28007027	81.0651	-1.06445	-2.09138	0.00172084	0.020856	1	ENSBTAG00000007446	ENSBTAG00000007446
MAN1A1	9	31675672..31849229	213.913	-1.06403	-2.09077	5.22704e-05	0.00117279	0.77287	ENSBTAG00000024381	ENSBTAG00000024381
FNBP1	11	complement(100264412..100399918)	98.9794	-1.06188	-2.08765	0.000657015	0.00948693	1	ENSBTAG00000020313	ENSBTAG00000020313
EHD2	18	54627967..54646687	367.613	-1.05965	-2.08442	0.000594534	0.0087693	1	ENSBTAG00000021191	ENSBTAG00000021191
COL5A1	11	105268089..105419303	245.203	-1.05862	-2.08294	0.000143258	0.00277981	1	ENSBTAG00000047998	ENSBTAG00000047998
NOTCH2	3	23163504..23368572	142.08	-1.04092	-2.05754	0.00066721	0.00960601	1	ENSBTAG00000007909	ENSBTAG00000007909
TMEM203	11	complement(106221206..106224510)	83.7554	-1.04022	-2.05654	0.00344849	0.0355519	1	ENSBTAG00000053425	ENSBTAG00000053425
FBLN1	5	115888383..115968965	734.181	-1.03796	-2.05332	0.000272529	0.00461583	1	ENSBTAG00000012088	ENSBTAG00000012088
SND1	4	91873756..92296106	443.49	-1.03051	-2.04274	5.47077e-05	0.0012164	0.808908	ENSBTAG00000010692	ENSBTAG00000010692
EXOC7	19	55560758..55581189	115.382	-1.03015	-2.04224	0.0027394	0.0299989	1	ENSBTAG00000007910	ENSBTAG00000007910
HMGB1	12	30327227..30333011	133.998	-1.02981	-2.04175	0.00147845	0.0184165	1	ENSBTAG00000018103	ENSBTAG00000018103
CDC42EP3	11	complement(20086106..20111391)	312.945	-1.02889	-2.04046	4.6461e-05	0.00106178	0.686973	ENSBTAG00000023736	ENSBTAG00000023736
LARGE1	5	complement(71806170..72364695)	483.083	-1.02739	-2.03833	3.6154e-05	0.000852588	0.534572	ENSBTAG00000021953	ENSBTAG00000021953
MRPL20	16	51132210..51135384	95.6068	-1.0269	-2.03764	0.00308161	0.0327098	1	ENSBTAG00000004872	ENSBTAG00000004872
MAML2	15	13888254..14287297	643.418	-1.02633	-2.03683	7.55214e-05	0.001616	1	ENSBTAG00000037962	ENSBTAG00000037962
TBC1D5	1	complement(154096128..154616588)	108.105	-1.02359	-2.03298	0.00129379	0.0165915	1	ENSBTAG00000030581	ENSBTAG00000030581
FSTL1	1	complement(65138529..65198315)	286.374	-1.01738	-2.02424	0.00168081	0.0205054	1	ENSBTAG00000022155	ENSBTAG00000022155
APBB2	6	complement(59713923..60095904)	383.191	-1.01685	-2.0235	0.000217089	0.00384416	1	ENSBTAG00000027569	ENSBTAG00000027569
ST5	15	43744114..43870868	112.462	-1.01369	-2.01907	0.00119206	0.0156257	1	ENSBTAG00000005356	ENSBTAG00000005356
BNC2	8	27468468..27944404	604.471	-1.00628	-2.00873	0.000119154	0.00239377	1	ENSBTAG00000003669	ENSBTAG00000003669
ADK	28	30012693..30556374	77.4653	-1.00336	-2.00466	0.00540166	0.0499181	1	ENSBTAG00000011072	ENSBTAG00000011072
FAM50A	X	37503995..37509860	93.3768	1.00176	2.00245	0.00364001	0.0369651	1	ENSBTAG00000033032	ENSBTAG00000033032
EGLN1	28	complement(4087440..4150379)	61.1975	1.00585	2.00813	0.003221	0.0337531	1	ENSBTAG00000053296	ENSBTAG00000053296
FAM20C	25	complement(42135192..42169725)	116.556	1.00611	2.00849	0.000817592	0.0113404	1	ENSBTAG00000003607	ENSBTAG00000003607
PRPF38B	3	complement(34673537..34681037)	261.072	1.01205	2.01677	5.80896e-05	0.00128388	0.858913	ENSBTAG00000047874	ENSBTAG00000047874
UPF2	13	12300825..12396503	217.056	1.01405	2.01957	0.00251321	0.0281322	1	ENSBTAG00000000288	ENSBTAG00000000288
SNX9	9	94425091..94514466	156.956	1.01928	2.0269	0.00136167	0.0172378	1	ENSBTAG00000006323	ENSBTAG00000006323
MBTPS1	18	complement(10389617..10434506)	89.823	1.02218	2.03098	0.00414392	0.040848	1	ENSBTAG00000010170	ENSBTAG00000010170
GCFC2	11	43921124..43998529	69.1032	1.02414	2.03375	0.00329141	0.0343692	1	ENSBTAG00000008048	ENSBTAG00000008048
GRB10	4	5106065..5327013	150.475	1.02719	2.03805	0.000503733	0.00771834	1	ENSBTAG00000017086	ENSBTAG00000017086
UHRF1	7	complement(19223877..19257053)	67.1236	1.02973	2.04164	0.00204954	0.0240512	1	ENSBTAG00000002224	ENSBTAG00000002224
DDX21	28	25219711..25243112	236.457	1.03162	2.04432	0.000186153	0.00341073	1	ENSBTAG00000014558	ENSBTAG00000014558
BOD1L1	6	complement(108778999..108831026)	192.843	1.03448	2.04838	6.84549e-05	0.00148099	1	ENSBTAG00000004316	ENSBTAG00000004316
TOMM22	5	110314071..110316041	85.5632	1.03452	2.04843	0.00306322	0.0325838	1	ENSBTAG00000010157	ENSBTAG00000010157
CNTNAP4	18	3420515..3705995	57.3839	1.04831	2.0681	0.00290695	0.0313281	1	ENSBTAG00000026004	ENSBTAG00000026004
FMNL3	5	30151294..30202352	189.874	1.05064	2.07144	0.000201157	0.00361399	1	ENSBTAG00000016593	ENSBTAG00000016593
WDR33	2	4676998..4785534	67.5974	1.05144	2.0726	0.00245719	0.0277132	1	ENSBTAG00000005987	ENSBTAG00000005987
SNRPG	11	complement(68602486..68611488)	254.948	1.05508	2.07783	0.00176718	0.0212263	1	ENSBTAG00000053210	ENSBTAG00000053210
RFX7	10	54224948..54365426	91.8308	1.05788	2.08188	0.00141736	0.0178014	1	ENSBTAG00000000565	ENSBTAG00000000565
PCDH7	6	49958089..50426482	190.694	1.06091	2.08625	0.000789983	0.011028	1	ENSBTAG00000000061	ENSBTAG00000000061
MBD2	24	complement(53580798..53648542)	71.7134	1.06591	2.0935	0.00325746	0.0340869	1	ENSBTAG00000037457	ENSBTAG00000037457
PRPF40A	2	43470324..43528516	92.7606	1.06612	2.0938	0.00237851	0.0269905	1	ENSBTAG00000048151	ENSBTAG00000048151
PHC2	2	120344483..120393885	74.2805	1.06633	2.0941	0.00138414	0.0174474	1	ENSBTAG00000004603	ENSBTAG00000004603
RBBP6	25	22201433..22235455	181.839	1.06776	2.09617	0.000792774	0.011048	1	ENSBTAG00000009441	ENSBTAG00000009441
WWTR1	1	118469263..118642804	174.716	1.06837	2.09706	0.000125604	0.00250135	1	ENSBTAG00000007814	ENSBTAG00000007814
PNP	10	complement(26632023..26638353)	1368.19	1.07346	2.10447	6.35444e-05	0.00139195	0.939567	ENSBTAG00000012317	ENSBTAG00000012317
FYN	9	38628871..38780948	96.8318	1.07462	2.10616	0.00216621	0.0250819	1	ENSBTAG00000011851	ENSBTAG00000011851
SEPT11	6	91777290..91878094	530.515	1.07548	2.10743	9.05278e-05	0.00188527	1	ENSBTAG00000021372	ENSBTAG00000021372
ARPP19	10	57819020..57834446	124.613	1.07963	2.11349	0.00135426	0.0172283	1	ENSBTAG00000011022	ENSBTAG00000011022
KDM4A	3	complement(102343085..102382969)	78.7765	1.07985	2.11382	0.00382535	0.0384237	1	ENSBTAG00000002078	ENSBTAG00000002078
COX6B1	18	46378362..46387003	595.456	1.08341	2.11905	9.98135e-05	0.00204694	1	ENSBTAG00000055082	ENSBTAG00000055082
YIPF3	23	complement(17057485..17062278)	88.2368	1.08604	2.1229	0.0003753	0.00605807	1	ENSBTAG00000018967	ENSBTAG00000018967
DDX5	19	complement(48678120..48691777)	410.964	1.0914	2.13081	0.00495975	0.0470397	1	ENSBTAG00000018423	ENSBTAG00000018423
SPTAN1	11	99104054..99159309	235.145	1.09217	2.13194	0.000197879	0.00357683	1	ENSBTAG00000015327	ENSBTAG00000015327
TCAF1	4	complement(107019305..107070624)	97.4088	1.09738	2.13965	0.000595939	0.0087693	1	ENSBTAG00000002554	ENSBTAG00000002554
EIF2S2	13	complement(63461769..63490553)	154.372	1.10213	2.14671	0.000382949	0.00615465	1	ENSBTAG00000005969	ENSBTAG00000005969
TCF4	24	complement(54594983..54976864)	79.3293	1.10501	2.15101	0.000168084	0.00314593	1	ENSBTAG00000016462	ENSBTAG00000016462
PDGFC	17	42227069..42478276	206.537	1.10537	2.15154	2.87303e-05	0.000704638	0.424806	ENSBTAG00000043959	ENSBTAG00000043959
TARS	20	complement(40309676..40332876)	65.9472	1.1061	2.15262	0.00338916	0.035103	1	ENSBTAG00000014261	ENSBTAG00000014261
BMPR1B	6	complement(29373117..29593444)	59.9028	1.10655	2.1533	0.000582886	0.00863582	1	ENSBTAG00000002081	ENSBTAG00000002081
HTRA1	26	42285479..42343309	966.333	1.11285	2.16273	5.26796e-06	0.000161938	0.0778921	ENSBTAG00000008389	ENSBTAG00000008389
SPRED2	11	complement(63679273..63801394)	48.3545	1.11472	2.16554	0.00251675	0.0281488	1	ENSBTAG00000019456	ENSBTAG00000019456
FAT1	27	complement(16420193..16546078)	231.61	1.12306	2.17809	0.000940134	0.0127761	1	ENSBTAG00000020657	ENSBTAG00000020657
DCAF5	10	complement(80840987..80934684)	121.763	1.12548	2.18174	0.000490827	0.00754091	1	ENSBTAG00000048519	ENSBTAG00000048519
ARIH2	22	complement(51000461..51038025)	61.4367	1.12888	2.18689	0.00185784	0.0221176	1	ENSBTAG00000005488	ENSBTAG00000005488
CCAR1	28	25046261..25093181	204.157	1.12905	2.18715	0.000673133	0.00966305	1	ENSBTAG00000033457	ENSBTAG00000033457
PRDX2	7	12730803..12733440	1535.08	1.13413	2.19486	1.77199e-05	0.00046455	0.262006	ENSBTAG00000012062	ENSBTAG00000012062
MCL1	3	20129373..20134008	180.234	1.13427	2.19507	0.00292603	0.0314595	1	ENSBTAG00000015154	ENSBTAG00000015154
C7H5orf24	7	46322048..46329335	113.7	1.13717	2.19948	0.000304233	0.00506005	1	ENSBTAG00000012762	ENSBTAG00000012762
PRRX2	11	100059513..100110784	702.713	1.13804	2.20083	0.000719853	0.0102245	1	ENSBTAG00000002936	ENSBTAG00000002936
CLIC1	23	27575514..27581255	248.017	1.14146	2.20604	1.98562e-05	0.000516128	0.293594	ENSBTAG00000013533	ENSBTAG00000013533
DENND5A	15	43374690..43468654	65.1523	1.14186	2.20666	0.00302145	0.0322331	1	ENSBTAG00000006322	ENSBTAG00000006322
ALX1	5	14916906..14939215	47.2749	1.14286	2.20819	0.00318972	0.0334966	1	ENSBTAG00000014977	ENSBTAG00000014977
ALCAM	1	49930775..50160291	264.536	1.14374	2.20953	0.000184176	0.00338671	1	ENSBTAG00000000088	ENSBTAG00000000088
CXCL12	28	45022356..45051627	119.359	1.14656	2.21386	0.000249301	0.00428125	1	ENSBTAG00000005077	ENSBTAG00000005077
TEX2	19	complement(48368410..48482779)	132.135	1.14834	2.21659	2.61481e-05	0.000657528	0.386626	ENSBTAG00000004723	ENSBTAG00000004723
THBS2	9	complement(103154193..103185492)	75.0195	1.15391	2.22516	0.000237631	0.00411429	1	ENSBTAG00000018810	ENSBTAG00000018810
INPP4A	11	3650777..3769745	95.5324	1.15422	2.22564	0.000156349	0.00296631	1	ENSBTAG00000004814	ENSBTAG00000004814
PCK2	10	complement(21036261..21044548)	162.473	1.15683	2.22967	0.000245091	0.00422368	1	ENSBTAG00000011934	ENSBTAG00000011934
BLOC1S1	5	complement(57538198..57541849)	91.9405	1.15743	2.2306	0.000595841	0.0087693	1	ENSBTAG00000011918	ENSBTAG00000011918
WDFY1	2	complement(112010456..112064142)	62.1523	1.1584	2.2321	0.0018944	0.0224623	1	ENSBTAG00000016951	ENSBTAG00000016951
DDIT3	5	55955676..55960509	307.237	1.15869	2.23255	1.01966e-05	0.000287176	0.150768	ENSBTAG00000031544	ENSBTAG00000031544
FHOD1	18	complement(34857829..34874225)	76.2689	1.16319	2.23952	0.00216088	0.0250594	1	ENSBTAG00000032427	ENSBTAG00000032427
PHAX	7	complement(27265901..27278334)	192.624	1.16473	2.24191	1.38165e-05	0.000374846	0.204291	ENSBTAG00000009647	ENSBTAG00000009647
PVR	18	52421184..52440074	65.7737	1.16678	2.24509	0.0040473	0.0401112	1	ENSBTAG00000051298	ENSBTAG00000051298
CHIC2	6	complement(69536636..69596055)	68.5067	1.16813	2.24721	0.000190758	0.00348215	1	ENSBTAG00000032660	ENSBTAG00000032660
HGF	4	38929386..39010999	76.2824	1.16867	2.24805	0.00220995	0.0255283	1	ENSBTAG00000017664	ENSBTAG00000017664
SCHIP1	1	complement(107552681..107731909)	79.7721	1.1746	2.2573	0.000738018	0.0104125	1	ENSBTAG00000014960	ENSBTAG00000014960
HYPK	21	55420598..55421853	612.499	1.17707	2.26117	0.000545736	0.0082088	1	ENSBTAG00000017212	ENSBTAG00000017212
HERPUD1	18	24965857..24977798	75.3362	1.18159	2.26827	0.000980536	0.0132525	1	ENSBTAG00000016896	ENSBTAG00000016896
KANK1	8	complement(43770176..43988755)	54.8356	1.1842	2.27237	0.00109862	0.0146242	1	ENSBTAG00000010976	ENSBTAG00000010976
GAPVD1	11	96142850..96214312	44.4747	1.19285	2.28603	0.00326009	0.0340903	1	ENSBTAG00000011544	ENSBTAG00000011544
COX6A1	17	62732323..62746023	924.644	1.19534	2.28999	6.36623e-07	2.48367e-05	0.00941311	ENSBTAG00000012788	ENSBTAG00000012788
PABPN1	10	complement(21590451..21597349)	51.221	1.20412	2.30396	0.00185546	0.0221071	1	ENSBTAG00000006884	ENSBTAG00000006884
RHOBTB1	28	complement(16637438..16777483)	72.782	1.20908	2.31191	0.000356437	0.00578516	1	ENSBTAG00000019164	ENSBTAG00000019164
EFR3A	14	complement(9114129..9202434)	115.964	1.21236	2.31717	0.000265762	0.00452193	1	ENSBTAG00000047834	ENSBTAG00000047834
MOSPD2	X	complement(128548602..128633196)	22.1492	1.21604	2.32309	0.00512591	0.0481217	1	ENSBTAG00000018292	ENSBTAG00000018292
FNDC3B	1	complement(95121236..95406498)	489.814	1.21744	2.32534	4.92438e-07	1.98397e-05	0.00728119	ENSBTAG00000019376	ENSBTAG00000019376
RB1CC1	14	complement(21493003..21523152)	122.733	1.2181	2.3264	0.000280057	0.00472932	1	ENSBTAG00000000878	ENSBTAG00000000878
GNAS_1	13	complement(57465320..57484014)	476.757	1.221	2.33108	0.000336069	0.00552441	1	ENSBTAG00000052413	ENSBTAG00000052413
ANTXR2	6	complement(94579877..94757659)	270.822	1.22455	2.33683	2.959e-06	9.5947e-05	0.0437518	ENSBTAG00000014324	ENSBTAG00000014324
PSMB7	11	complement(95402062..95459519)	460.207	1.22857	2.34335	0.000604813	0.00884546	1	ENSBTAG00000003067	ENSBTAG00000003067
FBH1	13	complement(17565238..17604498)	50.6708	1.23047	2.34644	0.00127948	0.016499	1	ENSBTAG00000004147	ENSBTAG00000004147
gene:ENSBTAG00000054865	7	7881051..7888045	88.5052	1.231	2.3473	0.000109043	0.00222042	1	ENSBTAG00000054865	ENSBTAG00000054865
ADAMTS6	20	14047359..14332388	141.133	1.23111	2.34747	4.07373e-05	0.000947078	0.602341	ENSBTAG00000016963	ENSBTAG00000016963
RDX	15	complement(20275874..20359908)	270.377	1.23931	2.36086	1.52449e-05	0.000407616	0.225411	ENSBTAG00000004672	ENSBTAG00000004672
gene:ENSBTAG00000039728	16	complement(50992698..50993211)	1562.82	1.24186	2.36504	0.000126794	0.00251648	1	ENSBTAG00000039728	ENSBTAG00000039728
ARHGEF40	10	complement(26001808..26023736)	98.9378	1.24388	2.36835	0.000561043	0.00837937	1	ENSBTAG00000013401	ENSBTAG00000013401
OLA1	2	22528224..22693132	43.581	1.24846	2.37588	0.00339612	0.03514	1	ENSBTAG00000006970	ENSBTAG00000006970
SOCS5	11	29142823..29210949	125.58	1.25006	2.37851	3.24147e-05	0.000781865	0.479283	ENSBTAG00000008987	ENSBTAG00000008987
MMP16	14	74381958..74776968	181.115	1.25228	2.38217	1.39458e-05	0.000377661	0.206203	ENSBTAG00000006877	ENSBTAG00000006877
DDR1	23	complement(28172747..28219346)	42.8681	1.25443	2.38573	0.00305072	0.0324752	1	ENSBTAG00000010682	ENSBTAG00000010682
gene:ENSBTAG00000046335	29	299133..300179	1101.36	1.25627	2.38878	3.17568e-05	0.000768505	0.469557	ENSBTAG00000046335	ENSBTAG00000046335
RBPJ	6	45773063..45883952	87.6687	1.25752	2.39084	0.00061584	0.00897124	1	ENSBTAG00000003602	ENSBTAG00000003602
CDK17	5	complement(60554135..60664570)	57.5625	1.26262	2.39931	0.00287867	0.0311368	1	ENSBTAG00000001510	ENSBTAG00000001510
IPO4	10	20966510..20976590	38.0564	1.26791	2.40812	0.00190008	0.0225116	1	ENSBTAG00000002707	ENSBTAG00000002707
STK40	3	109490894..109528385	75.2395	1.2713	2.41379	7.74743e-05	0.00165252	1	ENSBTAG00000015969	ENSBTAG00000015969
LUZP1	2	129672631..129764693	281.39	1.27459	2.4193	1.93712e-06	6.5996e-05	0.0286423	ENSBTAG00000009502	ENSBTAG00000009502
N4BP2L2	12	28524407..28586101	91.5851	1.27791	2.42488	3.20071e-05	0.000773296	0.473257	ENSBTAG00000023279	ENSBTAG00000023279
CDK9	11	98461647..98466335	163.785	1.27858	2.426	9.66074e-05	0.00200061	1	ENSBTAG00000004695	ENSBTAG00000004695
SCARB2	6	complement(91048377..91130984)	221.979	1.27923	2.42709	4.1565e-05	0.000963292	0.61458	ENSBTAG00000010956	ENSBTAG00000010956
ATP1A1	3	complement(26886560..26919931)	44.033	1.28368	2.43459	0.00170726	0.0207254	1	ENSBTAG00000001246	ENSBTAG00000001246
VEGFA	23	17281915..17297193	51.5857	1.28422	2.43551	0.00527835	0.0492078	1	ENSBTAG00000005339	ENSBTAG00000005339
ATF4	5	110946624..110948715	784.682	1.2871	2.44037	1.49879e-07	6.79789e-06	0.00221611	ENSBTAG00000017462	ENSBTAG00000017462
IL1RL1	11	7127282..7165290	45.8553	1.28833	2.44245	0.000379406	0.00611101	1	ENSBTAG00000018571	ENSBTAG00000018571
ENO1	16	44553028..44566771	312.098	1.29123	2.44736	1.67124e-05	0.000441267	0.247109	ENSBTAG00000013411	ENSBTAG00000013411
SDCBP	14	24728895..24763264	67.3986	1.29202	2.44871	0.00288475	0.0311798	1	ENSBTAG00000019910	ENSBTAG00000019910
DPYD	3	45408337..46330781	169.96	1.29241	2.44938	7.85045e-07	2.99167e-05	0.0116077	ENSBTAG00000031358	ENSBTAG00000031358
CPNE8	5	42193677..42472416	93.5167	1.29362	2.45143	1.42644e-05	0.000384877	0.210913	ENSBTAG00000020914	ENSBTAG00000020914
WDR45B	19	49991652..50015614	80.4595	1.2957	2.45496	6.89023e-05	0.00148728	1	ENSBTAG00000003695	ENSBTAG00000003695
FGF2	17	complement(34801330..34860849)	1548.86	1.29997	2.46224	6.97104e-08	3.41304e-06	0.00103074	ENSBTAG00000005691	ENSBTAG00000005691
ZNF654	1	36063528..36147146	66.3596	1.30168	2.46516	0.00124971	0.0162375	1	ENSBTAG00000023675	ENSBTAG00000023675
MPHOSPH8	12	complement(36350339..36395281)	120.165	1.30356	2.46837	0.00137541	0.0173671	1	ENSBTAG00000003922	ENSBTAG00000003922
NDUFB2	4	104013524..104019157	39.5283	1.30359	2.46843	0.00472847	0.04537	1	ENSBTAG00000021759	ENSBTAG00000021759
COL27A1	8	103385113..103537033	37.6395	1.30528	2.47132	0.00180552	0.0215816	1	ENSBTAG00000019807	ENSBTAG00000019807
BIRC2	15	complement(6340328..6365225)	111.299	1.3053	2.47136	3.39776e-05	0.000809274	0.502393	ENSBTAG00000035735	ENSBTAG00000035735
SAMM50	5	114694985..114725673	74.6582	1.30896	2.47762	0.00110824	0.0147227	1	ENSBTAG00000045957	ENSBTAG00000045957
ANXA5	6	3557585..3590521	1156.27	1.31343	2.48531	2.92651e-06	9.51019e-05	0.0432714	ENSBTAG00000021746	ENSBTAG00000021746
ATP7A	X	complement(74363513..74490948)	182.682	1.316	2.48975	1.06134e-05	0.00029778	0.15693	ENSBTAG00000010018	ENSBTAG00000010018
ESF1	13	complement(7321092..7387380)	71.3797	1.32729	2.50931	6.17422e-05	0.00135851	0.912921	ENSBTAG00000007130	ENSBTAG00000007130
TECR	7	complement(11232359..11260179)	122.876	1.33173	2.51705	0.00134512	0.01719	1	ENSBTAG00000012632	ENSBTAG00000012632
PAX7	2	complement(133926471..134029644)	32.3405	1.33538	2.52342	0.00303666	0.0323721	1	ENSBTAG00000014967	ENSBTAG00000014967
ANKH	20	58307527..58477497	84.4916	1.33966	2.53092	0.000146785	0.00283336	1	ENSBTAG00000013391	ENSBTAG00000013391
TDG	5	67632504..67653338	33.733	1.33977	2.5311	0.00152169	0.0188915	1	ENSBTAG00000021633	ENSBTAG00000021633
NTAN1	25	13716797..13731513	109.273	1.3404	2.53222	0.000233188	0.00407555	1	ENSBTAG00000004803	ENSBTAG00000004803
TUSC3	27	complement(21352772..21570464)	36.9793	1.34204	2.5351	0.00175144	0.0211053	1	ENSBTAG00000009191	ENSBTAG00000009191
ENG	11	complement(98497640..98529734)	225.429	1.34512	2.54051	9.97677e-06	0.000282058	0.147516	ENSBTAG00000008997	ENSBTAG00000008997
IVNS1ABP	16	complement(66278361..66299316)	678.865	1.34766	2.54499	8.02183e-09	4.92161e-07	0.000118611	ENSBTAG00000014249	ENSBTAG00000014249
RARB	27	complement(40197883..40381619)	126.342	1.34809	2.54575	1.30131e-05	0.00035566	0.192412	ENSBTAG00000011518	ENSBTAG00000011518
EGFR	22	complement(905960..1121554)	92.7998	1.34827	2.54607	0.000196864	0.00356283	1	ENSBTAG00000011628	ENSBTAG00000011628
MAF1	14	complement(728324..732756)	57.4396	1.35275	2.55398	0.00052348	0.00795204	1	ENSBTAG00000012242	ENSBTAG00000012242
KLHL24	1	complement(83449266..83481681)	86.8077	1.35276	2.55401	0.000108064	0.00220405	1	ENSBTAG00000017450	ENSBTAG00000017450
HK1	28	25694146..25769790	92.4464	1.35421	2.55657	0.000358952	0.00581958	1	ENSBTAG00000012380	ENSBTAG00000012380
MRPL53	11	10159213..10162298	110.441	1.35691	2.56137	2.83201e-05	0.000697519	0.418742	ENSBTAG00000016599	ENSBTAG00000016599
GPD2	2	complement(39653910..39803015)	47.7296	1.35884	2.56479	0.00114053	0.0150975	1	ENSBTAG00000009770	ENSBTAG00000009770
S100B	1	complement(146272607..146280008)	51.9641	1.36265	2.57156	0.000365154	0.00591365	1	ENSBTAG00000004777	ENSBTAG00000004777
CCDC85C	21	complement(64523697..64601628)	27.2462	1.37	2.58471	0.00498028	0.0470834	1	ENSBTAG00000025181	ENSBTAG00000025181
PLXNA2	16	75116092..75349323	85.8846	1.3716	2.58757	8.35299e-06	0.000241697	0.123507	ENSBTAG00000001173	ENSBTAG00000001173
ZYX	4	106775572..106788374	24.3682	1.37283	2.58978	0.00465682	0.044828	1	ENSBTAG00000017970	ENSBTAG00000017970
SLC38A1	5	33940564..33993305	51.069	1.37321	2.59047	0.00329427	0.0343748	1	ENSBTAG00000000859	ENSBTAG00000000859
ACAT2	9	96029107..96044723	156.99	1.37363	2.59122	1.01431e-05	0.000286213	0.149976	ENSBTAG00000002827	ENSBTAG00000002827
KLF5	12	47799472..47818754	49.0855	1.37695	2.59719	0.00030177	0.00503041	1	ENSBTAG00000002129	ENSBTAG00000002129
NDUFA3	18	complement(63279554..63282901)	235.262	1.37717	2.59758	1.11327e-05	0.000310583	0.164609	ENSBTAG00000007754	ENSBTAG00000007754
ETS2	1	151161814..151181631	80.8948	1.38176	2.60587	0.000721108	0.0102251	1	ENSBTAG00000009214	ENSBTAG00000009214
RLF	3	complement(105894662..105974325)	53.9941	1.38334	2.60872	0.000887161	0.0121684	1	ENSBTAG00000019695	ENSBTAG00000019695
IWS1	2	5031102..5057954	80.8624	1.39024	2.62122	3.40436e-05	0.000809274	0.503369	ENSBTAG00000021172	ENSBTAG00000021172
TBC1D8	11	complement(5978170..6119371)	43.3552	1.39846	2.63621	0.00173055	0.0209223	1	ENSBTAG00000025898	ENSBTAG00000025898
MED4	12	complement(17896753..17911232)	81.6867	1.40027	2.6395	2.70068e-05	0.000675672	0.399322	ENSBTAG00000019502	ENSBTAG00000019502
RER1	16	complement(50442765..50452928)	32.4778	1.40336	2.64517	0.00424152	0.0416566	1	ENSBTAG00000009307	ENSBTAG00000009307
COX7B	X	complement(74502511..74507315)	290.479	1.40748	2.65274	2.73866e-07	1.17034e-05	0.00404938	ENSBTAG00000047768	ENSBTAG00000047768
TSC1	11	complement(102926937..102960628)	26.7413	1.40886	2.65528	0.00146519	0.0182874	1	ENSBTAG00000005190	ENSBTAG00000005190
SERTAD2	11	complement(63035631..63058567)	32.9541	1.41077	2.65879	0.00187511	0.0222983	1	ENSBTAG00000049341	ENSBTAG00000049341
RPS6KA3	X	122949194..123056196	49.2063	1.41197	2.66101	0.000615037	0.00897124	1	ENSBTAG00000017639	ENSBTAG00000017639
KCNT2	16	6388192..6826502	65.4542	1.41492	2.66645	0.000476488	0.00740836	1	ENSBTAG00000016729	ENSBTAG00000016729
LRRFIP1	3	117074081..117235735	998.839	1.41722	2.6707	1.09589e-08	6.48153e-07	0.000162038	ENSBTAG00000005354	ENSBTAG00000005354
TFAP2C	13	complement(59366399..59375952)	26.1899	1.41934	2.67464	0.00505156	0.0476659	1	ENSBTAG00000002065	ENSBTAG00000002065
CDH26	13	complement(56552858..56590691)	67.0279	1.42019	2.67621	0.000106298	0.00217389	1	ENSBTAG00000020261	ENSBTAG00000020261
KCTD15	18	44204421..44219971	43.5212	1.42097	2.67766	0.00135866	0.0172291	1	ENSBTAG00000017956	ENSBTAG00000017956
PCSK5	8	51911490..52419336	50.1113	1.42194	2.67945	2.87364e-05	0.000704638	0.424896	ENSBTAG00000008101	ENSBTAG00000008101
INPP1	2	complement(5934748..5970809)	108.614	1.42417	2.6836	1.57142e-05	0.000417896	0.23235	ENSBTAG00000007584	ENSBTAG00000007584
FNDC3A	12	18729068..18840733	213.058	1.4242	2.68365	1.87377e-07	8.32e-06	0.00277056	ENSBTAG00000020681	ENSBTAG00000020681
FOXP1	22	30294351..30686756	85.5999	1.42598	2.68696	3.60206e-06	0.000116035	0.05326	ENSBTAG00000016533	ENSBTAG00000016533
LRP12	14	60035526..60126246	58.0805	1.42657	2.68808	0.000198343	0.00358082	1	ENSBTAG00000011516	ENSBTAG00000011516
RSRC2	17	52924879..52940209	297.511	1.42842	2.69151	5.43775e-08	2.69807e-06	0.000804026	ENSBTAG00000006118	ENSBTAG00000006118
TACC2	26	41877231..42112620	43.6621	1.42865	2.69195	0.00019257	0.00350225	1	ENSBTAG00000010786	ENSBTAG00000010786
CDH2	24	28655047..28904115	52.0307	1.43193	2.69807	0.000180326	0.00332456	1	ENSBTAG00000021190	ENSBTAG00000021190
gene:ENSBTAG00000022204	X	52344216..52345355	269.923	1.43366	2.70132	1.09075e-06	4.0119e-05	0.0161278	ENSBTAG00000022204	ENSBTAG00000022204
ALDOA	25	complement(26212553..26218476)	823.749	1.43463	2.70313	2.22214e-07	9.65974e-06	0.00328566	ENSBTAG00000012927	ENSBTAG00000012927
RIPOR1	18	35115259..35131417	183.945	1.43489	2.70361	5.91153e-07	2.33088e-05	0.00874079	ENSBTAG00000008860	ENSBTAG00000008860
CIB1	21	complement(21614984..21621988)	72.9953	1.43996	2.71313	0.000155945	0.00296631	1	ENSBTAG00000021275	ENSBTAG00000021275
LRRC8A	11	99394202..99421595	373.728	1.44024	2.71366	2.29724e-07	9.93185e-06	0.00339669	ENSBTAG00000013030	ENSBTAG00000013030
HES1	1	complement(73362759..73365438)	35.9676	1.44213	2.71722	0.00215012	0.0249764	1	ENSBTAG00000000569	ENSBTAG00000000569
LDHA	29	complement(26290893..26301350)	429.403	1.44743	2.72721	1.25429e-05	0.000345605	0.185459	ENSBTAG00000008683	ENSBTAG00000008683
ITGB8	4	29024090..29115760	68.9095	1.45111	2.73418	3.81344e-05	0.000895008	0.563855	ENSBTAG00000003709	ENSBTAG00000003709
PHLDB1	15	29261921..29310613	306.505	1.45319	2.73813	1.00804e-06	3.73628e-05	0.0149048	ENSBTAG00000016197	ENSBTAG00000016197
PIEZO1	18	complement(13938926..13995874)	59.461	1.45325	2.73824	0.000236073	0.0040957	1	ENSBTAG00000020944	ENSBTAG00000020944
FAM129B	11	complement(98220651..98272276)	73.8444	1.45379	2.73927	6.43419e-06	0.000190653	0.0951359	ENSBTAG00000012847	ENSBTAG00000012847
AMPD2	3	complement(33818280..33830235)	31.7062	1.45489	2.74135	0.00202246	0.0238089	1	ENSBTAG00000013018	ENSBTAG00000013018
MAML3	17	17836577..18018432	41.1258	1.45631	2.74405	0.00158547	0.0195682	1	ENSBTAG00000011373	ENSBTAG00000011373
TTLL7	3	60110693..60257583	59.2894	1.45926	2.74968	0.000584879	0.00864803	1	ENSBTAG00000003322	ENSBTAG00000003322
TLN2	10	complement(47248374..47742906)	23.939	1.4593	2.74974	0.00432218	0.042295	1	ENSBTAG00000003667	ENSBTAG00000003667
ZMYM2	12	complement(36133288..36195719)	41.5518	1.46141	2.75377	0.000184613	0.00338671	1	ENSBTAG00000020403	ENSBTAG00000020403
CCNT2	2	complement(62319905..62352405)	31.0207	1.46261	2.75606	0.00187754	0.0222983	1	ENSBTAG00000014158	ENSBTAG00000014158
MLLT3	8	23784601..24069145	77.9437	1.46388	2.7585	4.80292e-06	0.000149507	0.0710159	ENSBTAG00000014124	ENSBTAG00000014124
HBP1	4	48265379..48296503	58.3046	1.46429	2.75928	0.000234886	0.00408693	1	ENSBTAG00000005524	ENSBTAG00000005524
KIAA1549	4	complement(102495608..102614462)	41.2734	1.46563	2.76185	0.00265126	0.0293425	1	ENSBTAG00000021073	ENSBTAG00000021073
PLPP3	3	89608083..89696904	105.555	1.46791	2.7662	1.51042e-05	0.000405319	0.223331	ENSBTAG00000011640	ENSBTAG00000011640
TPI1	5	complement(103580087..103583951)	701.666	1.47435	2.77858	8.68312e-08	4.14157e-06	0.00128389	ENSBTAG00000019782	ENSBTAG00000019782
COPS9	3	complement(119662082..119666681)	1265.34	1.47531	2.78043	7.61804e-07	2.9106e-05	0.011264	ENSBTAG00000010910	ENSBTAG00000010910
HIVEP1	23	complement(44281855..44414520)	24.749	1.47703	2.78375	0.00475317	0.0455183	1	ENSBTAG00000001252	ENSBTAG00000001252
SLC4A7	22	complement(1752646..1876184)	80.3262	1.47862	2.78681	9.26053e-07	3.47309e-05	0.0136926	ENSBTAG00000018227	ENSBTAG00000018227
TSC22D3	X	complement(56329795..56397086)	40.6942	1.48236	2.79405	0.00235011	0.0267504	1	ENSBTAG00000045877	ENSBTAG00000045877
ZCCHC8	17	52946671..52968059	93.9954	1.4824	2.79414	4.9162e-06	0.000152392	0.0726909	ENSBTAG00000006114	ENSBTAG00000006114
KXD1	7	complement(4607347..4614828)	37.7989	1.48383	2.79691	0.000939647	0.0127761	1	ENSBTAG00000010545	ENSBTAG00000010545
EPHA2	2	135934234..135972074	19.5101	1.4839	2.79704	0.00198016	0.0233754	1	ENSBTAG00000000815	ENSBTAG00000000815
MEIS2	10	complement(32547550..32770681)	42.815	1.48424	2.79769	0.000234497	0.00408693	1	ENSBTAG00000003172	ENSBTAG00000003172
ANO6	5	complement(34878194..35016323)	197.29	1.48591	2.80093	9.88622e-08	4.67021e-06	0.00146178	ENSBTAG00000002902	ENSBTAG00000002902
GRSF1	6	complement(86196005..86214840)	73.0323	1.49092	2.81069	3.26331e-05	0.000785852	0.482513	ENSBTAG00000008577	ENSBTAG00000008577
MARCKS	9	complement(36554305..36560717)	70.1211	1.49129	2.81141	0.000315451	0.00522313	1	ENSBTAG00000002082	ENSBTAG00000002082
TMEM11	19	complement(35212505..35235654)	38.7775	1.49145	2.81171	0.000256133	0.00437319	1	ENSBTAG00000010566	ENSBTAG00000010566
ZNF385D	27	44086950..44434779	147.481	1.49368	2.81606	7.25956e-08	3.51934e-06	0.0010734	ENSBTAG00000050535	ENSBTAG00000050535
GJA1	9	complement(29748660..29761667)	88.7911	1.49384	2.81638	5.62182e-06	0.000171037	0.0831242	ENSBTAG00000001835	ENSBTAG00000001835
ELOC	14	complement(37196547..37220632)	55.2828	1.49388	2.81646	0.00098558	0.0133085	1	ENSBTAG00000050514	ENSBTAG00000050514
ZDHHC14	9	94011802..94302733	28.3971	1.49396	2.8166	0.000226731	0.00398626	1	ENSBTAG00000018464	ENSBTAG00000018464
MRAS	1	complement(130707102..130773432)	111.023	1.49445	2.81757	2.06583e-05	0.000532149	0.305454	ENSBTAG00000001497	ENSBTAG00000001497
TMEM183A	16	719778..735546	28.4888	1.49543	2.81949	0.00228589	0.0263029	1	ENSBTAG00000002874	ENSBTAG00000002874
CTDSP2	5	55634355..55656768	412.553	1.49817	2.82484	4.38907e-08	2.25336e-06	0.000648968	ENSBTAG00000016508	ENSBTAG00000016508
DAXX	23	complement(7487546..7491922)	43.3992	1.50113	2.83064	0.000206549	0.00368845	1	ENSBTAG00000016830	ENSBTAG00000016830
ST8SIA4	7	complement(100037116..100137609)	23.3526	1.50228	2.8329	0.00135667	0.0172283	1	ENSBTAG00000021445	ENSBTAG00000021445
PAFAH1B2	15	27831366..27858164	115.989	1.50229	2.83291	0.000158302	0.00299316	1	ENSBTAG00000005627	ENSBTAG00000005627
MANF	22	complement(49379095..49383627)	245.174	1.50467	2.83759	1.25517e-05	0.000345605	0.18559	ENSBTAG00000031797	ENSBTAG00000031797
PKP4	2	complement(37644721..37901601)	69.2584	1.51808	2.8641	2.0328e-05	0.000526725	0.30057	ENSBTAG00000013773	ENSBTAG00000013773
SYNE1	9	complement(89115405..89174252)	64.6828	1.52399	2.87585	0.000520348	0.0079155	1	ENSBTAG00000009362	ENSBTAG00000009362
RHOC	3	30617923..30624465	294.882	1.52456	2.87699	2.5731e-08	1.38854e-06	0.000380459	ENSBTAG00000014299	ENSBTAG00000014299
UBALD1	25	complement(3743869..3749644)	43.233	1.52777	2.88339	0.0012434	0.0161697	1	ENSBTAG00000026394	ENSBTAG00000026394
POLR2A	19	27151658..27171770	137.336	1.52812	2.88409	1.12106e-06	4.10297e-05	0.016576	ENSBTAG00000046765	ENSBTAG00000046765
SERBP1	3	77922744..77937176	1383.64	1.52926	2.88638	2.35165e-05	0.000597447	0.347714	ENSBTAG00000012957	ENSBTAG00000012957
TFPI	2	8776893..8875333	29.9681	1.53126	2.89039	0.00208992	0.0244088	1	ENSBTAG00000049919	ENSBTAG00000049919
PPP2R2B	7	complement(57796185..58305705)	58.9479	1.53341	2.89469	0.000481217	0.00745166	1	ENSBTAG00000001862	ENSBTAG00000001862
HNRNPH3	28	24751331..24762283	92.0726	1.54287	2.91373	2.2166e-05	0.000566055	0.327746	ENSBTAG00000014316	ENSBTAG00000014316
ZNF608	7	29020202..29124809	90.2327	1.54688	2.92185	5.66246e-06	0.000171568	0.0837252	ENSBTAG00000016137	ENSBTAG00000016137
HYAL2	22	50016339..50026835	42.8733	1.54719	2.92248	0.00015648	0.00296631	1	ENSBTAG00000000484	ENSBTAG00000000484
SLC7A5	18	complement(13298147..13327247)	60.3326	1.54809	2.9243	0.000839197	0.0115858	1	ENSBTAG00000006731	ENSBTAG00000006731
SLC29A1	23	17730856..17741105	270.136	1.55076	2.92972	3.33233e-06	0.00010758	0.0492718	ENSBTAG00000015131	ENSBTAG00000015131
IGFBP4	19	40672669..40684245	258.37	1.55252	2.93328	1.01816e-07	4.79442e-06	0.00150545	ENSBTAG00000008611	ENSBTAG00000008611
CLU	8	11176838..11194518	459.879	1.55738	2.94318	3.52224e-07	1.48376e-05	0.00520798	ENSBTAG00000005574	ENSBTAG00000005574
BCAP31	X	complement(36926664..36955731)	279.587	1.55746	2.94336	1.4152e-05	0.000382545	0.209252	ENSBTAG00000020547	ENSBTAG00000020547
CCDC50	1	complement(75926837..76006093)	40.2722	1.56069	2.94994	0.000301393	0.0050298	1	ENSBTAG00000006945	ENSBTAG00000006945
gene:ENSBTAG00000027787	18	65442182..65442602	1236.71	1.56182	2.95227	1.08972e-05	0.000305162	0.161126	ENSBTAG00000027787	ENSBTAG00000027787
DOCK4	4	56119633..56598768	57.3767	1.56755	2.964	1.13001e-05	0.000314658	0.167084	ENSBTAG00000021182	ENSBTAG00000021182
PSPH	25	complement(27697184..27719287)	89.8382	1.56957	2.96817	9.43499e-05	0.00195935	1	ENSBTAG00000013081	ENSBTAG00000013081
CCN2	9	complement(69887189..69890613)	108.681	1.57082	2.97074	4.76159e-06	0.000148534	0.0704049	ENSBTAG00000006367	ENSBTAG00000006367
gene:ENSBTAG00000032603	12	complement(69482002..69666089)	92.7079	1.57253	2.97426	9.22888e-06	0.000262925	0.136458	ENSBTAG00000032603	ENSBTAG00000032603
SLC20A1	11	46352478..46366279	123.464	1.57298	2.97519	1.62302e-06	5.62826e-05	0.0239979	ENSBTAG00000007895	ENSBTAG00000007895
BRD4	7	7854283..7884854	60.5495	1.57759	2.98471	0.000168421	0.00314826	1	ENSBTAG00000002495	ENSBTAG00000002495
MED21	5	complement(82772595..82782365)	19.248	1.57886	2.98734	0.00473348	0.0453886	1	ENSBTAG00000005082	ENSBTAG00000005082
ITPR2	5	82983642..83572811	30.9993	1.5821	2.99405	0.00129327	0.0165915	1	ENSBTAG00000002313	ENSBTAG00000002313
ZNF24	24	21710349..21716048	77.9053	1.58713	3.00452	0.00467332	0.0449283	1	ENSBTAG00000010255	ENSBTAG00000010255
TNFAIP8L3	10	59314012..59360054	30.5339	1.58994	3.01036	0.00330228	0.0344341	1	ENSBTAG00000010472	ENSBTAG00000010472
SESTD1	2	17618997..17764631	107.283	1.59375	3.01833	5.43168e-06	0.000165594	0.0803129	ENSBTAG00000001861	ENSBTAG00000001861
TSPAN5	6	25923695..26102484	100.625	1.59504	3.02103	3.93253e-08	2.03309e-06	0.000581465	ENSBTAG00000012343	ENSBTAG00000012343
FDFT1	8	complement(7591014..7617546)	97.2505	1.59811	3.02746	4.47899e-06	0.000141509	0.0662264	ENSBTAG00000012432	ENSBTAG00000012432
JADE2	7	46067083..46118414	23.0204	1.59824	3.02774	0.00541869	0.0499818	1	ENSBTAG00000021687	ENSBTAG00000021687
NT5E	9	complement(63953759..64026731)	238.229	1.60509	3.04215	1.19623e-09	8.84371e-08	1.76874e-05	ENSBTAG00000048655	ENSBTAG00000048655
EPB41L2	9	complement(68939450..69149312)	94.7146	1.6077	3.04766	4.0815e-08	2.10276e-06	0.000603491	ENSBTAG00000005960	ENSBTAG00000005960
ITGB6	2	36097616..36247251	2059.26	1.60901	3.05042	0.000266732	0.00453056	1	ENSBTAG00000009080	ENSBTAG00000009080
MYO6	9	15461668..15554235	117.759	1.60905	3.05051	1.623e-07	7.31637e-06	0.00239977	ENSBTAG00000016751	ENSBTAG00000016751
UQCR11	7	complement(43976251..43979203)	1545.49	1.61202	3.0568	1.66819e-05	0.000441249	0.246658	ENSBTAG00000008692	ENSBTAG00000008692
ADAMTS15	29	36560407..36584912	22.7106	1.61219	3.05715	0.00405619	0.0401438	1	ENSBTAG00000016857	ENSBTAG00000016857
PCDH17	12	complement(5106603..5221533)	38.7063	1.61748	3.06838	0.00300685	0.0321006	1	ENSBTAG00000010420	ENSBTAG00000010420
GPRC5C	19	complement(56971845..57152217)	112.711	1.61751	3.06845	4.527e-07	1.85216e-05	0.00669363	ENSBTAG00000018663	ENSBTAG00000018663
EREG	6	89306902..89325899	24.0451	1.62005	3.07385	0.000576121	0.00856038	1	ENSBTAG00000010273	ENSBTAG00000010273
PACRG	9	98192795..98722419	468.546	1.62139	3.07672	5.14194e-08	2.56854e-06	0.000760288	ENSBTAG00000011106	ENSBTAG00000011106
RCAN1	1	882081..1002223	124.515	1.62287	3.07986	3.02278e-07	1.28803e-05	0.00446948	ENSBTAG00000020035	ENSBTAG00000020035
TRIM2	17	complement(4309174..4436986)	233.786	1.6231	3.08037	3.9867e-10	3.27485e-08	5.89474e-06	ENSBTAG00000008816	ENSBTAG00000008816
NR2F1	7	93052029..93062127	44.0364	1.6239	3.08208	0.000176887	0.00327341	1	ENSBTAG00000017599	ENSBTAG00000017599
NDUFB7	7	11227835..11232299	45.5316	1.62453	3.08342	0.000453264	0.00712134	1	ENSBTAG00000012634	ENSBTAG00000012634
GRASP	5	complement(27865700..27873793)	72.6379	1.62513	3.08469	0.000252547	0.00432696	1	ENSBTAG00000021658	ENSBTAG00000021658
CCND3	23	complement(15698661..15705476)	40.0505	1.62621	3.08701	0.00130329	0.0166988	1	ENSBTAG00000010106	ENSBTAG00000010106
CNOT9	2	106532969..106566527	52.9687	1.63087	3.09699	0.000481289	0.00745166	1	ENSBTAG00000003807	ENSBTAG00000003807
KRTCAP2	3	15444041..15446577	489.575	1.63286	3.10127	4.83414e-08	2.43121e-06	0.000714775	ENSBTAG00000010617	ENSBTAG00000010617
DKKL1	18	55842663..55847427	104.27	1.63382	3.10333	8.48586e-05	0.00178227	1	ENSBTAG00000012186	ENSBTAG00000012186
RPS15	7	43846494..43848179	1153.67	1.64175	3.12044	2.23727e-10	1.87957e-08	3.30803e-06	ENSBTAG00000019718	ENSBTAG00000019718
ZMAT3	1	88005930..88038010	26.1133	1.64624	3.13017	0.00170157	0.0206903	1	ENSBTAG00000012463	ENSBTAG00000012463
MPP6	4	complement(71173805..71303589)	39.0119	1.64757	3.13306	0.000180068	0.00332395	1	ENSBTAG00000015303	ENSBTAG00000015303
ADAMTS12	20	39873127..40265889	24.5534	1.64839	3.13484	0.00538809	0.0498535	1	ENSBTAG00000012558	ENSBTAG00000012558
ZNF385B	2	17076721..17440980	121.61	1.65151	3.14162	4.19484e-07	1.73254e-05	0.00620249	ENSBTAG00000003120	ENSBTAG00000003120
HSPB6	18	complement(46466912..46469531)	138.461	1.65174	3.14212	2.33076e-06	7.79698e-05	0.0344626	ENSBTAG00000018598	ENSBTAG00000018598
RPS6KA2	9	complement(101395794..101728198)	62.0907	1.65366	3.14632	6.85185e-06	0.000201015	0.101312	ENSBTAG00000021741	ENSBTAG00000021741
ITGA6	2	complement(24091577..24179151)	74.0537	1.65667	3.15289	6.453e-07	2.5109e-05	0.00954141	ENSBTAG00000017266	ENSBTAG00000017266
EIF2B2	10	86259479..86266555	12.1864	1.66317	3.16712	0.00315456	0.0333078	1	ENSBTAG00000008664	ENSBTAG00000008664
CAB39L	12	complement(18919920..19003107)	34.0001	1.66627	3.17393	0.000163033	0.00307083	1	ENSBTAG00000034222	ENSBTAG00000034222
NOVA1	21	complement(36714178..36879180)	157.661	1.66709	3.17572	2.06227e-07	9.04827e-06	0.00304927	ENSBTAG00000002170	ENSBTAG00000002170
STAC	22	10127665..10240558	43.3165	1.66715	3.17586	5.8068e-05	0.00128388	0.858593	ENSBTAG00000006735	ENSBTAG00000006735
SMG9	18	complement(51935729..51956086)	91.3017	1.66852	3.17887	0.000505543	0.00773584	1	ENSBTAG00000011815	ENSBTAG00000011815
DBI	2	71192388..71197568	169.748	1.67596	3.19531	1.56361e-08	8.99595e-07	0.000231196	ENSBTAG00000009517	ENSBTAG00000009517
DLG3	X	complement(79947017..80000894)	25.1637	1.67868	3.20135	0.0015744	0.0194738	1	ENSBTAG00000011291	ENSBTAG00000011291
ROMO1	13	64904969..64906500	174.417	1.68915	3.22466	2.88603e-05	0.000706423	0.426729	ENSBTAG00000027361	ENSBTAG00000027361
MAST4	20	complement(12444739..12621942)	29.5006	1.69146	3.22983	0.00477915	0.0456784	1	ENSBTAG00000025964	ENSBTAG00000025964
PAM	7	101896775..102084454	137.633	1.69267	3.23254	9.5538e-09	5.76582e-07	0.000141263	ENSBTAG00000012387	ENSBTAG00000012387
SLC38A2	5	33850777..33865222	314.534	1.69358	3.23457	4.35606e-09	2.82494e-07	6.44087e-05	ENSBTAG00000011105	ENSBTAG00000011105
POLR2L	29	50530776..50535562	656.687	1.6978	3.24407	0.000688074	0.00984885	1	ENSBTAG00000031061	ENSBTAG00000031061
PPP4C	25	complement(26202157..26210403)	15.3653	1.69844	3.2455	0.00141824	0.0178014	1	ENSBTAG00000012928	ENSBTAG00000012928
VKORC1	25	complement(27201063..27204251)	98.0989	1.69903	3.24681	2.0386e-05	0.000526971	0.301428	ENSBTAG00000000405	ENSBTAG00000000405
SERPINE2	2	complement(112087760..112158159)	687.13	1.7022	3.25398	9.52702e-06	0.000270377	0.140866	ENSBTAG00000008717	ENSBTAG00000008717
gene:ENSBTAG00000033515	23	4026788..4168687	16.1946	1.7037	3.25734	0.00313906	0.0331766	1	ENSBTAG00000033515	ENSBTAG00000033515
SOX6	15	35833980..36542301	27.4694	1.70441	3.25895	0.00250888	0.0281322	1	ENSBTAG00000044185	ENSBTAG00000044185
S100A2	3	16805481..16811823	267.125	1.70449	3.25914	3.39014e-08	1.77754e-06	0.000501266	ENSBTAG00000037651	ENSBTAG00000037651
CHCHD10	17	complement(71226030..71227888)	20.1258	1.71099	3.27385	0.00338604	0.035103	1	ENSBTAG00000022032	ENSBTAG00000022032
NFIA	3	complement(84203809..84620790)	100.562	1.71981	3.29393	5.05868e-07	2.01611e-05	0.00747977	ENSBTAG00000000074	ENSBTAG00000000074
CXXC5	7	50878379..50886363	127.376	1.72486	3.30548	4.42827e-09	2.85923e-07	6.54764e-05	ENSBTAG00000003986	ENSBTAG00000003986
TXNDC5	23	47476520..47502237	227.481	1.73256	3.32317	6.37024e-09	3.95758e-07	9.41904e-05	ENSBTAG00000019237	ENSBTAG00000019237
ZDHHC4	25	38409174..38417978	47.67	1.73312	3.32445	2.89048e-05	0.000706423	0.427386	ENSBTAG00000009547	ENSBTAG00000009547
CBX4	19	52701295..52707712	18.3986	1.73317	3.32457	0.00242666	0.0274737	1	ENSBTAG00000049156	ENSBTAG00000049156
EMP1	5	complement(96633068..96654177)	746.054	1.73483	3.32839	2.00391e-09	1.40426e-07	2.96299e-05	ENSBTAG00000036078	ENSBTAG00000036078
LTBP3	29	complement(43714477..43735238)	247.124	1.73941	3.33899	7.64066e-10	5.8841e-08	1.12975e-05	ENSBTAG00000006747	ENSBTAG00000006747
RCAN2	23	complement(19452882..19685336)	128.228	1.74828	3.35957	2.39554e-09	1.66293e-07	3.54204e-05	ENSBTAG00000009302	ENSBTAG00000009302
MMD	19	complement(5612909..5642391)	94.0463	1.75168	3.36751	1.81698e-06	6.23573e-05	0.0268659	ENSBTAG00000000205	ENSBTAG00000000205
TRIM47	19	55741272..55745803	72.559	1.75311	3.37086	1.98618e-05	0.000516128	0.293677	ENSBTAG00000018920	ENSBTAG00000018920
COX7A2	9	complement(14833551..14838734)	910.165	1.76101	3.38935	5.98605e-09	3.76637e-07	8.85097e-05	ENSBTAG00000005096	ENSBTAG00000005096
ATP13A1	7	3672337..3688090	13.1075	1.76103	3.38941	0.00368378	0.0371797	1	ENSBTAG00000007128	ENSBTAG00000007128
CALCOCO1	5	26328331..26342538	32.1419	1.76249	3.39283	0.000234945	0.00408693	1	ENSBTAG00000015016	ENSBTAG00000015016
TRIM24	4	102170007..102282310	44.9738	1.76368	3.39563	0.000235491	0.00409162	1	ENSBTAG00000002431	ENSBTAG00000002431
MSN	X	complement(94696646..94769333)	1838.07	1.76731	3.40418	4.57482e-07	1.86345e-05	0.00676433	ENSBTAG00000003418	ENSBTAG00000003418
GGCX	11	49449754..49463257	29.8155	1.77045	3.41161	0.000202677	0.00362807	1	ENSBTAG00000038477	ENSBTAG00000038477
CAPG	11	49587704..49605849	460.063	1.77275	3.41704	5.44675e-12	5.87852e-10	8.05357e-08	ENSBTAG00000005432	ENSBTAG00000005432
SKIL	1	complement(97035501..97055587)	60.2953	1.7734	3.41859	0.000122198	0.00244827	1	ENSBTAG00000004154	ENSBTAG00000004154
RPL11	2	complement(129168191..129198058)	51.2727	1.77347	3.41875	0.000121638	0.00244035	1	ENSBTAG00000020905	ENSBTAG00000020905
ANKRD11	18	complement(14327315..14446553)	896.637	1.7737	3.4193	3.12717e-12	3.61236e-10	4.62383e-08	ENSBTAG00000016006	ENSBTAG00000016006
MED6	10	complement(82158246..82227072)	71.9323	1.77801	3.42952	5.56487e-05	0.00123362	0.822822	ENSBTAG00000006786	ENSBTAG00000006786
ALDH18A1	26	complement(17088627..17129756)	645.611	1.78222	3.43955	0.00011893	0.00239251	1	ENSBTAG00000011832	ENSBTAG00000011832
KDM7A	4	complement(103532104..103604495)	25.4434	1.78321	3.4419	0.00286059	0.031039	1	ENSBTAG00000003495	ENSBTAG00000003495
PRR16	7	complement(33203692..33388684)	54.3908	1.78347	3.44254	1.71363e-06	5.92002e-05	0.0253377	ENSBTAG00000050473	ENSBTAG00000050473
PGPEP1	7	complement(4821776..4861321)	239.261	1.78388	3.44352	9.38467e-11	8.21075e-09	1.38762e-06	ENSBTAG00000002566	ENSBTAG00000002566
TIPARP	1	complement(110928202..110955891)	104.043	1.78498	3.44614	8.18616e-07	3.1036e-05	0.0121041	ENSBTAG00000012120	ENSBTAG00000012120
ELOVL6	6	15199666..15360477	76.8189	1.78733	3.45176	2.31444e-06	7.75993e-05	0.0342213	ENSBTAG00000010564	ENSBTAG00000010564
HIST1H2AC	23	complement(31818805..31828988)	26.5277	1.78796	3.45325	0.000553174	0.00827857	1	ENSBTAG00000039657	ENSBTAG00000039657
HECTD2	26	13028066..13101803	68.4719	1.78911	3.45601	1.90197e-06	6.4948e-05	0.0281225	ENSBTAG00000011651	ENSBTAG00000011651
gene:ENSBTAG00000049928	12	37397698..37398144	76.3255	1.79439	3.46869	3.37389e-05	0.000805917	0.498863	ENSBTAG00000049928	ENSBTAG00000049928
CCDC59	5	complement(11902749..11909172)	97.7915	1.79635	3.47341	6.96339e-06	0.00020348	0.102961	ENSBTAG00000036282	ENSBTAG00000036282
MB21D2	1	74489024..74609955	31.6894	1.79955	3.48112	0.000299447	0.00500297	1	ENSBTAG00000005430	ENSBTAG00000005430
MAP4K4	11	6577660..6628589	154.642	1.80103	3.48468	4.69242e-08	2.36891e-06	0.000693821	ENSBTAG00000013023	ENSBTAG00000013023
FBXO32	14	16328949..16361047	54.5098	1.80988	3.50613	5.23961e-06	0.000161402	0.0774729	ENSBTAG00000016194	ENSBTAG00000016194
UFSP2	27	complement(15654102..15674141)	20.1976	1.81222	3.51181	0.000528226	0.00800241	1	ENSBTAG00000018454	ENSBTAG00000018454
DPM3	3	15462231..15462806	111.256	1.81571	3.52033	0.000465635	0.0072702	1	ENSBTAG00000003535	ENSBTAG00000003535
ZNF292	9	complement(62631692..62725418)	122.928	1.81849	3.52711	2.58639e-09	1.76232e-07	3.82423e-05	ENSBTAG00000046612	ENSBTAG00000046612
MCOLN1	7	16390698..16399664	23.8951	1.82194	3.53557	0.00173939	0.0210119	1	ENSBTAG00000005592	ENSBTAG00000005592
DPY19L4	14	complement(69526133..69588076)	21.2987	1.82333	3.53897	0.00277679	0.0302785	1	ENSBTAG00000013621	ENSBTAG00000013621
WDR19	6	58350006..58428640	9.48193	1.82582	3.54509	0.00506764	0.0477871	1	ENSBTAG00000014512	ENSBTAG00000014512
TGFB2	16	21808003..21900539	172.409	1.82614	3.54586	5.42941e-08	2.69807e-06	0.000802792	ENSBTAG00000005359	ENSBTAG00000005359
LDLR	7	15545282..15579093	203.596	1.82629	3.54623	8.29886e-08	3.98399e-06	0.00122707	ENSBTAG00000012314	ENSBTAG00000012314
STOM	8	complement(110740235..110772767)	46.3538	1.82715	3.54836	0.000151855	0.00291223	1	ENSBTAG00000038375	ENSBTAG00000038375
BTG3	1	19417655..19437170	43.2608	1.8281	3.55068	1.2774e-06	4.58437e-05	0.0188876	ENSBTAG00000018704	ENSBTAG00000018704
GABARAPL1	5	complement(99764511..99773990)	136.857	1.83472	3.56703	8.2529e-08	3.97483e-06	0.00122027	ENSBTAG00000011765	ENSBTAG00000011765
gene:ENSBTAG00000049655	15	complement(53554001..53555073)	27.0416	1.83848	3.57634	0.000153123	0.00293275	1	ENSBTAG00000049655	ENSBTAG00000049655
BANP	18	13381283..13450245	16.3855	1.83906	3.57777	0.00137528	0.0173671	1	ENSBTAG00000023745	ENSBTAG00000023745
SDHAF3	4	14476805..14567618	40.9675	1.84317	3.58798	0.00011513	0.00232238	1	ENSBTAG00000015925	ENSBTAG00000015925
SLC4A2	4	113636352..113654163	34.3412	1.84514	3.59287	0.00232317	0.026587	1	ENSBTAG00000011226	ENSBTAG00000011226
SASH1	9	85531682..85857444	20.6598	1.85137	3.60842	0.00121806	0.0158821	1	ENSBTAG00000001826	ENSBTAG00000001826
MVD	18	complement(13893902..13900564)	138.609	1.85497	3.61745	4.67999e-06	0.000146297	0.0691983	ENSBTAG00000012059	ENSBTAG00000012059
GPC6	12	67702395..68209239	129.585	1.85557	3.61895	4.28402e-10	3.48041e-08	6.33435e-06	ENSBTAG00000040347	ENSBTAG00000040347
ASXL1	13	61807148..61871197	30.2095	1.85602	3.62008	3.92348e-05	0.00091647	0.580125	ENSBTAG00000031402	ENSBTAG00000031402
CCDC58	1	complement(66796530..66819338)	14.5485	1.86369	3.63937	0.00507229	0.0477956	1	ENSBTAG00000054520	ENSBTAG00000054520
HSD17B12	15	73781285..73958433	132.036	1.87178	3.65983	1.81499e-12	2.21789e-10	2.68365e-08	ENSBTAG00000000087	ENSBTAG00000000087
JAG1	13	complement(3939809..3984202)	109.542	1.87652	3.67189	5.64519e-07	2.2378e-05	0.00834698	ENSBTAG00000012817	ENSBTAG00000012817
DDAH2	23	27581609..27585128	121.398	1.87754	3.67447	4.22964e-07	1.74205e-05	0.00625395	ENSBTAG00000013530	ENSBTAG00000013530
ITM2B	12	18036161..18061776	33.1881	1.87792	3.67545	0.000576636	0.00856038	1	ENSBTAG00000003109	ENSBTAG00000003109
LLGL1	19	complement(34398896..34413732)	13.9854	1.87893	3.67802	0.00465562	0.044828	1	ENSBTAG00000004635	ENSBTAG00000004635
RAPH1	2	complement(91652748..91750016)	33.6585	1.88173	3.68517	0.000474345	0.00739059	1	ENSBTAG00000027201	ENSBTAG00000027201
UQCR10	17	68887320..68889515	855.675	1.88197	3.68578	4.3741e-10	3.53418e-08	6.46755e-06	ENSBTAG00000000913	ENSBTAG00000000913
PLCD1	22	complement(11459788..11481247)	35.6113	1.89573	3.72111	0.00232584	0.0265969	1	ENSBTAG00000037726	ENSBTAG00000037726
BCL2	24	complement(61396513..61588241)	43.7689	1.90538	3.74608	8.366e-05	0.0017621	1	ENSBTAG00000019302	ENSBTAG00000019302
HSF1	14	complement(613328..634349)	36.1658	1.90921	3.75603	0.00046542	0.0072702	1	ENSBTAG00000020751	ENSBTAG00000020751
FAM89B	29	43754201..43756591	312.875	1.90957	3.75696	1.48256e-11	1.47122e-09	2.19211e-07	ENSBTAG00000003712	ENSBTAG00000003712
HSPA1A	23	complement(27520317..27522790)	201.471	1.91055	3.75952	2.04519e-07	9.00005e-06	0.00302402	ENSBTAG00000025441	ENSBTAG00000025441
TMEM14C	23	complement(45406618..45413390)	34.6329	1.9129	3.76566	0.00126999	0.0164144	1	ENSBTAG00000005808	ENSBTAG00000005808
PGP	25	complement(1742546..1745400)	108.776	1.91344	3.76705	1.39487e-09	1.01599e-07	2.06245e-05	ENSBTAG00000009951	ENSBTAG00000009951
GRAMD1A	18	45743703..45767909	41.989	1.91618	3.77421	1.96316e-05	0.000511945	0.290273	ENSBTAG00000003820	ENSBTAG00000003820
TEAD2	18	complement(55815647..55841503)	41.5868	1.91958	3.78312	2.73035e-05	0.000679645	0.403709	ENSBTAG00000016349	ENSBTAG00000016349
IGF2	29	49394907..49422468	155.472	1.92099	3.78682	9.44344e-06	0.000268521	0.139631	ENSBTAG00000013066	ENSBTAG00000013066
ERGIC2	5	80232322..80275610	24.8659	1.92155	3.78829	2.89703e-05	0.000706855	0.428354	ENSBTAG00000011096	ENSBTAG00000011096
KANSL2	5	31099793..31117905	58.7707	1.9226	3.79104	1.13679e-05	0.000315952	0.168086	ENSBTAG00000002693	ENSBTAG00000002693
gene:ENSBTAG00000052466	4	76611350..76614443	15.0061	1.92335	3.79303	0.00412983	0.0407634	1	ENSBTAG00000052466	ENSBTAG00000052466
TNFAIP8	7	complement(34474474..34609385)	24.7243	1.92488	3.79706	8.26738e-05	0.00174382	1	ENSBTAG00000014551	ENSBTAG00000014551
C15H11orf96	15	74043979..74045355	249.347	1.92526	3.79805	9.25676e-10	6.91265e-08	1.36871e-05	ENSBTAG00000045822	ENSBTAG00000045822
ST3GAL5	11	48977897..49034683	68.4522	1.92629	3.80078	1.45993e-06	5.15191e-05	0.0215865	ENSBTAG00000011601	ENSBTAG00000011601
PTMS	5	complement(103674096..103679056)	132.38	1.92757	3.80413	4.6116e-11	4.1968e-09	6.81871e-07	ENSBTAG00000018451	ENSBTAG00000018451
PSAP	28	complement(27964205..27997628)	721.737	1.93119	3.81371	1.24227e-09	9.13843e-08	1.83683e-05	ENSBTAG00000021499	ENSBTAG00000021499
TMTC2	5	12219074..12575593	132.975	1.93235	3.81676	8.63765e-12	8.86918e-10	1.27716e-07	ENSBTAG00000002888	ENSBTAG00000002888
IDI1	13	46325275..46328399	81.3219	1.93462	3.82279	2.08798e-06	7.08092e-05	0.0308728	ENSBTAG00000004075	ENSBTAG00000004075
ATP5MG	15	29084998..29093127	367.846	1.93603	3.82652	1.26013e-08	7.39378e-07	0.000186323	ENSBTAG00000007332	ENSBTAG00000007332
LURAP1L	8	complement(31503232..31557952)	22.9817	1.94723	3.85633	0.000108071	0.00220405	1	ENSBTAG00000010431	ENSBTAG00000010431
CNKSR3	9	complement(91103523..91214302)	104.123	1.94791	3.85814	8.29444e-11	7.34381e-09	1.22642e-06	ENSBTAG00000012674	ENSBTAG00000012674
IRF2BP2	28	complement(7400062..7403452)	96.3503	1.95008	3.86396	8.16913e-10	6.25848e-08	1.20789e-05	ENSBTAG00000046841	ENSBTAG00000046841
CREBZF	29	9887736..9893142	26.4402	1.9526	3.87071	0.000145271	0.00280782	1	ENSBTAG00000000455	ENSBTAG00000000455
TSC22D1_1	12	complement(14678207..14681664)	42.2322	1.95974	3.88993	7.24566e-06	0.00021131	0.107134	ENSBTAG00000047739	ENSBTAG00000047739
VAV3	3	35311502..35742106	57.085	1.96173	3.89528	7.33722e-07	2.82521e-05	0.0108488	ENSBTAG00000031575	ENSBTAG00000031575
DENR_1	17	complement(52750181..52762092)	77.914	1.96229	3.89679	1.50934e-07	6.82479e-06	0.00223171	ENSBTAG00000032433	ENSBTAG00000032433
SGK1	9	complement(72305979..72418535)	42.3016	1.96467	3.90323	2.16609e-07	9.44772e-06	0.00320278	ENSBTAG00000004269	ENSBTAG00000004269
SQLE	14	complement(15144664..15167777)	106.821	1.96518	3.9046	3.80096e-09	2.49782e-07	5.62009e-05	ENSBTAG00000005498	ENSBTAG00000005498
ASB3	11	complement(36401341..36519701)	14.586	1.96593	3.90663	0.00104016	0.0139923	1	ENSBTAG00000019458	ENSBTAG00000019458
WARS	21	complement(65238068..65267367)	680.839	1.96628	3.90759	1.60084e-06	5.58254e-05	0.02367	ENSBTAG00000004679	ENSBTAG00000004679
SLC1A4	11	63379682..63409616	300.434	1.96877	3.91434	4.36107e-12	4.86832e-10	6.44827e-08	ENSBTAG00000007763	ENSBTAG00000007763
UBB	19	complement(33249951..33251848)	2802.9	1.96976	3.91704	7.38298e-13	9.25125e-11	1.09165e-08	ENSBTAG00000017246	ENSBTAG00000017246
ARL14EP	15	61047198..61061504	390.422	1.97607	3.93419	5.05596e-13	6.6157e-11	7.47574e-09	ENSBTAG00000012417	ENSBTAG00000012417
NR2F2	21	complement(10562379..10575195)	56.6928	1.97749	3.93808	5.90157e-06	0.000177359	0.0872607	ENSBTAG00000018007	ENSBTAG00000018007
gene:ENSBTAG00000001911	X	39843052..40101409	337.205	1.98238	3.95144	1.9762e-14	3.17609e-12	2.922e-10	ENSBTAG00000001911	ENSBTAG00000001911
P4HA1	28	complement(29067217..29167290)	37.3173	1.98316	3.95358	0.00059664	0.0087693	1	ENSBTAG00000032996	ENSBTAG00000032996
KDM3A	11	complement(48378513..48434868)	101.507	1.98598	3.96132	2.38079e-08	1.29268e-06	0.000352024	ENSBTAG00000013580	ENSBTAG00000013580
TRIB1	14	complement(14779050..14787206)	37.0052	1.9881	3.96715	0.000409564	0.00651864	1	ENSBTAG00000023179	ENSBTAG00000023179
S100A4	3	16824126..16826559	10708.2	1.99099	3.97511	5.06262e-14	7.79748e-12	7.48559e-10	ENSBTAG00000019203	ENSBTAG00000019203
PLEKHF1	18	40287571..40296599	59.4897	1.99255	3.97939	5.13182e-05	0.00115611	0.758791	ENSBTAG00000008625	ENSBTAG00000008625
PRAF2	X	complement(87153484..87157001)	18.2512	1.99416	3.98385	0.000287087	0.00481825	1	ENSBTAG00000002562	ENSBTAG00000002562
BCOR	X	103408842..103432576	19.3004	1.99642	3.99008	0.00306533	0.0325838	1	ENSBTAG00000047339	ENSBTAG00000047339
TWIST1	4	complement(27817880..27819874)	69.9984	1.99992	3.99978	2.88461e-08	1.54536e-06	0.000426519	ENSBTAG00000046922	ENSBTAG00000046922
RABEP2	25	25917049..25929296	21.5316	2.00079	4.00218	0.000201133	0.00361399	1	ENSBTAG00000006542	ENSBTAG00000006542
SPACA6	18	57689833..57699513	24.943	2.00777	4.02159	0.00185297	0.0220952	1	ENSBTAG00000048204	ENSBTAG00000048204
ITPRID2	2	complement(14654230..14751034)	44.7689	2.01448	4.04034	0.00012268	0.00245127	1	ENSBTAG00000000937	ENSBTAG00000000937
CARHSP1	25	complement(7685014..7698309)	17.2116	2.01671	4.04659	0.00147715	0.0184158	1	ENSBTAG00000048459	ENSBTAG00000048459
NUMA1	15	complement(51643265..51673852)	19.9274	2.01824	4.05088	0.000336262	0.00552441	1	ENSBTAG00000018449	ENSBTAG00000018449
CCND1	29	46888863..46898541	23.533	2.02036	4.05685	0.000202664	0.00362807	1	ENSBTAG00000017514	ENSBTAG00000017514
ASS1	11	100770166..100822252	19.0188	2.02089	4.05834	0.00343243	0.0354413	1	ENSBTAG00000020747	ENSBTAG00000020747
CA5B	X	complement(127724914..127752302)	136.542	2.02143	4.05986	6.50621e-11	5.8659e-09	9.62008e-07	ENSBTAG00000020418	ENSBTAG00000020418
CYP2D14	5	complement(113086815..113094984)	19.0381	2.02496	4.06981	0.00515986	0.0483571	1	ENSBTAG00000026502	ENSBTAG00000026502
POFUT2	1	complement(145089416..145103157)	42.1629	2.03498	4.09817	0.000150473	0.00288948	1	ENSBTAG00000007818	ENSBTAG00000007818
DPYSL2	8	73756715..73874845	237.745	2.03931	4.11049	1.13991e-11	1.15443e-09	1.68547e-07	ENSBTAG00000018373	ENSBTAG00000018373
DAAM2	23	13699642..13832799	20.7906	2.04381	4.12332	0.000302741	0.00504091	1	ENSBTAG00000021381	ENSBTAG00000021381
DACH1	12	complement(46109476..46548484)	101.843	2.04762	4.13424	1.90257e-10	1.60751e-08	2.81313e-06	ENSBTAG00000043985	ENSBTAG00000043985
KIF21A	5	41732670..41918813	34.4249	2.05573	4.15753	6.74896e-05	0.0014632	0.997901	ENSBTAG00000004832	ENSBTAG00000004832
ST3GAL6	1	43047976..43111603	45.733	2.05654	4.15986	8.72358e-06	0.000250041	0.128987	ENSBTAG00000004471	ENSBTAG00000004471
ADGRL1	7	11509948..11560792	25.4361	2.06889	4.19564	8.52028e-05	0.00178696	1	ENSBTAG00000003675	ENSBTAG00000003675
MAFF	5	109963621..109972823	46.1291	2.07661	4.21815	4.92088e-07	1.98397e-05	0.00727602	ENSBTAG00000021435	ENSBTAG00000021435
CHAC1	10	36485672..36488431	58.4207	2.08058	4.22977	1.61651e-06	5.62395e-05	0.0239018	ENSBTAG00000010371	ENSBTAG00000010371
N4BP2L1	12	28591476..28614349	23.6912	2.08157	4.23269	0.000170668	0.00317421	1	ENSBTAG00000000993	ENSBTAG00000000993
CRELD2	5	119312407..119319443	81.4823	2.08793	4.25137	1.24331e-07	5.72696e-06	0.00183835	ENSBTAG00000047801	ENSBTAG00000047801
PELI2	10	68531860..68727049	21.1744	2.096	4.27523	0.000398299	0.00636675	1	ENSBTAG00000005141	ENSBTAG00000005141
ANO1	29	47168667..47358095	28.9441	2.09658	4.27694	0.000690871	0.00986978	1	ENSBTAG00000009997	ENSBTAG00000009997
PMEPA1	13	58486589..58542578	26.2511	2.0988	4.28353	0.00160282	0.0197165	1	ENSBTAG00000054628	ENSBTAG00000054628
gene:ENSBTAG00000054671	12	68812433..68930042	25.6771	2.10234	4.29407	3.44573e-05	0.000816485	0.509486	ENSBTAG00000054671	ENSBTAG00000054671
HS6ST1	2	4187288..4227153	75.5484	2.10446	4.30036	1.1074e-06	4.06303e-05	0.016374	ENSBTAG00000050824	ENSBTAG00000050824
IGFBP5	2	complement(104659123..104680014)	436.208	2.10507	4.3022	9.54792e-14	1.40753e-11	1.41176e-09	ENSBTAG00000054218	ENSBTAG00000054218
MTSS1	14	15383762..15553664	71.971	2.10545	4.30332	8.08657e-09	4.94083e-07	0.000119568	ENSBTAG00000020407	ENSBTAG00000020407
FOXK2	19	complement(50030249..50079424)	12.0776	2.10728	4.30879	0.00105944	0.0141764	1	ENSBTAG00000003687	ENSBTAG00000003687
IL34	18	complement(1510170..1570878)	130.648	2.10816	4.31142	5.33873e-12	5.8043e-10	7.89385e-08	ENSBTAG00000009357	ENSBTAG00000009357
GPX1	22	50752499..50753719	414.049	2.11342	4.32716	8.25834e-09	5.02501e-07	0.000122108	ENSBTAG00000054195	ENSBTAG00000054195
APOD	1	72061983..72075639	52.4331	2.11792	4.34067	2.14382e-07	9.37825e-06	0.00316985	ENSBTAG00000023600	ENSBTAG00000023600
AGPAT4	9	complement(96785815..96922398)	20.3704	2.11845	4.34226	0.00161495	0.0198328	1	ENSBTAG00000007668	ENSBTAG00000007668
EBP	X	86657890..86662101	40.8006	2.11905	4.34409	4.26469e-05	0.000985276	0.630577	ENSBTAG00000009287	ENSBTAG00000009287
BTBD3	13	5455770..5474367	17.888	2.12199	4.35295	7.54317e-05	0.001616	1	ENSBTAG00000048432	ENSBTAG00000048432
ZBTB5	8	complement(61567467..61594251)	20.9038	2.13161	4.38206	0.000489483	0.00754091	1	ENSBTAG00000007761	ENSBTAG00000007761
P3H2	1	77130100..77309576	28.2127	2.13447	4.39076	0.000204237	0.00365157	1	ENSBTAG00000021025	ENSBTAG00000021025
NDUFS8	29	45559236..45563283	273.732	2.13999	4.40758	2.81167e-08	1.51176e-06	0.000415734	ENSBTAG00000012072	ENSBTAG00000012072
TRMT10A	6	25073203..25099775	20.977	2.14002	4.40767	0.00094097	0.0127761	1	ENSBTAG00000000197	ENSBTAG00000000197
CHST12	25	complement(40821751..40840680)	16.3952	2.14121	4.41133	0.00519381	0.0485772	1	ENSBTAG00000020898	ENSBTAG00000020898
JAM3	29	complement(32993975..33024632)	53.0398	2.14198	4.41367	0.00246273	0.0277545	1	ENSBTAG00000003176	ENSBTAG00000003176
RAP2B	1	complement(114554443..114558377)	109.894	2.14349	4.41831	3.82716e-12	4.31973e-10	5.65884e-08	ENSBTAG00000055257	ENSBTAG00000055257
FAM92A	14	complement(70563223..70588594)	62.4824	2.14639	4.4272	1.00158e-08	6.02008e-07	0.000148094	ENSBTAG00000013405	ENSBTAG00000013405
SLC16A2	X	complement(76549545..76681860)	19.0014	2.15269	4.44657	0.00146561	0.0182874	1	ENSBTAG00000002585	ENSBTAG00000002585
CEMIP2	8	complement(47923884..48006056)	106.807	2.15286	4.4471	4.13815e-09	2.69545e-07	6.11866e-05	ENSBTAG00000005090	ENSBTAG00000005090
CCDC3	13	11479616..11570661	19.6966	2.15358	4.4493	0.000376294	0.00606749	1	ENSBTAG00000040490	ENSBTAG00000040490
gene:ENSBTAG00000046193	23	4249733..4261772	12.4169	2.15673	4.45902	0.00187726	0.0222983	1	ENSBTAG00000046193	ENSBTAG00000046193
REL	11	43625180..43662860	20.6867	2.15733	4.46089	0.00233263	0.0266129	1	ENSBTAG00000015386	ENSBTAG00000015386
ABHD16A	23	27599348..27618039	134.834	2.15804	4.46307	2.68419e-12	3.12507e-10	3.96884e-08	ENSBTAG00000000578	ENSBTAG00000000578
gene:ENSBTAG00000039129	29	48540589..48559970	127.539	2.15913	4.46646	2.76438e-09	1.8664e-07	4.08741e-05	ENSBTAG00000039129	ENSBTAG00000039129
KIF5C	2	complement(47212782..47368935)	21.8223	2.15968	4.46817	0.000283139	0.0047628	1	ENSBTAG00000018125	ENSBTAG00000018125
BTG1	5	complement(22012139..22016602)	101.996	2.16632	4.48875	6.14184e-10	4.80494e-08	9.08133e-06	ENSBTAG00000020330	ENSBTAG00000020330
CATSPERD	7	complement(18552769..18589512)	49.0032	2.16765	4.4929	9.91288e-07	3.69199e-05	0.0146572	ENSBTAG00000001796	ENSBTAG00000001796
GDNF	20	36614256..36639869	23.5681	2.16777	4.49327	0.000196818	0.00356283	1	ENSBTAG00000005176	ENSBTAG00000005176
CADM1	15	complement(25721022..26071036)	71.5988	2.17824	4.52601	1.35997e-11	1.36525e-09	2.01085e-07	ENSBTAG00000000977	ENSBTAG00000000977
BTBD6	21	69573709..69577210	39.5769	2.18635	4.55153	1.37185e-05	0.000372872	0.202842	ENSBTAG00000012751	ENSBTAG00000012751
MRPS6	1	complement(1390803..1455219)	100.367	2.18728	4.55446	1.86681e-08	1.04953e-06	0.000276026	ENSBTAG00000012594	ENSBTAG00000012594
ETV5	1	81135305..81194599	34.0477	2.19749	4.58682	1.36176e-05	0.000370809	0.201349	ENSBTAG00000014915	ENSBTAG00000014915
gene:ENSBTAG00000038619	23	28493346..28505219	13.7082	2.19895	4.59144	0.00223597	0.0257887	1	ENSBTAG00000038619	ENSBTAG00000038619
AK4	3	complement(80160692..80251376)	36.4836	2.20269	4.60338	0.000406386	0.00647502	1	ENSBTAG00000030674	ENSBTAG00000030674
DENR_2	29	complement(7665859..7666455)	1631.45	2.20389	4.6072	0	0	0	ENSBTAG00000049723	ENSBTAG00000049723
THRB	27	41461703..41896044	51.8274	2.20464	4.60961	1.20698e-05	0.000334204	0.178465	ENSBTAG00000017802	ENSBTAG00000017802
NECTIN3	1	55893616..56089185	208.375	2.20684	4.61662	1.39444e-13	2.00177e-11	2.06182e-09	ENSBTAG00000013769	ENSBTAG00000013769
TMCO3	12	86682932..86704824	20.63	2.2204	4.66022	0.000876531	0.012045	1	ENSBTAG00000015704	ENSBTAG00000015704
PXDN	8	112103040..112167792	58.4138	2.22375	4.67105	1.29806e-09	9.50157e-08	1.91932e-05	ENSBTAG00000050986	ENSBTAG00000050986
MFSD14A	3	complement(43182189..43236013)	46.2505	2.2259	4.67804	4.49915e-05	0.0010346	0.665245	ENSBTAG00000015776	ENSBTAG00000015776
gene:ENSBTAG00000050869	X	complement(52185629..52185982)	17.7571	2.23052	4.69303	0.00235743	0.026813	1	ENSBTAG00000050869	ENSBTAG00000050869
FLRT3	13	complement(7894630..7899756)	27.1362	2.23062	4.69337	0.000523825	0.00795204	1	ENSBTAG00000003319	ENSBTAG00000003319
SLC6A2	18	23875374..23939382	26.771	2.23507	4.70787	0.00248591	0.0279944	1	ENSBTAG00000003353	ENSBTAG00000003353
ENO3	19	complement(26437553..26447840)	729.36	2.23624	4.71166	1.63496e-11	1.60096e-09	2.41745e-07	ENSBTAG00000005534	ENSBTAG00000005534
LPIN1	11	complement(86083907..86175202)	30.2334	2.24731	4.74797	0.000411649	0.00654478	1	ENSBTAG00000007689	ENSBTAG00000007689
CCDC80	1	complement(57364375..57478155)	5193.59	2.25082	4.75952	0	0	0	ENSBTAG00000010793	ENSBTAG00000010793
ZSWIM8	28	29682252..29697213	14.7505	2.25865	4.78542	0.000690783	0.00986978	1	ENSBTAG00000012657	ENSBTAG00000012657
HYAL1	22	50029859..50032903	119.07	2.26288	4.79947	1.6378e-08	9.38625e-07	0.000242165	ENSBTAG00000000483	ENSBTAG00000000483
PRKCH	10	73436729..73667888	18.3312	2.27046	4.82475	0.000490209	0.00754091	1	ENSBTAG00000003276	ENSBTAG00000003276
AK1	11	complement(98538932..98549627)	71.7893	2.27159	4.82854	1.23399e-07	5.70181e-06	0.00182458	ENSBTAG00000006305	ENSBTAG00000006305
UNC5B	28	27352171..27443527	50.7198	2.27229	4.83089	9.04326e-07	3.41106e-05	0.0133714	ENSBTAG00000014270	ENSBTAG00000014270
BMP4	10	complement(66518527..66525667)	75.5955	2.27475	4.83914	6.76428e-08	3.33389e-06	0.00100017	ENSBTAG00000003835	ENSBTAG00000003835
ACSL4	X	complement(58035379..58110124)	367.244	2.2793	4.85443	0	0	0	ENSBTAG00000018986	ENSBTAG00000018986
RPL6	17	61837376..61843934	4550.52	2.28542	4.87505	5.42566e-13	7.03718e-11	8.02238e-09	ENSBTAG00000031723	ENSBTAG00000031723
HMGCR	10	6763962..6784639	118.643	2.28865	4.886	3.17237e-08	1.66928e-06	0.000469067	ENSBTAG00000007840	ENSBTAG00000007840
PLA2G4A	16	67906979..68081283	26.7367	2.29224	4.89815	4.6317e-05	0.00106013	0.684843	ENSBTAG00000013298	ENSBTAG00000013298
ABHD14A	22	complement(48954795..48957705)	52.9647	2.29748	4.91597	3.29441e-09	2.18436e-07	4.87112e-05	ENSBTAG00000053854	ENSBTAG00000053854
ABHD3	24	34541295..34591097	15.4268	2.29901	4.92119	0.000134704	0.00264507	1	ENSBTAG00000005709	ENSBTAG00000005709
GLUL	16	complement(63468038..63478788)	39.0748	2.30072	4.92704	2.44874e-05	0.000618924	0.362071	ENSBTAG00000013631	ENSBTAG00000013631
ZNF395	8	10335582..10384049	35.9837	2.31043	4.96029	1.04206e-06	3.84235e-05	0.0154078	ENSBTAG00000000536	ENSBTAG00000000536
PDE3A	5	complement(89133571..89283293)	96.8314	2.31093	4.96204	6.48748e-12	6.8517e-10	9.59238e-08	ENSBTAG00000017260	ENSBTAG00000017260
OSR2	14	complement(65332265..65339913)	15.5732	2.31339	4.97049	0.00424828	0.0416822	1	ENSBTAG00000013213	ENSBTAG00000013213
RAB15	10	complement(77076095..77096617)	78.9398	2.31496	4.97592	2.50809e-11	2.36208e-09	3.70847e-07	ENSBTAG00000003474	ENSBTAG00000003474
GNAI1	4	complement(40956253..41062151)	40.978	2.31713	4.98339	0.000109464	0.00222326	1	ENSBTAG00000002714	ENSBTAG00000002714
PALM3	7	11631611..11640783	69.1389	2.32555	5.01257	1.56635e-09	1.1353e-07	2.31601e-05	ENSBTAG00000046744	ENSBTAG00000046744
RASSF1	22	50006693..50015926	40.9607	2.32723	5.01842	1.5275e-05	0.000407683	0.225856	ENSBTAG00000020963	ENSBTAG00000020963
MEDAG	12	complement(29997123..30014621)	34.8774	2.33222	5.0358	0.000354336	0.0057637	1	ENSBTAG00000008271	ENSBTAG00000008271
IER3	23	28284912..28286183	994.782	2.33275	5.03766	5.55112e-16	1.06596e-13	8.20788e-12	ENSBTAG00000011358	ENSBTAG00000011358
ALDOC	19	complement(20030282..20034197)	20.1108	2.3395	5.06128	0.000380987	0.00612978	1	ENSBTAG00000013099	ENSBTAG00000013099
NFIB	8	29852454..30102705	54.5584	2.35046	5.09988	3.43066e-08	1.79243e-06	0.000507257	ENSBTAG00000027442	ENSBTAG00000027442
DHX16	23	28336294..28348888	94.5126	2.35412	5.11282	9.45005e-09	5.72658e-07	0.000139728	ENSBTAG00000006960	ENSBTAG00000006960
GPAA1	14	complement(750608..753850)	122.246	2.35707	5.12328	7.06881e-08	3.4386e-06	0.00104519	ENSBTAG00000014610	ENSBTAG00000014610
PHLDA1	5	complement(5573899..5575874)	25.9781	2.36374	5.14701	0.00046008	0.0072063	1	ENSBTAG00000034985	ENSBTAG00000034985
TWF2	22	48665158..48674430	21.5499	2.36572	5.15409	0.00102394	0.0138012	1	ENSBTAG00000054131	ENSBTAG00000054131
DOK5	13	81893784..82044527	20.1981	2.38714	5.23119	0.000213924	0.00379266	1	ENSBTAG00000047975	ENSBTAG00000047975
DHRS7	10	complement(72362347..72385747)	47.2334	2.39751	5.26894	8.5726e-06	0.000247085	0.126755	ENSBTAG00000020729	ENSBTAG00000020729
CST3	13	complement(42185268..42189284)	644.214	2.39756	5.26912	0	0	0	ENSBTAG00000000598	ENSBTAG00000000598
FABP3	2	122285620..122294666	261.063	2.40726	5.30467	2.21808e-11	2.12965e-09	3.27965e-07	ENSBTAG00000016819	ENSBTAG00000016819
CLCF1	29	complement(45264284..45274069)	174.724	2.40798	5.30731	2.05322e-08	1.12858e-06	0.000303589	ENSBTAG00000046110	ENSBTAG00000046110
FDPS	3	complement(15311058..15320377)	407.182	2.41377	5.32865	0	0	0	ENSBTAG00000003948	ENSBTAG00000003948
SELENOS	21	5244997..5254196	55.9288	2.42513	5.37076	6.26916e-07	2.45227e-05	0.00926958	ENSBTAG00000000640	ENSBTAG00000000640
MEIS3	18	complement(54379821..54397189)	34.2518	2.42586	5.37349	1.02802e-05	0.00028898	0.152003	ENSBTAG00000006862	ENSBTAG00000006862
SHC4	10	61284100..61419065	12.1973	2.4292	5.38596	0.00409458	0.0404966	1	ENSBTAG00000022583	ENSBTAG00000022583
DOCK3	22	complement(49387098..49668868)	136.458	2.43107	5.39295	1.57097e-13	2.21222e-11	2.32283e-09	ENSBTAG00000001874	ENSBTAG00000001874
ATRAID	11	complement(72414856..72419512)	15.9745	2.44333	5.43895	3.64619e-05	0.00085848	0.539126	ENSBTAG00000031185	ENSBTAG00000031185
SEMA3E	4	36966817..37237011	31.0142	2.44519	5.44597	0.000940364	0.0127761	1	ENSBTAG00000014920	ENSBTAG00000014920
PRKG1	26	complement(6899619..8313722)	199.854	2.45526	5.48411	0	0	0	ENSBTAG00000018404	ENSBTAG00000018404
CYP51A1	4	complement(9459764..9476713)	62.6667	2.45809	5.49489	3.96546e-07	1.64239e-05	0.00586333	ENSBTAG00000001992	ENSBTAG00000001992
ENC1	20	6918477..6930788	66.8689	2.45908	5.49865	5.64045e-09	3.56409e-07	8.33997e-05	ENSBTAG00000026369	ENSBTAG00000026369
NPDC1	11	complement(106072818..106080084)	178.485	2.46128	5.50707	6.43929e-14	9.71545e-12	9.52114e-10	ENSBTAG00000046140	ENSBTAG00000046140
NSDHL	X	35133537..35159670	53.4752	2.46748	5.53078	1.1576e-06	4.20274e-05	0.0171163	ENSBTAG00000009231	ENSBTAG00000009231
SPP1	6	complement(36693193..36730559)	3304.08	2.46924	5.53753	3.00834e-08	1.60005e-06	0.000444814	ENSBTAG00000005260	ENSBTAG00000005260
SERPINI1	1	complement(99660456..99743550)	16.1681	2.47378	5.55497	0.00210246	0.0245165	1	ENSBTAG00000012708	ENSBTAG00000012708
LRRC8D	3	complement(53313193..53443924)	20.1808	2.47379	5.55501	0.000155001	0.00296104	1	ENSBTAG00000020958	ENSBTAG00000020958
CSRNP1	22	complement(12478903..12492412)	20.6787	2.47569	5.56232	0.00242941	0.0274837	1	ENSBTAG00000003845	ENSBTAG00000003845
POLR2K	14	complement(64216926..64220642)	16.4963	2.47832	5.57247	4.65674e-05	0.00106257	0.688546	ENSBTAG00000022539	ENSBTAG00000022539
GAPDH	5	complement(103870384..103874824)	471.147	2.47896	5.57496	0	0	0	ENSBTAG00000014731	ENSBTAG00000014731
NDRG1	14	8073208..8129604	876.814	2.48028	5.58006	1.55431e-15	2.87276e-13	2.29821e-11	ENSBTAG00000000711	ENSBTAG00000000711
SHROOM4	X	complement(88412754..88541873)	56.219	2.48077	5.58196	1.54877e-05	0.000412615	0.229001	ENSBTAG00000002996	ENSBTAG00000002996
PDE7B	9	73847489..74193822	91.0997	2.4811	5.58322	7.63511e-12	7.9502e-10	1.12893e-07	ENSBTAG00000015888	ENSBTAG00000015888
BNIP3L	8	73631225..73654614	38.4815	2.48363	5.59305	4.94789e-08	2.47998e-06	0.000731595	ENSBTAG00000021307	ENSBTAG00000021307
UQCRB	14	67986645..67991355	50.4787	2.48443	5.59612	5.33875e-07	2.12201e-05	0.00789388	ENSBTAG00000001521	ENSBTAG00000001521
ACSL3	2	111037664..111113602	60.1875	2.48538	5.59982	5.45923e-09	3.47932e-07	8.07202e-05	ENSBTAG00000017258	ENSBTAG00000017258
TRPS1	14	48629593..48904459	144.925	2.50389	5.67212	0	0	0	ENSBTAG00000017694	ENSBTAG00000017694
USP13	1	complement(87355950..87482259)	19.18	2.5136	5.71045	8.0323e-06	0.000233791	0.118766	ENSBTAG00000005946	ENSBTAG00000005946
CST6	29	44101043..44102573	62.1477	2.52124	5.74075	4.49049e-08	2.29745e-06	0.000663963	ENSBTAG00000046587	ENSBTAG00000046587
SHROOM3	6	91317426..91647743	10.0871	2.52972	5.77461	0.00294918	0.0316448	1	ENSBTAG00000019633	ENSBTAG00000019633
NFATC1	24	complement(779627..866891)	65.0372	2.53634	5.80117	1.7345e-11	1.68726e-09	2.56463e-07	ENSBTAG00000000656	ENSBTAG00000000656
ARAF	X	85918875..85943558	23107.8	2.53695	5.8036	1.62979e-11	1.60096e-09	2.4098e-07	ENSBTAG00000005039	ENSBTAG00000005039
ZFAND5	8	complement(48589473..48599969)	32.5561	2.55328	5.86968	2.60958e-05	0.000657329	0.385852	ENSBTAG00000009417	ENSBTAG00000009417
EXTL3	8	complement(9980042..10017423)	13.1573	2.57199	5.9463	0.000440012	0.00694346	1	ENSBTAG00000008844	ENSBTAG00000008844
BHLHE40	22	complement(21400624..21406265)	172.426	2.57637	5.96438	3.21965e-15	5.53555e-13	4.76057e-11	ENSBTAG00000009863	ENSBTAG00000009863
CDH10	20	48811787..48998130	12.0419	2.5903	6.02223	0.00173034	0.0209223	1	ENSBTAG00000002845	ENSBTAG00000002845
DHCR7	29	complement(48285096..48304702)	20.8675	2.62513	6.16939	0.00025128	0.00431023	1	ENSBTAG00000016465	ENSBTAG00000016465
SYT4	24	12650269..12660064	221.344	2.62872	6.18477	1.94289e-14	3.15688e-12	2.87276e-10	ENSBTAG00000001801	ENSBTAG00000001801
CHD7	14	26361178..26487977	24.574	2.62931	6.1873	1.68524e-05	0.00044417	0.249179	ENSBTAG00000021841	ENSBTAG00000021841
MAFG	19	50967339..50972885	49.5099	2.62981	6.18944	7.31446e-07	2.8238e-05	0.0108152	ENSBTAG00000000040	ENSBTAG00000000040
ERC2	22	44539154..45518463	9.45993	2.64077	6.23666	0.00176697	0.0212263	1	ENSBTAG00000010029	ENSBTAG00000010029
IL1RAP	1	complement(76577593..76723526)	78.7033	2.6504	6.27841	2.04281e-14	3.24785e-12	3.0205e-10	ENSBTAG00000013205	ENSBTAG00000013205
RASGEF1B	6	complement(96214372..96252603)	9.83139	2.65485	6.29783	0.00195478	0.0231042	1	ENSBTAG00000006561	ENSBTAG00000006561
MSMO1	17	517313..534143	93.6941	2.67035	6.36582	1.36654e-11	1.36525e-09	2.02057e-07	ENSBTAG00000003068	ENSBTAG00000003068
CCN4	14	complement(8137189..8169248)	8.09148	2.67781	6.39885	0.00351027	0.0359736	1	ENSBTAG00000000707	ENSBTAG00000000707
SLC25A22	29	50569809..50574869	20.8106	2.67935	6.40567	0.00035273	0.00574391	1	ENSBTAG00000001229	ENSBTAG00000001229
CDR2L	19	complement(56432269..56444629)	17.0969	2.68681	6.4389	8.15607e-06	0.000236462	0.120596	ENSBTAG00000039466	ENSBTAG00000039466
KDM6B	19	27535830..27545702	12.5658	2.69031	6.45452	0.00168922	0.0205909	1	ENSBTAG00000048062	ENSBTAG00000048062
SHOX2	1	109417834..109426592	34.695	2.70505	6.52081	3.94017e-07	1.6365e-05	0.00582593	ENSBTAG00000005230	ENSBTAG00000005230
ARHGAP20	15	complement(20598185..20812735)	20.3391	2.72718	6.62158	2.74861e-05	0.000680752	0.406409	ENSBTAG00000000333	ENSBTAG00000000333
gene:ENSBTAG00000050187	17	complement(52726827..52746156)	26.4663	2.73119	6.64005	0.00111841	0.0148312	1	ENSBTAG00000050187	ENSBTAG00000050187
ST6GALNAC6	11	complement(98555376..98568425)	69.224	2.7405	6.68303	7.34754e-11	6.54463e-09	1.08641e-06	ENSBTAG00000044129	ENSBTAG00000044129
DCLK1	12	25608293..25689221	13.3497	2.74106	6.68562	0.00292765	0.0314595	1	ENSBTAG00000038495	ENSBTAG00000038495
TMEM132B	17	complement(50309613..50687263)	21.8269	2.75021	6.72814	0.000130069	0.0025677	1	ENSBTAG00000006626	ENSBTAG00000006626
INSIG1	4	117125786..117138560	24.165	2.7522	6.73745	0.000343138	0.00561865	1	ENSBTAG00000001592	ENSBTAG00000001592
MOB1B	6	86250301..86308361	227.158	2.75575	6.75403	0	0	0	ENSBTAG00000016290	ENSBTAG00000016290
FAM129A	16	complement(65831839..66012562)	53.4863	2.75724	6.761	2.71376e-09	1.84062e-07	4.01256e-05	ENSBTAG00000014548	ENSBTAG00000014548
gene:ENSBTAG00000052842	22	complement(43669107..43669567)	71.6111	2.7573	6.76128	1.56019e-08	8.99595e-07	0.00023069	ENSBTAG00000052842	ENSBTAG00000052842
RSPO2	14	56385156..56556667	10.5183	2.75772	6.76325	0.0017762	0.0212827	1	ENSBTAG00000013598	ENSBTAG00000013598
SC5D	15	31876181..31922303	61.5372	2.7635	6.79043	1.2226e-07	5.66687e-06	0.00180773	ENSBTAG00000019246	ENSBTAG00000019246
SLIT3	20	complement(447373..1163533)	35.7046	2.7668	6.80598	1.32014e-10	1.14149e-08	1.95195e-06	ENSBTAG00000017746	ENSBTAG00000017746
C1QTNF5	15	complement(29920448..29922392)	12.426	2.774	6.84002	0.00519414	0.0485772	1	ENSBTAG00000027766	ENSBTAG00000027766
ERG	1	complement(150668926..150803833)	23.091	2.80454	6.98633	2.03409e-05	0.000526725	0.30076	ENSBTAG00000011001	ENSBTAG00000011001
MAP3K5	9	complement(74542301..74770948)	25.5159	2.80524	6.98976	1.89775e-05	0.000495761	0.280601	ENSBTAG00000009065	ENSBTAG00000009065
FIBIN	15	57703872..57707587	7.86425	2.8159	7.04157	0.00541653	0.0499818	1	ENSBTAG00000006676	ENSBTAG00000006676
PLOD2	1	122349984..122471157	129.262	2.82404	7.08143	0	0	0	ENSBTAG00000007331	ENSBTAG00000007331
PPP1R15A	18	55473997..55477628	38.0421	2.82706	7.09627	4.48629e-07	1.84262e-05	0.00663343	ENSBTAG00000001294	ENSBTAG00000001294
FRMD8	29	43582047..43603325	501.326	2.83314	7.12625	0	0	0	ENSBTAG00000002039	ENSBTAG00000002039
NGEF	3	complement(112609162..112657496)	12.0193	2.83337	7.12738	0.000154897	0.00296104	1	ENSBTAG00000008942	ENSBTAG00000008942
CREB5	4	complement(67314290..67752296)	54.0721	2.87221	7.32187	2.34225e-11	2.22003e-09	3.46325e-07	ENSBTAG00000018909	ENSBTAG00000018909
CYBA	18	complement(13883779..13893147)	16.7772	2.8782	7.35234	4.17257e-06	0.000133252	0.0616956	ENSBTAG00000051907	ENSBTAG00000051907
FRMD4A	13	complement(28351256..28679615)	74.7082	2.88396	7.38171	6.07114e-10	4.77489e-08	8.97679e-06	ENSBTAG00000008279	ENSBTAG00000008279
BEND7	13	complement(28142114..28228457)	24.0438	2.92049	7.57104	9.20038e-05	0.00191332	1	ENSBTAG00000020800	ENSBTAG00000020800
MMP17	17	complement(45241554..45266444)	7.60336	2.93029	7.62262	0.00537847	0.0497972	1	ENSBTAG00000002145	ENSBTAG00000002145
TFAP2B	23	23375185..23406742	76.6617	2.93209	7.63217	2.54352e-12	3.00868e-10	3.76085e-08	ENSBTAG00000020426	ENSBTAG00000020426
PDGFD	15	4259082..4536080	115.538	2.95191	7.73772	4.32987e-15	7.35879e-13	6.40215e-11	ENSBTAG00000034827	ENSBTAG00000034827
TTR	24	complement(25544097..25553148)	47.6038	2.98004	7.89005	1.90514e-13	2.63266e-11	2.81694e-09	ENSBTAG00000010991	ENSBTAG00000010991
MT1E_1	18	complement(24029352..24032186)	29.4394	2.99683	7.98246	5.00626e-07	2.01062e-05	0.00740225	ENSBTAG00000038706	ENSBTAG00000038706
RGS20	14	21903677..21955373	21.6566	2.99903	7.99463	0.000490325	0.00754091	1	ENSBTAG00000003454	ENSBTAG00000003454
SEMA5A	20	63654369..64216207	15.3957	3.00643	8.03571	0.000219773	0.00387776	1	ENSBTAG00000005021	ENSBTAG00000005021
FBLIM1	16	complement(51777677..51805354)	1381.6	3.01425	8.07938	0	0	0	ENSBTAG00000018725	ENSBTAG00000018725
ALDH1A2	10	52214465..52340304	245.909	3.01579	8.08804	0	0	0	ENSBTAG00000010119	ENSBTAG00000010119
gene:ENSBTAG00000051880	X	complement(14302822..14306632)	11.9914	3.03736	8.20987	0.000308988	0.0051276	1	ENSBTAG00000051880	ENSBTAG00000051880
PTPRU	2	complement(124237184..124325673)	19.2764	3.04167	8.23441	3.12058e-05	0.00075765	0.461409	ENSBTAG00000012848	ENSBTAG00000012848
GYS1	18	complement(55541702..55558358)	19.022	3.05502	8.31102	7.1071e-05	0.00152963	1	ENSBTAG00000039958	ENSBTAG00000039958
YBX3	5	98853392..98878560	64.4103	3.07653	8.43582	3.44547e-12	3.91882e-10	5.09447e-08	ENSBTAG00000009663	ENSBTAG00000009663
SNCAIP	7	complement(31380877..31541086)	42.0134	3.09323	8.53402	6.68926e-06	0.00019742	0.0989074	ENSBTAG00000021971	ENSBTAG00000021971
SPRY4	7	complement(53339584..53351162)	8.36972	3.09381	8.53746	0.00267995	0.0295938	1	ENSBTAG00000008250	ENSBTAG00000008250
PRDM12	11	100951292..100966190	13.4538	3.12289	8.71132	0.00332936	0.0345731	1	ENSBTAG00000023797	ENSBTAG00000023797
AJAP1	16	complement(48572113..48653428)	32.1995	3.12868	8.74633	4.70143e-07	1.90976e-05	0.00695154	ENSBTAG00000000792	ENSBTAG00000000792
ACLY	19	complement(42049435..42093855)	243.605	3.16765	8.98581	0	0	0	ENSBTAG00000016740	ENSBTAG00000016740
LRFN5	21	51329040..51648277	83.4005	3.16922	8.99559	0	0	0	ENSBTAG00000003684	ENSBTAG00000003684
SAT1	X	complement(119431920..119435063)	1882.88	3.18024	9.0646	0	0	0	ENSBTAG00000017363	ENSBTAG00000017363
SCD	26	21263727..21279185	265.585	3.18274	9.08031	0	0	0	ENSBTAG00000055207	ENSBTAG00000055207
PPP1R16B	13	67598734..67706157	33.3638	3.1862	9.10213	8.65239e-06	0.000248899	0.127934	ENSBTAG00000000653	ENSBTAG00000000653
MID1IP1	X	complement(104474452..104476230)	20.2274	3.18892	9.11927	0.000554002	0.00828259	1	ENSBTAG00000011463	ENSBTAG00000011463
SYBU	14	54705056..54833681	15.1316	3.20537	9.22388	2.392e-06	7.9658e-05	0.0353681	ENSBTAG00000032548	ENSBTAG00000032548
CCL2	19	complement(15902777..15905368)	7.76513	3.22265	9.33502	4.35076e-05	0.00100359	0.643303	ENSBTAG00000037811	ENSBTAG00000037811
PARM1	6	89847732..89973563	56.7925	3.2453	9.48272	2.65015e-07	1.1391e-05	0.00391851	ENSBTAG00000015919	ENSBTAG00000015919
EDIL3	7	complement(83846108..84324020)	180.936	3.28206	9.72744	0	0	0	ENSBTAG00000044033	ENSBTAG00000044033
SMIM3	7	62132825..62152726	9.65084	3.29195	9.79432	0.000112509	0.00227572	1	ENSBTAG00000010487	ENSBTAG00000010487
INHBA	4	79288772..79302445	329.788	3.30652	9.89378	0	0	0	ENSBTAG00000048508	ENSBTAG00000048508
MGC139164	18	complement(60856348..60866029)	24.0544	3.3181	9.97347	2.38675e-05	0.000605326	0.352905	ENSBTAG00000040392	ENSBTAG00000040392
COL8A1	1	43902264..44073696	711.484	3.32018	9.98789	0	0	0	ENSBTAG00000013662	ENSBTAG00000013662
ZNF536	18	40827492..41221033	55.4267	3.32121	9.99506	2.63101e-12	3.08747e-10	3.89021e-08	ENSBTAG00000007262	ENSBTAG00000007262
ATAD3A	16	complement(51085081..51101450)	7.26357	3.33105	10.0634	0.00383958	0.0384895	1	ENSBTAG00000002219	ENSBTAG00000002219
SCRN2	19	38623127..38626863	6.81178	3.35163	10.208	0.00083894	0.0115858	1	ENSBTAG00000001828	ENSBTAG00000001828
NOM1	4	118348694..118361445	13.1179	3.35935	10.2628	0.00105381	0.0141138	1	ENSBTAG00000016435	ENSBTAG00000016435
PHF21B	5	complement(115395022..115482327)	32.6229	3.36407	10.2964	2.44683e-09	1.6906e-07	3.61788e-05	ENSBTAG00000006973	ENSBTAG00000006973
CAVIN2	2	complement(80481033..80494572)	11.6906	3.3647	10.3009	0.000221459	0.00389821	1	ENSBTAG00000018497	ENSBTAG00000018497
HCN1	20	29111349..29562326	18.0589	3.3806	10.4151	0.000136899	0.00267749	1	ENSBTAG00000043948	ENSBTAG00000043948
NRG1_2	27	28529266..28651519	14.1063	3.38978	10.4815	2.16377e-05	0.000555442	0.319935	ENSBTAG00000004150	ENSBTAG00000004150
gene:ENSBTAG00000052539	17	54261956..54264957	40.6262	3.40109	10.564	0.00250765	0.0281322	1	ENSBTAG00000052539	ENSBTAG00000052539
gene:ENSBTAG00000002290	18	complement(60759305..60768024)	16.011	3.41254	10.6482	0.00260077	0.0289135	1	ENSBTAG00000002290	ENSBTAG00000002290
gene:ENSBTAG00000046755	1	24414164..24482074	5.87565	3.41923	10.6977	0.00177135	0.021259	1	ENSBTAG00000046755	ENSBTAG00000046755
HSD17B11	6	complement(102227496..102276940)	9.79705	3.4239	10.7324	0.000551008	0.00827127	1	ENSBTAG00000006307	ENSBTAG00000006307
SEMA3A	4	36254736..36631147	76.5528	3.42675	10.7536	0	0	0	ENSBTAG00000018133	ENSBTAG00000018133
TMEM100	19	complement(6030318..6033208)	18.0175	3.43382	10.8065	6.75596e-06	0.000198991	0.0998936	ENSBTAG00000009292	ENSBTAG00000009292
SPDYA	11	complement(70928399..70967857)	32.4991	3.43969	10.8505	1.95876e-09	1.37916e-07	2.89623e-05	ENSBTAG00000031347	ENSBTAG00000031347
TGFB1	18	complement(50484512..50508692)	47.5008	3.44701	10.9057	4.49377e-11	4.12701e-09	6.64449e-07	ENSBTAG00000020457	ENSBTAG00000020457
gene:ENSBTAG00000048379	4	113662016..113697641	9.65659	3.46444	11.0383	3.40182e-05	0.000809274	0.502992	ENSBTAG00000048379	ENSBTAG00000048379
HR	8	complement(69428721..69445389)	10.2574	3.48544	11.2001	0.0035231	0.0360362	1	ENSBTAG00000012036	ENSBTAG00000012036
BMPER	4	complement(62664288..62917005)	8.87735	3.48901	11.2279	0.000743429	0.0104689	1	ENSBTAG00000010866	ENSBTAG00000010866
SEC61G	22	1459780..1466666	12.8454	3.48925	11.2298	4.01564e-06	0.000128797	0.0593753	ENSBTAG00000014971	ENSBTAG00000014971
ITGA2	20	complement(25976242..26081369)	60.1325	3.49102	11.2435	1.44329e-15	2.70133e-13	2.13405e-11	ENSBTAG00000019289	ENSBTAG00000019289
HMGA1	23	8313843..8322713	10.5623	3.50383	11.3438	3.89807e-05	0.00091342	0.576368	ENSBTAG00000034529	ENSBTAG00000034529
NFKBIL1	23	complement(27732075..27742916)	5.49576	3.50787	11.3756	0.00292437	0.0314595	1	ENSBTAG00000014492	ENSBTAG00000014492
NR4A3	8	64872311..64912348	22.3215	3.51823	11.4576	0.000187373	0.00342884	1	ENSBTAG00000001864	ENSBTAG00000001864
RASGRF1	21	complement(25239271..25341094)	8.40857	3.52044	11.4751	0.00128876	0.0165701	1	ENSBTAG00000019940	ENSBTAG00000019940
PTPRK	9	complement(66006739..66619640)	144.537	3.53672	11.6054	0	0	0	ENSBTAG00000020829	ENSBTAG00000020829
ID2	11	complement(88604880..88607401)	9.50251	3.55128	11.7231	0.00113437	0.0150294	1	ENSBTAG00000021187	ENSBTAG00000021187
FERMT1	13	complement(48251375..48312017)	159.053	3.58048	11.9628	0	0	0	ENSBTAG00000020465	ENSBTAG00000020465
MXI1	26	30781051..30873489	36.4938	3.59562	12.089	2.80044e-09	1.87363e-07	4.14073e-05	ENSBTAG00000017263	ENSBTAG00000017263
KHDRBS2	23	complement(270838..961226)	6.36054	3.60651	12.1806	0.00416022	0.0409541	1	ENSBTAG00000043990	ENSBTAG00000043990
GLDC	8	38219989..38308310	11.8225	3.60695	12.1843	0.000220942	0.00389374	1	ENSBTAG00000025903	ENSBTAG00000025903
AP5Z1	25	complement(39192114..39207833)	37.1605	3.62977	12.3785	1.75437e-09	1.24712e-07	2.59401e-05	ENSBTAG00000012197	ENSBTAG00000012197
PRPF6	13	complement(53832190..53871572)	6.11199	3.67371	12.7613	0.00452318	0.0438313	1	ENSBTAG00000011656	ENSBTAG00000011656
FASTKD2	2	95064720..95085010	9.07204	3.68416	12.8542	0.000860185	0.0118534	1	ENSBTAG00000016193	ENSBTAG00000016193
NCALD	14	62384855..62715290	29.0392	3.71271	13.111	1.08737e-08	6.45699e-07	0.000160779	ENSBTAG00000026963	ENSBTAG00000026963
ARMH4	10	complement(70333003..70474703)	20.2527	3.74001	13.3615	2.46267e-06	8.18271e-05	0.036413	ENSBTAG00000020880	ENSBTAG00000020880
STYK1	5	98891931..98945941	12.3541	3.78284	13.7641	5.06936e-05	0.00114786	0.749555	ENSBTAG00000015351	ENSBTAG00000015351
gene:ENSBTAG00000012132	28	4236177..4236836	167.118	3.78287	13.7644	1.11466e-13	1.61583e-11	1.64814e-09	ENSBTAG00000012132	ENSBTAG00000012132
ERBB4	2	complement(99223775..99801312)	6.66023	3.79348	13.866	0.00109884	0.0146242	1	ENSBTAG00000012647	ENSBTAG00000012647
MCTP2	21	complement(12595813..12855267)	16.3875	3.80151	13.9434	1.21298e-05	0.000335237	0.179352	ENSBTAG00000013689	ENSBTAG00000013689
ID1	13	61179938..61182003	175.816	3.8536	14.4561	0	0	0	ENSBTAG00000016169	ENSBTAG00000016169
TLE1	8	complement(57533899..57625114)	95.6375	3.87395	14.6614	0	0	0	ENSBTAG00000000256	ENSBTAG00000000256
ATP1B1	16	36759212..36784818	66.0778	3.88484	14.7725	4.63938e-10	3.72814e-08	6.85979e-06	ENSBTAG00000002688	ENSBTAG00000002688
PCDH9	12	complement(40575909..40601637)	12.4913	3.89493	14.8762	1.26416e-05	0.000347432	0.186918	ENSBTAG00000019340	ENSBTAG00000019340
GNG11	4	11242533..11247552	157.472	3.89783	14.9061	0	0	0	ENSBTAG00000000820	ENSBTAG00000000820
PTGS1	11	93236273..93262107	43.3559	3.89975	14.9259	1.91536e-12	2.30248e-10	2.83205e-08	ENSBTAG00000006716	ENSBTAG00000006716
SAA3	29	complement(26414390..26418145)	45.5574	3.90507	14.981	4.62653e-11	4.1968e-09	6.84079e-07	ENSBTAG00000049589	ENSBTAG00000049589
TLE4	8	55576283..55729912	164.846	3.90837	15.0154	0	0	0	ENSBTAG00000003532	ENSBTAG00000003532
PNKD_2	2	106348916..106371789	10.7156	3.93788	15.3257	4.22289e-06	0.000134568	0.0624397	ENSBTAG00000003936	ENSBTAG00000003936
GFRA1	26	complement(36464990..36696529)	7.32692	3.93983	15.3464	0.000473658	0.00738767	1	ENSBTAG00000019297	ENSBTAG00000019297
SLC2A1	3	103309039..103337423	55.4498	3.94018	15.3501	1.45217e-13	2.0646e-11	2.14718e-09	ENSBTAG00000009617	ENSBTAG00000009617
ADGRL2	3	complement(62436807..63147752)	103.471	3.95657	15.5255	0	0	0	ENSBTAG00000012305	ENSBTAG00000012305
BTBD11	5	70577672..70908786	17.6827	3.96119	15.5753	1.62537e-06	5.62826e-05	0.0240327	ENSBTAG00000027064	ENSBTAG00000027064
EPB41L3	24	complement(38880422..38973547)	5.34422	3.96259	15.5904	0.00142761	0.0178756	1	ENSBTAG00000019251	ENSBTAG00000019251
C1QTNF7	6	110457785..110586506	5.37465	3.9965	15.9612	0.00172993	0.0209223	1	ENSBTAG00000010343	ENSBTAG00000010343
TNFRSF12A	25	2435936..2439695	617.036	4.00226	16.025	7.87148e-14	1.17563e-11	1.16388e-09	ENSBTAG00000012082	ENSBTAG00000012082
MYC	14	complement(12653173..12658366)	4.33829	4.00557	16.0619	0.00090479	0.0123872	1	ENSBTAG00000008409	ENSBTAG00000008409
MARCH11	20	56953217..57071806	17.4899	4.01211	16.1349	1.36003e-06	4.83399e-05	0.0201094	ENSBTAG00000037576	ENSBTAG00000037576
ITPRIP	26	complement(24869417..24893385)	12.9367	4.04367	16.4917	6.59935e-05	0.00143552	0.97578	ENSBTAG00000003990	ENSBTAG00000003990
MAP2	2	97414229..97562142	6.86155	4.06082	16.6889	0.0025701	0.0286588	1	ENSBTAG00000018130	ENSBTAG00000018130
SREBF1	19	34633133..34649213	10.6419	4.06234	16.7065	2.70945e-05	0.000675803	0.400619	ENSBTAG00000007884	ENSBTAG00000007884
FBN2	7	25484714..25706699	14.3924	4.12318	17.4261	1.71133e-05	0.000449444	0.253037	ENSBTAG00000015307	ENSBTAG00000015307
ISYNA1	7	4737566..4740763	32.0439	4.15153	17.7719	4.49855e-06	0.000141522	0.0665156	ENSBTAG00000017482	ENSBTAG00000017482
CD14	7	complement(51762895..51765768)	22.2379	4.15629	17.8307	6.66764e-06	0.000197175	0.0985877	ENSBTAG00000015032	ENSBTAG00000015032
CDH18	20	53333437..53936986	30.7236	4.16001	17.8767	5.50066e-09	3.49068e-07	8.13328e-05	ENSBTAG00000037844	ENSBTAG00000037844
ADAM8	26	25733217..25745433	4.49431	4.19144	18.2705	0.000770927	0.0108149	1	ENSBTAG00000023832	ENSBTAG00000023832
OLR1	5	99803497..99815138	6.45376	4.21337	18.5503	0.00477089	0.0456585	1	ENSBTAG00000004547	ENSBTAG00000004547
RGS4	3	complement(6290852..6298224)	45.1886	4.21605	18.5848	0	0	0	ENSBTAG00000046277	ENSBTAG00000046277
DUSP6	5	complement(19213683..19217415)	340.694	4.2303	18.7693	0	0	0	ENSBTAG00000004587	ENSBTAG00000004587
PDE10A	9	complement(100469651..100729770)	21.7264	4.23426	18.8208	1.07895e-08	6.43278e-07	0.000159533	ENSBTAG00000007758	ENSBTAG00000007758
S1PR1	3	complement(42027458..42039822)	15.4664	4.23634	18.848	5.30066e-06	0.000162268	0.0783756	ENSBTAG00000005990	ENSBTAG00000005990
BCL2L11	11	complement(1187496..1233256)	19.8208	4.25667	19.1155	3.41889e-07	1.44433e-05	0.00505517	ENSBTAG00000024105	ENSBTAG00000024105
ART4	5	95068426..95082135	3.62884	4.25902	19.1466	0.00118974	0.0156092	1	ENSBTAG00000008352	ENSBTAG00000008352
DLGAP1	24	complement(37577864..37876652)	3.81851	4.25928	19.1501	0.00532029	0.0494442	1	ENSBTAG00000005372	ENSBTAG00000005372
SV2C	10	7361671..7574347	30.2179	4.25982	19.1573	7.0128e-10	5.42886e-08	1.03691e-05	ENSBTAG00000017507	ENSBTAG00000017507
gene:ENSBTAG00000037552	5	complement(335951..373995)	10.9293	4.26995	19.2922	3.27534e-05	0.000787466	0.484291	ENSBTAG00000037552	ENSBTAG00000037552
SOCS2	5	23367712..23380477	12.0996	4.29029	19.5662	6.2633e-05	0.00137402	0.926091	ENSBTAG00000012007	ENSBTAG00000012007
FAT3	29	complement(1996704..2635494)	36.5067	4.31048	19.8419	4.02644e-10	3.28922e-08	5.9535e-06	ENSBTAG00000004081	ENSBTAG00000004081
NTNG1	3	complement(35852447..36220155)	23.9384	4.31319	19.8792	2.38673e-08	1.29268e-06	0.000352902	ENSBTAG00000014530	ENSBTAG00000014530
GRIP1	5	47140111..47474250	5.20054	4.32039	19.9786	0.00417581	0.0410802	1	ENSBTAG00000033726	ENSBTAG00000033726
STRA6	21	34477952..34507708	13.9795	4.32861	20.0928	2.90273e-05	0.000707081	0.429198	ENSBTAG00000007348	ENSBTAG00000007348
RSPO3	9	complement(24092377..24187122)	14.0519	4.33488	20.1803	1.84602e-05	0.000483102	0.272952	ENSBTAG00000008121	ENSBTAG00000008121
LCAT	18	complement(35421770..35425011)	207.811	4.3563	20.4822	0	0	0	ENSBTAG00000018043	ENSBTAG00000018043
SIPA1L2	28	complement(5218869..5463512)	43.5515	4.36994	20.6767	6.03995e-12	6.42494e-10	8.93066e-08	ENSBTAG00000000942	ENSBTAG00000000942
PLCB4	13	2304288..2503503	20.0682	4.37183	20.7039	1.71559e-07	7.68688e-06	0.00253667	ENSBTAG00000013116	ENSBTAG00000013116
SMYD2	16	complement(69234217..69287670)	172.407	4.37347	20.7275	0	0	0	ENSBTAG00000013166	ENSBTAG00000013166
IER2	7	complement(12433859..12435630)	16.7727	4.37819	20.7953	2.00638e-06	6.81986e-05	0.0296664	ENSBTAG00000016354	ENSBTAG00000016354
LY6G6D	23	complement(27592579..27595228)	26.9988	4.37988	20.8198	5.44847e-09	3.47932e-07	8.05611e-05	ENSBTAG00000053561	ENSBTAG00000053561
LSAMP	1	complement(60476794..60798351)	50.6474	4.41737	21.3678	3.33067e-16	6.5663e-14	4.92473e-12	ENSBTAG00000049383	ENSBTAG00000049383
SEMA6D	10	complement(62638620..62697268)	55.6764	4.42122	21.4249	2.66454e-15	4.63504e-13	3.93978e-11	ENSBTAG00000016800	ENSBTAG00000016800
TNFAIP6	2	complement(44747145..44764214)	5.53711	4.44574	21.7923	0.000398974	0.00637066	1	ENSBTAG00000007239	ENSBTAG00000007239
S100A3	3	16819976..16822889	4.17386	4.48252	22.355	0.00134849	0.0172183	1	ENSBTAG00000039105	ENSBTAG00000039105
PDE1C	4	64554173..64715670	9.61203	4.50956	22.7779	0.000109174	0.00222042	1	ENSBTAG00000002739	ENSBTAG00000002739
SULT2B1	18	55212028..55247408	4.72352	4.54833	23.3982	0.00241514	0.0273642	1	ENSBTAG00000045498	ENSBTAG00000045498
SLC4A4	6	86381836..86809131	178.626	4.5493	23.414	0	0	0	ENSBTAG00000002348	ENSBTAG00000002348
gene:ENSBTAG00000054120	26	complement(19540093..19813443)	34.6081	4.56983	23.7495	4.55354e-08	2.32168e-06	0.000673286	ENSBTAG00000054120	ENSBTAG00000054120
CFAP299	6	95026428..95733063	37.6272	4.58011	23.9194	7.66831e-13	9.52804e-11	1.13384e-08	ENSBTAG00000035776	ENSBTAG00000035776
BCHE	1	101522744..101601660	18.6563	4.60151	24.2768	2.00979e-08	1.10883e-06	0.000297167	ENSBTAG00000011139	ENSBTAG00000011139
MGST1	5	complement(93497064..93521047)	4.84197	4.60837	24.3926	0.000537259	0.00809777	1	ENSBTAG00000008541	ENSBTAG00000008541
NR4A1	5	complement(27820352..27839685)	86.5457	4.63401	24.8299	2.22045e-16	4.49747e-14	3.28315e-12	ENSBTAG00000000507	ENSBTAG00000000507
NR4A2	2	39887966..39905341	342.661	4.64809	25.0735	0	0	0	ENSBTAG00000003650	ENSBTAG00000003650
PTGS2	16	complement(67728006..67735629)	34.4011	4.65094	25.1231	3.89271e-08	2.01957e-06	0.000575576	ENSBTAG00000014127	ENSBTAG00000014127
FADS1	29	complement(40244038..40351218)	54.5693	4.68502	25.7236	1.47895e-10	1.27139e-08	2.18678e-06	ENSBTAG00000022294	ENSBTAG00000022294
IGFBP7	6	complement(72405716..72486115)	16.3195	4.69293	25.865	2.74008e-05	0.000679778	0.405148	ENSBTAG00000019368	ENSBTAG00000019368
gene:ENSBTAG00000045579	20	87174..87575	10.6697	4.70043	25.9999	0.000388461	0.00623646	1	ENSBTAG00000045579	ENSBTAG00000045579
CHL1	22	complement(25984691..26207536)	6.94312	4.72444	26.4361	0.000461154	0.00721547	1	ENSBTAG00000002471	ENSBTAG00000002471
ACAN	21	20377694..20446373	3.47549	4.73178	26.571	0.00444469	0.0432648	1	ENSBTAG00000016158	ENSBTAG00000016158
PLPPR1	8	90738106..91044783	3.10583	4.74601	26.8344	0.0032476	0.0340078	1	ENSBTAG00000003137	ENSBTAG00000003137
DKK2	6	18125623..18254810	109.638	4.76524	27.1945	0	0	0	ENSBTAG00000012969	ENSBTAG00000012969
GAS7	19	complement(29045834..29251399)	5.32097	4.77039	27.2917	0.000567349	0.00844796	1	ENSBTAG00000019107	ENSBTAG00000019107
PPM1E	19	9720415..9936721	7.21045	4.78156	27.5037	0.000729568	0.0103229	1	ENSBTAG00000010788	ENSBTAG00000010788
EFNB2	12	complement(82241704..82289618)	94.0745	4.79488	27.759	0	0	0	ENSBTAG00000016991	ENSBTAG00000016991
CLDN1	1	76973808..76989396	9.9985	4.81995	28.2455	3.30529e-07	1.40035e-05	0.00488721	ENSBTAG00000013148	ENSBTAG00000013148
INPP4B	17	15374564..15824212	10.0064	4.83081	28.459	0.000413884	0.00656216	1	ENSBTAG00000014111	ENSBTAG00000014111
BAMBI	13	complement(36021693..36028577)	19.0492	4.83717	28.5847	5.01935e-07	2.01062e-05	0.00742161	ENSBTAG00000003045	ENSBTAG00000003045
TACR3	6	21354118..21442491	12.0996	4.84425	28.7253	5.10226e-06	0.000157499	0.075442	ENSBTAG00000016247	ENSBTAG00000016247
STEAP4	4	complement(72378038..72407341)	3.23073	4.85964	29.0334	0.00396784	0.0396141	1	ENSBTAG00000002340	ENSBTAG00000002340
HIPK4	18	complement(49730322..49738814)	5.60832	4.86492	29.1398	0.00152959	0.0189736	1	ENSBTAG00000040067	ENSBTAG00000040067
TMEM108	1	complement(136031260..136310998)	7.83902	4.87751	29.3952	6.54289e-05	0.001429	0.967432	ENSBTAG00000018508	ENSBTAG00000018508
FGF9	12	complement(35378340..35406261)	14.571	4.88312	29.5097	2.24673e-06	7.55004e-05	0.0332202	ENSBTAG00000048237	ENSBTAG00000048237
BARX2	29	32611045..32693235	8.22157	4.91243	30.1153	0.000253208	0.00433325	1	ENSBTAG00000020643	ENSBTAG00000020643
AQP1	4	complement(65433649..65447871)	36.3993	4.91565	30.1828	6.59945e-11	5.91391e-09	9.75795e-07	ENSBTAG00000000745	ENSBTAG00000000745
ENPP2	14	complement(80982673..81117148)	74.5841	4.91604	30.191	0	0	0	ENSBTAG00000013165	ENSBTAG00000013165
CCN3	14	complement(44848527..44856903)	3.71562	4.9181	30.2341	0.00487085	0.0464049	1	ENSBTAG00000002080	ENSBTAG00000002080
BMP2	13	49151441..49185579	136.281	4.95537	31.0253	0	0	0	ENSBTAG00000005111	ENSBTAG00000005111
CD59	15	complement(64346582..64368108)	5.98121	4.96684	31.2728	0.000567201	0.00844796	1	ENSBTAG00000002302	ENSBTAG00000002302
GALNT18	15	41064073..41420001	6.24798	4.98668	31.7058	0.00215034	0.0249764	1	ENSBTAG00000002914	ENSBTAG00000002914
DHCR24	3	91411766..91445037	3.97972	4.99096	31.8001	0.00336145	0.0348789	1	ENSBTAG00000004688	ENSBTAG00000004688
PCDHGA3	7	52428705..52436348	3.56085	5.00117	32.026	0.00452365	0.0438313	1	ENSBTAG00000040473	ENSBTAG00000040473
EGLN3	21	complement(44387137..44416154)	19.182	5.03705	32.8324	6.1755e-07	2.42204e-05	0.0091311	ENSBTAG00000008172	ENSBTAG00000008172
ACKR4	1	complement(136981306..136983324)	13.8519	5.04211	32.9478	1.29447e-06	4.63441e-05	0.0191401	ENSBTAG00000019577	ENSBTAG00000019577
SLIT2	6	39779895..40182890	115.001	5.06207	33.4067	0	0	0	ENSBTAG00000005108	ENSBTAG00000005108
MCOLN3	3	59055510..59090386	62.0084	5.06666	33.5132	0	0	0	ENSBTAG00000016982	ENSBTAG00000016982
SLC2A3	5	complement(101438341..101451219)	315.218	5.13016	35.0213	0	0	0	ENSBTAG00000004556	ENSBTAG00000004556
UNC13C	10	complement(55636874..56319410)	3.95896	5.13524	35.1448	0.00135552	0.0172283	1	ENSBTAG00000025522	ENSBTAG00000025522
DHRS9	2	complement(27067552..27092118)	4.14863	5.15548	35.6414	0.00326682	0.0341365	1	ENSBTAG00000004557	ENSBTAG00000004557
GRIN2B	5	95970070..96313866	17.5648	5.16043	35.7639	3.41386e-09	2.25345e-07	5.04773e-05	ENSBTAG00000000219	ENSBTAG00000000219
POSTN	12	24218976..24254116	59.2762	5.17078	36.0213	0	0	0	ENSBTAG00000012409	ENSBTAG00000012409
ST6GALNAC4	11	complement(98573717..98582947)	17.6595	5.17175	36.0456	8.11633e-07	3.08504e-05	0.0120008	ENSBTAG00000046548	ENSBTAG00000046548
gene:ENSBTAG00000047483	10	complement(27040646..27041161)	4.40753	5.1936	36.5956	0.00321066	0.0336687	1	ENSBTAG00000047483	ENSBTAG00000047483
gene:ENSBTAG00000044212	24	complement(29141326..29142159)	4.26708	5.2	36.7584	0.00158864	0.0195769	1	ENSBTAG00000044212	ENSBTAG00000044212
GRIA4	15	complement(1889884..2497441)	7.42212	5.20682	36.9324	4.02186e-05	0.000936491	0.594672	ENSBTAG00000006176	ENSBTAG00000006176
ANKRD37	27	15651437..15654048	7.89859	5.21306	37.0927	0.000458881	0.00719514	1	ENSBTAG00000018453	ENSBTAG00000018453
WDR97	14	complement(720987..723829)	4.16096	5.22497	37.4	0.00272893	0.0299332	1	ENSBTAG00000000658	ENSBTAG00000000658
SYN1	X	complement(85929321..85992826)	26.8578	5.23757	37.7281	5.69504e-10	4.52725e-08	8.42068e-06	ENSBTAG00000005042	ENSBTAG00000005042
NPAS3	21	44020190..44285742	7.34124	5.23779	37.7339	0.000110502	0.00223819	1	ENSBTAG00000004462	ENSBTAG00000004462
DGKB	4	complement(22389767..23262263)	43.9036	5.23864	37.7562	9.61453e-14	1.40753e-11	1.4216e-09	ENSBTAG00000021905	ENSBTAG00000021905
RGS2	4	complement(58359235..58359870)	60.5369	5.29562	39.2772	2.44249e-15	4.29937e-13	3.61147e-11	ENSBTAG00000020620	ENSBTAG00000020620
gene:ENSBTAG00000020668	13	complement(47546444..47547502)	4.73963	5.30212	39.4546	0.00107625	0.0143753	1	ENSBTAG00000020668	ENSBTAG00000020668
ADAMTS1	1	9583345..9592271	49.598	5.31622	39.8421	4.44089e-15	7.46171e-13	6.5663e-11	ENSBTAG00000000706	ENSBTAG00000000706
ESYT3	1	complement(130610161..130664345)	14.2183	5.32804	40.1699	6.65885e-07	2.58419e-05	0.00984578	ENSBTAG00000008111	ENSBTAG00000008111
MT2A	18	complement(24042348..24043480)	336.345	5.33677	40.4136	0	0	0	ENSBTAG00000023659	ENSBTAG00000023659
NIM1K	20	complement(31464792..31542859)	5.03808	5.35609	40.9584	0.00014009	0.00272908	1	ENSBTAG00000006233	ENSBTAG00000006233
PDK4	4	complement(12881889..12895362)	144.7	5.38637	41.8273	0	0	0	ENSBTAG00000014069	ENSBTAG00000014069
ERF	18	51021355..51028977	8.07071	5.40788	42.4555	0.000332	0.00547874	1	ENSBTAG00000000332	ENSBTAG00000000332
UPP1	4	complement(7619639..7648114)	18.2381	5.48303	44.7256	2.89178e-06	9.43779e-05	0.0427579	ENSBTAG00000008428	ENSBTAG00000008428
PTHLH	5	81846047..81858436	89.765	5.50193	45.3155	0	0	0	ENSBTAG00000006538	ENSBTAG00000006538
GFRA2	8	complement(68994965..69102515)	45.885	5.51728	45.8001	4.27991e-13	5.65025e-11	6.32827e-09	ENSBTAG00000020665	ENSBTAG00000020665
FADS2	29	40350389..40387558	348.995	5.54983	46.8452	0	0	0	ENSBTAG00000015505	ENSBTAG00000015505
MYZAP	10	complement(52607700..52719411)	5.9592	5.55201	46.9161	0.000803524	0.0111663	1	ENSBTAG00000002194	ENSBTAG00000002194
MEF2C	7	complement(88250023..88407702)	40.1013	5.60121	48.5435	6.17284e-14	9.40944e-12	9.12716e-10	ENSBTAG00000020701	ENSBTAG00000020701
KIF26B	16	complement(31626657..31942949)	43.0187	5.60313	48.6083	3.90799e-14	6.14718e-12	5.77835e-10	ENSBTAG00000012715	ENSBTAG00000012715
NTRK2	8	77952718..78360358	5.61155	5.60641	48.7189	0.00117869	0.0154835	1	ENSBTAG00000010647	ENSBTAG00000010647
LRP2	2	26888630..27029783	5.97799	5.61049	48.857	0.000969646	0.0131413	1	ENSBTAG00000004555	ENSBTAG00000004555
PAX6	15	complement(62560118..62588024)	9.9985	5.66708	50.8113	8.23336e-05	0.00174161	1	ENSBTAG00000004561	ENSBTAG00000004561
ACSS2	13	64186743..64233568	76.3615	5.69394	51.7662	1.11022e-15	2.10458e-13	1.64158e-11	ENSBTAG00000013303	ENSBTAG00000013303
RNASE4	10	complement(26391241..26412980)	259.299	5.69472	51.7941	0	0	0	ENSBTAG00000019612	ENSBTAG00000019612
RELN	4	complement(44653832..45211015)	6.44732	5.7081	52.2769	0.000326643	0.0054024	1	ENSBTAG00000003658	ENSBTAG00000003658
ARID5A	11	2557613..2569332	6.51333	5.75748	54.0973	0.000476995	0.00740846	1	ENSBTAG00000014090	ENSBTAG00000014090
RDH11	10	complement(79556432..79566949)	20.9352	5.75848	54.1345	5.83515e-06	0.000176079	0.0862785	ENSBTAG00000001950	ENSBTAG00000001950
GRM8	4	complement(90671659..91510132)	18.7973	5.76344	54.3212	4.69395e-09	3.0176e-07	6.94048e-05	ENSBTAG00000054974	ENSBTAG00000054974
PROCR	13	64444427..64449124	703.84	5.82362	56.6351	0	0	0	ENSBTAG00000008291	ENSBTAG00000008291
RORB	8	50559389..50763952	36.8685	5.86059	58.1051	2.03615e-13	2.76206e-11	3.01065e-09	ENSBTAG00000021699	ENSBTAG00000021699
TMEM190	18	complement(62106899..62110115)	16.262	5.86718	58.3711	7.48763e-07	2.87564e-05	0.0110712	ENSBTAG00000021057	ENSBTAG00000021057
NAP1L5	6	36082759..36084685	7.83704	5.95951	62.2287	0.000907838	0.0123945	1	ENSBTAG00000010128	ENSBTAG00000010128
gene:ENSBTAG00000051364	2	complement(121569848..121575674)	121.314	5.98388	63.2889	8.47163e-10	6.42367e-08	1.25262e-05	ENSBTAG00000051364	ENSBTAG00000051364
gene:ENSBTAG00000053898	29	complement(40240470..40245387)	285.101	6.03325	65.4921	0	0	0	ENSBTAG00000053898	ENSBTAG00000053898
gene:ENSBTAG00000051369	8	70958995..70983931	8.38868	6.077	67.5088	5.11757e-05	0.00115524	0.756684	ENSBTAG00000051369	ENSBTAG00000051369
GABRB1	6	65611356..66064698	7.79625	6.07776	67.5444	4.54045e-05	0.00104187	0.671351	ENSBTAG00000017837	ENSBTAG00000017837
ITGA10	3	21460548..21477566	123.436	6.10219	68.6978	0	0	0	ENSBTAG00000008373	ENSBTAG00000008373
SYN3	5	complement(71116001..71201217)	8.04158	6.11377	69.2514	0.000179824	0.00332359	1	ENSBTAG00000020636	ENSBTAG00000020636
VIT	11	19157433..19280885	3.48516	6.18763	72.8891	0.00490434	0.0466038	1	ENSBTAG00000024980	ENSBTAG00000024980
MGLL	22	59639050..59826846	3.39839	6.2201	74.5483	0.00477439	0.0456625	1	ENSBTAG00000018248	ENSBTAG00000018248
KIAA1211	6	71604475..71731154	8.81382	6.23118	75.123	2.67261e-05	0.000669783	0.395172	ENSBTAG00000040398	ENSBTAG00000040398
LUZP2	29	complement(20080973..20365371)	20.4552	6.23514	75.3291	6.93281e-09	4.27119e-07	0.000102509	ENSBTAG00000001043	ENSBTAG00000001043
C5AR2	18	54337816..54342561	14.4125	6.24223	75.7006	1.36682e-07	6.25688e-06	0.00202097	ENSBTAG00000037735	ENSBTAG00000037735
CMYA5	10	10675335..10773419	31.8821	6.24882	76.0473	1.90958e-14	3.13723e-12	2.82351e-10	ENSBTAG00000006823	ENSBTAG00000006823
RASGRP1	10	complement(34100135..34179132)	3.48194	6.25094	76.1586	0.00533211	0.049523	1	ENSBTAG00000021872	ENSBTAG00000021872
LHFPL3	4	45537952..46117403	9.53759	6.25998	76.6375	6.85105e-05	0.00148099	1	ENSBTAG00000000189	ENSBTAG00000000189
HAS2	14	18093101..18125211	110.956	6.27776	77.5881	0	0	0	ENSBTAG00000019892	ENSBTAG00000019892
ESRRG	16	complement(19907145..20149352)	9.63992	6.28333	77.8878	5.24102e-05	0.00117415	0.774938	ENSBTAG00000010392	ENSBTAG00000010392
STXBP6	21	complement(35027776..35267297)	3.2275	6.28399	77.9239	0.00307737	0.0326883	1	ENSBTAG00000021291	ENSBTAG00000021291
HAPLN1	7	complement(83538717..83617117)	15.7965	6.31908	79.842	1.09789e-07	5.15347e-06	0.00162334	ENSBTAG00000012411	ENSBTAG00000012411
RAP1GAP2	19	23651043..23866131	31.032	6.34474	81.2752	8.09341e-12	8.36848e-10	1.19669e-07	ENSBTAG00000020000	ENSBTAG00000020000
TENM1	X	complement(8663162..9308893)	35.8686	6.36926	82.6682	7.54952e-15	1.25424e-12	1.11627e-10	ENSBTAG00000018819	ENSBTAG00000018819
TMEM178A	11	21962840..22020615	3.62562	6.39939	84.4126	0.00377536	0.0379745	1	ENSBTAG00000017318	ENSBTAG00000017318
RERG	5	94669118..94824113	3.63529	6.41444	85.298	0.00487696	0.0464327	1	ENSBTAG00000002174	ENSBTAG00000002174
CCL20	2	115948258..115951955	3.90851	6.45	87.4266	0.00136099	0.0172378	1	ENSBTAG00000021326	ENSBTAG00000021326
SHISA2	12	33338091..33343671	3.55762	6.46566	88.3805	0.00386559	0.038724	1	ENSBTAG00000018214	ENSBTAG00000018214
EGFLAM	20	complement(35967736..36272653)	3.83729	6.46634	88.4223	0.00464223	0.0447749	1	ENSBTAG00000019595	ENSBTAG00000019595
MEOX2	4	complement(23999242..24075104)	10.37	6.47083	88.6978	1.70932e-05	0.000449444	0.25274	ENSBTAG00000003238	ENSBTAG00000003238
CALCRL	2	8891734..9020442	3.74729	6.48395	89.5084	0.00386924	0.0387343	1	ENSBTAG00000008483	ENSBTAG00000008483
PVALB	5	complement(75176504..75193657)	3.93051	6.49183	89.9984	0.00379692	0.0381654	1	ENSBTAG00000019159	ENSBTAG00000019159
FAM216B	12	12923398..12933168	4.18173	6.49414	90.1431	0.00541413	0.0499818	1	ENSBTAG00000003595	ENSBTAG00000003595
GRP	24	58203516..58216348	4.21662	6.50487	90.8156	0.00350433	0.0359577	1	ENSBTAG00000004796	ENSBTAG00000004796
M-SAA3.2	29	26502103..26506091	4.12018	6.52515	92.1015	0.00352417	0.0360362	1	ENSBTAG00000054278	ENSBTAG00000054278
TNFSF11	12	12700984..12742850	4.30017	6.5452	93.3903	0.00469977	0.0451532	1	ENSBTAG00000008924	ENSBTAG00000008924
KCTD8	6	complement(62835528..63097599)	4.28139	6.55046	93.7311	0.00488005	0.0464327	1	ENSBTAG00000038659	ENSBTAG00000038659
THBS4	10	11005591..11060139	4.00297	6.56441	94.642	0.00446558	0.0433934	1	ENSBTAG00000012866	ENSBTAG00000012866
LTBP4	18	49897503..49924389	4.12662	6.56464	94.6572	0.004988	0.0471035	1	ENSBTAG00000004757	ENSBTAG00000004757
FRMD5	21	complement(55493420..55815798)	4.43152	6.59681	96.7916	0.0026908	0.029669	1	ENSBTAG00000017216	ENSBTAG00000017216
SCUBE3	23	9192525..9224847	4.32863	6.59942	96.9668	0.00528819	0.0492078	1	ENSBTAG00000009226	ENSBTAG00000009226
SGPP2	2	110589561..110734612	11.3351	6.61014	97.69	4.30096e-06	0.000136468	0.063594	ENSBTAG00000046649	ENSBTAG00000046649
LCP1	12	complement(16207287..16313140)	4.42185	6.61755	98.1934	0.00352002	0.0360362	1	ENSBTAG00000007079	ENSBTAG00000007079
KIT	6	70166692..70254044	4.24507	6.62054	98.3969	0.00346367	0.0356394	1	ENSBTAG00000002699	ENSBTAG00000002699
KCNB2	14	35905091..36335697	11.8912	6.6374	99.5535	1.73335e-06	5.97419e-05	0.0256293	ENSBTAG00000040496	ENSBTAG00000040496
SLC6A15	5	complement(14499023..14556463)	4.1583	6.66289	101.328	0.0053913	0.0498535	1	ENSBTAG00000018432	ENSBTAG00000018432
PRRG4	15	63515385..63530238	4.44708	6.67355	102.079	0.00346959	0.0356755	1	ENSBTAG00000020731	ENSBTAG00000020731
ADGRG6	9	79769693..79920880	4.59595	6.68057	102.578	0.00370119	0.0373046	1	ENSBTAG00000020707	ENSBTAG00000020707
C1QL3	13	complement(30996656..31004164)	4.25741	6.68199	102.678	0.00263982	0.0292597	1	ENSBTAG00000016677	ENSBTAG00000016677
ZFPM2	14	complement(58819937..59239114)	4.45352	6.68609	102.97	0.00289721	0.0312651	1	ENSBTAG00000001649	ENSBTAG00000001649
GRIK1	1	6112447..6577795	4.72674	6.70668	104.451	0.00310129	0.0328715	1	ENSBTAG00000034854	ENSBTAG00000034854
SORCS1	26	complement(27553353..27912060)	154.96	6.71513	105.064	0	0	0	ENSBTAG00000007948	ENSBTAG00000007948
RAVER2	3	complement(80586058..80721387)	4.74552	6.71544	105.087	0.00289661	0.0312651	1	ENSBTAG00000030686	ENSBTAG00000030686
PKLR	3	15344675..15354053	4.65677	6.71752	105.239	0.0052127	0.0486625	1	ENSBTAG00000017056	ENSBTAG00000017056
TRPA1	14	complement(35611321..35666918)	4.58753	6.73586	106.585	0.00366453	0.0370614	1	ENSBTAG00000002062	ENSBTAG00000002062
MGC137454	3	complement(79276910..79495833)	4.75197	6.74601	107.338	0.00275331	0.0300668	1	ENSBTAG00000030852	ENSBTAG00000030852
PIM3	5	119348910..119351736	4.61598	6.75905	108.312	0.00296038	0.031742	1	ENSBTAG00000045904	ENSBTAG00000045904
CGNL1	10	complement(52768945..52889275)	4.53441	6.76202	108.536	0.00377031	0.0379495	1	ENSBTAG00000008575	ENSBTAG00000008575
DEFB7	27	6676076..6678281	4.56875	6.76381	108.67	0.00229112	0.026322	1	ENSBTAG00000051383	ENSBTAG00000051383
DEFB10	27	6596422..6598413	5.03486	6.76988	109.128	0.00271338	0.0298068	1	ENSBTAG00000048737	ENSBTAG00000048737
GCNT4	10	complement(6500608..6531769)	5.1313	6.77141	109.244	0.00257743	0.0286972	1	ENSBTAG00000050091	ENSBTAG00000050091
TMEFF2	2	complement(80621362..80899591)	12.8537	6.77337	109.393	1.81766e-06	6.23573e-05	0.026876	ENSBTAG00000014832	ENSBTAG00000014832
DIRAS2	8	87226523..87261139	5.11841	6.77848	109.781	0.00299198	0.031988	1	ENSBTAG00000014523	ENSBTAG00000014523
RET	28	13467070..13522040	4.80565	6.80322	111.679	0.00340424	0.0351994	1	ENSBTAG00000000570	ENSBTAG00000000570
GPC5	12	65755349..66788079	13.5094	6.81957	112.952	1.31898e-06	4.71072e-05	0.0195024	ENSBTAG00000008708	ENSBTAG00000008708
HS6ST2	X	complement(16494399..16826558)	4.76808	6.82265	113.194	0.00282756	0.0307414	1	ENSBTAG00000049807	ENSBTAG00000049807
NLGN1	1	complement(93147160..93897117)	14.1743	6.82297	113.218	7.58841e-07	2.90679e-05	0.0112202	ENSBTAG00000031891	ENSBTAG00000031891
EOMES	22	complement(2109641..2116204)	5.2433	6.84647	115.078	0.00269419	0.0296842	1	ENSBTAG00000016920	ENSBTAG00000016920
MGP	5	95024682..95028653	2539.78	6.85098	115.438	0	0	0	ENSBTAG00000012370	ENSBTAG00000012370
gene:ENSBTAG00000034366	16	complement(12425569..12428868)	4.98887	6.85872	116.059	0.00218364	0.0252442	1	ENSBTAG00000034366	ENSBTAG00000034366
LPL	8	66989665..67016690	4.82052	6.85997	116.16	0.00354692	0.0361937	1	ENSBTAG00000012855	ENSBTAG00000012855
PRKAA2	3	complement(89477899..89549744)	5.60652	6.87067	117.025	0.00433769	0.0424187	1	ENSBTAG00000018747	ENSBTAG00000018747
PRR5L	15	66763111..66918831	5.17853	6.88196	117.944	0.00332776	0.0345731	1	ENSBTAG00000021029	ENSBTAG00000021029
PDE3B	15	complement(37935445..38095528)	5.18498	6.91295	120.505	0.00144478	0.0180732	1	ENSBTAG00000005218	ENSBTAG00000005218
SDCBP2	13	59804887..59814236	5.36175	6.91462	120.645	0.00286123	0.031039	1	ENSBTAG00000021321	ENSBTAG00000021321
PPP1R3C	26	complement(13208458..13213362)	5.17264	6.92989	121.928	0.00250364	0.0281298	1	ENSBTAG00000014831	ENSBTAG00000014831
PPARGC1A	6	complement(43380463..43501184)	43.3722	6.94848	123.51	1.11022e-16	2.31208e-14	1.64158e-12	ENSBTAG00000017024	ENSBTAG00000017024
TMEM163	2	62513122..62781938	5.21343	6.95375	123.962	0.00252498	0.0282194	1	ENSBTAG00000018753	ENSBTAG00000018753
gene:ENSBTAG00000048452	1	complement(61190692..61192295)	5.68221	6.9553	124.094	0.00157313	0.0194738	1	ENSBTAG00000048452	ENSBTAG00000048452
LANCL3	X	complement(105734791..105847786)	5.73464	6.96342	124.796	0.00257684	0.0286972	1	ENSBTAG00000003088	ENSBTAG00000003088
CA4	19	complement(12803073..12811847)	14.6046	6.96628	125.043	8.72589e-06	0.000250041	0.129021	ENSBTAG00000017969	ENSBTAG00000017969
DLX3	19	36662421..36667620	5.57665	6.98104	126.329	0.0010707	0.0143141	1	ENSBTAG00000017409	ENSBTAG00000017409
MINAR1	21	25613353..25624430	5.57789	7.00085	128.076	0.0021227	0.0247135	1	ENSBTAG00000007094	ENSBTAG00000007094
LMO3	5	93264607..93328292	5.41866	7.01174	129.046	0.00216524	0.0250819	1	ENSBTAG00000013541	ENSBTAG00000013541
BAALC	14	complement(61264782..61351893)	5.64589	7.0351	131.153	0.0015212	0.0188915	1	ENSBTAG00000026242	ENSBTAG00000026242
AFAP1L1	7	60664747..60740423	5.98121	7.0583	133.279	0.000604335	0.00884546	1	ENSBTAG00000019948	ENSBTAG00000019948
HTR2A	12	complement(16775264..16842147)	5.90677	7.07015	134.378	0.00182953	0.0218333	1	ENSBTAG00000013498	ENSBTAG00000013498
SNAP91	9	complement(23477795..23642456)	6.31598	7.07055	134.415	0.00298451	0.0319544	1	ENSBTAG00000009355	ENSBTAG00000009355
FGF5	6	94954620..94979098	6.04598	7.0752	134.849	0.00274303	0.0299989	1	ENSBTAG00000017348	ENSBTAG00000017348
BACH2	9	60047260..60341240	76.8488	7.07689	135.007	0	0	0	ENSBTAG00000020713	ENSBTAG00000020713
NXPH2	2	58351070..58477701	17.0257	7.12153	139.25	6.8563e-08	3.36802e-06	0.00101377	ENSBTAG00000018147	ENSBTAG00000018147
F2R	10	7945904..7963558	6.07176	7.13235	140.298	0.00128414	0.0165251	1	ENSBTAG00000020199	ENSBTAG00000020199
ABLIM1	26	complement(34909133..35229900)	16.9008	7.14369	141.405	8.83821e-07	3.34225e-05	0.0130682	ENSBTAG00000004899	ENSBTAG00000004899
HEY2	9	complement(25550030..25561094)	6.01877	7.17438	144.446	0.00137709	0.0173735	1	ENSBTAG00000000919	ENSBTAG00000000919
gene:ENSBTAG00000027841	X	136346606..136694634	6.58777	7.17576	144.584	0.000656423	0.00948693	1	ENSBTAG00000027841	ENSBTAG00000027841
MKX	13	36823187..36893338	6.16821	7.18626	145.64	0.00142498	0.0178709	1	ENSBTAG00000007678	ENSBTAG00000007678
DEFB13	27	6326521..6328629	6.51333	7.23332	150.469	0.000926379	0.0126244	1	ENSBTAG00000050630	ENSBTAG00000050630
CALCB_1	15	complement(37508183..37513889)	6.42656	7.23337	150.474	0.00117256	0.0154661	1	ENSBTAG00000047380	ENSBTAG00000047380
STC1	8	complement(70977521..70990673)	302.777	7.26118	153.402	0	0	0	ENSBTAG00000001687	ENSBTAG00000001687
RIMS2_2	14	complement(60561410..60967763)	7.01434	7.30488	158.12	0.00117695	0.0154835	1	ENSBTAG00000054448	ENSBTAG00000054448
FKBP1B	11	complement(75002737..75016124)	6.93345	7.314	159.123	0.000721718	0.0102251	1	ENSBTAG00000003409	ENSBTAG00000003409
DPP4	2	34382575..34466656	7.49923	7.35662	163.894	0.000600741	0.00880333	1	ENSBTAG00000048246	ENSBTAG00000048246
LY6G6C	23	27589914..27592606	46.6524	7.37718	166.247	0	0	0	ENSBTAG00000000585	ENSBTAG00000000585
RNF144B	23	complement(39178911..39266796)	7.70823	7.38488	167.137	0.000485989	0.00750871	1	ENSBTAG00000009055	ENSBTAG00000009055
ADCY2	20	complement(65388705..65842986)	7.31334	7.39373	168.165	0.000440848	0.00694924	1	ENSBTAG00000019210	ENSBTAG00000019210
COL13A1	28	26096194..26246128	7.40978	7.41753	170.961	0.000501829	0.00769713	1	ENSBTAG00000011741	ENSBTAG00000011741
CYP26B1	11	12376837..12396521	7.6778	7.48541	179.198	0.000281437	0.00474495	1	ENSBTAG00000012212	ENSBTAG00000012212
RETREG1	20	56526791..56683260	7.95102	7.4948	180.368	0.000388915	0.00623698	1	ENSBTAG00000016444	ENSBTAG00000016444
SH3BGRL2	9	19256542..19330621	7.82079	7.50948	182.213	0.000596606	0.0087693	1	ENSBTAG00000055014	ENSBTAG00000055014
CDKN1C	29	48728420..48730918	7.79625	7.51245	182.588	0.000544757	0.00820242	1	ENSBTAG00000031184	ENSBTAG00000031184
PALMD	3	complement(43536420..43596800)	8.16914	7.53804	185.855	0.000453693	0.00712134	1	ENSBTAG00000017655	ENSBTAG00000017655
gene:ENSBTAG00000032687	13	42163872..42166596	8.08236	7.54174	186.333	0.000653298	0.0094596	1	ENSBTAG00000032687	ENSBTAG00000032687
CSMD2	3	111603940..112289188	21.8636	7.56334	189.144	1.26986e-08	7.42139e-07	0.000187761	ENSBTAG00000005784	ENSBTAG00000005784
NPNT	6	complement(19173926..19254856)	8.07325	7.56806	189.764	0.000617916	0.00899262	1	ENSBTAG00000006686	ENSBTAG00000006686
ANK3	28	complement(15696546..15814967)	126.078	7.58417	191.894	0	0	0	ENSBTAG00000019052	ENSBTAG00000019052
COLEC12	24	complement(35248809..35434069)	52.2164	7.58784	192.383	0	0	0	ENSBTAG00000007705	ENSBTAG00000007705
PTGER3	3	74185666..74228359	8.82491	7.60413	194.568	0.00047514	0.00739517	1	ENSBTAG00000019230	ENSBTAG00000019230
FAM107B	13	complement(29216135..29292558)	8.6857	7.63148	198.292	0.000187761	0.00343169	1	ENSBTAG00000010023	ENSBTAG00000010023
TRIM9	10	complement(43826973..43944784)	25.0131	7.67614	204.526	8.29168e-10	6.31963e-08	1.22601e-05	ENSBTAG00000010103	ENSBTAG00000010103
CLIC5	23	complement(19185150..19351221)	9.36348	7.69485	207.196	0.000266882	0.00453056	1	ENSBTAG00000010244	ENSBTAG00000010244
MEGF11	10	complement(12771484..13163546)	9.64637	7.71324	209.854	0.000282095	0.00475064	1	ENSBTAG00000034140	ENSBTAG00000034140
LRRTM3	28	23365381..23574789	9.31105	7.75561	216.108	0.000165325	0.00310255	1	ENSBTAG00000016885	ENSBTAG00000016885
PLBD1	5	95273952..95362982	9.1944	7.75585	216.144	0.0002336	0.00407794	1	ENSBTAG00000015562	ENSBTAG00000015562
gene:ENSBTAG00000048395	10	complement(43826423..43830892)	9.80939	7.75758	216.403	0.000231389	0.00404889	1	ENSBTAG00000048395	ENSBTAG00000048395
SHC3	8	88931759..89113202	9.66626	7.85743	231.911	0.00017046	0.00317421	1	ENSBTAG00000011375	ENSBTAG00000011375
FAM174B	21	14339186..14379062	10.049	7.87063	234.042	0.00034791	0.00567764	1	ENSBTAG00000022989	ENSBTAG00000022989
CHN2	4	complement(66634935..66970909)	10.5868	7.89631	238.247	0.000180804	0.00332922	1	ENSBTAG00000020931	ENSBTAG00000020931
CXCL14	7	complement(47070286..47078939)	10.3914	7.90593	239.841	0.000193474	0.00351437	1	ENSBTAG00000006694	ENSBTAG00000006694
RESP18	2	complement(107270817..107276428)	10.4884	7.92733	243.425	0.000268308	0.00454955	1	ENSBTAG00000010897	ENSBTAG00000010897
DOK6	24	complement(7406095..7815350)	10.8361	7.93377	244.513	0.00013444	0.0026434	1	ENSBTAG00000046957	ENSBTAG00000046957
LEF1	6	17083864..17200183	11.0776	7.93487	244.7	0.000290759	0.00486881	1	ENSBTAG00000006844	ENSBTAG00000006844
S100A8	3	17085577..17086827	11.1281	7.95264	247.733	0.000126579	0.00251559	1	ENSBTAG00000012640	ENSBTAG00000012640
EPHA3	1	37110684..37519280	11.0536	7.96285	249.493	0.000160981	0.00303604	1	ENSBTAG00000006811	ENSBTAG00000006811
DRD1	10	5715882..5718113	11.5877	7.97681	251.918	0.000131812	0.00259517	1	ENSBTAG00000047719	ENSBTAG00000047719
LGR5	5	1094237..1220337	11.2186	8.01057	257.883	0.000201108	0.00361399	1	ENSBTAG00000013256	ENSBTAG00000013256
PTPRD	8	36145265..36600302	168.133	8.01091	257.943	0	0	0	ENSBTAG00000010178	ENSBTAG00000010178
BPIFB1	13	62762330..62785964	11.5766	8.01641	258.928	0.000218668	0.00386288	1	ENSBTAG00000015724	ENSBTAG00000015724
PKIB	9	complement(28522081..28642574)	10.8431	8.04214	263.588	0.000433593	0.00684947	1	ENSBTAG00000004394	ENSBTAG00000004394
AFF2	X	31117611..31651654	12.5244	8.0802	270.634	0.000297798	0.00498104	1	ENSBTAG00000020750	ENSBTAG00000020750
ADGRL3	6	77075369..77651502	12.1093	8.1133	276.915	6.0166e-05	0.00132778	0.889614	ENSBTAG00000013918	ENSBTAG00000013918
SYNPR	22	complement(37781491..38082210)	12.8188	8.19351	292.747	5.31207e-05	0.00118826	0.785442	ENSBTAG00000000265	ENSBTAG00000000265
NRIP3	15	43584066..43612623	13.4221	8.24431	303.239	0.000159088	0.00300418	1	ENSBTAG00000013366	ENSBTAG00000013366
RGS6	10	83871181..84062445	13.7005	8.26801	308.26	0.000165346	0.00310255	1	ENSBTAG00000014189	ENSBTAG00000014189
TFPI2	4	complement(11204075..11208760)	44.5005	8.52704	368.889	7.63301e-12	7.9502e-10	1.12862e-07	ENSBTAG00000015844	ENSBTAG00000015844
STK32B	6	complement(103708310..104113056)	16.0121	8.53113	369.935	2.18526e-05	0.000559017	0.323112	ENSBTAG00000015409	ENSBTAG00000015409
EVA1C	1	complement(2978428..3080528)	17.1735	8.53326	370.482	3.91828e-05	0.00091647	0.579358	ENSBTAG00000017310	ENSBTAG00000017310
ENPP1	9	69748258..69818319	55.317	8.84706	460.499	2.00528e-12	2.39114e-10	2.96501e-08	ENSBTAG00000021830	ENSBTAG00000021830
LRRN3	4	complement(57220961..57223087)	19.0212	8.87961	471.01	4.5449e-05	0.00104187	0.672009	ENSBTAG00000004399	ENSBTAG00000004399
HS6ST3	12	73363796..74075781	59.042	8.91999	484.378	2.00395e-13	2.74356e-11	2.96304e-09	ENSBTAG00000039065	ENSBTAG00000039065
PRSS12	6	6782939..6860029	21.8568	8.92342	485.531	1.27036e-05	0.000348488	0.187835	ENSBTAG00000020705	ENSBTAG00000020705
DLX5	4	complement(14404123..14408479)	22.8012	8.99001	508.469	1.09415e-05	0.000305823	0.161781	ENSBTAG00000018645	ENSBTAG00000018645
HTR4	7	complement(59874121..60068120)	24.3983	9.04939	529.832	5.42696e-06	0.000165594	0.0802431	ENSBTAG00000010837	ENSBTAG00000010837
CD24	2	117785379..117787180	66.6909	9.06671	536.232	1.88183e-13	2.62497e-11	2.78247e-09	ENSBTAG00000039046	ENSBTAG00000039046
PEBP4	8	complement(70019049..70244688)	27.8922	9.30087	630.726	5.65712e-06	0.000171568	0.0836462	ENSBTAG00000015416	ENSBTAG00000015416
LYPD1	2	64874976..64937074	28.069	9.30264	631.498	2.56032e-06	8.4502e-05	0.0378569	ENSBTAG00000005234	ENSBTAG00000005234
CXADR	1	complement(19437777..19502580)	28.425	9.3184	638.439	2.75053e-06	9.0176e-05	0.0406694	ENSBTAG00000004869	ENSBTAG00000004869
MAPK4	24	50107770..50281083	27.6765	9.32865	642.988	3.02414e-06	9.78446e-05	0.044715	ENSBTAG00000009907	ENSBTAG00000009907
LTB4R	10	complement(20853778..20855801)	31.0746	9.42423	687.031	2.62387e-06	8.64066e-05	0.0387965	ENSBTAG00000010238	ENSBTAG00000010238
SLC16A3	19	complement(50634317..50642204)	32.7658	9.5206	734.491	2.73227e-06	8.97762e-05	0.0403993	ENSBTAG00000017461	ENSBTAG00000017461
gene:ENSBTAG00000050189	28	complement(15866749..15951588)	36.2218	9.68521	823.263	1.19598e-06	4.32365e-05	0.0176837	ENSBTAG00000050189	ENSBTAG00000050189
SEMA6A	7	37316829..37446102	46.5684	10.0683	1073.66	2.36048e-07	1.01755e-05	0.00349021	ENSBTAG00000020489	ENSBTAG00000020489
IQGAP2	10	7624974..7934460	49.529	10.1003	1097.7	2.22776e-07	9.65974e-06	0.00329397	ENSBTAG00000000897	ENSBTAG00000000897
SFRP1	27	complement(36211720..36255293)	48.3467	10.1085	1103.98	1.89858e-07	8.40491e-06	0.00280724	ENSBTAG00000027625	ENSBTAG00000027625
ADCYAP1	24	35733350..35739930	56.4568	10.3283	1285.68	1.30204e-07	5.97888e-06	0.0019252	ENSBTAG00000020650	ENSBTAG00000020650
TNFRSF19	12	complement(34421457..34509717)	78.4574	10.7849	1764.27	2.07061e-08	1.13393e-06	0.000306161	ENSBTAG00000018300	ENSBTAG00000018300
IGFBP3	4	76116349..76124835	356.057	11.5587	3016.54	0	0	0	ENSBTAG00000003994	ENSBTAG00000003994
MMP12	15	5758546..5768904	142.557	11.611	3127.96	1.71063e-09	1.22191e-07	2.52934e-05	ENSBTAG00000053542	ENSBTAG00000053542
OSTN	1	complement(76065896..76102113)	506.402	12.1395	4511.78	0	0	0	ENSBTAG00000018703	ENSBTAG00000018703

## Sheet: Sn3 vs. BT
Name	Chromosome	Region	Max group mean	Log₂ fold change	Fold change	P-value	FDR p-value	Bonferroni	ENSEMBL
COL8A1	1	43902264..44073696	711.484	3.32018	9.98789	0	0	0	ENSBTAG00000013662
CCDC80	1	complement(57364375..57478155)	5193.59	2.25082	4.75952	0	0	0	ENSBTAG00000010793
OSTN	1	complement(76065896..76102113)	506.402	12.1395	4511.78	0	0	0	ENSBTAG00000018703
LPP	1	complement(78452386..79136219)	1270.37	-2.24013	-4.72441	0	0	0	ENSBTAG00000044001
PLOD2	1	122349984..122471157	129.262	2.82404	7.08143	0	0	0	ENSBTAG00000007331
COL3A1	2	complement(7375289..7414912)	2300.46	-2.51055	-5.69835	0	0	0	ENSBTAG00000021466
NR4A2	2	39887966..39905341	342.661	4.64809	25.0735	0	0	0	ENSBTAG00000003650
RGS4	3	complement(6290852..6298224)	45.1886	4.21605	18.5848	0	0	0	ENSBTAG00000046277
FDPS	3	complement(15311058..15320377)	407.182	2.41377	5.32865	0	0	0	ENSBTAG00000003948
ITGA10	3	21460548..21477566	123.436	6.10219	68.6978	0	0	0	ENSBTAG00000008373
MCOLN3	3	59055510..59090386	62.0084	5.06666	33.5132	0	0	0	ENSBTAG00000016982
ADGRL2	3	complement(62436807..63147752)	103.471	3.95657	15.5255	0	0	0	ENSBTAG00000012305
GNG11	4	11242533..11247552	157.472	3.89783	14.9061	0	0	0	ENSBTAG00000000820
PDK4	4	complement(12881889..12895362)	144.7	5.38637	41.8273	0	0	0	ENSBTAG00000014069
SEMA3A	4	36254736..36631147	76.5528	3.42675	10.7536	0	0	0	ENSBTAG00000018133
IGFBP3	4	76116349..76124835	356.057	11.5587	3016.54	0	0	0	ENSBTAG00000003994
INHBA	4	79288772..79302445	329.788	3.30652	9.89378	0	0	0	ENSBTAG00000048508
DUSP6	5	complement(19213683..19217415)	340.694	4.2303	18.7693	0	0	0	ENSBTAG00000004587
PTHLH	5	81846047..81858436	89.765	5.50193	45.3155	0	0	0	ENSBTAG00000006538
MGP	5	95024682..95028653	2539.78	6.85098	115.438	0	0	0	ENSBTAG00000012370
SLC2A3	5	complement(101438341..101451219)	315.218	5.13016	35.0213	0	0	0	ENSBTAG00000004556
GAPDH	5	complement(103870384..103874824)	471.147	2.47896	5.57496	0	0	0	ENSBTAG00000014731
DKK2	6	18125623..18254810	109.638	4.76524	27.1945	0	0	0	ENSBTAG00000012969
SLIT2	6	39779895..40182890	115.001	5.06207	33.4067	0	0	0	ENSBTAG00000005108
MOB1B	6	86250301..86308361	227.158	2.75575	6.75403	0	0	0	ENSBTAG00000016290
SLC4A4	6	86381836..86809131	178.626	4.5493	23.414	0	0	0	ENSBTAG00000002348
CNN2	7	43534716..43543285	176.344	-3.99467	-15.941	0	0	0	ENSBTAG00000020764
EDIL3	7	complement(83846108..84324020)	180.936	3.28206	9.72744	0	0	0	ENSBTAG00000044033
PTPRD	8	36145265..36600302	168.133	8.01091	257.943	0	0	0	ENSBTAG00000010178
TLE4	8	55576283..55729912	164.846	3.90837	15.0154	0	0	0	ENSBTAG00000003532
TLE1	8	complement(57533899..57625114)	95.6375	3.87395	14.6614	0	0	0	ENSBTAG00000000256
STC1	8	complement(70977521..70990673)	302.777	7.26118	153.402	0	0	0	ENSBTAG00000001687
BACH2	9	60047260..60341240	76.8488	7.07689	135.007	0	0	0	ENSBTAG00000020713
PTPRK	9	complement(66006739..66619640)	144.537	3.53672	11.6054	0	0	0	ENSBTAG00000020829
RNASE4	10	complement(26391241..26412980)	259.299	5.69472	51.7941	0	0	0	ENSBTAG00000019612
ALDH1A2	10	52214465..52340304	245.909	3.01579	8.08804	0	0	0	ENSBTAG00000010119
FERMT2	10	complement(65537750..65613540)	237.203	-2.67474	-6.38522	0	0	0	ENSBTAG00000014501
POSTN	12	24218976..24254116	59.2762	5.17078	36.0213	0	0	0	ENSBTAG00000012409
LMO7	12	50677082..50897222	680.253	-2.20763	-4.61914	0	0	0	ENSBTAG00000010693
EFNB2	12	complement(82241704..82289618)	94.0745	4.79488	27.759	0	0	0	ENSBTAG00000016991
CST3	13	complement(42185268..42189284)	644.214	2.39756	5.26912	0	0	0	ENSBTAG00000000598
FERMT1	13	complement(48251375..48312017)	159.053	3.58048	11.9628	0	0	0	ENSBTAG00000020465
BMP2	13	49151441..49185579	136.281	4.95537	31.0253	0	0	0	ENSBTAG00000005111
ID1	13	61179938..61182003	175.816	3.8536	14.4561	0	0	0	ENSBTAG00000016169
PROCR	13	64444427..64449124	703.84	5.82362	56.6351	0	0	0	ENSBTAG00000008291
HAS2	14	18093101..18125211	110.956	6.27776	77.5881	0	0	0	ENSBTAG00000019892
TRPS1	14	48629593..48904459	144.925	2.50389	5.67212	0	0	0	ENSBTAG00000017694
ENPP2	14	complement(80982673..81117148)	74.5841	4.91604	30.191	0	0	0	ENSBTAG00000013165
FBLIM1	16	complement(51777677..51805354)	1381.6	3.01425	8.07938	0	0	0	ENSBTAG00000018725
SMYD2	16	complement(69234217..69287670)	172.407	4.37347	20.7275	0	0	0	ENSBTAG00000013166
MT2A	18	complement(24042348..24043480)	336.345	5.33677	40.4136	0	0	0	ENSBTAG00000023659
LCAT	18	complement(35421770..35425011)	207.811	4.3563	20.4822	0	0	0	ENSBTAG00000018043
NXN	19	21889110..22053102	668.607	-2.20847	-4.62184	0	0	0	ENSBTAG00000000855
ACLY	19	complement(42049435..42093855)	243.605	3.16765	8.98581	0	0	0	ENSBTAG00000016740
LRFN5	21	51329040..51648277	83.4005	3.16922	8.99559	0	0	0	ENSBTAG00000003684
LY6G6C	23	27589914..27592606	46.6524	7.37718	166.247	0	0	0	ENSBTAG00000000585
COLEC12	24	complement(35248809..35434069)	52.2164	7.58784	192.383	0	0	0	ENSBTAG00000007705
PRKG1	26	complement(6899619..8313722)	199.854	2.45526	5.48411	0	0	0	ENSBTAG00000018404
ACTA2	26	complement(10626803..10679430)	1315.41	-3.72188	-13.1947	0	0	0	ENSBTAG00000014614
SCD	26	21263727..21279185	265.585	3.18274	9.08031	0	0	0	ENSBTAG00000055207
SORCS1	26	complement(27553353..27912060)	154.96	6.71513	105.064	0	0	0	ENSBTAG00000007948
ANK3	28	complement(15696546..15814967)	126.078	7.58417	191.894	0	0	0	ENSBTAG00000019052
VCL	28	29876700..29989469	349.718	-3.06161	-8.34906	0	0	0	ENSBTAG00000021879
DENR_2	29	complement(7665859..7666455)	1631.45	2.20389	4.6072	0	0	0	ENSBTAG00000049723
gene:ENSBTAG00000053898	29	complement(40240470..40245387)	285.101	6.03325	65.4921	0	0	0	ENSBTAG00000053898
FADS2	29	40350389..40387558	348.995	5.54983	46.8452	0	0	0	ENSBTAG00000015505
FRMD8	29	43582047..43603325	501.326	2.83314	7.12625	0	0	0	ENSBTAG00000002039
gene:ENSBTAG00000052492	X	complement(37261130..37263672)	723.034	-4.19569	-18.3244	0	0	0	ENSBTAG00000052492
ACSL4	X	complement(58035379..58110124)	367.244	2.2793	4.85443	0	0	0	ENSBTAG00000018986
SAT1	X	complement(119431920..119435063)	1882.88	3.18024	9.0646	0	0	0	ENSBTAG00000017363
PPARGC1A	6	complement(43380463..43501184)	43.3722	6.94848	123.51	1.11022e-16	2.31208e-14	1.64158e-12	ENSBTAG00000017024
gene:ENSBTAG00000026836	1	complement(45273441..45477104)	613.197	-2.089	-4.25452	2.22045e-16	4.49747e-14	3.28315e-12	ENSBTAG00000026836
NR4A1	5	complement(27820352..27839685)	86.5457	4.63401	24.8299	2.22045e-16	4.49747e-14	3.28315e-12	ENSBTAG00000000507
LSAMP	1	complement(60476794..60798351)	50.6474	4.41737	21.3678	3.33067e-16	6.5663e-14	4.92473e-12	ENSBTAG00000049383
TPM1	10	complement(46993261..47022836)	3143.52	-2.16126	-4.47306	3.33067e-16	6.5663e-14	4.92473e-12	ENSBTAG00000005373
IGFBP2	2	104619851..104649017	109.548	-3.56051	-11.7983	5.55112e-16	1.06596e-13	8.20788e-12	ENSBTAG00000005596
IER3	23	28284912..28286183	994.782	2.33275	5.03766	5.55112e-16	1.06596e-13	8.20788e-12	ENSBTAG00000011358
ACSS2	13	64186743..64233568	76.3615	5.69394	51.7662	1.11022e-15	2.10458e-13	1.64158e-11	ENSBTAG00000013303
ITGA2	20	complement(25976242..26081369)	60.1325	3.49102	11.2435	1.44329e-15	2.70133e-13	2.13405e-11	ENSBTAG00000019289
NDRG1	14	8073208..8129604	876.814	2.48028	5.58006	1.55431e-15	2.87276e-13	2.29821e-11	ENSBTAG00000000711
ISG12(B)	21	58715675..58727005	281.73	-2.53871	-5.81068	2.22045e-15	4.05327e-13	3.28315e-11	ENSBTAG00000004272
FMOD	16	complement(1122157..1132658)	1955.37	-2.15727	-4.46071	2.33147e-15	4.20404e-13	3.44731e-11	ENSBTAG00000014912
RGS2	4	complement(58359235..58359870)	60.5369	5.29562	39.2772	2.44249e-15	4.29937e-13	3.61147e-11	ENSBTAG00000020620
GNG2	10	44659979..44794168	297.054	-2.08994	-4.2573	2.44249e-15	4.29937e-13	3.61147e-11	ENSBTAG00000003043
SEMA6D	10	complement(62638620..62697268)	55.6764	4.42122	21.4249	2.66454e-15	4.63504e-13	3.93978e-11	ENSBTAG00000016800
BHLHE40	22	complement(21400624..21406265)	172.426	2.57637	5.96438	3.21965e-15	5.53555e-13	4.76057e-11	ENSBTAG00000009863
PDGFD	15	4259082..4536080	115.538	2.95191	7.73772	4.32987e-15	7.35879e-13	6.40215e-11	ENSBTAG00000034827
ADAMTS1	1	9583345..9592271	49.598	5.31622	39.8421	4.44089e-15	7.46171e-13	6.5663e-11	ENSBTAG00000000706
TENM1	X	complement(8663162..9308893)	35.8686	6.36926	82.6682	7.54952e-15	1.25424e-12	1.11627e-10	ENSBTAG00000018819
CMYA5	10	10675335..10773419	31.8821	6.24882	76.0473	1.90958e-14	3.13723e-12	2.82351e-10	ENSBTAG00000006823
SYT4	24	12650269..12660064	221.344	2.62872	6.18477	1.94289e-14	3.15688e-12	2.87276e-10	ENSBTAG00000001801
gene:ENSBTAG00000001911	X	39843052..40101409	337.205	1.98238	3.95144	1.9762e-14	3.17609e-12	2.922e-10	ENSBTAG00000001911
IL1RAP	1	complement(76577593..76723526)	78.7033	2.6504	6.27841	2.04281e-14	3.24785e-12	3.0205e-10	ENSBTAG00000013205
KIF26B	16	complement(31626657..31942949)	43.0187	5.60313	48.6083	3.90799e-14	6.14718e-12	5.77835e-10	ENSBTAG00000012715
TPM2	8	complement(59856503..59864645)	4083.1	-2.29014	-4.89104	4.05231e-14	6.30711e-12	5.99175e-10	ENSBTAG00000011424
S100A4	3	16824126..16826559	10708.2	1.99099	3.97511	5.06262e-14	7.79748e-12	7.48559e-10	ENSBTAG00000019203
MEF2C	7	complement(88250023..88407702)	40.1013	5.60121	48.5435	6.17284e-14	9.40944e-12	9.12716e-10	ENSBTAG00000020701
NPDC1	11	complement(106072818..106080084)	178.485	2.46128	5.50707	6.43929e-14	9.71545e-12	9.52114e-10	ENSBTAG00000046140
TNFRSF12A	25	2435936..2439695	617.036	4.00226	16.025	7.87148e-14	1.17563e-11	1.16388e-09	ENSBTAG00000012082
IGFBP5	2	complement(104659123..104680014)	436.208	2.10507	4.3022	9.54792e-14	1.40753e-11	1.41176e-09	ENSBTAG00000054218
DGKB	4	complement(22389767..23262263)	43.9036	5.23864	37.7562	9.61453e-14	1.40753e-11	1.4216e-09	ENSBTAG00000021905
gene:ENSBTAG00000012132	28	4236177..4236836	167.118	3.78287	13.7644	1.11466e-13	1.61583e-11	1.64814e-09	ENSBTAG00000012132
NECTIN3	1	55893616..56089185	208.375	2.20684	4.61662	1.39444e-13	2.00177e-11	2.06182e-09	ENSBTAG00000013769
SLC2A1	3	103309039..103337423	55.4498	3.94018	15.3501	1.45217e-13	2.0646e-11	2.14718e-09	ENSBTAG00000009617
DOCK3	22	complement(49387098..49668868)	136.458	2.43107	5.39295	1.57097e-13	2.21222e-11	2.32283e-09	ENSBTAG00000001874
CD24	2	117785379..117787180	66.6909	9.06671	536.232	1.88183e-13	2.62497e-11	2.78247e-09	ENSBTAG00000039046
TTR	24	complement(25544097..25553148)	47.6038	2.98004	7.89005	1.90514e-13	2.63266e-11	2.81694e-09	ENSBTAG00000010991
HS6ST3	12	73363796..74075781	59.042	8.91999	484.378	2.00395e-13	2.74356e-11	2.96304e-09	ENSBTAG00000039065
RORB	8	50559389..50763952	36.8685	5.86059	58.1051	2.03615e-13	2.76206e-11	3.01065e-09	ENSBTAG00000021699
PTN	4	complement(100885905..100995239)	2251.14	-2.13892	-4.40431	3.03424e-13	4.0507e-11	4.48643e-09	ENSBTAG00000002317
TXNRD1	5	67898938..67961973	262.002	-2.19824	-4.58918	3.0409e-13	4.0507e-11	4.49628e-09	ENSBTAG00000013912
GFRA2	8	complement(68994965..69102515)	45.885	5.51728	45.8001	4.27991e-13	5.65025e-11	6.32827e-09	ENSBTAG00000020665
ARL14EP	15	61047198..61061504	390.422	1.97607	3.93419	5.05596e-13	6.6157e-11	7.47574e-09	ENSBTAG00000012417
RPL6	17	61837376..61843934	4550.52	2.28542	4.87505	5.42566e-13	7.03718e-11	8.02238e-09	ENSBTAG00000031723
CTNNA2	11	complement(54799681..55985486)	274.459	-2.16516	-4.48515	5.55889e-13	7.14728e-11	8.21937e-09	ENSBTAG00000031669
PDLIM5	6	complement(29911322..30142653)	185.377	-2.39442	-5.25767	5.71876e-13	7.28945e-11	8.45576e-09	ENSBTAG00000012818
FLNB	22	complement(43132187..43272493)	980.157	-1.98988	-3.97204	6.58917e-13	8.32714e-11	9.74275e-09	ENSBTAG00000022004
UBB	19	complement(33249951..33251848)	2802.9	1.96976	3.91704	7.38298e-13	9.25125e-11	1.09165e-08	ENSBTAG00000017246
CFAP299	6	95026428..95733063	37.6272	4.58011	23.9194	7.66831e-13	9.52804e-11	1.13384e-08	ENSBTAG00000035776
GSTM1_1	3	complement(33667202..33720169)	282.86	-2.45883	-5.49771	1.2762e-12	1.57249e-10	1.88699e-08	ENSBTAG00000017765
HSD17B12	15	73781285..73958433	132.036	1.87178	3.65983	1.81499e-12	2.21789e-10	2.68365e-08	ENSBTAG00000000087
CIB2	21	complement(30485336..30508394)	194.456	-2.29833	-4.91889	1.83986e-12	2.22985e-10	2.72042e-08	ENSBTAG00000010981
PTGS1	11	93236273..93262107	43.3559	3.89975	14.9259	1.91536e-12	2.30248e-10	2.83205e-08	ENSBTAG00000006716
ENPP1	9	69748258..69818319	55.317	8.84706	460.499	2.00528e-12	2.39114e-10	2.96501e-08	ENSBTAG00000021830
TFAP2B	23	23375185..23406742	76.6617	2.93209	7.63217	2.54352e-12	3.00868e-10	3.76085e-08	ENSBTAG00000020426
ZNF536	18	40827492..41221033	55.4267	3.32121	9.99506	2.63101e-12	3.08747e-10	3.89021e-08	ENSBTAG00000007262
ABHD16A	23	27599348..27618039	134.834	2.15804	4.46307	2.68419e-12	3.12507e-10	3.96884e-08	ENSBTAG00000000578
ANKRD11	18	complement(14327315..14446553)	896.637	1.7737	3.4193	3.12717e-12	3.61236e-10	4.62383e-08	ENSBTAG00000016006
NEDD9	23	44941916..45131898	151.592	-2.34767	-5.09003	3.23974e-12	3.7134e-10	4.79028e-08	ENSBTAG00000006287
YBX3	5	98853392..98878560	64.4103	3.07653	8.43582	3.44547e-12	3.91882e-10	5.09447e-08	ENSBTAG00000009663
RAP2B	1	complement(114554443..114558377)	109.894	2.14349	4.41831	3.82716e-12	4.31973e-10	5.65884e-08	ENSBTAG00000055257
SLC1A4	11	63379682..63409616	300.434	1.96877	3.91434	4.36107e-12	4.86832e-10	6.44827e-08	ENSBTAG00000007763
SYTL2	29	9741771..9862422	301.667	-2.27018	-4.82382	4.37905e-12	4.86832e-10	6.47487e-08	ENSBTAG00000000460
SERPINE1	25	complement(35596139..35617193)	142.565	-3.04277	-8.24069	4.43101e-12	4.88932e-10	6.55169e-08	ENSBTAG00000014465
SCFD2	6	complement(68538960..68936021)	376.755	-1.89334	-3.71494	5.15354e-12	5.64447e-10	7.62003e-08	ENSBTAG00000020648
IL34	18	complement(1510170..1570878)	130.648	2.10816	4.31142	5.33873e-12	5.8043e-10	7.89385e-08	ENSBTAG00000009357
CAPG	11	49587704..49605849	460.063	1.77275	3.41704	5.44675e-12	5.87852e-10	8.05357e-08	ENSBTAG00000005432
FABP4	14	complement(44676542..44681059)	107.738	-5.56589	-47.3696	5.68334e-12	6.08941e-10	8.40339e-08	ENSBTAG00000037526
SIPA1L2	28	complement(5218869..5463512)	43.5515	4.36994	20.6767	6.03995e-12	6.42494e-10	8.93066e-08	ENSBTAG00000000942
PDE3A	5	complement(89133571..89283293)	96.8314	2.31093	4.96204	6.48748e-12	6.8517e-10	9.59238e-08	ENSBTAG00000017260
TFPI2	4	complement(11204075..11208760)	44.5005	8.52704	368.889	7.63301e-12	7.9502e-10	1.12862e-07	ENSBTAG00000015844
PDE7B	9	73847489..74193822	91.0997	2.4811	5.58322	7.63511e-12	7.9502e-10	1.12893e-07	ENSBTAG00000015888
RAP1GAP2	19	23651043..23866131	31.032	6.34474	81.2752	8.09341e-12	8.36848e-10	1.19669e-07	ENSBTAG00000020000
TMTC2	5	12219074..12575593	132.975	1.93235	3.81676	8.63765e-12	8.86918e-10	1.27716e-07	ENSBTAG00000002888
COPZ2	19	38443546..38453501	332.983	-2.05694	-4.16104	1.09212e-11	1.11366e-09	1.6148e-07	ENSBTAG00000039954
DPYSL2	8	73756715..73874845	237.745	2.03931	4.11049	1.13991e-11	1.15443e-09	1.68547e-07	ENSBTAG00000018373
CADM1	15	complement(25721022..26071036)	71.5988	2.17824	4.52601	1.35997e-11	1.36525e-09	2.01085e-07	ENSBTAG00000000977
MSMO1	17	517313..534143	93.6941	2.67035	6.36582	1.36654e-11	1.36525e-09	2.02057e-07	ENSBTAG00000003068
FAM89B	29	43754201..43756591	312.875	1.90957	3.75696	1.48256e-11	1.47122e-09	2.19211e-07	ENSBTAG00000003712
ENO3	19	complement(26437553..26447840)	729.36	2.23624	4.71166	1.63496e-11	1.60096e-09	2.41745e-07	ENSBTAG00000005534
ARAF	X	85918875..85943558	23107.8	2.53695	5.8036	1.62979e-11	1.60096e-09	2.4098e-07	ENSBTAG00000005039
NFATC1	24	complement(779627..866891)	65.0372	2.53634	5.80117	1.7345e-11	1.68726e-09	2.56463e-07	ENSBTAG00000000656
SPARC	7	complement(62874446..62897221)	5033.57	-1.95659	-3.88145	2.13053e-11	2.05895e-09	3.1502e-07	ENSBTAG00000014835
FABP3	2	122285620..122294666	261.063	2.40726	5.30467	2.21808e-11	2.12965e-09	3.27965e-07	ENSBTAG00000016819
UTRN	9	81658039..82206913	312.232	-2.02791	-4.07814	2.29009e-11	2.1846e-09	3.38613e-07	ENSBTAG00000009665
CREB5	4	complement(67314290..67752296)	54.0721	2.87221	7.32187	2.34225e-11	2.22003e-09	3.46325e-07	ENSBTAG00000018909
RAB15	10	complement(77076095..77096617)	78.9398	2.31496	4.97592	2.50809e-11	2.36208e-09	3.70847e-07	ENSBTAG00000003474
NQO1	18	complement(36784720..36798053)	79.8644	-3.49982	-11.3123	2.56027e-11	2.39596e-09	3.78562e-07	ENSBTAG00000020632
CCN5	13	73111319..73125821	80.5513	-4.29077	-19.5727	3.55072e-11	3.30194e-09	5.25009e-07	ENSBTAG00000006037
VGLL3	1	complement(35036368..35123427)	151.868	-2.42733	-5.37896	3.61812e-11	3.34359e-09	5.34975e-07	ENSBTAG00000026156
TGFB1	18	complement(50484512..50508692)	47.5008	3.44701	10.9057	4.49377e-11	4.12701e-09	6.64449e-07	ENSBTAG00000020457
PTMS	5	complement(103674096..103679056)	132.38	1.92757	3.80413	4.6116e-11	4.1968e-09	6.81871e-07	ENSBTAG00000018451
SAA3	29	complement(26414390..26418145)	45.5574	3.90507	14.981	4.62653e-11	4.1968e-09	6.84079e-07	ENSBTAG00000049589
CA5B	X	complement(127724914..127752302)	136.542	2.02143	4.05986	6.50621e-11	5.8659e-09	9.62008e-07	ENSBTAG00000020418
AQP1	4	complement(65433649..65447871)	36.3993	4.91565	30.1828	6.59945e-11	5.91391e-09	9.75795e-07	ENSBTAG00000000745
ST6GALNAC6	11	complement(98555376..98568425)	69.224	2.7405	6.68303	7.34754e-11	6.54463e-09	1.08641e-06	ENSBTAG00000044129
CNKSR3	9	complement(91103523..91214302)	104.123	1.94791	3.85814	8.29444e-11	7.34381e-09	1.22642e-06	ENSBTAG00000012674
CNN1	7	15883405..15891295	114.854	-4.21535	-18.5757	8.57853e-11	7.55012e-09	1.26842e-06	ENSBTAG00000011207
PGPEP1	7	complement(4821776..4861321)	239.261	1.78388	3.44352	9.38467e-11	8.21075e-09	1.38762e-06	ENSBTAG00000002566
GNA14	8	complement(53465620..53665709)	94.1408	-2.70224	-6.50814	1.20478e-10	1.04787e-08	1.78139e-06	ENSBTAG00000021127
SLIT3	20	complement(447373..1163533)	35.7046	2.7668	6.80598	1.32014e-10	1.14149e-08	1.95195e-06	ENSBTAG00000017746
FADS1	29	complement(40244038..40351218)	54.5693	4.68502	25.7236	1.47895e-10	1.27139e-08	2.18678e-06	ENSBTAG00000022294
ABCC3	19	complement(36047549..36095574)	69.9793	-2.82579	-7.09001	1.60374e-10	1.37069e-08	2.37129e-06	ENSBTAG00000020070
FAM229B	9	complement(38336067..38340911)	146.851	-3.02458	-8.13745	1.62052e-10	1.37707e-08	2.39609e-06	ENSBTAG00000033429
DACH1	12	complement(46109476..46548484)	101.843	2.04762	4.13424	1.90257e-10	1.60751e-08	2.81313e-06	ENSBTAG00000043985
RPS15	7	43846494..43848179	1153.67	1.64175	3.12044	2.23727e-10	1.87957e-08	3.30803e-06	ENSBTAG00000019718
SRGAP1	5	complement(49582752..49890496)	207.415	-1.70828	-3.26771	3.12239e-10	2.60834e-08	4.61676e-06	ENSBTAG00000011892
CAV1	4	complement(51865755..51901396)	318.066	-2.38501	-5.22346	3.50145e-10	2.90857e-08	5.17725e-06	ENSBTAG00000017869
NID1	28	complement(8687268..8784180)	153.449	-2.15557	-4.45545	3.55406e-10	2.93577e-08	5.25503e-06	ENSBTAG00000007244
TRIM2	17	complement(4309174..4436986)	233.786	1.6231	3.08037	3.9867e-10	3.27485e-08	5.89474e-06	ENSBTAG00000008816
FAT3	29	complement(1996704..2635494)	36.5067	4.31048	19.8419	4.02644e-10	3.28922e-08	5.9535e-06	ENSBTAG00000004081
GPC6	12	67702395..68209239	129.585	1.85557	3.61895	4.28402e-10	3.48041e-08	6.33435e-06	ENSBTAG00000040347
UQCR10	17	68887320..68889515	855.675	1.88197	3.68578	4.3741e-10	3.53418e-08	6.46755e-06	ENSBTAG00000000913
ATP1B1	16	36759212..36784818	66.0778	3.88484	14.7725	4.63938e-10	3.72814e-08	6.85979e-06	ENSBTAG00000002688
TGFB1I1	25	27503118..27510659	381.759	-1.6447	-3.12683	5.41209e-10	4.32557e-08	8.00231e-06	ENSBTAG00000002391
SYN1	X	complement(85929321..85992826)	26.8578	5.23757	37.7281	5.69504e-10	4.52725e-08	8.42068e-06	ENSBTAG00000005042
DCTN5	25	21293320..21322278	122.713	-2.21911	-4.65608	5.95532e-10	4.70884e-08	8.80553e-06	ENSBTAG00000006410
FRMD4A	13	complement(28351256..28679615)	74.7082	2.88396	7.38171	6.07114e-10	4.77489e-08	8.97679e-06	ENSBTAG00000008279
BTG1	5	complement(22012139..22016602)	101.996	2.16632	4.48875	6.14184e-10	4.80494e-08	9.08133e-06	ENSBTAG00000020330
EHBP1	11	61185353..61540443	304.724	-1.68382	-3.21278	6.83479e-10	5.31891e-08	1.01059e-05	ENSBTAG00000044173
SV2C	10	7361671..7574347	30.2179	4.25982	19.1573	7.0128e-10	5.42886e-08	1.03691e-05	ENSBTAG00000017507
LTBP3	29	complement(43714477..43735238)	247.124	1.73941	3.33899	7.64066e-10	5.8841e-08	1.12975e-05	ENSBTAG00000006747
IRF2BP2	28	complement(7400062..7403452)	96.3503	1.95008	3.86396	8.16913e-10	6.25848e-08	1.20789e-05	ENSBTAG00000046841
TRIM9	10	complement(43826973..43944784)	25.0131	7.67614	204.526	8.29168e-10	6.31963e-08	1.22601e-05	ENSBTAG00000010103
gene:ENSBTAG00000051364	2	complement(121569848..121575674)	121.314	5.98388	63.2889	8.47163e-10	6.42367e-08	1.25262e-05	ENSBTAG00000051364
TENT5B	2	126212749..126220286	71.4438	-3.16746	-8.98466	8.65625e-10	6.53017e-08	1.27991e-05	ENSBTAG00000018413
MYH9	5	complement(74719956..74805905)	894.986	-1.7911	-3.4608	9.08586e-10	6.81947e-08	1.34344e-05	ENSBTAG00000010402
C15H11orf96	15	74043979..74045355	249.347	1.92526	3.79805	9.25676e-10	6.91265e-08	1.36871e-05	ENSBTAG00000045822
ACTG2	11	complement(10736902..10761462)	67.5247	-3.8563	-14.4831	1.03771e-09	7.71034e-08	1.53436e-05	ENSBTAG00000015441
NT5E	9	complement(63953759..64026731)	238.229	1.60509	3.04215	1.19623e-09	8.84371e-08	1.76874e-05	ENSBTAG00000048655
PSAP	28	complement(27964205..27997628)	721.737	1.93119	3.81371	1.24227e-09	9.13843e-08	1.83683e-05	ENSBTAG00000021499
PXDN	8	112103040..112167792	58.4138	2.22375	4.67105	1.29806e-09	9.50157e-08	1.91932e-05	ENSBTAG00000050986
PGP	25	complement(1742546..1745400)	108.776	1.91344	3.76705	1.39487e-09	1.01599e-07	2.06245e-05	ENSBTAG00000009951
PALM3	7	11631611..11640783	69.1389	2.32555	5.01257	1.56635e-09	1.1353e-07	2.31601e-05	ENSBTAG00000046744
FBN1	10	61653913..61919176	1675.09	-1.4983	-2.8251	1.6128e-09	1.15897e-07	2.38468e-05	ENSBTAG00000002278
SMURF2	19	complement(48732717..48876849)	257.584	-1.75334	-3.37137	1.61469e-09	1.15897e-07	2.38748e-05	ENSBTAG00000019853
MMP12	15	5758546..5768904	142.557	11.611	3127.96	1.71063e-09	1.22191e-07	2.52934e-05	ENSBTAG00000053542
AP5Z1	25	complement(39192114..39207833)	37.1605	3.62977	12.3785	1.75437e-09	1.24712e-07	2.59401e-05	ENSBTAG00000012197
MYL9	13	65646954..65655870	72.3426	-2.84849	-7.20245	1.92828e-09	1.36419e-07	2.85116e-05	ENSBTAG00000011473
SPDYA	11	complement(70928399..70967857)	32.4991	3.43969	10.8505	1.95876e-09	1.37916e-07	2.89623e-05	ENSBTAG00000031347
EMP1	5	complement(96633068..96654177)	746.054	1.73483	3.32839	2.00391e-09	1.40426e-07	2.96299e-05	ENSBTAG00000036078
ASPN	8	complement(84067290..84092633)	56.3284	-3.07665	-8.43651	2.20839e-09	1.54025e-07	3.26533e-05	ENSBTAG00000011847
RCAN2	23	complement(19452882..19685336)	128.228	1.74828	3.35957	2.39554e-09	1.66293e-07	3.54204e-05	ENSBTAG00000009302
PHF21B	5	complement(115395022..115482327)	32.6229	3.36407	10.2964	2.44683e-09	1.6906e-07	3.61788e-05	ENSBTAG00000006973
MYO1C	19	complement(22596199..22621272)	313.694	-1.80792	-3.50138	2.48544e-09	1.70929e-07	3.67498e-05	ENSBTAG00000001332
AURKAIP1	16	51147301..51151891	131.998	-2.24051	-4.72565	2.52417e-09	1.72789e-07	3.73224e-05	ENSBTAG00000004874
ZNF292	9	complement(62631692..62725418)	122.928	1.81849	3.52711	2.58639e-09	1.76232e-07	3.82423e-05	ENSBTAG00000046612
FAM129A	16	complement(65831839..66012562)	53.4863	2.75724	6.761	2.71376e-09	1.84062e-07	4.01256e-05	ENSBTAG00000014548
gene:ENSBTAG00000039129	29	48540589..48559970	127.539	2.15913	4.46646	2.76438e-09	1.8664e-07	4.08741e-05	ENSBTAG00000039129
PTK2B	8	74490929..74555716	89.747	-2.75782	-6.76374	2.80021e-09	1.87363e-07	4.1404e-05	ENSBTAG00000005958
MXI1	26	30781051..30873489	36.4938	3.59562	12.089	2.80044e-09	1.87363e-07	4.14073e-05	ENSBTAG00000017263
MSRB3	5	complement(48332243..48512740)	203.922	-1.66657	-3.17459	2.9836e-09	1.98718e-07	4.41154e-05	ENSBTAG00000044017
ABHD14A	22	complement(48954795..48957705)	52.9647	2.29748	4.91597	3.29441e-09	2.18436e-07	4.87112e-05	ENSBTAG00000053854
GRIN2B	5	95970070..96313866	17.5648	5.16043	35.7639	3.41386e-09	2.25345e-07	5.04773e-05	ENSBTAG00000000219
SQLE	14	complement(15144664..15167777)	106.821	1.96518	3.9046	3.80096e-09	2.49782e-07	5.62009e-05	ENSBTAG00000005498
PAXX	11	106039598..106041222	92.3768	-2.87073	-7.31436	4.06617e-09	2.66028e-07	6.01224e-05	ENSBTAG00000015081
CEMIP2	8	complement(47923884..48006056)	106.807	2.15286	4.4471	4.13815e-09	2.69545e-07	6.11866e-05	ENSBTAG00000005090
SLC38A2	5	33850777..33865222	314.534	1.69358	3.23457	4.35606e-09	2.82494e-07	6.44087e-05	ENSBTAG00000011105
CXXC5	7	50878379..50886363	127.376	1.72486	3.30548	4.42827e-09	2.85923e-07	6.54764e-05	ENSBTAG00000003986
GRM8	4	complement(90671659..91510132)	18.7973	5.76344	54.3212	4.69395e-09	3.0176e-07	6.94048e-05	ENSBTAG00000054974
ACSL3	2	111037664..111113602	60.1875	2.48538	5.59982	5.45923e-09	3.47932e-07	8.07202e-05	ENSBTAG00000017258
LY6G6D	23	complement(27592579..27595228)	26.9988	4.37988	20.8198	5.44847e-09	3.47932e-07	8.05611e-05	ENSBTAG00000053561
CDH18	20	53333437..53936986	30.7236	4.16001	17.8767	5.50066e-09	3.49068e-07	8.13328e-05	ENSBTAG00000037844
ENC1	20	6918477..6930788	66.8689	2.45908	5.49865	5.64045e-09	3.56409e-07	8.33997e-05	ENSBTAG00000026369
COX7A2	9	complement(14833551..14838734)	910.165	1.76101	3.38935	5.98605e-09	3.76637e-07	8.85097e-05	ENSBTAG00000005096
LOXL1	21	complement(34663151..34687592)	171.333	-2.36717	-5.1593	6.07853e-09	3.80835e-07	8.98772e-05	ENSBTAG00000009086
TIMP3	5	71388890..71459269	441.489	-2.12125	-4.35069	6.33633e-09	3.95312e-07	9.36889e-05	ENSBTAG00000020638
TXNDC5	23	47476520..47502237	227.481	1.73256	3.32317	6.37024e-09	3.95758e-07	9.41904e-05	ENSBTAG00000019237
ROR2	8	85905346..86141520	293.781	-1.53628	-2.90045	6.75078e-09	4.17644e-07	9.9817e-05	ENSBTAG00000005092
LUZP2	29	complement(20080973..20365371)	20.4552	6.23514	75.3291	6.93281e-09	4.27119e-07	0.000102509	ENSBTAG00000001043
IVNS1ABP	16	complement(66278361..66299316)	678.865	1.34766	2.54499	8.02183e-09	4.92161e-07	0.000118611	ENSBTAG00000014249
MTSS1	14	15383762..15553664	71.971	2.10545	4.30332	8.08657e-09	4.94083e-07	0.000119568	ENSBTAG00000020407
GPX1	22	50752499..50753719	414.049	2.11342	4.32716	8.25834e-09	5.02501e-07	0.000122108	ENSBTAG00000054195
DHX16	23	28336294..28348888	94.5126	2.35412	5.11282	9.45005e-09	5.72658e-07	0.000139728	ENSBTAG00000006960
PAM	7	101896775..102084454	137.633	1.69267	3.23254	9.5538e-09	5.76582e-07	0.000141263	ENSBTAG00000012387
FAM92A	14	complement(70563223..70588594)	62.4824	2.14639	4.4272	1.00158e-08	6.02008e-07	0.000148094	ENSBTAG00000013405
MICAL2	15	complement(40374952..40604561)	98.3293	-2.27208	-4.83018	1.06178e-08	6.35605e-07	0.000156994	ENSBTAG00000014855
PDE10A	9	complement(100469651..100729770)	21.7264	4.23426	18.8208	1.07895e-08	6.43278e-07	0.000159533	ENSBTAG00000007758
NCALD	14	62384855..62715290	29.0392	3.71271	13.111	1.08737e-08	6.45699e-07	0.000160779	ENSBTAG00000026963
LRRFIP1	3	117074081..117235735	998.839	1.41722	2.6707	1.09589e-08	6.48153e-07	0.000162038	ENSBTAG00000005354
SLMAP	22	complement(43322856..43471741)	147.762	-1.84973	-3.60433	1.18947e-08	7.00698e-07	0.000175875	ENSBTAG00000021164
ATP5MG	15	29084998..29093127	367.846	1.93603	3.82652	1.26013e-08	7.39378e-07	0.000186323	ENSBTAG00000007332
CSMD2	3	111603940..112289188	21.8636	7.56334	189.144	1.26986e-08	7.42139e-07	0.000187761	ENSBTAG00000005784
YWHAG	25	complement(34367974..34392972)	379.644	-1.66075	-3.16181	1.33191e-08	7.72296e-07	0.000196936	ENSBTAG00000004077
NT5C2	26	complement(23739169..23813190)	157.921	-1.9045	-3.74378	1.32933e-08	7.72296e-07	0.000196555	ENSBTAG00000012858
DBI	2	71192388..71197568	169.748	1.67596	3.19531	1.56361e-08	8.99595e-07	0.000231196	ENSBTAG00000009517
gene:ENSBTAG00000052842	22	complement(43669107..43669567)	71.6111	2.7573	6.76128	1.56019e-08	8.99595e-07	0.00023069	ENSBTAG00000052842
HYAL1	22	50029859..50032903	119.07	2.26288	4.79947	1.6378e-08	9.38625e-07	0.000242165	ENSBTAG00000000483
SVEP1	8	complement(99929908..100106553)	53.4329	-3.50643	-11.3643	1.67126e-08	9.54101e-07	0.000247112	ENSBTAG00000020243
THSD1	12	21650959..21679257	89.8826	-2.78095	-6.87305	1.77611e-08	1.01006e-06	0.000262616	ENSBTAG00000020374
ELN	25	complement(33277644..33310763)	153.155	-2.10123	-4.29074	1.78801e-08	1.01293e-06	0.000264375	ENSBTAG00000019517
MRPS6	1	complement(1390803..1455219)	100.367	2.18728	4.55446	1.86681e-08	1.04953e-06	0.000276026	ENSBTAG00000012594
gene:ENSBTAG00000051082	23	3363370..3603065	150.802	-1.73772	-3.33508	1.86167e-08	1.04953e-06	0.000275267	ENSBTAG00000051082
FAM155A	12	complement(82805244..83413896)	221.197	-1.60306	-3.03786	1.87863e-08	1.05217e-06	0.000277774	ENSBTAG00000025220
ENAH	16	complement(28535630..28690127)	241.472	-1.72012	-3.29465	1.91439e-08	1.06816e-06	0.000283062	ENSBTAG00000016185
COL5A2	2	7198509..7357287	578.408	-1.55979	-2.94812	1.92899e-08	1.06986e-06	0.000285221	ENSBTAG00000027020
gene:ENSBTAG00000052279	4	complement(98655797..98658750)	84.5067	-2.98989	-7.94416	1.93191e-08	1.06986e-06	0.000285652	ENSBTAG00000052279
BCHE	1	101522744..101601660	18.6563	4.60151	24.2768	2.00979e-08	1.10883e-06	0.000297167	ENSBTAG00000011139
CLCF1	29	complement(45264284..45274069)	174.724	2.40798	5.30731	2.05322e-08	1.12858e-06	0.000303589	ENSBTAG00000046110
TNFRSF19	12	complement(34421457..34509717)	78.4574	10.7849	1764.27	2.07061e-08	1.13393e-06	0.000306161	ENSBTAG00000018300
CENPF	16	complement(68929292..68991907)	262.157	-1.70357	-3.25706	2.24511e-08	1.22495e-06	0.000331962	ENSBTAG00000024449
NTNG1	3	complement(35852447..36220155)	23.9384	4.31319	19.8792	2.38673e-08	1.29268e-06	0.000352902	ENSBTAG00000014530
KDM3A	11	complement(48378513..48434868)	101.507	1.98598	3.96132	2.38079e-08	1.29268e-06	0.000352024	ENSBTAG00000013580
RHOC	3	30617923..30624465	294.882	1.52456	2.87699	2.5731e-08	1.38854e-06	0.000380459	ENSBTAG00000014299
NDUFS8	29	45559236..45563283	273.732	2.13999	4.40758	2.81167e-08	1.51176e-06	0.000415734	ENSBTAG00000012072
TWIST1	4	complement(27817880..27819874)	69.9984	1.99992	3.99978	2.88461e-08	1.54536e-06	0.000426519	ENSBTAG00000046922
MME	1	complement(112478989..112595507)	156.312	-1.95173	-3.86837	2.94651e-08	1.57282e-06	0.000435671	ENSBTAG00000002075
SPP1	6	complement(36693193..36730559)	3304.08	2.46924	5.53753	3.00834e-08	1.60005e-06	0.000444814	ENSBTAG00000005260
MARCH3	7	26947768..27104258	330.367	-1.45898	-2.74914	3.02659e-08	1.60398e-06	0.000447512	ENSBTAG00000006797
HMGCR	10	6763962..6784639	118.643	2.28865	4.886	3.17237e-08	1.66928e-06	0.000469067	ENSBTAG00000007840
CD248	29	complement(44370002..44372646)	287.101	-2.13163	-4.38214	3.16954e-08	1.66928e-06	0.000468648	ENSBTAG00000044073
S100A2	3	16805481..16811823	267.125	1.70449	3.25914	3.39014e-08	1.77754e-06	0.000501266	ENSBTAG00000037651
NFIB	8	29852454..30102705	54.5584	2.35046	5.09988	3.43066e-08	1.79243e-06	0.000507257	ENSBTAG00000027442
MKI67	26	complement(47507654..47537887)	221.11	-1.84665	-3.59663	3.84652e-08	2.00263e-06	0.000568747	ENSBTAG00000002444
PTGS2	16	complement(67728006..67735629)	34.4011	4.65094	25.1231	3.89271e-08	2.01957e-06	0.000575576	ENSBTAG00000014127
TSPAN5	6	25923695..26102484	100.625	1.59504	3.02103	3.93253e-08	2.03309e-06	0.000581465	ENSBTAG00000012343
EPB41L2	9	complement(68939450..69149312)	94.7146	1.6077	3.04766	4.0815e-08	2.10276e-06	0.000603491	ENSBTAG00000005960
CTDSP2	5	55634355..55656768	412.553	1.49817	2.82484	4.38907e-08	2.25336e-06	0.000648968	ENSBTAG00000016508
CST6	29	44101043..44102573	62.1477	2.52124	5.74075	4.49049e-08	2.29745e-06	0.000663963	ENSBTAG00000046587
gene:ENSBTAG00000054120	26	complement(19540093..19813443)	34.6081	4.56983	23.7495	4.55354e-08	2.32168e-06	0.000673286	ENSBTAG00000054120
MAP4K4	11	6577660..6628589	154.642	1.80103	3.48468	4.69242e-08	2.36891e-06	0.000693821	ENSBTAG00000013023
MYO1D	19	17330801..17691005	202.237	-1.59103	-3.01265	4.67164e-08	2.36891e-06	0.000690748	ENSBTAG00000015527
SLC39A11	19	58209287..58503188	136.094	-2.23431	-4.70538	4.69424e-08	2.36891e-06	0.000694091	ENSBTAG00000018837
KRTCAP2	3	15444041..15446577	489.575	1.63286	3.10127	4.83414e-08	2.43121e-06	0.000714775	ENSBTAG00000010617
BNIP3L	8	73631225..73654614	38.4815	2.48363	5.59305	4.94789e-08	2.47998e-06	0.000731595	ENSBTAG00000021307
PACRG	9	98192795..98722419	468.546	1.62139	3.07672	5.14194e-08	2.56854e-06	0.000760288	ENSBTAG00000011106
TGFB2	16	21808003..21900539	172.409	1.82614	3.54586	5.42941e-08	2.69807e-06	0.000802792	ENSBTAG00000005359
RSRC2	17	52924879..52940209	297.511	1.42842	2.69151	5.43775e-08	2.69807e-06	0.000804026	ENSBTAG00000006118
SEC24D	6	6491225..6606147	124.672	-1.76092	-3.38913	6.01735e-08	2.97567e-06	0.000889726	ENSBTAG00000003619
BMP4	10	complement(66518527..66525667)	75.5955	2.27475	4.83914	6.76428e-08	3.33389e-06	0.00100017	ENSBTAG00000003835
NXPH2	2	58351070..58477701	17.0257	7.12153	139.25	6.8563e-08	3.36802e-06	0.00101377	ENSBTAG00000018147
FGF2	17	complement(34801330..34860849)	1548.86	1.29997	2.46224	6.97104e-08	3.41304e-06	0.00103074	ENSBTAG00000005691
GPAA1	14	complement(750608..753850)	122.246	2.35707	5.12328	7.06881e-08	3.4386e-06	0.00104519	ENSBTAG00000014610
XPO6	25	complement(25620580..25727702)	62.2342	-2.5498	-5.85554	7.06977e-08	3.4386e-06	0.00104534	ENSBTAG00000010309
ZNF385D	27	44086950..44434779	147.481	1.49368	2.81606	7.25956e-08	3.51934e-06	0.0010734	ENSBTAG00000050535
AHNAK	29	complement(40815654..40907522)	3716.6	-1.59671	-3.02452	7.93375e-08	3.83361e-06	0.00117308	ENSBTAG00000013468
GABARAPL1	5	complement(99764511..99773990)	136.857	1.83472	3.56703	8.2529e-08	3.97483e-06	0.00122027	ENSBTAG00000011765
LDLR	7	15545282..15579093	203.596	1.82629	3.54623	8.29886e-08	3.98399e-06	0.00122707	ENSBTAG00000012314
TNC	8	complement(104208978..104311676)	497.704	-1.51245	-2.85293	8.63991e-08	4.13429e-06	0.0012775	ENSBTAG00000000575
TPI1	5	complement(103580087..103583951)	701.666	1.47435	2.77858	8.68312e-08	4.14157e-06	0.00128389	ENSBTAG00000019782
GRAMD2B	7	complement(27358948..27477507)	99.7952	-2.04371	-4.12304	9.40898e-08	4.47335e-06	0.00139121	ENSBTAG00000014974
ANO6	5	complement(34878194..35016323)	197.29	1.48591	2.80093	9.88622e-08	4.67021e-06	0.00146178	ENSBTAG00000002902
RHOBTB3	7	95035646..95120697	194.844	-1.53202	-2.89191	9.87313e-08	4.67021e-06	0.00145984	ENSBTAG00000004413
IGFBP4	19	40672669..40684245	258.37	1.55252	2.93328	1.01816e-07	4.79442e-06	0.00150545	ENSBTAG00000008611
HAPLN1	7	complement(83538717..83617117)	15.7965	6.31908	79.842	1.09789e-07	5.15347e-06	0.00162334	ENSBTAG00000012411
CHKB	5	complement(119897492..119901095)	62.9241	-2.71875	-6.58302	1.11245e-07	5.20527e-06	0.00164487	ENSBTAG00000016050
BABAM2	11	complement(71413781..71835625)	98.4978	-1.96694	-3.90937	1.1372e-07	5.28761e-06	0.00168146	ENSBTAG00000031335
CYTH3	25	complement(38133004..38199238)	163.951	-1.55429	-2.93689	1.13526e-07	5.28761e-06	0.0016786	ENSBTAG00000007384
SC5D	15	31876181..31922303	61.5372	2.7635	6.79043	1.2226e-07	5.66687e-06	0.00180773	ENSBTAG00000019246
AK1	11	complement(98538932..98549627)	71.7893	2.27159	4.82854	1.23399e-07	5.70181e-06	0.00182458	ENSBTAG00000006305
CRELD2	5	119312407..119319443	81.4823	2.08793	4.25137	1.24331e-07	5.72696e-06	0.00183835	ENSBTAG00000047801
ADCYAP1	24	35733350..35739930	56.4568	10.3283	1285.68	1.30204e-07	5.97888e-06	0.0019252	ENSBTAG00000020650
C5AR2	18	54337816..54342561	14.4125	6.24223	75.7006	1.36682e-07	6.25688e-06	0.00202097	ENSBTAG00000037735
gene:ENSBTAG00000014862	16	10453902..10454549	462.248	-1.51596	-2.8599	1.46806e-07	6.69961e-06	0.00217067	ENSBTAG00000014862
SUPT3H	23	complement(18239634..18641106)	82.2273	-2.16291	-4.47818	1.47695e-07	6.71942e-06	0.00218381	ENSBTAG00000032887
ATF4	5	110946624..110948715	784.682	1.2871	2.44037	1.49879e-07	6.79789e-06	0.00221611	ENSBTAG00000017462
DENR_1	17	complement(52750181..52762092)	77.914	1.96229	3.89679	1.50934e-07	6.82479e-06	0.00223171	ENSBTAG00000032433
MYO6	9	15461668..15554235	117.759	1.60905	3.05051	1.623e-07	7.31637e-06	0.00239977	ENSBTAG00000016751
DNAJB4	3	complement(66664210..66707306)	141.743	-1.90067	-3.73387	1.66577e-07	7.48636e-06	0.00246301	ENSBTAG00000021752
PLCB4	13	2304288..2503503	20.0682	4.37183	20.7039	1.71559e-07	7.68688e-06	0.00253667	ENSBTAG00000013116
PARK7	16	complement(45400213..45416993)	269.422	-1.60805	-3.0484	1.75463e-07	7.83805e-06	0.0025944	ENSBTAG00000020518
CD2BP2	25	complement(26540572..26542953)	152.495	-1.7045	-3.25915	1.78035e-07	7.92901e-06	0.00263243	ENSBTAG00000015486
FNDC3A	12	18729068..18840733	213.058	1.4242	2.68365	1.87377e-07	8.32e-06	0.00277056	ENSBTAG00000020681
SFRP1	27	complement(36211720..36255293)	48.3467	10.1085	1103.98	1.89858e-07	8.40491e-06	0.00280724	ENSBTAG00000027625
STMN1	2	127152813..127183806	56.4059	-2.78917	-6.91233	1.99923e-07	8.82406e-06	0.00295606	ENSBTAG00000013761
HSPA1A	23	complement(27520317..27522790)	201.471	1.91055	3.75952	2.04519e-07	9.00005e-06	0.00302402	ENSBTAG00000025441
NOVA1	21	complement(36714178..36879180)	157.661	1.66709	3.17572	2.06227e-07	9.04827e-06	0.00304927	ENSBTAG00000002170
APOD	1	72061983..72075639	52.4331	2.11792	4.34067	2.14382e-07	9.37825e-06	0.00316985	ENSBTAG00000023600
SGK1	9	complement(72305979..72418535)	42.3016	1.96467	3.90323	2.16609e-07	9.44772e-06	0.00320278	ENSBTAG00000004269
IQGAP2	10	7624974..7934460	49.529	10.1003	1097.7	2.22776e-07	9.65974e-06	0.00329397	ENSBTAG00000000897
ALDOA	25	complement(26212553..26218476)	823.749	1.43463	2.70313	2.22214e-07	9.65974e-06	0.00328566	ENSBTAG00000012927
LRRC8A	11	99394202..99421595	373.728	1.44024	2.71366	2.29724e-07	9.93185e-06	0.00339669	ENSBTAG00000013030
SEMA6A	7	37316829..37446102	46.5684	10.0683	1073.66	2.36048e-07	1.01755e-05	0.00349021	ENSBTAG00000020489
PARM1	6	89847732..89973563	56.7925	3.2453	9.48272	2.65015e-07	1.1391e-05	0.00391851	ENSBTAG00000015919
DIAPH3	12	2180988..2743479	121.849	-1.65942	-3.15891	2.73077e-07	1.17034e-05	0.00403772	ENSBTAG00000012443
COX7B	X	complement(74502511..74507315)	290.479	1.40748	2.65274	2.73866e-07	1.17034e-05	0.00404938	ENSBTAG00000047768
RCAN1	1	882081..1002223	124.515	1.62287	3.07986	3.02278e-07	1.28803e-05	0.00446948	ENSBTAG00000020035
SPEG	2	107365755..107423369	59.7491	-2.65802	-6.31164	3.12014e-07	1.3257e-05	0.00461343	ENSBTAG00000046176
CLDN1	1	76973808..76989396	9.9985	4.81995	28.2455	3.30529e-07	1.40035e-05	0.00488721	ENSBTAG00000013148
BCL2L11	11	complement(1187496..1233256)	19.8208	4.25667	19.1155	3.41889e-07	1.44433e-05	0.00505517	ENSBTAG00000024105
CLU	8	11176838..11194518	459.879	1.55738	2.94318	3.52224e-07	1.48376e-05	0.00520798	ENSBTAG00000005574
IMMP2L	4	56808963..57722182	247.518	-1.31008	-2.47956	3.62297e-07	1.52185e-05	0.00535693	ENSBTAG00000004398
PRDX1	3	100550576..100565166	831.657	-1.24861	-2.37612	3.76711e-07	1.57346e-05	0.00557005	ENSBTAG00000003642
GLIPR1	5	4987628..5034033	43.8895	-2.97189	-7.84566	3.76136e-07	1.57346e-05	0.00556155	ENSBTAG00000011590
NEDD4	10	54425968..54570727	86.9913	-1.8531	-3.61275	3.83551e-07	1.59752e-05	0.00567118	ENSBTAG00000013793
SHOX2	1	109417834..109426592	34.695	2.70505	6.52081	3.94017e-07	1.6365e-05	0.00582593	ENSBTAG00000005230
CYP51A1	4	complement(9459764..9476713)	62.6667	2.45809	5.49489	3.96546e-07	1.64239e-05	0.00586333	ENSBTAG00000001992
ZNF385B	2	17076721..17440980	121.61	1.65151	3.14162	4.19484e-07	1.73254e-05	0.00620249	ENSBTAG00000003120
DDAH2	23	27581609..27585128	121.398	1.87754	3.67447	4.22964e-07	1.74205e-05	0.00625395	ENSBTAG00000013530
PPP1R15A	18	55473997..55477628	38.0421	2.82706	7.09627	4.48629e-07	1.84262e-05	0.00663343	ENSBTAG00000001294
EPB41	2	complement(124431682..124610867)	110.187	-2.09803	-4.28124	4.53456e-07	1.85216e-05	0.0067048	ENSBTAG00000006667
GPRC5C	19	complement(56971845..57152217)	112.711	1.61751	3.06845	4.527e-07	1.85216e-05	0.00669363	ENSBTAG00000018663
MSN	X	complement(94696646..94769333)	1838.07	1.76731	3.40418	4.57482e-07	1.86345e-05	0.00676433	ENSBTAG00000003418
AJAP1	16	complement(48572113..48653428)	32.1995	3.12868	8.74633	4.70143e-07	1.90976e-05	0.00695154	ENSBTAG00000000792
ANAPC15	15	complement(51742235..51745610)	82.662	-2.02415	-4.06751	4.71511e-07	1.91007e-05	0.00697176	ENSBTAG00000002999
FNDC3B	1	complement(95121236..95406498)	489.814	1.21744	2.32534	4.92438e-07	1.98397e-05	0.00728119	ENSBTAG00000019376
MAFF	5	109963621..109972823	46.1291	2.07661	4.21815	4.92088e-07	1.98397e-05	0.00727602	ENSBTAG00000021435
SUCLG1	11	50516577..50551425	379.405	-1.40271	-2.64398	5.0313e-07	2.01062e-05	0.00743928	ENSBTAG00000006075
BAMBI	13	complement(36021693..36028577)	19.0492	4.83717	28.5847	5.01935e-07	2.01062e-05	0.00742161	ENSBTAG00000003045
MT1E_1	18	complement(24029352..24032186)	29.4394	2.99683	7.98246	5.00626e-07	2.01062e-05	0.00740225	ENSBTAG00000038706
NFIA	3	complement(84203809..84620790)	100.562	1.71981	3.29393	5.05868e-07	2.01611e-05	0.00747977	ENSBTAG00000000074
UQCRB	14	67986645..67991355	50.4787	2.48443	5.59612	5.33875e-07	2.12201e-05	0.00789388	ENSBTAG00000001521
JAG1	13	complement(3939809..3984202)	109.542	1.87652	3.67189	5.64519e-07	2.2378e-05	0.00834698	ENSBTAG00000012817
COL1A2	4	11776554..11812997	3228.7	-1.31265	-2.48397	5.82946e-07	2.30466e-05	0.00861943	ENSBTAG00000013472
RIPOR1	18	35115259..35131417	183.945	1.43489	2.70361	5.91153e-07	2.33088e-05	0.00874079	ENSBTAG00000008860
PCCA	12	76812919..77174969	79.3811	-1.99431	-3.98425	6.05446e-07	2.38088e-05	0.00895212	ENSBTAG00000010672
EGLN3	21	complement(44387137..44416154)	19.182	5.03705	32.8324	6.1755e-07	2.42204e-05	0.0091311	ENSBTAG00000008172
SELENOS	21	5244997..5254196	55.9288	2.42513	5.37076	6.26916e-07	2.45227e-05	0.00926958	ENSBTAG00000000640
COX6A1	17	62732323..62746023	924.644	1.19534	2.28999	6.36623e-07	2.48367e-05	0.00941311	ENSBTAG00000012788
ITGA6	2	complement(24091577..24179151)	74.0537	1.65667	3.15289	6.453e-07	2.5109e-05	0.00954141	ENSBTAG00000017266
ESYT3	1	complement(130610161..130664345)	14.2183	5.32804	40.1699	6.65885e-07	2.58419e-05	0.00984578	ENSBTAG00000008111
VAT1L	18	5004868..5169828	228.03	-1.39727	-2.63403	6.7762e-07	2.62285e-05	0.0100193	ENSBTAG00000018146
MAFG	19	50967339..50972885	49.5099	2.62981	6.18944	7.31446e-07	2.8238e-05	0.0108152	ENSBTAG00000000040
VAV3	3	35311502..35742106	57.085	1.96173	3.89528	7.33722e-07	2.82521e-05	0.0108488	ENSBTAG00000031575
TMEM190	18	complement(62106899..62110115)	16.262	5.86718	58.3711	7.48763e-07	2.87564e-05	0.0110712	ENSBTAG00000021057
NLGN1	1	complement(93147160..93897117)	14.1743	6.82297	113.218	7.58841e-07	2.90679e-05	0.0112202	ENSBTAG00000031891
COPS9	3	complement(119662082..119666681)	1265.34	1.47531	2.78043	7.61804e-07	2.9106e-05	0.011264	ENSBTAG00000010910
DPYD	3	45408337..46330781	169.96	1.29241	2.44938	7.85045e-07	2.99167e-05	0.0116077	ENSBTAG00000031358
ST6GALNAC4	11	complement(98573717..98582947)	17.6595	5.17175	36.0456	8.11633e-07	3.08504e-05	0.0120008	ENSBTAG00000046548
TIPARP	1	complement(110928202..110955891)	104.043	1.78498	3.44614	8.18616e-07	3.1036e-05	0.0121041	ENSBTAG00000012120
ABLIM1	26	complement(34909133..35229900)	16.9008	7.14369	141.405	8.83821e-07	3.34225e-05	0.0130682	ENSBTAG00000004899
UNC5B	28	27352171..27443527	50.7198	2.27229	4.83089	9.04326e-07	3.41106e-05	0.0133714	ENSBTAG00000014270
RBKS	11	71835379..71932235	69.1625	-2.01514	-4.0422	9.13662e-07	3.43751e-05	0.0135094	ENSBTAG00000031332
RAD51B	10	79669849..80286850	56.8688	-2.30309	-4.93513	9.27816e-07	3.47309e-05	0.0137187	ENSBTAG00000018971
SLC4A7	22	complement(1752646..1876184)	80.3262	1.47862	2.78681	9.26053e-07	3.47309e-05	0.0136926	ENSBTAG00000018227
gene:ENSBTAG00000052631	18	complement(59528963..59530147)	89.2669	-2.12921	-4.37479	9.35061e-07	3.49137e-05	0.0138258	ENSBTAG00000052631
CATSPERD	7	complement(18552769..18589512)	49.0032	2.16765	4.4929	9.91288e-07	3.69199e-05	0.0146572	ENSBTAG00000001796
PHLDB1	15	29261921..29310613	306.505	1.45319	2.73813	1.00804e-06	3.73628e-05	0.0149048	ENSBTAG00000016197
ZNF652	19	37239569..37299157	48.3757	-2.71135	-6.54933	1.00823e-06	3.73628e-05	0.0149078	ENSBTAG00000001919
JCAD	13	complement(35028262..35105654)	51.3119	-2.85164	-7.21822	1.02069e-06	3.77297e-05	0.0150919	ENSBTAG00000001204
ZNF395	8	10335582..10384049	35.9837	2.31043	4.96029	1.04206e-06	3.84235e-05	0.0154078	ENSBTAG00000000536
gene:ENSBTAG00000022204	X	52344216..52345355	269.923	1.43366	2.70132	1.09075e-06	4.0119e-05	0.0161278	ENSBTAG00000022204
HS6ST1	2	4187288..4227153	75.5484	2.10446	4.30036	1.1074e-06	4.06303e-05	0.016374	ENSBTAG00000050824
POLR2A	19	27151658..27171770	137.336	1.52812	2.88409	1.12106e-06	4.10297e-05	0.016576	ENSBTAG00000046765
TRAF5	16	complement(71996522..72041299)	83.1431	-1.95091	-3.86619	1.14063e-06	4.16428e-05	0.0168653	ENSBTAG00000012020
CREB3L1	15	76282608..76319986	74.6162	-2.26816	-4.81709	1.15969e-06	4.20274e-05	0.0171472	ENSBTAG00000006143
MYH10	19	complement(28063029..28183409)	397.123	-1.40364	-2.64568	1.15484e-06	4.20274e-05	0.0170754	ENSBTAG00000021151
NSDHL	X	35133537..35159670	53.4752	2.46748	5.53078	1.1576e-06	4.20274e-05	0.0171163	ENSBTAG00000009231
gene:ENSBTAG00000050189	28	complement(15866749..15951588)	36.2218	9.68521	823.263	1.19598e-06	4.32365e-05	0.0176837	ENSBTAG00000050189
DKK3	15	40685311..40735279	197.489	-1.53556	-2.89901	1.22054e-06	4.40168e-05	0.0180469	ENSBTAG00000004275
TIMP2	19	53460671..53514937	1700.49	-1.39083	-2.6223	1.26316e-06	4.54431e-05	0.0186771	ENSBTAG00000010899
BTG3	1	19417655..19437170	43.2608	1.8281	3.55068	1.2774e-06	4.58437e-05	0.0188876	ENSBTAG00000018704
ACKR4	1	complement(136981306..136983324)	13.8519	5.04211	32.9478	1.29447e-06	4.63441e-05	0.0191401	ENSBTAG00000019577
GPC5	12	65755349..66788079	13.5094	6.81957	112.952	1.31898e-06	4.71072e-05	0.0195024	ENSBTAG00000008708
SEMA3C	4	39939436..40145312	317.13	-1.4959	-2.8204	1.35882e-06	4.83399e-05	0.0200915	ENSBTAG00000006138
MARCH11	20	56953217..57071806	17.4899	4.01211	16.1349	1.36003e-06	4.83399e-05	0.0201094	ENSBTAG00000037576
NKAIN1	2	122393085..122438183	47.6295	-2.45508	-5.48344	1.37072e-06	4.86031e-05	0.0202675	ENSBTAG00000020159
XPNPEP2	X	13775714..13805036	62.4501	-2.46865	-5.53525	1.39914e-06	4.94921e-05	0.0206877	ENSBTAG00000010345
ST3GAL5	11	48977897..49034683	68.4522	1.92629	3.80078	1.45993e-06	5.15191e-05	0.0215865	ENSBTAG00000011601
DGUOK	11	complement(10696134..10730414)	127.946	-1.56661	-2.96209	1.47418e-06	5.18983e-05	0.0217973	ENSBTAG00000012037
FTL	18	55538469..55540364	1791.48	-1.34664	-2.54319	1.51431e-06	5.31841e-05	0.0223905	ENSBTAG00000013343
ASPM	16	complement(76021939..76082066)	52.7641	-2.58586	-6.00372	1.58147e-06	5.54114e-05	0.0233836	ENSBTAG00000007860
MOCS1	23	complement(13836254..13889103)	149.351	-2.0948	-4.27167	1.59126e-06	5.56225e-05	0.0235283	ENSBTAG00000010449
WARS	21	complement(65238068..65267367)	680.839	1.96628	3.90759	1.60084e-06	5.58254e-05	0.02367	ENSBTAG00000004679
CHAC1	10	36485672..36488431	58.4207	2.08058	4.22977	1.61651e-06	5.62395e-05	0.0239018	ENSBTAG00000010371
BTBD11	5	70577672..70908786	17.6827	3.96119	15.5753	1.62537e-06	5.62826e-05	0.0240327	ENSBTAG00000027064
SLC20A1	11	46352478..46366279	123.464	1.57298	2.97519	1.62302e-06	5.62826e-05	0.0239979	ENSBTAG00000007895
PRR16	7	complement(33203692..33388684)	54.3908	1.78347	3.44254	1.71363e-06	5.92002e-05	0.0253377	ENSBTAG00000050473
KCNB2	14	35905091..36335697	11.8912	6.6374	99.5535	1.73335e-06	5.97419e-05	0.0256293	ENSBTAG00000040496
TMEFF2	2	complement(80621362..80899591)	12.8537	6.77337	109.393	1.81766e-06	6.23573e-05	0.026876	ENSBTAG00000014832
MMD	19	complement(5612909..5642391)	94.0463	1.75168	3.36751	1.81698e-06	6.23573e-05	0.0268659	ENSBTAG00000000205
MAPKAP1	11	complement(96283674..96516604)	84.6336	-1.70063	-3.25043	1.88002e-06	6.43471e-05	0.027798	ENSBTAG00000010271
HECTD2	26	13028066..13101803	68.4719	1.78911	3.45601	1.90197e-06	6.4948e-05	0.0281225	ENSBTAG00000011651
LUZP1	2	129672631..129764693	281.39	1.27459	2.4193	1.93712e-06	6.5996e-05	0.0286423	ENSBTAG00000009502
IER2	7	complement(12433859..12435630)	16.7727	4.37819	20.7953	2.00638e-06	6.81986e-05	0.0296664	ENSBTAG00000016354
IDI1	13	46325275..46328399	81.3219	1.93462	3.82279	2.08798e-06	7.08092e-05	0.0308728	ENSBTAG00000004075
CNPY3	23	16555474..16563856	32.9817	-3.3898	-10.4817	2.14037e-06	7.24199e-05	0.0316475	ENSBTAG00000015900
LIMA1	5	29637176..29729199	439.113	-1.27809	-2.42518	2.21306e-06	7.45858e-05	0.0327223	ENSBTAG00000012342
TTC28	17	complement(67395806..67801228)	152.393	-1.58687	-3.00397	2.21447e-06	7.45858e-05	0.0327432	ENSBTAG00000012193
FGF9	12	complement(35378340..35406261)	14.571	4.88312	29.5097	2.24673e-06	7.55004e-05	0.0332202	ENSBTAG00000048237
ELOVL6	6	15199666..15360477	76.8189	1.78733	3.45176	2.31444e-06	7.75993e-05	0.0342213	ENSBTAG00000010564
HSPB6	18	complement(46466912..46469531)	138.461	1.65174	3.14212	2.33076e-06	7.79698e-05	0.0344626	ENSBTAG00000018598
CHMP4A	10	20948208..20951937	91.7517	-1.89351	-3.71538	2.35765e-06	7.86914e-05	0.0348603	ENSBTAG00000039415
SYBU	14	54705056..54833681	15.1316	3.20537	9.22388	2.392e-06	7.9658e-05	0.0353681	ENSBTAG00000032548
ARMH4	10	complement(70333003..70474703)	20.2527	3.74001	13.3615	2.46267e-06	8.18271e-05	0.036413	ENSBTAG00000020880
EYA1	14	complement(34786252..35146514)	371.652	-1.17892	-2.26407	2.52192e-06	8.36079e-05	0.0372891	ENSBTAG00000011298
ADAMTSL1	8	complement(25327872..25821153)	128.814	-1.47493	-2.77971	2.54851e-06	8.43003e-05	0.0376822	ENSBTAG00000002997
LYPD1	2	64874976..64937074	28.069	9.30264	631.498	2.56032e-06	8.4502e-05	0.0378569	ENSBTAG00000005234
LTB4R	10	complement(20853778..20855801)	31.0746	9.42423	687.031	2.62387e-06	8.64066e-05	0.0387965	ENSBTAG00000010238
SLC16A3	19	complement(50634317..50642204)	32.7658	9.5206	734.491	2.73227e-06	8.97762e-05	0.0403993	ENSBTAG00000017461
CXADR	1	complement(19437777..19502580)	28.425	9.3184	638.439	2.75053e-06	9.0176e-05	0.0406694	ENSBTAG00000004869
FAM118B	29	29562032..29610872	110.424	-1.63989	-3.11643	2.76094e-06	9.03169e-05	0.0408233	ENSBTAG00000012169
CTPS1	3	complement(105201098..105280146)	37.2157	-2.63608	-6.21642	2.89785e-06	9.43779e-05	0.0428476	ENSBTAG00000001626
UPP1	4	complement(7619639..7648114)	18.2381	5.48303	44.7256	2.89178e-06	9.43779e-05	0.0427579	ENSBTAG00000008428
ANXA5	6	3557585..3590521	1156.27	1.31343	2.48531	2.92651e-06	9.51019e-05	0.0432714	ENSBTAG00000021746
ANTXR2	6	complement(94579877..94757659)	270.822	1.22455	2.33683	2.959e-06	9.5947e-05	0.0437518	ENSBTAG00000014324
MAPK4	24	50107770..50281083	27.6765	9.32865	642.988	3.02414e-06	9.78446e-05	0.044715	ENSBTAG00000009907
SLC29A1	23	17730856..17741105	270.136	1.55076	2.92972	3.33233e-06	0.00010758	0.0492718	ENSBTAG00000015131
FOXP1	22	30294351..30686756	85.5999	1.42598	2.68696	3.60206e-06	0.000116035	0.05326	ENSBTAG00000016533
RTN4	11	complement(37722029..37796520)	564.999	-1.18444	-2.27275	3.80298e-06	0.000122241	0.0562309	ENSBTAG00000011104
SEC61G	22	1459780..1466666	12.8454	3.48925	11.2298	4.01564e-06	0.000128797	0.0593753	ENSBTAG00000014971
FILIP1L	1	complement(44096867..44402309)	154.709	-1.62202	-3.07805	4.05308e-06	0.000129716	0.0599289	ENSBTAG00000013664
CYBA	18	complement(13883779..13893147)	16.7772	2.8782	7.35234	4.17257e-06	0.000133252	0.0616956	ENSBTAG00000051907
PNKD_2	2	106348916..106371789	10.7156	3.93788	15.3257	4.22289e-06	0.000134568	0.0624397	ENSBTAG00000003936
ERRFI1	16	45352249..45366511	149.413	-1.39061	-2.6219	4.28964e-06	0.000136401	0.0634266	ENSBTAG00000006609
SGPP2	2	110589561..110734612	11.3351	6.61014	97.69	4.30096e-06	0.000136468	0.063594	ENSBTAG00000046649
HNRNPR	2	129500051..129531646	163.266	-1.33033	-2.51461	4.41622e-06	0.000139825	0.0652982	ENSBTAG00000016578
FDFT1	8	complement(7591014..7617546)	97.2505	1.59811	3.02746	4.47899e-06	0.000141509	0.0662264	ENSBTAG00000012432
CSF1	3	complement(33488957..33509479)	177.9	-1.94792	-3.85817	4.49592e-06	0.000141522	0.0664767	ENSBTAG00000000283
ISYNA1	7	4737566..4740763	32.0439	4.15153	17.7719	4.49855e-06	0.000141522	0.0665156	ENSBTAG00000017482
SLC22A15	3	complement(27261018..27363147)	79.4744	-1.69935	-3.24755	4.60674e-06	0.000144618	0.0681153	ENSBTAG00000000664
ITGB1	13	19971622..20014497	504.886	-1.40524	-2.64863	4.64845e-06	0.000145619	0.068732	ENSBTAG00000015910
MVD	18	complement(13893902..13900564)	138.609	1.85497	3.61745	4.67999e-06	0.000146297	0.0691983	ENSBTAG00000012059
CCN2	9	complement(69887189..69890613)	108.681	1.57082	2.97074	4.76159e-06	0.000148534	0.0704049	ENSBTAG00000006367
MLLT3	8	23784601..24069145	77.9437	1.46388	2.7585	4.80292e-06	0.000149507	0.0710159	ENSBTAG00000014124
ZMYM4	3	complement(110330490..110491582)	303.145	-1.83318	-3.56321	4.84802e-06	0.000150594	0.0716828	ENSBTAG00000021023
ZCCHC8	17	52946671..52968059	93.9954	1.4824	2.79414	4.9162e-06	0.000152392	0.0726909	ENSBTAG00000006114
RNF187	7	complement(2542859..2546341)	113.234	-1.81192	-3.51109	4.96221e-06	0.000153496	0.0733712	ENSBTAG00000019667
TACR3	6	21354118..21442491	12.0996	4.84425	28.7253	5.10226e-06	0.000157499	0.075442	ENSBTAG00000016247
FBXO32	14	16328949..16361047	54.5098	1.80988	3.50613	5.23961e-06	0.000161402	0.0774729	ENSBTAG00000016194
HTRA1	26	42285479..42343309	966.333	1.11285	2.16273	5.26796e-06	0.000161938	0.0778921	ENSBTAG00000008389
gene:ENSBTAG00000053215	3	4194378..4380142	218.962	-2.62305	-6.16049	5.2907e-06	0.000162268	0.0782283	ENSBTAG00000053215
S1PR1	3	complement(42027458..42039822)	15.4664	4.23634	18.848	5.30066e-06	0.000162268	0.0783756	ENSBTAG00000005990
SESTD1	2	17618997..17764631	107.283	1.59375	3.01833	5.43168e-06	0.000165594	0.0803129	ENSBTAG00000001861
HTR4	7	complement(59874121..60068120)	24.3983	9.04939	529.832	5.42696e-06	0.000165594	0.0802431	ENSBTAG00000010837
GJA1	9	complement(29748660..29761667)	88.7911	1.49384	2.81638	5.62182e-06	0.000171037	0.0831242	ENSBTAG00000001835
ZNF608	7	29020202..29124809	90.2327	1.54688	2.92185	5.66246e-06	0.000171568	0.0837252	ENSBTAG00000016137
PEBP4	8	complement(70019049..70244688)	27.8922	9.30087	630.726	5.65712e-06	0.000171568	0.0836462	ENSBTAG00000015416
GPC1	3	119863649..119891441	32.3311	-5.41551	-42.6807	5.79179e-06	0.000175128	0.0856374	ENSBTAG00000015996
RDH11	10	complement(79556432..79566949)	20.9352	5.75848	54.1345	5.83515e-06	0.000176079	0.0862785	ENSBTAG00000001950
RUNX1T1	14	72301543..72458757	160.885	-1.35495	-2.55788	5.85627e-06	0.000176356	0.0865909	ENSBTAG00000017339
NR2F2	21	complement(10562379..10575195)	56.6928	1.97749	3.93808	5.90157e-06	0.000177359	0.0872607	ENSBTAG00000018007
COL1A1	19	36457658..36474513	3942.44	-1.14989	-2.21897	5.95353e-06	0.000178558	0.0880289	ENSBTAG00000013103
YPEL2	19	10299297..10362632	107.424	-1.56647	-2.96179	6.00737e-06	0.000179808	0.088825	ENSBTAG00000019806
ANLN	4	complement(60772368..60825953)	53.2813	-2.31805	-4.98658	6.20391e-06	0.000184942	0.091731	ENSBTAG00000009218
WDR91	4	complement(98822560..98849268)	59.8589	-1.96824	-3.91291	6.2016e-06	0.000184942	0.0916969	ENSBTAG00000017905
SNTA1	13	complement(62888941..62915182)	44.8145	-2.49965	-5.65548	6.32073e-06	0.000188045	0.0934583	ENSBTAG00000000512
ATXN1	23	40645189..40829586	166.013	-1.2617	-2.39779	6.34229e-06	0.000188307	0.0937771	ENSBTAG00000019675
FAM129B	11	complement(98220651..98272276)	73.8444	1.45379	2.73927	6.43419e-06	0.000190653	0.0951359	ENSBTAG00000012847
CD14	7	complement(51762895..51765768)	22.2379	4.15629	17.8307	6.66764e-06	0.000197175	0.0985877	ENSBTAG00000015032
SNCAIP	7	complement(31380877..31541086)	42.0134	3.09323	8.53402	6.68926e-06	0.00019742	0.0989074	ENSBTAG00000021971
TMEM100	19	complement(6030318..6033208)	18.0175	3.43382	10.8065	6.75596e-06	0.000198991	0.0998936	ENSBTAG00000009292
CDCA2	8	72822379..72865583	31.1102	-3.33124	-10.0648	6.82827e-06	0.000200721	0.100963	ENSBTAG00000002756
RPS6KA2	9	complement(101395794..101728198)	62.0907	1.65366	3.14632	6.85185e-06	0.000201015	0.101312	ENSBTAG00000021741
PLIN2	8	25117062..25131177	107.5	-1.76362	-3.3955	6.93569e-06	0.000203071	0.102551	ENSBTAG00000005718
CCDC59	5	complement(11902749..11909172)	97.7915	1.79635	3.47341	6.96339e-06	0.00020348	0.102961	ENSBTAG00000036282
TSC22D1_1	12	complement(14678207..14681664)	42.2322	1.95974	3.88993	7.24566e-06	0.00021131	0.107134	ENSBTAG00000047739
USP13	1	complement(87355950..87482259)	19.18	2.5136	5.71045	8.0323e-06	0.000233791	0.118766	ENSBTAG00000005946
TRAFD1	17	complement(62027374..62046790)	105.626	-1.71795	-3.28968	8.11449e-06	0.000235719	0.119981	ENSBTAG00000008761
CDR2L	19	complement(56432269..56444629)	17.0969	2.68681	6.4389	8.15607e-06	0.000236462	0.120596	ENSBTAG00000039466
PLXNA2	16	75116092..75349323	85.8846	1.3716	2.58757	8.35299e-06	0.000241697	0.123507	ENSBTAG00000001173
LFNG	25	complement(40757153..40766255)	44.9931	-6.78708	-110.437	8.5141e-06	0.000245878	0.12589	ENSBTAG00000040361
DHRS7	10	complement(72362347..72385747)	47.2334	2.39751	5.26894	8.5726e-06	0.000247085	0.126755	ENSBTAG00000020729
PPP1R16B	13	67598734..67706157	33.3638	3.1862	9.10213	8.65239e-06	0.000248899	0.127934	ENSBTAG00000000653
ST3GAL6	1	43047976..43111603	45.733	2.05654	4.15986	8.72358e-06	0.000250041	0.128987	ENSBTAG00000004471
CA4	19	complement(12803073..12811847)	14.6046	6.96628	125.043	8.72589e-06	0.000250041	0.129021	ENSBTAG00000017969
FBLN5	21	complement(56567085..56659651)	100.029	-1.55189	-2.93201	8.92265e-06	0.000255184	0.13193	ENSBTAG00000018123
TRERF1	23	complement(15939656..16145761)	136.362	-1.5165	-2.86096	9.05488e-06	0.000258466	0.133885	ENSBTAG00000015321
gene:ENSBTAG00000032603	12	complement(69482002..69666089)	92.7079	1.57253	2.97426	9.22888e-06	0.000262925	0.136458	ENSBTAG00000032603
IGF2	29	49394907..49422468	155.472	1.92099	3.78682	9.44344e-06	0.000268521	0.139631	ENSBTAG00000013066
SERPINE2	2	complement(112087760..112158159)	687.13	1.7022	3.25398	9.52702e-06	0.000270377	0.140866	ENSBTAG00000008717
MTX2	2	complement(20568451..20644147)	23.5051	-3.42215	-10.7194	9.94648e-06	0.000281741	0.147069	ENSBTAG00000006693
ENG	11	complement(98497640..98529734)	225.429	1.34512	2.54051	9.97677e-06	0.000282058	0.147516	ENSBTAG00000008997
ACAT2	9	96029107..96044723	156.99	1.37363	2.59122	1.01431e-05	0.000286213	0.149976	ENSBTAG00000002827
DDIT3	5	55955676..55960509	307.237	1.15869	2.23255	1.01966e-05	0.000287176	0.150768	ENSBTAG00000031544
MEIS3	18	complement(54379821..54397189)	34.2518	2.42586	5.37349	1.02802e-05	0.00028898	0.152003	ENSBTAG00000006862
ATP7A	X	complement(74363513..74490948)	182.682	1.316	2.48975	1.06134e-05	0.00029778	0.15693	ENSBTAG00000010018
gene:ENSBTAG00000027787	18	65442182..65442602	1236.71	1.56182	2.95227	1.08972e-05	0.000305162	0.161126	ENSBTAG00000027787
DLX5	4	complement(14404123..14408479)	22.8012	8.99001	508.469	1.09415e-05	0.000305823	0.161781	ENSBTAG00000018645
NDUFA3	18	complement(63279554..63282901)	235.262	1.37717	2.59758	1.11327e-05	0.000310583	0.164609	ENSBTAG00000007754
DOCK4	4	56119633..56598768	57.3767	1.56755	2.964	1.13001e-05	0.000314658	0.167084	ENSBTAG00000021182
KANSL2	5	31099793..31117905	58.7707	1.9226	3.79104	1.13679e-05	0.000315952	0.168086	ENSBTAG00000002693
TMEM232	7	complement(109465394..109728291)	39.9475	-2.27782	-4.84944	1.16537e-05	0.000323286	0.172312	ENSBTAG00000030198
THRB	27	41461703..41896044	51.8274	2.20464	4.60961	1.20698e-05	0.000334204	0.178465	ENSBTAG00000017802
MCTP2	21	complement(12595813..12855267)	16.3875	3.80151	13.9434	1.21298e-05	0.000335237	0.179352	ENSBTAG00000013689
MANF	22	complement(49379095..49383627)	245.174	1.50467	2.83759	1.25517e-05	0.000345605	0.18559	ENSBTAG00000031797
LDHA	29	complement(26290893..26301350)	429.403	1.44743	2.72721	1.25429e-05	0.000345605	0.185459	ENSBTAG00000008683
PCDH9	12	complement(40575909..40601637)	12.4913	3.89493	14.8762	1.26416e-05	0.000347432	0.186918	ENSBTAG00000019340
PRSS12	6	6782939..6860029	21.8568	8.92342	485.531	1.27036e-05	0.000348488	0.187835	ENSBTAG00000020705
ITGA1	20	complement(26108411..26283573)	115.937	-1.4957	-2.82001	1.28128e-05	0.000350834	0.18945	ENSBTAG00000016525
RARB	27	complement(40197883..40381619)	126.342	1.34809	2.54575	1.30131e-05	0.00035566	0.192412	ENSBTAG00000011518
RAI14	20	complement(39314838..39473962)	467.25	-1.10999	-2.15844	1.35501e-05	0.000369653	0.200352	ENSBTAG00000007071
ETV5	1	81135305..81194599	34.0477	2.19749	4.58682	1.36176e-05	0.000370809	0.201349	ENSBTAG00000014915
BTBD6	21	69573709..69577210	39.5769	2.18635	4.55153	1.37185e-05	0.000372872	0.202842	ENSBTAG00000012751
PHAX	7	complement(27265901..27278334)	192.624	1.16473	2.24191	1.38165e-05	0.000374846	0.204291	ENSBTAG00000009647
MMP16	14	74381958..74776968	181.115	1.25228	2.38217	1.39458e-05	0.000377661	0.206203	ENSBTAG00000006877
BCAP31	X	complement(36926664..36955731)	279.587	1.55746	2.94336	1.4152e-05	0.000382545	0.209252	ENSBTAG00000020547
CPNE8	5	42193677..42472416	93.5167	1.29362	2.45143	1.42644e-05	0.000384877	0.210913	ENSBTAG00000020914
gene:ENSBTAG00000021755	2	60302956..60303918	111.304	-2.04164	-4.11714	1.45473e-05	0.000391796	0.215096	ENSBTAG00000021755
PLPP3	3	89608083..89696904	105.555	1.46791	2.7662	1.51042e-05	0.000405319	0.223331	ENSBTAG00000011640
CFAP54	5	60796779..61065110	25.0203	-3.33277	-10.0754	1.50887e-05	0.000405319	0.223102	ENSBTAG00000015792
RDX	15	complement(20275874..20359908)	270.377	1.23931	2.36086	1.52449e-05	0.000407616	0.225411	ENSBTAG00000004672
DDT	17	71335068..71337740	140.991	-1.60696	-3.0461	1.52444e-05	0.000407616	0.225404	ENSBTAG00000022027
RASSF1	22	50006693..50015926	40.9607	2.32723	5.01842	1.5275e-05	0.000407683	0.225856	ENSBTAG00000020963
SHROOM4	X	complement(88412754..88541873)	56.219	2.48077	5.58196	1.54877e-05	0.000412615	0.229001	ENSBTAG00000002996
INPP1	2	complement(5934748..5970809)	108.614	1.42417	2.6836	1.57142e-05	0.000417896	0.23235	ENSBTAG00000007584
PLOD1	16	complement(41718717..41748319)	199.13	-1.47942	-2.78837	1.59352e-05	0.000423013	0.235618	ENSBTAG00000002052
CLTB	7	complement(37857326..37879421)	101.319	-1.80949	-3.50519	1.61322e-05	0.000427475	0.238531	ENSBTAG00000010740
UQCR11	7	complement(43976251..43979203)	1545.49	1.61202	3.0568	1.66819e-05	0.000441249	0.246658	ENSBTAG00000008692
ENO1	16	44553028..44566771	312.098	1.29123	2.44736	1.67124e-05	0.000441267	0.247109	ENSBTAG00000013411
CHD7	14	26361178..26487977	24.574	2.62931	6.1873	1.68524e-05	0.00044417	0.249179	ENSBTAG00000021841
MEOX2	4	complement(23999242..24075104)	10.37	6.47083	88.6978	1.70932e-05	0.000449444	0.25274	ENSBTAG00000003238
FBN2	7	25484714..25706699	14.3924	4.12318	17.4261	1.71133e-05	0.000449444	0.253037	ENSBTAG00000015307
PRDX2	7	12730803..12733440	1535.08	1.13413	2.19486	1.77199e-05	0.00046455	0.262006	ENSBTAG00000012062
RSPO3	9	complement(24092377..24187122)	14.0519	4.33488	20.1803	1.84602e-05	0.000483102	0.272952	ENSBTAG00000008121
MAP3K5	9	complement(74542301..74770948)	25.5159	2.80524	6.98976	1.89775e-05	0.000495761	0.280601	ENSBTAG00000009065
GRAMD1A	18	45743703..45767909	41.989	1.91618	3.77421	1.96316e-05	0.000511945	0.290273	ENSBTAG00000003820
TRIM47	19	55741272..55745803	72.559	1.75311	3.37086	1.98618e-05	0.000516128	0.293677	ENSBTAG00000018920
CLIC1	23	27575514..27581255	248.017	1.14146	2.20604	1.98562e-05	0.000516128	0.293594	ENSBTAG00000013533
ERG	1	complement(150668926..150803833)	23.091	2.80454	6.98633	2.03409e-05	0.000526725	0.30076	ENSBTAG00000011001
PKP4	2	complement(37644721..37901601)	69.2584	1.51808	2.8641	2.0328e-05	0.000526725	0.30057	ENSBTAG00000013773
VKORC1	25	complement(27201063..27204251)	98.0989	1.69903	3.24681	2.0386e-05	0.000526971	0.301428	ENSBTAG00000000405
ANKRD44	2	complement(85567851..85752864)	98.5227	-1.37651	-2.5964	2.05035e-05	0.000529084	0.303165	ENSBTAG00000031696
MRAS	1	complement(130707102..130773432)	111.023	1.49445	2.81757	2.06583e-05	0.000532149	0.305454	ENSBTAG00000001497
OPTN	13	27800706..27840043	125.89	-1.34346	-2.53759	2.15827e-05	0.000554994	0.319122	ENSBTAG00000016401
NRG1_2	27	28529266..28651519	14.1063	3.38978	10.4815	2.16377e-05	0.000555442	0.319935	ENSBTAG00000004150
PAG1_1	14	complement(44178038..44329953)	61.2236	-1.9139	-3.76827	2.17435e-05	0.000557192	0.3215	ENSBTAG00000014026
STK32B	6	complement(103708310..104113056)	16.0121	8.53113	369.935	2.18526e-05	0.000559017	0.323112	ENSBTAG00000015409
HNRNPH3	28	24751331..24762283	92.0726	1.54287	2.91373	2.2166e-05	0.000566055	0.327746	ENSBTAG00000014316
GLIS1	3	92479529..92739937	94.6498	-1.64315	-3.12346	2.22269e-05	0.000566634	0.328648	ENSBTAG00000017986
HIP1	25	complement(33881985..34015826)	108.455	-1.73916	-3.3384	2.26217e-05	0.000575704	0.334484	ENSBTAG00000000781
SERBP1	3	77922744..77937176	1383.64	1.52926	2.88638	2.35165e-05	0.000597447	0.347714	ENSBTAG00000012957
MGC139164	18	complement(60856348..60866029)	24.0544	3.3181	9.97347	2.38675e-05	0.000605326	0.352905	ENSBTAG00000040392
SNAPIN	3	complement(16722663..16724347)	36.4745	-2.37813	-5.19861	2.43207e-05	0.000615763	0.359606	ENSBTAG00000012470
GLUL	16	complement(63468038..63478788)	39.0748	2.30072	4.92704	2.44874e-05	0.000618924	0.362071	ENSBTAG00000013631
MTOR	16	42392180..42514910	26.813	-2.5351	-5.79618	2.56902e-05	0.000648218	0.379856	ENSBTAG00000015325
ZFAND5	8	complement(48589473..48599969)	32.5561	2.55328	5.86968	2.60958e-05	0.000657329	0.385852	ENSBTAG00000009417
TEX2	19	complement(48368410..48482779)	132.135	1.14834	2.21659	2.61481e-05	0.000657528	0.386626	ENSBTAG00000004723
KNL1	10	36179163..36240615	34.6191	-2.61014	-6.10564	2.6504e-05	0.000665344	0.391888	ENSBTAG00000053398
KIAA1211	6	71604475..71731154	8.81382	6.23118	75.123	2.67261e-05	0.000669783	0.395172	ENSBTAG00000040398
MED4	12	complement(17896753..17911232)	81.6867	1.40027	2.6395	2.70068e-05	0.000675672	0.399322	ENSBTAG00000019502
CCNI	6	complement(91881488..91920400)	353.816	-1.13353	-2.19395	2.71034e-05	0.000675803	0.400751	ENSBTAG00000000599
SREBF1	19	34633133..34649213	10.6419	4.06234	16.7065	2.70945e-05	0.000675803	0.400619	ENSBTAG00000007884
TEAD2	18	complement(55815647..55841503)	41.5868	1.91958	3.78312	2.73035e-05	0.000679645	0.403709	ENSBTAG00000016349
IGFBP7	6	complement(72405716..72486115)	16.3195	4.69293	25.865	2.74008e-05	0.000679778	0.405148	ENSBTAG00000019368
STON2	10	complement(92548278..92725507)	39.1172	-2.32196	-5.0001	2.73618e-05	0.000679778	0.404571	ENSBTAG00000025308
ARHGAP20	15	complement(20598185..20812735)	20.3391	2.72718	6.62158	2.74861e-05	0.000680752	0.406409	ENSBTAG00000000333
EEA1	5	complement(22650472..22777435)	195.436	-1.40191	-2.64251	2.79555e-05	0.000691221	0.41335	ENSBTAG00000000421
SORD	10	complement(65335566..65382146)	37.0398	-2.35396	-5.11226	2.80426e-05	0.000692217	0.414638	ENSBTAG00000025496
MRPL53	11	10159213..10162298	110.441	1.35691	2.56137	2.83201e-05	0.000697519	0.418742	ENSBTAG00000016599
CDC25B	13	complement(51395118..51404718)	49.0733	-2.12871	-4.37327	2.83517e-05	0.000697519	0.419209	ENSBTAG00000008436
PCSK5	8	51911490..52419336	50.1113	1.42194	2.67945	2.87364e-05	0.000704638	0.424896	ENSBTAG00000008101
PDGFC	17	42227069..42478276	206.537	1.10537	2.15154	2.87303e-05	0.000704638	0.424806	ENSBTAG00000043959
ROMO1	13	64904969..64906500	174.417	1.68915	3.22466	2.88603e-05	0.000706423	0.426729	ENSBTAG00000027361
ZDHHC4	25	38409174..38417978	47.67	1.73312	3.32445	2.89048e-05	0.000706423	0.427386	ENSBTAG00000009547
ERGIC2	5	80232322..80275610	24.8659	1.92155	3.78829	2.89703e-05	0.000706855	0.428354	ENSBTAG00000011096
STRA6	21	34477952..34507708	13.9795	4.32861	20.0928	2.90273e-05	0.000707081	0.429198	ENSBTAG00000007348
SFXN2	26	23323218..23341592	29.6763	-3.10745	-8.61858	2.97552e-05	0.000723619	0.43996	ENSBTAG00000004321
PTPRU	2	complement(124237184..124325673)	19.2764	3.04167	8.23441	3.12058e-05	0.00075765	0.461409	ENSBTAG00000012848
LGR4	15	complement(58091974..58197387)	95.6235	-1.3601	-2.56703	3.12765e-05	0.000758123	0.462455	ENSBTAG00000002606
gene:ENSBTAG00000046335	29	299133..300179	1101.36	1.25627	2.38878	3.17568e-05	0.000768505	0.469557	ENSBTAG00000046335
N4BP2L2	12	28524407..28586101	91.5851	1.27791	2.42488	3.20071e-05	0.000773296	0.473257	ENSBTAG00000023279
SOCS5	11	29142823..29210949	125.58	1.25006	2.37851	3.24147e-05	0.000781865	0.479283	ENSBTAG00000008987
GRSF1	6	complement(86196005..86214840)	73.0323	1.49092	2.81069	3.26331e-05	0.000785852	0.482513	ENSBTAG00000008577
gene:ENSBTAG00000037552	5	complement(335951..373995)	10.9293	4.26995	19.2922	3.27534e-05	0.000787466	0.484291	ENSBTAG00000037552
LMOD1	16	80548214..80576112	54.8239	-2.16834	-4.49507	3.31186e-05	0.000794953	0.489691	ENSBTAG00000021576
gene:ENSBTAG00000038116	11	complement(49661817..49664860)	51.5904	-2.30573	-4.94419	3.32744e-05	0.000797399	0.491995	ENSBTAG00000038116
CRIM1	11	18812764..19022665	167.789	-1.14594	-2.2129	3.34525e-05	0.000800369	0.494628	ENSBTAG00000009020
gene:ENSBTAG00000049928	12	37397698..37398144	76.3255	1.79439	3.46869	3.37389e-05	0.000805917	0.498863	ENSBTAG00000049928
IWS1	2	5031102..5057954	80.8624	1.39024	2.62122	3.40436e-05	0.000809274	0.503369	ENSBTAG00000021172
gene:ENSBTAG00000048379	4	113662016..113697641	9.65659	3.46444	11.0383	3.40182e-05	0.000809274	0.502992	ENSBTAG00000048379
BIRC2	15	complement(6340328..6365225)	111.299	1.3053	2.47136	3.39776e-05	0.000809274	0.502393	ENSBTAG00000035735
TMEM150C	6	complement(97276663..97388558)	81.6502	-1.5806	-2.99095	3.41323e-05	0.000810081	0.504681	ENSBTAG00000032588
gene:ENSBTAG00000054671	12	68812433..68930042	25.6771	2.10234	4.29407	3.44573e-05	0.000816485	0.509486	ENSBTAG00000054671
LYST	28	complement(8379173..8523114)	127.398	-1.4243	-2.68383	3.50271e-05	0.000828657	0.517911	ENSBTAG00000016804
PRSS23	29	complement(8736369..8744974)	239.07	-1.10372	-2.14909	3.54802e-05	0.000838036	0.52461	ENSBTAG00000015177
LARGE1	5	complement(71806170..72364695)	483.083	-1.02739	-2.03833	3.6154e-05	0.000852588	0.534572	ENSBTAG00000021953
ATRAID	11	complement(72414856..72419512)	15.9745	2.44333	5.43895	3.64619e-05	0.00085848	0.539126	ENSBTAG00000031185
BGN	X	36728398..36742298	2067.92	-1.08356	-2.11927	3.68023e-05	0.000865116	0.544158	ENSBTAG00000005250
ITGB8	4	29024090..29115760	68.9095	1.45111	2.73418	3.81344e-05	0.000895008	0.563855	ENSBTAG00000003709
HMGA1	23	8313843..8322713	10.5623	3.50383	11.3438	3.89807e-05	0.00091342	0.576368	ENSBTAG00000034529
EVA1C	1	complement(2978428..3080528)	17.1735	8.53326	370.482	3.91828e-05	0.00091647	0.579358	ENSBTAG00000017310
ASXL1	13	61807148..61871197	30.2095	1.85602	3.62008	3.92348e-05	0.00091647	0.580125	ENSBTAG00000031402
ARL6IP5	22	complement(32436509..32457970)	201.332	-1.1769	-2.2609	3.95998e-05	0.000923537	0.585523	ENSBTAG00000021506
GRIA4	15	complement(1889884..2497441)	7.42212	5.20682	36.9324	4.02186e-05	0.000936491	0.594672	ENSBTAG00000006176
ADAMTS6	20	14047359..14332388	141.133	1.23111	2.34747	4.07373e-05	0.000947078	0.602341	ENSBTAG00000016963
PPM1H	5	50634073..50938091	187.45	-1.27195	-2.41488	4.0922e-05	0.000949879	0.605073	ENSBTAG00000011857
SCARB2	6	complement(91048377..91130984)	221.979	1.27923	2.42709	4.1565e-05	0.000963292	0.61458	ENSBTAG00000010956
EPB41L1	13	65221138..65353703	43.3176	-1.96606	-3.90701	4.22426e-05	0.000977464	0.6246	ENSBTAG00000001640
EBP	X	86657890..86662101	40.8006	2.11905	4.34409	4.26469e-05	0.000985276	0.630577	ENSBTAG00000009287
CCL2	19	complement(15902777..15905368)	7.76513	3.22265	9.33502	4.35076e-05	0.00100359	0.643303	ENSBTAG00000037811
CRISPLD2	18	10980201..11046041	45.6173	-2.12716	-4.36856	4.47998e-05	0.00103179	0.66241	ENSBTAG00000021176
MFSD14A	3	complement(43182189..43236013)	46.2505	2.2259	4.67804	4.49915e-05	0.0010346	0.665245	ENSBTAG00000015776
LRRN3	4	complement(57220961..57223087)	19.0212	8.87961	471.01	4.5449e-05	0.00104187	0.672009	ENSBTAG00000004399
GABRB1	6	65611356..66064698	7.79625	6.07776	67.5444	4.54045e-05	0.00104187	0.671351	ENSBTAG00000017837
PLA2G4A	16	67906979..68081283	26.7367	2.29224	4.89815	4.6317e-05	0.00106013	0.684843	ENSBTAG00000013298
CDC42EP3	11	complement(20086106..20111391)	312.945	-1.02889	-2.04046	4.6461e-05	0.00106178	0.686973	ENSBTAG00000023736
POLR2K	14	complement(64216926..64220642)	16.4963	2.47832	5.57247	4.65674e-05	0.00106257	0.688546	ENSBTAG00000022539
TANC1	2	complement(37135008..37386059)	176.396	-1.18532	-2.27414	4.76311e-05	0.00108517	0.704274	ENSBTAG00000004177
DAB2	20	35003821..35062931	221.118	-1.60394	-3.03971	4.79599e-05	0.00109098	0.709135	ENSBTAG00000016152
CCDC136	4	92763331..92792188	63.8244	-1.99048	-3.97368	4.87783e-05	0.00110789	0.721235	ENSBTAG00000011002
ANXA4	11	68096833..68171538	107.601	-1.69893	-3.2466	4.92112e-05	0.00111601	0.727637	ENSBTAG00000001105
STYK1	5	98891931..98945941	12.3541	3.78284	13.7641	5.06936e-05	0.00114786	0.749555	ENSBTAG00000015351
EFNA5	7	complement(106497219..106784981)	138.69	-1.15957	-2.2339	5.1044e-05	0.00115403	0.754736	ENSBTAG00000016515
gene:ENSBTAG00000051369	8	70958995..70983931	8.38868	6.077	67.5088	5.11757e-05	0.00115524	0.756684	ENSBTAG00000051369
PLEKHF1	18	40287571..40296599	59.4897	1.99255	3.97939	5.13182e-05	0.00115611	0.758791	ENSBTAG00000008625
ADAM12	26	complement(45513531..45903613)	370.045	-1.07556	-2.10753	5.13704e-05	0.00115611	0.759562	ENSBTAG00000012444
IL18	15	complement(22475988..22502331)	158.538	-1.39001	-2.62081	5.15422e-05	0.00115821	0.762102	ENSBTAG00000000277
MAN1A1	9	31675672..31849229	213.913	-1.06403	-2.09077	5.22704e-05	0.00117279	0.77287	ENSBTAG00000024381
ESRRG	16	complement(19907145..20149352)	9.63992	6.28333	77.8878	5.24102e-05	0.00117415	0.774938	ENSBTAG00000010392
SYNPR	22	complement(37781491..38082210)	12.8188	8.19351	292.747	5.31207e-05	0.00118826	0.785442	ENSBTAG00000000265
ITPR1	22	complement(21523823..21876681)	253.247	-1.09984	-2.14331	5.34166e-05	0.00119308	0.789818	ENSBTAG00000020455
GMDS	23	51168216..51604000	61.7431	-1.70373	-3.25741	5.45302e-05	0.00121611	0.806283	ENSBTAG00000012058
SND1	4	91873756..92296106	443.49	-1.03051	-2.04274	5.47077e-05	0.0012164	0.808908	ENSBTAG00000010692
BLMH	19	complement(21333634..21374924)	102.069	-1.55684	-2.94209	5.46661e-05	0.0012164	0.808293	ENSBTAG00000021370
KNOP1	25	complement(17301393..17314330)	69.3844	-1.55959	-2.94771	5.53616e-05	0.00122909	0.818576	ENSBTAG00000019593
MED6	10	complement(82158246..82227072)	71.9323	1.77801	3.42952	5.56487e-05	0.00123362	0.822822	ENSBTAG00000006786
PRPF38B	3	complement(34673537..34681037)	261.072	1.01205	2.01677	5.80896e-05	0.00128388	0.858913	ENSBTAG00000047874
STAC	22	10127665..10240558	43.3165	1.66715	3.17586	5.8068e-05	0.00128388	0.858593	ENSBTAG00000006735
ADGRL3	6	77075369..77651502	12.1093	8.1133	276.915	6.0166e-05	0.00132778	0.889614	ENSBTAG00000013918
DAP	20	62513771..62580674	310.371	0.988879	1.98464	6.09839e-05	0.00134383	0.901708	ENSBTAG00000006346
ESF1	13	complement(7321092..7387380)	71.3797	1.32729	2.50931	6.17422e-05	0.00135851	0.912921	ENSBTAG00000007130
PTPRS	7	18936414..19046578	98.0493	-1.28865	-2.44299	6.1915e-05	0.00136029	0.915476	ENSBTAG00000018052
SOCS2	5	23367712..23380477	12.0996	4.29029	19.5662	6.2633e-05	0.00137402	0.926091	ENSBTAG00000012007
PNP	10	complement(26632023..26638353)	1368.19	1.07346	2.10447	6.35444e-05	0.00139195	0.939567	ENSBTAG00000012317
ENDOD1	15	complement(15326369..15361768)	70.4281	-1.59546	-3.02191	6.36807e-05	0.00139287	0.941583	ENSBTAG00000024803
TMEM108	1	complement(136031260..136310998)	7.83902	4.87751	29.3952	6.54289e-05	0.001429	0.967432	ENSBTAG00000018508
gene:ENSBTAG00000031548	4	complement(98884574..98969970)	171.567	-1.56454	-2.95782	6.60175e-05	0.00143552	0.976134	ENSBTAG00000031548
FBLN2	22	complement(58328984..58398286)	74.4864	-2.05809	-4.16434	6.60188e-05	0.00143552	0.976155	ENSBTAG00000004014
ITPRIP	26	complement(24869417..24893385)	12.9367	4.04367	16.4917	6.59935e-05	0.00143552	0.97578	ENSBTAG00000003990
IL11RA	8	76017695..76027363	71.069	-1.88846	-3.70239	6.66169e-05	0.0014464	0.984997	ENSBTAG00000014907
KIF21A	5	41732670..41918813	34.4249	2.05573	4.15753	6.74896e-05	0.0014632	0.997901	ENSBTAG00000004832
LHFPL3	4	45537952..46117403	9.53759	6.25998	76.6375	6.85105e-05	0.00148099	1	ENSBTAG00000000189
BOD1L1	6	complement(108778999..108831026)	192.843	1.03448	2.04838	6.84549e-05	0.00148099	1	ENSBTAG00000004316
WDR45B	19	49991652..50015614	80.4595	1.2957	2.45496	6.89023e-05	0.00148728	1	ENSBTAG00000003695
PCOLCE	25	complement(35954405..35959426)	605.378	-1.07697	-2.10961	7.06914e-05	0.00152368	1	ENSBTAG00000020528
GYS1	18	complement(55541702..55558358)	19.022	3.05502	8.31102	7.1071e-05	0.00152963	1	ENSBTAG00000039958
FRMD3	8	complement(76429785..76773898)	38.5439	-2.32101	-4.99683	7.51341e-05	0.0016134	1	ENSBTAG00000005247
UTP25	16	complement(73447321..73474258)	61.5987	-1.77602	-3.42479	7.51814e-05	0.0016134	1	ENSBTAG00000020886
BTBD3	13	5455770..5474367	17.888	2.12199	4.35295	7.54317e-05	0.001616	1	ENSBTAG00000048432
MAML2	15	13888254..14287297	643.418	-1.02633	-2.03683	7.55214e-05	0.001616	1	ENSBTAG00000037962
PDE5A	6	5745779..5894011	116.173	-1.42594	-2.6869	7.71983e-05	0.0016495	1	ENSBTAG00000024888
STK40	3	109490894..109528385	75.2395	1.2713	2.41379	7.74743e-05	0.00165252	1	ENSBTAG00000015969
LCLAT1	11	complement(69223339..69424304)	88.064	-1.51272	-2.85348	7.7563e-05	0.00165252	1	ENSBTAG00000054158
MRPL48	15	53278739..53333980	33.1309	-2.26028	-4.79083	7.86454e-05	0.00167317	1	ENSBTAG00000008347
ATAD2_2	14	16473279..16519326	31.0211	-2.44028	-5.42746	7.95347e-05	0.00168966	1	ENSBTAG00000002002
CIRBP	7	43707339..43712131	94.6266	-2.05092	-4.1437	8.03503e-05	0.00170453	1	ENSBTAG00000007480
TRIOBP	5	109532805..109591861	132.712	-1.44652	-2.7255	8.10557e-05	0.00171703	1	ENSBTAG00000002539
PAX6	15	complement(62560118..62588024)	9.9985	5.66708	50.8113	8.23336e-05	0.00174161	1	ENSBTAG00000004561
PTK7	23	16703732..16767981	77.7316	-1.54227	-2.91252	8.24915e-05	0.00174246	1	ENSBTAG00000012761
TNFAIP8	7	complement(34474474..34609385)	24.7243	1.92488	3.79706	8.26738e-05	0.00174382	1	ENSBTAG00000014551
BCL2	24	complement(61396513..61588241)	43.7689	1.90538	3.74608	8.366e-05	0.0017621	1	ENSBTAG00000019302
DSE	9	complement(34276663..34353054)	151.333	-1.1361	-2.19786	8.45611e-05	0.00177855	1	ENSBTAG00000005205
DKKL1	18	55842663..55847427	104.27	1.63382	3.10333	8.48586e-05	0.00178227	1	ENSBTAG00000012186
ADGRL1	7	11509948..11560792	25.4361	2.06889	4.19564	8.52028e-05	0.00178696	1	ENSBTAG00000003675
ANTXR1	11	67359790..67615063	128.658	-1.15665	-2.22939	8.57197e-05	0.00179365	1	ENSBTAG00000007808
ARL4D	19	43342402..43344318	23.926	-3.10337	-8.59425	8.58743e-05	0.00179365	1	ENSBTAG00000016847
MTCL1	24	41135878..41248489	86.3691	-1.736	-3.33111	8.58855e-05	0.00179365	1	ENSBTAG00000009459
LEPROT	3	complement(79914162..79925489)	29.4233	-2.07036	-4.19992	8.66305e-05	0.00180666	1	ENSBTAG00000005909
SEPT11	6	91777290..91878094	530.515	1.07548	2.10743	9.05278e-05	0.00188527	1	ENSBTAG00000021372
BEND7	13	complement(28142114..28228457)	24.0438	2.92049	7.57104	9.20038e-05	0.00191332	1	ENSBTAG00000020800
PSPH	25	complement(27697184..27719287)	89.8382	1.56957	2.96817	9.43499e-05	0.00195935	1	ENSBTAG00000013081
THYN1	15	complement(83520804..83525320)	45.4923	-2.12887	-4.37374	9.54882e-05	0.00198021	1	ENSBTAG00000012936
CDK9	11	98461647..98466335	163.785	1.27858	2.426	9.66074e-05	0.00200061	1	ENSBTAG00000004695
MVP	25	complement(26403797..26423373)	215.267	-1.27248	-2.41576	9.70463e-05	0.00200689	1	ENSBTAG00000007952
CHRDL1	X	complement(59037880..59172293)	69.865	-1.76939	-3.40909	9.7335e-05	0.00201005	1	ENSBTAG00000004432
SP140L_2	2	118362310..118396685	29.8899	-2.60855	-6.09892	9.85843e-05	0.00202454	1	ENSBTAG00000037702
WWC1	7	80336697..80493580	45.5559	-1.81752	-3.52474	9.85484e-05	0.00202454	1	ENSBTAG00000013880
PIK3C2B	16	complement(2164207..2241919)	43.6144	-1.95818	-3.88572	9.8429e-05	0.00202454	1	ENSBTAG00000024633
SUFU	26	23107885..23250604	36.6661	-1.86314	-3.63799	9.85729e-05	0.00202454	1	ENSBTAG00000021068
COX6B1	18	46378362..46387003	595.456	1.08341	2.11905	9.98135e-05	0.00204694	1	ENSBTAG00000055082
PCNX2	28	complement(5877005..6186839)	53.9119	-1.77422	-3.42053	0.000102613	0.00210144	1	ENSBTAG00000000535
CDH26	13	complement(56552858..56590691)	67.0279	1.42019	2.67621	0.000106298	0.00217389	1	ENSBTAG00000020261
KLHL24	1	complement(83449266..83481681)	86.8077	1.35276	2.55401	0.000108064	0.00220405	1	ENSBTAG00000017450
LURAP1L	8	complement(31503232..31557952)	22.9817	1.94723	3.85633	0.000108071	0.00220405	1	ENSBTAG00000010431
PDE1C	4	64554173..64715670	9.61203	4.50956	22.7779	0.000109174	0.00222042	1	ENSBTAG00000002739
gene:ENSBTAG00000054865	7	7881051..7888045	88.5052	1.231	2.3473	0.000109043	0.00222042	1	ENSBTAG00000054865
GNAI1	4	complement(40956253..41062151)	40.978	2.31713	4.98339	0.000109464	0.00222326	1	ENSBTAG00000002714
TCEA2	13	complement(53804253..53812586)	27.8962	-2.23484	-4.70709	0.000110234	0.00223583	1	ENSBTAG00000021836
NPAS3	21	44020190..44285742	7.34124	5.23779	37.7339	0.000110502	0.00223819	1	ENSBTAG00000004462
SMIM3	7	62132825..62152726	9.65084	3.29195	9.79432	0.000112509	0.00227572	1	ENSBTAG00000010487
COMMD3	13	23425839..23429696	48.4755	-1.70145	-3.25229	0.000114955	0.00232204	1	ENSBTAG00000003589
SDHAF3	4	14476805..14567618	40.9675	1.84317	3.58798	0.00011513	0.00232238	1	ENSBTAG00000015925
WDR81	19	22820015..22831944	66.1128	-1.66306	-3.16687	0.000117101	0.00235893	1	ENSBTAG00000011491
ALDH18A1	26	complement(17088627..17129756)	645.611	1.78222	3.43955	0.00011893	0.00239251	1	ENSBTAG00000011832
BNC2	8	27468468..27944404	604.471	-1.00628	-2.00873	0.000119154	0.00239377	1	ENSBTAG00000003669
RPL11	2	complement(129168191..129198058)	51.2727	1.77347	3.41875	0.000121638	0.00244035	1	ENSBTAG00000020905
SKIL	1	complement(97035501..97055587)	60.2953	1.7734	3.41859	0.000122198	0.00244827	1	ENSBTAG00000004154
KIAA1217	13	24880913..25411834	797.816	-0.92612	-1.90016	0.000122458	0.00245014	1	ENSBTAG00000018395
ITPRID2	2	complement(14654230..14751034)	44.7689	2.01448	4.04034	0.00012268	0.00245127	1	ENSBTAG00000000937
MRTFA	5	complement(111740795..111851021)	127.164	-1.19935	-2.29636	0.000124272	0.00247973	1	ENSBTAG00000002630
WWTR1	1	118469263..118642804	174.716	1.06837	2.09706	0.000125604	0.00250135	1	ENSBTAG00000007814
WDR44	X	2534675..2628017	52.1547	-1.59818	-3.02761	0.000125693	0.00250135	1	ENSBTAG00000018697
S100A8	3	17085577..17086827	11.1281	7.95264	247.733	0.000126579	0.00251559	1	ENSBTAG00000012640
gene:ENSBTAG00000039728	16	complement(50992698..50993211)	1562.82	1.24186	2.36504	0.000126794	0.00251648	1	ENSBTAG00000039728
SUCLG2	22	33859633..34134874	108.579	-1.12806	-2.18564	0.000127842	0.00253387	1	ENSBTAG00000009541
DST	23	3622403..3767049	289.022	-1.439	-2.71132	0.000129455	0.00256242	1	ENSBTAG00000021237
TMEM132B	17	complement(50309613..50687263)	21.8269	2.75021	6.72814	0.000130069	0.0025677	1	ENSBTAG00000006626
CCDC102B	24	complement(8121426..8402158)	23.4321	-2.93568	-7.65119	0.00013006	0.0025677	1	ENSBTAG00000006726
EIF1	19	41907220..41909777	1091.52	0.951371	1.93371	0.000131505	0.00259258	1	ENSBTAG00000002282
DRD1	10	5715882..5718113	11.5877	7.97681	251.918	0.000131812	0.00259517	1	ENSBTAG00000047719
DOK6	24	complement(7406095..7815350)	10.8361	7.93377	244.513	0.00013444	0.0026434	1	ENSBTAG00000046957
ABHD3	24	34541295..34591097	15.4268	2.29901	4.92119	0.000134704	0.00264507	1	ENSBTAG00000005709
NFIX	7	complement(12481482..12575856)	121.951	-1.37491	-2.59352	0.000135937	0.00266573	1	ENSBTAG00000018229
SMAD6	10	13478777..13621037	92.6789	-1.33784	-2.52773	0.000136147	0.00266633	1	ENSBTAG00000000625
HCN1	20	29111349..29562326	18.0589	3.3806	10.4151	0.000136899	0.00267749	1	ENSBTAG00000043948
PLEKHO2	10	complement(45233901..45256216)	30.9064	-2.27306	-4.83346	0.000137191	0.00267966	1	ENSBTAG00000008411
PGRMC2	17	29460086..29478965	163.057	-1.13142	-2.19074	0.000138606	0.00270373	1	ENSBTAG00000010843
NIM1K	20	complement(31464792..31542859)	5.03808	5.35609	40.9584	0.00014009	0.00272908	1	ENSBTAG00000006233
OSGIN1	18	10285040..10339375	23.6253	-3.05199	-8.29356	0.00014182	0.00275914	1	ENSBTAG00000012508
PTPRJ	15	77686573..77861198	103.121	-1.3165	-2.49061	0.00014225	0.00276388	1	ENSBTAG00000024715
COL5A1	11	105268089..105419303	245.203	-1.05862	-2.08294	0.000143258	0.00277981	1	ENSBTAG00000047998
gene:ENSBTAG00000051080	2	135760965..135764603	33.4652	-2.36853	-5.16414	0.000143787	0.00278641	1	ENSBTAG00000051080
ERGIC1	20	4596395..4709455	69.729	-1.40756	-2.65288	0.000144084	0.00278851	1	ENSBTAG00000015955
CREBZF	29	9887736..9893142	26.4402	1.9526	3.87071	0.000145271	0.00280782	1	ENSBTAG00000000455
ANKH	20	58307527..58477497	84.4916	1.33966	2.53092	0.000146785	0.00283336	1	ENSBTAG00000013391
LHFPL6	12	22798940..23004081	148.57	-1.07953	-2.11334	0.000147646	0.00284256	1	ENSBTAG00000034033
NME7	16	complement(36784549..37029908)	49.6069	-1.64698	-3.13178	0.000147631	0.00284256	1	ENSBTAG00000002689
ALDH3A2	19	complement(33919849..33936140)	61.76	-1.92882	-3.80745	0.000149476	0.00287407	1	ENSBTAG00000039161
POFUT2	1	complement(145089416..145103157)	42.1629	2.03498	4.09817	0.000150473	0.00288948	1	ENSBTAG00000007818
STOM	8	complement(110740235..110772767)	46.3538	1.82715	3.54836	0.000151855	0.00291223	1	ENSBTAG00000038375
gene:ENSBTAG00000049655	15	complement(53554001..53555073)	27.0416	1.83848	3.57634	0.000153123	0.00293275	1	ENSBTAG00000049655
LRRC8D	3	complement(53313193..53443924)	20.1808	2.47379	5.55501	0.000155001	0.00296104	1	ENSBTAG00000020958
NGEF	3	complement(112609162..112657496)	12.0193	2.83337	7.12738	0.000154897	0.00296104	1	ENSBTAG00000008942
INPP4A	11	3650777..3769745	95.5324	1.15422	2.22564	0.000156349	0.00296631	1	ENSBTAG00000004814
RBCK1	13	complement(60605469..60622626)	104.932	-1.34908	-2.5475	0.000156064	0.00296631	1	ENSBTAG00000017002
RPGRIP1L	18	complement(21941771..22040220)	25.7546	-2.52488	-5.75528	0.000155969	0.00296631	1	ENSBTAG00000012499
gene:ENSBTAG00000040169	18	65024314..65037998	19.0386	-3.41528	-10.6685	0.000156303	0.00296631	1	ENSBTAG00000040169
CIB1	21	complement(21614984..21621988)	72.9953	1.43996	2.71313	0.000155945	0.00296631	1	ENSBTAG00000021275
HYAL2	22	50016339..50026835	42.8733	1.54719	2.92248	0.00015648	0.00296631	1	ENSBTAG00000000484
SLC40A1	2	6776416..6800154	37.9189	-2.19199	-4.56934	0.000157749	0.00298653	1	ENSBTAG00000010498
PAFAH1B2	15	27831366..27858164	115.989	1.50229	2.83291	0.000158302	0.00299316	1	ENSBTAG00000005627
NRIP3	15	43584066..43612623	13.4221	8.24431	303.239	0.000159088	0.00300418	1	ENSBTAG00000013366
EPHA3	1	37110684..37519280	11.0536	7.96285	249.493	0.000160981	0.00303604	1	ENSBTAG00000006811
CAB39L	12	complement(18919920..19003107)	34.0001	1.66627	3.17393	0.000163033	0.00307083	1	ENSBTAG00000034222
FEZ1	29	complement(28906683..28949563)	35.8756	-1.85726	-3.62318	0.000164362	0.00309192	1	ENSBTAG00000009124
RGS6	10	83871181..84062445	13.7005	8.26801	308.26	0.000165346	0.00310255	1	ENSBTAG00000014189
LRRTM3	28	23365381..23574789	9.31105	7.75561	216.108	0.000165325	0.00310255	1	ENSBTAG00000016885
SCMH1	3	104965053..105188608	63.923	-1.55694	-2.9423	0.000166098	0.00311271	1	ENSBTAG00000001629
TCF4	24	complement(54594983..54976864)	79.3293	1.10501	2.15101	0.000168084	0.00314593	1	ENSBTAG00000016462
BRD4	7	7854283..7884854	60.5495	1.57759	2.98471	0.000168421	0.00314826	1	ENSBTAG00000002495
MAGED1	X	89426617..89433441	527.99	-1.10731	-2.15444	0.000168709	0.00314966	1	ENSBTAG00000008733
HMGCS1	20	31431008..31456871	350.514	0.968959	1.95743	0.000169343	0.00315751	1	ENSBTAG00000011839
SHC3	8	88931759..89113202	9.66626	7.85743	231.911	0.00017046	0.00317421	1	ENSBTAG00000011375
N4BP2L1	12	28591476..28614349	23.6912	2.08157	4.23269	0.000170668	0.00317421	1	ENSBTAG00000000993
EPHB3	1	complement(82610922..82631983)	54.399	-1.73963	-3.3395	0.000171903	0.00318916	1	ENSBTAG00000005313
ATG7	22	55304352..55578588	80.5271	-1.33681	-2.52592	0.000171787	0.00318916	1	ENSBTAG00000035827
TRAM2	23	complement(24893081..24957939)	75.3339	-1.47716	-2.784	0.000176258	0.00326585	1	ENSBTAG00000009112
NR2F1	7	93052029..93062127	44.0364	1.6239	3.08208	0.000176887	0.00327341	1	ENSBTAG00000017599
SYN3	5	complement(71116001..71201217)	8.04158	6.11377	69.2514	0.000179824	0.00332359	1	ENSBTAG00000020636
MPP6	4	complement(71173805..71303589)	39.0119	1.64757	3.13306	0.000180068	0.00332395	1	ENSBTAG00000015303
CDH2	24	28655047..28904115	52.0307	1.43193	2.69807	0.000180326	0.00332456	1	ENSBTAG00000021190
CHN2	4	complement(66634935..66970909)	10.5868	7.89631	238.247	0.000180804	0.00332922	1	ENSBTAG00000020931
ALCAM	1	49930775..50160291	264.536	1.14374	2.20953	0.000184176	0.00338671	1	ENSBTAG00000000088
ZMYM2	12	complement(36133288..36195719)	41.5518	1.46141	2.75377	0.000184613	0.00338671	1	ENSBTAG00000020403
CASP4	15	3250231..3269687	35.6563	-2.08927	-4.25534	0.000184428	0.00338671	1	ENSBTAG00000020884
DDX21	28	25219711..25243112	236.457	1.03162	2.04432	0.000186153	0.00341073	1	ENSBTAG00000014558
NR4A3	8	64872311..64912348	22.3215	3.51823	11.4576	0.000187373	0.00342884	1	ENSBTAG00000001864
FAM107B	13	complement(29216135..29292558)	8.6857	7.63148	198.292	0.000187761	0.00343169	1	ENSBTAG00000010023
CHIC2	6	complement(69536636..69596055)	68.5067	1.16813	2.24721	0.000190758	0.00348215	1	ENSBTAG00000032660
KMT2A	15	29140936..29188682	143.141	-1.15613	-2.22859	0.000191967	0.00349841	1	ENSBTAG00000018093
HPS1	26	complement(19496140..19521528)	25.0049	-2.46896	-5.53644	0.000192122	0.00349841	1	ENSBTAG00000014314
TACC2	26	41877231..42112620	43.6621	1.42865	2.69195	0.00019257	0.00350225	1	ENSBTAG00000010786
CXCL14	7	complement(47070286..47078939)	10.3914	7.90593	239.841	0.000193474	0.00351437	1	ENSBTAG00000006694
TCF7L2	26	33466276..33668370	303.957	-0.96946	-1.95811	0.000194335	0.00352569	1	ENSBTAG00000021574
GDNF	20	36614256..36639869	23.5681	2.16777	4.49327	0.000196818	0.00356283	1	ENSBTAG00000005176
EGFR	22	complement(905960..1121554)	92.7998	1.34827	2.54607	0.000196864	0.00356283	1	ENSBTAG00000011628
SPTAN1	11	99104054..99159309	235.145	1.09217	2.13194	0.000197879	0.00357683	1	ENSBTAG00000015327
LRP12	14	60035526..60126246	58.0805	1.42657	2.68808	0.000198343	0.00358082	1	ENSBTAG00000011516
CBS	1	complement(143219189..143242441)	88.1512	-1.39211	-2.62462	0.000200482	0.00361399	1	ENSBTAG00000000160
LGR5	5	1094237..1220337	11.2186	8.01057	257.883	0.000201108	0.00361399	1	ENSBTAG00000013256
FMNL3	5	30151294..30202352	189.874	1.05064	2.07144	0.000201157	0.00361399	1	ENSBTAG00000016593
RABEP2	25	25917049..25929296	21.5316	2.00079	4.00218	0.000201133	0.00361399	1	ENSBTAG00000006542
XDH	11	complement(14164544..14269931)	309.866	-0.956775	-1.94097	0.000201655	0.00361853	1	ENSBTAG00000012519
GGCX	11	49449754..49463257	29.8155	1.77045	3.41161	0.000202677	0.00362807	1	ENSBTAG00000038477
CCND1	29	46888863..46898541	23.533	2.02036	4.05685	0.000202664	0.00362807	1	ENSBTAG00000017514
P3H2	1	77130100..77309576	28.2127	2.13447	4.39076	0.000204237	0.00365157	1	ENSBTAG00000021025
DAXX	23	complement(7487546..7491922)	43.3992	1.50113	2.83064	0.000206549	0.00368845	1	ENSBTAG00000016830
RASAL2	16	59629859..59878925	89.7974	-1.38111	-2.60469	0.0002081	0.00371166	1	ENSBTAG00000015537
ZCCHC17	2	complement(122295337..122347439)	63.8894	-1.51629	-2.86054	0.000209231	0.00372734	1	ENSBTAG00000016818
ZBTB7C	24	complement(47693446..47994499)	99.5264	-1.46142	-2.75379	0.000209638	0.00373009	1	ENSBTAG00000013306
gene:ENSBTAG00000045568	24	12773751..12774847	354.071	-1.08846	-2.12647	0.000211306	0.00375525	1	ENSBTAG00000045568
PRRX1	16	38201016..38286243	1695.96	-0.940622	-1.91936	0.000211928	0.00376179	1	ENSBTAG00000004570
DOK5	13	81893784..82044527	20.1981	2.38714	5.23119	0.000213924	0.00379266	1	ENSBTAG00000047975
APBB2	6	complement(59713923..60095904)	383.191	-1.01685	-2.0235	0.000217089	0.00384416	1	ENSBTAG00000027569
SH3BP4	3	114535147..114633955	65.1695	-1.42956	-2.69365	0.00021847	0.00386288	1	ENSBTAG00000013869
BPIFB1	13	62762330..62785964	11.5766	8.01641	258.928	0.000218668	0.00386288	1	ENSBTAG00000015724
SEMA5A	20	63654369..64216207	15.3957	3.00643	8.03571	0.000219773	0.00387776	1	ENSBTAG00000005021
GLDC	8	38219989..38308310	11.8225	3.60695	12.1843	0.000220942	0.00389374	1	ENSBTAG00000025903
CAVIN2	2	complement(80481033..80494572)	11.6906	3.3647	10.3009	0.000221459	0.00389821	1	ENSBTAG00000018497
ZDHHC14	9	94011802..94302733	28.3971	1.49396	2.8166	0.000226731	0.00398626	1	ENSBTAG00000018464
BICC1	28	13971512..14316512	318.966	-0.932403	-1.90845	0.000227459	0.00399431	1	ENSBTAG00000010694
BAHD1	10	36050714..36074743	27.0942	-2.04681	-4.13191	0.000227969	0.00399695	1	ENSBTAG00000004420
SIRPA	13	complement(53196957..53240508)	104.888	-1.18301	-2.27051	0.00022815	0.00399695	1	ENSBTAG00000007213
gene:ENSBTAG00000048395	10	complement(43826423..43830892)	9.80939	7.75758	216.403	0.000231389	0.00404889	1	ENSBTAG00000048395
NTAN1	25	13716797..13731513	109.273	1.3404	2.53222	0.000233188	0.00407555	1	ENSBTAG00000004803
PLBD1	5	95273952..95362982	9.1944	7.75585	216.144	0.0002336	0.00407794	1	ENSBTAG00000015562
HBP1	4	48265379..48296503	58.3046	1.46429	2.75928	0.000234886	0.00408693	1	ENSBTAG00000005524
CALCOCO1	5	26328331..26342538	32.1419	1.76249	3.39283	0.000234945	0.00408693	1	ENSBTAG00000015016
MEIS2	10	complement(32547550..32770681)	42.815	1.48424	2.79769	0.000234497	0.00408693	1	ENSBTAG00000003172
TRIM24	4	102170007..102282310	44.9738	1.76368	3.39563	0.000235491	0.00409162	1	ENSBTAG00000002431
SFXN1	10	complement(5613866..5674977)	67.4176	-1.47931	-2.78815	0.00023628	0.0040957	1	ENSBTAG00000014536
PIEZO1	18	complement(13938926..13995874)	59.461	1.45325	2.73824	0.000236073	0.0040957	1	ENSBTAG00000020944
THBS2	9	complement(103154193..103185492)	75.0195	1.15391	2.22516	0.000237631	0.00411429	1	ENSBTAG00000018810
GSN	8	110686132..110733968	792.017	0.94173	1.92083	0.000240431	0.00415791	1	ENSBTAG00000019915
MIS18BP1	21	complement(54868741..54965815)	43.4111	-1.72362	-3.30264	0.000241406	0.00416989	1	ENSBTAG00000002613
ERCC6L2	8	82558294..82712671	33.9435	-1.91802	-3.77905	0.000241948	0.00417437	1	ENSBTAG00000020626
PCK2	10	complement(21036261..21044548)	162.473	1.15683	2.22967	0.000245091	0.00422368	1	ENSBTAG00000011934
KIF16B	13	complement(10069353..10418278)	50.0832	-1.53103	-2.88993	0.000247839	0.00426607	1	ENSBTAG00000000939
PPIB	10	45818677..45824619	546.619	0.941671	1.92075	0.000248454	0.00427167	1	ENSBTAG00000016822
CXCL12	28	45022356..45051627	119.359	1.14656	2.21386	0.000249301	0.00428125	1	ENSBTAG00000005077
DHCR7	29	complement(48285096..48304702)	20.8675	2.62513	6.16939	0.00025128	0.00431023	1	ENSBTAG00000016465
GRASP	5	complement(27865700..27873793)	72.6379	1.62513	3.08469	0.000252547	0.00432696	1	ENSBTAG00000021658
BARX2	29	32611045..32693235	8.22157	4.91243	30.1153	0.000253208	0.00433325	1	ENSBTAG00000020643
SLC7A6	18	35641249..35670751	30.5669	-2.0979	-4.28086	0.000255336	0.00436461	1	ENSBTAG00000012112
TMEM11	19	complement(35212505..35235654)	38.7775	1.49145	2.81171	0.000256133	0.00437319	1	ENSBTAG00000010566
FRMD6	10	44297021..44564023	135.876	-1.11466	-2.16544	0.000262269	0.0044728	1	ENSBTAG00000031707
ZNF512	11	complement(72076374..72106794)	196.363	-1.40004	-2.63908	0.000263292	0.00448506	1	ENSBTAG00000003902
EFR3A	14	complement(9114129..9202434)	115.964	1.21236	2.31717	0.000265762	0.00452193	1	ENSBTAG00000047834
ITGB6	2	36097616..36247251	2059.26	1.60901	3.05042	0.000266732	0.00453056	1	ENSBTAG00000009080
CLIC5	23	complement(19185150..19351221)	9.36348	7.69485	207.196	0.000266882	0.00453056	1	ENSBTAG00000010244
RESP18	2	complement(107270817..107276428)	10.4884	7.92733	243.425	0.000268308	0.00454955	1	ENSBTAG00000010897
FBLN1	5	115888383..115968965	734.181	-1.03796	-2.05332	0.000272529	0.00461583	1	ENSBTAG00000012088
COL6A2	1	145807169..145837649	257.29	0.977732	1.96937	0.000275823	0.00466626	1	ENSBTAG00000019269
RB1CC1	14	complement(21493003..21523152)	122.733	1.2181	2.3264	0.000280057	0.00472932	1	ENSBTAG00000000878
DRG1	17	70169984..70184876	69.7151	-1.3446	-2.5396	0.000280189	0.00472932	1	ENSBTAG00000008990
CYP26B1	11	12376837..12396521	7.6778	7.48541	179.198	0.000281437	0.00474495	1	ENSBTAG00000012212
MEGF11	10	complement(12771484..13163546)	9.64637	7.71324	209.854	0.000282095	0.00475064	1	ENSBTAG00000034140
KIF5C	2	complement(47212782..47368935)	21.8223	2.15968	4.46817	0.000283139	0.0047628	1	ENSBTAG00000018125
TXNIP	3	21383711..21387865	27.9608	-1.96771	-3.91148	0.000286355	0.00481142	1	ENSBTAG00000020060
PRAF2	X	complement(87153484..87157001)	18.2512	1.99416	3.98385	0.000287087	0.00481825	1	ENSBTAG00000002562
VMP1	19	10674179..10802801	280.723	-0.986082	-1.9808	0.000289004	0.0048449	1	ENSBTAG00000011623
LEF1	6	17083864..17200183	11.0776	7.93487	244.7	0.000290759	0.00486881	1	ENSBTAG00000006844
AFF2	X	31117611..31651654	12.5244	8.0802	270.634	0.000297798	0.00498104	1	ENSBTAG00000020750
MB21D2	1	74489024..74609955	31.6894	1.79955	3.48112	0.000299447	0.00500297	1	ENSBTAG00000005430
CCDC50	1	complement(75926837..76006093)	40.2722	1.56069	2.94994	0.000301393	0.0050298	1	ENSBTAG00000006945
KLF5	12	47799472..47818754	49.0855	1.37695	2.59719	0.00030177	0.00503041	1	ENSBTAG00000002129
DAAM2	23	13699642..13832799	20.7906	2.04381	4.12332	0.000302741	0.00504091	1	ENSBTAG00000021381
C7H5orf24	7	46322048..46329335	113.7	1.13717	2.19948	0.000304233	0.00506005	1	ENSBTAG00000012762
NDUFA7	7	complement(16959614..16967925)	265.593	0.950931	1.93312	0.000308984	0.0051276	1	ENSBTAG00000052280
gene:ENSBTAG00000051880	X	complement(14302822..14306632)	11.9914	3.03736	8.20987	0.000308988	0.0051276	1	ENSBTAG00000051880
ALDH4A1	2	133756949..133790322	14.9676	-3.39027	-10.4851	0.000309844	0.00513604	1	ENSBTAG00000030335
MARCKS	9	complement(36554305..36560717)	70.1211	1.49129	2.81141	0.000315451	0.00522313	1	ENSBTAG00000002082
RELN	4	complement(44653832..45211015)	6.44732	5.7081	52.2769	0.000326643	0.0054024	1	ENSBTAG00000003658
USP20	11	100215024..100259214	26.6365	-2.14297	-4.41671	0.000327865	0.00541656	1	ENSBTAG00000020311
ERF	18	51021355..51028977	8.07071	5.40788	42.4555	0.000332	0.00547874	1	ENSBTAG00000000332
HEG1	1	complement(69422854..69525187)	54.7647	-1.61104	-3.05472	0.000332721	0.00548452	1	ENSBTAG00000021396
gene:ENSBTAG00000052916	5	24067009..24067513	148.519	-1.31795	-2.49311	0.000335121	0.00551793	1	ENSBTAG00000052916
GNAS_1	13	complement(57465320..57484014)	476.757	1.221	2.33108	0.000336069	0.00552441	1	ENSBTAG00000052413
NUMA1	15	complement(51643265..51673852)	19.9274	2.01824	4.05088	0.000336262	0.00552441	1	ENSBTAG00000018449
ALDH7A1	7	27282164..27326576	114.963	-1.22544	-2.33827	0.000340721	0.00559146	1	ENSBTAG00000009646
PDZD11	X	80153461..80156420	99.5492	-1.3151	-2.4882	0.000341193	0.00559299	1	ENSBTAG00000012860
INSIG1	4	117125786..117138560	24.165	2.7522	6.73745	0.000343138	0.00561865	1	ENSBTAG00000001592
PLS1	1	complement(126325256..126418836)	68.6965	-1.55027	-2.92871	0.000343983	0.00562625	1	ENSBTAG00000023429
NES	3	14159893..14168905	296.044	-0.979071	-1.9712	0.000345507	0.00564494	1	ENSBTAG00000015794
NUAK1	5	complement(69476203..69552137)	41.9246	-1.7684	-3.40675	0.000348277	0.00567764	1	ENSBTAG00000010457
FAM174B	21	14339186..14379062	10.049	7.87063	234.042	0.00034791	0.00567764	1	ENSBTAG00000022989
SLC25A22	29	50569809..50574869	20.8106	2.67935	6.40567	0.00035273	0.00574391	1	ENSBTAG00000001229
MEDAG	12	complement(29997123..30014621)	34.8774	2.33222	5.0358	0.000354336	0.0057637	1	ENSBTAG00000008271
PAWR	5	complement(9138248..9257880)	103.427	-1.15143	-2.22134	0.000355433	0.0057752	1	ENSBTAG00000043949
RHOBTB1	28	complement(16637438..16777483)	72.782	1.20908	2.31191	0.000356437	0.00578516	1	ENSBTAG00000019164
HK1	28	25694146..25769790	92.4464	1.35421	2.55657	0.000358952	0.00581958	1	ENSBTAG00000012380
S100B	1	complement(146272607..146280008)	51.9641	1.36265	2.57156	0.000365154	0.00591365	1	ENSBTAG00000004777
PFN2	1	118213388..118220074	97.0635	-1.34813	-2.54581	0.000367829	0.00595046	1	ENSBTAG00000011150
LPIN2	24	complement(37140992..37214261)	50.2145	-1.62392	-3.08211	0.000374575	0.00605296	1	ENSBTAG00000012060
YIPF3	23	complement(17057485..17062278)	88.2368	1.08604	2.1229	0.0003753	0.00605807	1	ENSBTAG00000018967
CCDC3	13	11479616..11570661	19.6966	2.15358	4.4493	0.000376294	0.00606749	1	ENSBTAG00000040490
IL1RL1	11	7127282..7165290	45.8553	1.28833	2.44245	0.000379406	0.00611101	1	ENSBTAG00000018571
ALDOC	19	complement(20030282..20034197)	20.1108	2.3395	5.06128	0.000380987	0.00612978	1	ENSBTAG00000013099
EIF2S2	13	complement(63461769..63490553)	154.372	1.10213	2.14671	0.000382949	0.00615465	1	ENSBTAG00000005969
gene:ENSBTAG00000045579	20	87174..87575	10.6697	4.70043	25.9999	0.000388461	0.00623646	1	ENSBTAG00000045579
RETREG1	20	56526791..56683260	7.95102	7.4948	180.368	0.000388915	0.00623698	1	ENSBTAG00000016444
ARHGEF2	3	14781460..14813371	163.474	0.998871	1.99844	0.000390634	0.00625099	1	ENSBTAG00000000113
MGMT	26	48818674..49095122	23.8842	-2.66732	-6.35248	0.000390614	0.00625099	1	ENSBTAG00000050386
PELI2	10	68531860..68727049	21.1744	2.096	4.27523	0.000398299	0.00636675	1	ENSBTAG00000005141
TNFAIP6	2	complement(44747145..44764214)	5.53711	4.44574	21.7923	0.000398974	0.00637066	1	ENSBTAG00000007239
gene:ENSBTAG00000037775	5	complement(30540409..30548298)	17.6381	-4.51916	-22.9299	0.000401019	0.00639641	1	ENSBTAG00000037775
AK4	3	complement(80160692..80251376)	36.4836	2.20269	4.60338	0.000406386	0.00647502	1	ENSBTAG00000030674
TRIB1	14	complement(14779050..14787206)	37.0052	1.9881	3.96715	0.000409564	0.00651864	1	ENSBTAG00000023179
LPIN1	11	complement(86083907..86175202)	30.2334	2.24731	4.74797	0.000411649	0.00654478	1	ENSBTAG00000007689
EPHA5	6	complement(80837085..81239941)	115.347	-1.16523	-2.24268	0.000414095	0.00656216	1	ENSBTAG00000009438
ARHGAP1	15	complement(76622892..76639557)	81.8497	-1.43619	-2.70606	0.000414518	0.00656216	1	ENSBTAG00000016501
INPP4B	17	15374564..15824212	10.0064	4.83081	28.459	0.000413884	0.00656216	1	ENSBTAG00000014111
PAK1	29	18521064..18682812	66.0352	-1.76822	-3.40634	0.000413855	0.00656216	1	ENSBTAG00000010191
GIPC1	7	11294341..11298380	39.033	-1.81586	-3.5207	0.000428773	0.00678057	1	ENSBTAG00000000764
PKIB	9	complement(28522081..28642574)	10.8431	8.04214	263.588	0.000433593	0.00684947	1	ENSBTAG00000004394
EXTL3	8	complement(9980042..10017423)	13.1573	2.57199	5.9463	0.000440012	0.00694346	1	ENSBTAG00000008844
ADCY2	20	complement(65388705..65842986)	7.31334	7.39373	168.165	0.000440848	0.00694924	1	ENSBTAG00000019210
VPS35L	25	17159069..17210746	20.9487	-2.88025	-7.36276	0.000444834	0.00700459	1	ENSBTAG00000019412
ZBTB38	1	complement(127530714..127574835)	143.569	-1.15183	-2.22195	0.000452774	0.00712134	1	ENSBTAG00000040061
PALMD	3	complement(43536420..43596800)	8.16914	7.53804	185.855	0.000453693	0.00712134	1	ENSBTAG00000017655
NDUFB7	7	11227835..11232299	45.5316	1.62453	3.08342	0.000453264	0.00712134	1	ENSBTAG00000012634
ANKRD37	27	15651437..15654048	7.89859	5.21306	37.0927	0.000458881	0.00719514	1	ENSBTAG00000018453
PHLDA1	5	complement(5573899..5575874)	25.9781	2.36374	5.14701	0.00046008	0.0072063	1	ENSBTAG00000034985
CHL1	22	complement(25984691..26207536)	6.94312	4.72444	26.4361	0.000461154	0.00721547	1	ENSBTAG00000002471
DPM3	3	15462231..15462806	111.256	1.81571	3.52033	0.000465635	0.0072702	1	ENSBTAG00000003535
HSF1	14	complement(613328..634349)	36.1658	1.90921	3.75603	0.00046542	0.0072702	1	ENSBTAG00000020751
GFRA1	26	complement(36464990..36696529)	7.32692	3.93983	15.3464	0.000473658	0.00738767	1	ENSBTAG00000019297
RAPH1	2	complement(91652748..91750016)	33.6585	1.88173	3.68517	0.000474345	0.00739059	1	ENSBTAG00000027201
PTGER3	3	74185666..74228359	8.82491	7.60413	194.568	0.00047514	0.00739517	1	ENSBTAG00000019230
KCNT2	16	6388192..6826502	65.4542	1.41492	2.66645	0.000476488	0.00740836	1	ENSBTAG00000016729
ARID5A	11	2557613..2569332	6.51333	5.75748	54.0973	0.000476995	0.00740846	1	ENSBTAG00000014090
CIT	17	55569766..55740689	21.2801	-2.34728	-5.08865	0.000477961	0.00741567	1	ENSBTAG00000008963
CNOT9	2	106532969..106566527	52.9687	1.63087	3.09699	0.000481289	0.00745166	1	ENSBTAG00000003807
PPP2R2B	7	complement(57796185..58305705)	58.9479	1.53341	2.89469	0.000481217	0.00745166	1	ENSBTAG00000001862
FABP5	14	44488895..44494877	31.1645	-2.15718	-4.46043	0.000483955	0.0074851	1	ENSBTAG00000047330
RNF144B	23	complement(39178911..39266796)	7.70823	7.38488	167.137	0.000485989	0.00750871	1	ENSBTAG00000009055
ZBTB5	8	complement(61567467..61594251)	20.9038	2.13161	4.38206	0.000489483	0.00754091	1	ENSBTAG00000007761
HEXA	10	complement(19264662..19296240)	58.8464	-1.34755	-2.5448	0.000490526	0.00754091	1	ENSBTAG00000012981
PRKCH	10	73436729..73667888	18.3312	2.27046	4.82475	0.000490209	0.00754091	1	ENSBTAG00000003276
DCAF5	10	complement(80840987..80934684)	121.763	1.12548	2.18174	0.000490827	0.00754091	1	ENSBTAG00000048519
RGS20	14	21903677..21955373	21.6566	2.99903	7.99463	0.000490325	0.00754091	1	ENSBTAG00000003454
MCM3	23	complement(24694544..24712140)	52.3192	-1.57776	-2.98505	0.000491133	0.00754091	1	ENSBTAG00000010721
COL13A1	28	26096194..26246128	7.40978	7.41753	170.961	0.000501829	0.00769713	1	ENSBTAG00000011741
GRB10	4	5106065..5327013	150.475	1.02719	2.03805	0.000503733	0.00771834	1	ENSBTAG00000017086
SMG9	18	complement(51935729..51956086)	91.3017	1.66852	3.17887	0.000505543	0.00773584	1	ENSBTAG00000011815
ZNF329	18	complement(65485031..65528663)	39.1663	-1.95288	-3.87147	0.000505922	0.00773584	1	ENSBTAG00000003465
AVEN	10	28535056..28727307	54.0326	-1.45155	-2.73501	0.000513131	0.00783797	1	ENSBTAG00000044029
SWAP70	15	complement(42918200..43062549)	277.793	0.955105	1.93872	0.000516199	0.0078767	1	ENSBTAG00000001987
PLCE1	26	15469780..15846958	182.144	-0.996723	-1.99546	0.000517243	0.00788449	1	ENSBTAG00000018966
gene:ENSBTAG00000051982	19	55081443..55096598	143.541	-1.34485	-2.54004	0.000518143	0.00789008	1	ENSBTAG00000051982
SYNE1	9	complement(89115405..89174252)	64.6828	1.52399	2.87585	0.000520348	0.0079155	1	ENSBTAG00000009362
FLRT3	13	complement(7894630..7899756)	27.1362	2.23062	4.69337	0.000523825	0.00795204	1	ENSBTAG00000003319
MAF1	14	complement(728324..732756)	57.4396	1.35275	2.55398	0.00052348	0.00795204	1	ENSBTAG00000012242
EIF3A	26	complement(39243366..39274462)	390.788	0.891074	1.85456	0.000527079	0.00799321	1	ENSBTAG00000002528
UFSP2	27	complement(15654102..15674141)	20.1976	1.81222	3.51181	0.000528226	0.00800241	1	ENSBTAG00000018454
PPDPF	13	complement(54136171..54137886)	548.174	0.971482	1.96085	0.00052888	0.00800411	1	ENSBTAG00000031800
ATG10	7	81936684..82199467	20.8022	-2.3401	-5.06337	0.000534469	0.00807308	1	ENSBTAG00000038117
MYO9A	10	complement(18677351..19002748)	88.2264	-1.10633	-2.15298	0.000534646	0.00807308	1	ENSBTAG00000007433
CCPG1	10	54951054..54973424	347.659	0.90797	1.8764	0.000535075	0.00807308	1	ENSBTAG00000012741
MGST1	5	complement(93497064..93521047)	4.84197	4.60837	24.3926	0.000537259	0.00809777	1	ENSBTAG00000008541
CDKN1C	29	48728420..48730918	7.79625	7.51245	182.588	0.000544757	0.00820242	1	ENSBTAG00000031184
HYPK	21	55420598..55421853	612.499	1.17707	2.26117	0.000545736	0.0082088	1	ENSBTAG00000017212
HSD17B11	6	complement(102227496..102276940)	9.79705	3.4239	10.7324	0.000551008	0.00827127	1	ENSBTAG00000006307
TSEN2	22	complement(56617910..56661729)	16.8334	-3.1603	-8.94013	0.000550982	0.00827127	1	ENSBTAG00000037980
FITM2	13	complement(72746423..72752451)	68.0496	-1.4027	-2.64397	0.000551717	0.00827351	1	ENSBTAG00000020030
NOL6	8	complement(75209908..75221988)	29.5751	-2.34669	-5.08657	0.00055301	0.00827857	1	ENSBTAG00000003323
HIST1H2AC	23	complement(31818805..31828988)	26.5277	1.78796	3.45325	0.000553174	0.00827857	1	ENSBTAG00000039657
MID1IP1	X	complement(104474452..104476230)	20.2274	3.18892	9.11927	0.000554002	0.00828259	1	ENSBTAG00000011463
ARHGEF40	10	complement(26001808..26023736)	98.9378	1.24388	2.36835	0.000561043	0.00837937	1	ENSBTAG00000013401
MPND	7	complement(19734266..19744478)	19.4348	-3.5177	-11.4533	0.000565579	0.0084386	1	ENSBTAG00000006005
CD59	15	complement(64346582..64368108)	5.98121	4.96684	31.2728	0.000567201	0.00844796	1	ENSBTAG00000002302
GAS7	19	complement(29045834..29251399)	5.32097	4.77039	27.2917	0.000567349	0.00844796	1	ENSBTAG00000019107
EIF4G3	2	131485408..131837484	238.783	0.974399	1.96482	0.000576476	0.00856038	1	ENSBTAG00000040215
EREG	6	89306902..89325899	24.0451	1.62005	3.07385	0.000576121	0.00856038	1	ENSBTAG00000010273
ITM2B	12	18036161..18061776	33.1881	1.87792	3.67545	0.000576636	0.00856038	1	ENSBTAG00000003109
BMPR1B	6	complement(29373117..29593444)	59.9028	1.10655	2.1533	0.000582886	0.00863582	1	ENSBTAG00000002081
PGK1	X	complement(74244893..74267571)	213.297	0.955139	1.93877	0.000582731	0.00863582	1	ENSBTAG00000000894
ADAM10	10	51535794..51679258	189.098	-0.913272	-1.88331	0.000584137	0.00864569	1	ENSBTAG00000005481
TTLL7	3	60110693..60257583	59.2894	1.45926	2.74968	0.000584879	0.00864803	1	ENSBTAG00000003322
ACSL5	26	32906517..32957882	46.9714	-1.59818	-3.02762	0.000588201	0.00868846	1	ENSBTAG00000006707
TCAF1	4	complement(107019305..107070624)	97.4088	1.09738	2.13965	0.000595939	0.0087693	1	ENSBTAG00000002554
BLOC1S1	5	complement(57538198..57541849)	91.9405	1.15743	2.2306	0.000595841	0.0087693	1	ENSBTAG00000011918
SH3BGRL2	9	19256542..19330621	7.82079	7.50948	182.213	0.000596606	0.0087693	1	ENSBTAG00000055014
EHD2	18	54627967..54646687	367.613	-1.05965	-2.08442	0.000594534	0.0087693	1	ENSBTAG00000021191
P4HA1	28	complement(29067217..29167290)	37.3173	1.98316	3.95358	0.00059664	0.0087693	1	ENSBTAG00000032996
TRIM37	19	complement(9938267..10089721)	38.1791	-1.84045	-3.58121	0.000598204	0.00878356	1	ENSBTAG00000021677
COX20	16	complement(32422375..32429108)	59.7282	-1.37346	-2.5909	0.000599623	0.00879567	1	ENSBTAG00000033136
DPP4	2	34382575..34466656	7.49923	7.35662	163.894	0.000600741	0.00880333	1	ENSBTAG00000048246
AFAP1L1	7	60664747..60740423	5.98121	7.0583	133.279	0.000604335	0.00884546	1	ENSBTAG00000019948
PSMB7	11	complement(95402062..95459519)	460.207	1.22857	2.34335	0.000604813	0.00884546	1	ENSBTAG00000003067
C3	7	17773675..17810616	74.1595	-1.66099	-3.16233	0.000611776	0.00893846	1	ENSBTAG00000017280
RBPJ	6	45773063..45883952	87.6687	1.25752	2.39084	0.00061584	0.00897124	1	ENSBTAG00000003602
TRIP6	25	complement(35784530..35789573)	77.3512	-1.46168	-2.75429	0.000615415	0.00897124	1	ENSBTAG00000024772
RPS6KA3	X	122949194..123056196	49.2063	1.41197	2.66101	0.000615037	0.00897124	1	ENSBTAG00000017639
NPNT	6	complement(19173926..19254856)	8.07325	7.56806	189.764	0.000617916	0.00899262	1	ENSBTAG00000006686
ACKR3	3	116025262..116037482	41.8263	-1.77567	-3.42398	0.000627573	0.00912419	1	ENSBTAG00000018424
SCCPDH	16	complement(30588004..30618003)	15.5919	-3.85842	-14.5044	0.000632184	0.0091822	1	ENSBTAG00000003804
FAM110A	13	complement(60259697..60273426)	24.5365	-2.72338	-6.60419	0.000634514	0.009207	1	ENSBTAG00000008638
CLYBL	12	76430686..76660289	68.2022	-1.44393	-2.72061	0.000637571	0.00924228	1	ENSBTAG00000004165
gene:ENSBTAG00000032687	13	42163872..42166596	8.08236	7.54174	186.333	0.000653298	0.0094596	1	ENSBTAG00000032687
RPL7L1	23	16512932..16519583	182.681	-0.987824	-1.98319	0.000653842	0.0094596	1	ENSBTAG00000018478
FNBP1	11	complement(100264412..100399918)	98.9794	-1.06188	-2.08765	0.000657015	0.00948693	1	ENSBTAG00000020313
GXYLT2	22	complement(28728642..28789368)	91.7884	-1.21935	-2.32841	0.000657656	0.00948693	1	ENSBTAG00000020481
gene:ENSBTAG00000027841	X	136346606..136694634	6.58777	7.17576	144.584	0.000656423	0.00948693	1	ENSBTAG00000027841
CUBN	13	complement(31274942..31535596)	14.71	-5.16124	-35.784	0.000659073	0.00949811	1	ENSBTAG00000005072
NOTCH2	3	23163504..23368572	142.08	-1.04092	-2.05754	0.00066721	0.00960601	1	ENSBTAG00000007909
FARSB	2	complement(110746220..110820175)	96.5905	-1.19394	-2.28776	0.00067027	0.00964068	1	ENSBTAG00000011649
NSG2	20	5750258..5822147	16.7272	-3.86887	-14.6098	0.000671719	0.00965212	1	ENSBTAG00000000564
CCAR1	28	25046261..25093181	204.157	1.12905	2.18715	0.000673133	0.00966305	1	ENSBTAG00000033457
NRP2	2	94028625..94145404	148.914	0.929997	1.90527	0.00067394	0.00966526	1	ENSBTAG00000011971
KIF4A	X	complement(80023333..80153340)	19.757	-2.91508	-7.54272	0.000679704	0.00973847	1	ENSBTAG00000012861
POLR2L	29	50530776..50535562	656.687	1.6978	3.24407	0.000688074	0.00984885	1	ENSBTAG00000031061
ZSWIM8	28	29682252..29697213	14.7505	2.25865	4.78542	0.000690783	0.00986978	1	ENSBTAG00000012657
ANO1	29	47168667..47358095	28.9441	2.09658	4.27694	0.000690871	0.00986978	1	ENSBTAG00000009997
PPP3CC	8	69756418..69835876	37.0685	-1.77424	-3.42057	0.000693479	0.00989747	1	ENSBTAG00000020133
CACNB4	2	44073031..44344826	51.7059	-1.73689	-3.33317	0.000696851	0.00993601	1	ENSBTAG00000002297
RNASEH2A	7	complement(12722227..12730155)	58.2797	-1.49877	-2.82601	0.000704876	0.0100408	1	ENSBTAG00000009661
SCARA5	8	10796505..10929733	110.273	-1.13238	-2.1922	0.000714564	0.010169	1	ENSBTAG00000019636
CALR	7	complement(12618113..12621944)	422.971	0.90314	1.87013	0.000718206	0.010211	1	ENSBTAG00000015114
PRRX2	11	100059513..100110784	702.713	1.13804	2.20083	0.000719853	0.0102245	1	ENSBTAG00000002936
ETS2	1	151161814..151181631	80.8948	1.38176	2.60587	0.000721108	0.0102251	1	ENSBTAG00000009214
TMEM260	10	69005149..69075633	61.7098	-1.33745	-2.52704	0.000721969	0.0102251	1	ENSBTAG00000030881
FKBP1B	11	complement(75002737..75016124)	6.93345	7.314	159.123	0.000721718	0.0102251	1	ENSBTAG00000003409
PPM1E	19	9720415..9936721	7.21045	4.78156	27.5037	0.000729568	0.0103229	1	ENSBTAG00000010788
PARVA	15	complement(40167676..40347859)	218.182	-0.891364	-1.85493	0.000732765	0.0103582	1	ENSBTAG00000000700
FSTL3	7	43279471..43285849	173.669	-1.07432	-2.10573	0.000733618	0.0103603	1	ENSBTAG00000003018
SCHIP1	1	complement(107552681..107731909)	79.7721	1.1746	2.2573	0.000738018	0.0104125	1	ENSBTAG00000014960
ADAMTS2	7	2015432..2260856	151.788	-1.17589	-2.25932	0.000741999	0.0104587	1	ENSBTAG00000014665
BMPER	4	complement(62664288..62917005)	8.87735	3.48901	11.2279	0.000743429	0.0104689	1	ENSBTAG00000010866
NUDT5	13	12189401..12209716	59.2696	-1.40175	-2.64222	0.000744666	0.0104763	1	ENSBTAG00000019509
LRRN4CL	29	complement(41013304..41015955)	45.5023	-1.67895	-3.20194	0.000754338	0.0106023	1	ENSBTAG00000010484
PRPF4B	23	complement(50086930..50111296)	98.2012	0.915333	1.886	0.000768458	0.0107905	1	ENSBTAG00000002086
ADAM8	26	25733217..25745433	4.49431	4.19144	18.2705	0.000770927	0.0108149	1	ENSBTAG00000023832
SUMF1	22	21901729..21995165	100.744	-1.25847	-2.39241	0.000775342	0.0108665	1	ENSBTAG00000039855
ANKRD31	10	complement(6541983..6677304)	2182.4	0.964549	1.95145	0.00078301	0.0109636	1	ENSBTAG00000024878
MRVI1	15	41959236..42098627	138.551	-1.15486	-2.22663	0.000784787	0.0109781	1	ENSBTAG00000007129
PCDH7	6	49958089..50426482	190.694	1.06091	2.08625	0.000789983	0.011028	1	ENSBTAG00000000061
CRYBG1	9	complement(43382779..43621183)	74.2315	-1.56433	-2.95739	0.00079059	0.011028	1	ENSBTAG00000017527
gene:ENSBTAG00000054239	16	complement(43256961..43342545)	202.102	-1.08014	-2.11425	0.000790364	0.011028	1	ENSBTAG00000054239
RBBP6	25	22201433..22235455	181.839	1.06776	2.09617	0.000792774	0.011048	1	ENSBTAG00000009441
STIM1	15	complement(51012407..51216927)	79.7511	-1.10556	-2.15183	0.000795582	0.0110767	1	ENSBTAG00000013109
SNX12	X	79555739..79603340	156.283	-1.10007	-2.14366	0.000799286	0.0111178	1	ENSBTAG00000007871
MYZAP	10	complement(52607700..52719411)	5.9592	5.55201	46.9161	0.000803524	0.0111663	1	ENSBTAG00000002194
PEX16	15	complement(75941284..75946922)	18.5753	-3.17403	-9.02562	0.000809427	0.0112377	1	ENSBTAG00000003126
FAM20C	25	complement(42135192..42169725)	116.556	1.00611	2.00849	0.000817592	0.0113404	1	ENSBTAG00000003607
HIST2H2AC	3	complement(20746488..20747479)	84.2974	-1.17185	-2.253	0.000821922	0.0113898	1	ENSBTAG00000046003
PIGT	13	73747849..73759591	44.5177	-1.71894	-3.29195	0.000826658	0.0114447	1	ENSBTAG00000016122
FAM217B	13	complement(56602499..56608352)	16.2442	-2.85479	-7.23399	0.000830481	0.0114869	1	ENSBTAG00000045509
SLC7A5	18	complement(13298147..13327247)	60.3326	1.54809	2.9243	0.000839197	0.0115858	1	ENSBTAG00000006731
SCRN2	19	38623127..38626863	6.81178	3.35163	10.208	0.00083894	0.0115858	1	ENSBTAG00000001828
LARP6	10	complement(17679370..17701804)	45.1694	-1.55705	-2.94251	0.000852932	0.0117644	1	ENSBTAG00000003915
FASTKD2	2	95064720..95085010	9.07204	3.68416	12.8542	0.000860185	0.0118534	1	ENSBTAG00000016193
GLIS2	25	3497842..3504227	173.331	-0.934802	-1.91163	0.000871301	0.0119954	1	ENSBTAG00000009199
MYLK	1	complement(67982278..68068472)	17.3273	-3.51789	-11.4549	0.000873435	0.0120136	1	ENSBTAG00000014567
TMCO3	12	86682932..86704824	20.63	2.2204	4.66022	0.000876531	0.012045	1	ENSBTAG00000015704
HS1BP3	11	78208891..78257439	25.6693	-1.9298	-3.81002	0.000885341	0.0121547	1	ENSBTAG00000015490
RLF	3	complement(105894662..105974325)	53.9941	1.38334	2.60872	0.000887161	0.0121684	1	ENSBTAG00000019695
ALKBH3	15	73974959..74018861	43.7566	-1.45333	-2.7384	0.000899224	0.0123224	1	ENSBTAG00000009518
MYC	14	complement(12653173..12658366)	4.33829	4.00557	16.0619	0.00090479	0.0123872	1	ENSBTAG00000008409
DCTD	27	complement(13880033..13916711)	21.8747	-2.75147	-6.73402	0.000905873	0.0123906	1	ENSBTAG00000020282
LRIG3	5	54560835..54612806	65.7616	-1.31953	-2.49585	0.000907559	0.0123945	1	ENSBTAG00000002227
NAP1L5	6	36082759..36084685	7.83704	5.95951	62.2287	0.000907838	0.0123945	1	ENSBTAG00000010128
WDPCP	11	complement(61723956..62023241)	22.8576	-2.72437	-6.60869	0.000918139	0.0125236	1	ENSBTAG00000005151
DEFB13	27	6326521..6328629	6.51333	7.23332	150.469	0.000926379	0.0126244	1	ENSBTAG00000050630
SEMA3E	4	36966817..37237011	31.0142	2.44519	5.44597	0.000940364	0.0127761	1	ENSBTAG00000014920
TRMT10A	6	25073203..25099775	20.977	2.14002	4.40767	0.00094097	0.0127761	1	ENSBTAG00000000197
KXD1	7	complement(4607347..4614828)	37.7989	1.48383	2.79691	0.000939647	0.0127761	1	ENSBTAG00000010545
FAT1	27	complement(16420193..16546078)	231.61	1.12306	2.17809	0.000940134	0.0127761	1	ENSBTAG00000020657
IL27RA	7	complement(11641168..11665060)	170.541	0.97278	1.96262	0.000964334	0.0130813	1	ENSBTAG00000016933
LRP2	2	26888630..27029783	5.97799	5.61049	48.857	0.000969646	0.0131413	1	ENSBTAG00000004555
ACOT7	16	46978211..47087033	75.4943	-1.30339	-2.46809	0.000976941	0.0132254	1	ENSBTAG00000021202
ITPKC	18	49995658..50013372	29.7937	-1.96024	-3.89125	0.000977636	0.0132254	1	ENSBTAG00000019465
HERPUD1	18	24965857..24977798	75.3362	1.18159	2.26827	0.000980536	0.0132525	1	ENSBTAG00000016896
ELOC	14	complement(37196547..37220632)	55.2828	1.49388	2.81646	0.00098558	0.0133085	1	ENSBTAG00000050514
CSTB_1	1	complement(143819489..143823793)	13.9754	-4.16797	-17.9757	0.000999731	0.0134872	1	ENSBTAG00000018189
TWF2	22	48665158..48674430	21.5499	2.36572	5.15409	0.00102394	0.0138012	1	ENSBTAG00000054131
ATP13A3	1	73048103..73125832	70.315	-1.35073	-2.55042	0.00103887	0.0139898	1	ENSBTAG00000013204
ASB3	11	complement(36401341..36519701)	14.586	1.96593	3.90663	0.00104016	0.0139923	1	ENSBTAG00000019458
TAX1BP3	19	complement(24360140..24365269)	143.555	-1.30306	-2.46751	0.00104095	0.0139923	1	ENSBTAG00000000833
WFDC3	13	complement(74551350..74564779)	37.3955	-2.41493	-5.33293	0.00104349	0.0140118	1	ENSBTAG00000016742
GNAT1	22	complement(50152601..50157613)	41.9708	-2.72582	-6.61538	0.0010443	0.0140118	1	ENSBTAG00000018020
USF2	18	45982575..45992237	34.6584	-1.79491	-3.46993	0.00105124	0.0140921	1	ENSBTAG00000017035
NOM1	4	118348694..118361445	13.1179	3.35935	10.2628	0.00105381	0.0141138	1	ENSBTAG00000016435
FOXK2	19	complement(50030249..50079424)	12.0776	2.10728	4.30879	0.00105944	0.0141764	1	ENSBTAG00000003687
DLX3	19	36662421..36667620	5.57665	6.98104	126.329	0.0010707	0.0143141	1	ENSBTAG00000017409
gene:ENSBTAG00000020668	13	complement(47546444..47547502)	4.73963	5.30212	39.4546	0.00107625	0.0143753	1	ENSBTAG00000020668
MCCC1	1	83960686..84019357	14.9993	-2.41646	-5.33859	0.00108513	0.0144808	1	ENSBTAG00000006548
ERBB4	2	complement(99223775..99801312)	6.66023	3.79348	13.866	0.00109884	0.0146242	1	ENSBTAG00000012647
KANK1	8	complement(43770176..43988755)	54.8356	1.1842	2.27237	0.00109862	0.0146242	1	ENSBTAG00000010976
CYP3A4	25	complement(36584417..36633899)	273.397	0.907113	1.87529	0.00109809	0.0146242	1	ENSBTAG00000052665
TBL2	25	33639559..33645465	14.553	-3.33695	-10.1046	0.00110572	0.0147025	1	ENSBTAG00000000321
SAMM50	5	114694985..114725673	74.6582	1.30896	2.47762	0.00110824	0.0147227	1	ENSBTAG00000045957
CSTB_2	1	complement(143846935..143850428)	312.18	-0.996484	-1.99513	0.00111357	0.0147803	1	ENSBTAG00000000524
gene:ENSBTAG00000050187	17	complement(52726827..52746156)	26.4663	2.73119	6.64005	0.00111841	0.0148312	1	ENSBTAG00000050187
ID2	11	complement(88604880..88607401)	9.50251	3.55128	11.7231	0.00113437	0.0150294	1	ENSBTAG00000021187
GPD2	2	complement(39653910..39803015)	47.7296	1.35884	2.56479	0.00114053	0.0150975	1	ENSBTAG00000009770
MYO1B	2	79795528..79994785	209.687	-0.932172	-1.90815	0.00116257	0.0153754	1	ENSBTAG00000011256
ZSWIM7	19	33472383..33481997	24.7834	-2.71108	-6.54814	0.00116675	0.0154032	1	ENSBTAG00000044099
POLD4	29	complement(45251140..45255878)	146.752	0.928846	1.90375	0.00116621	0.0154032	1	ENSBTAG00000017951
CALCB_1	15	complement(37508183..37513889)	6.42656	7.23337	150.474	0.00117256	0.0154661	1	ENSBTAG00000047380
gene:ENSBTAG00000051479	2	79465117..79512607	64.6117	-1.24998	-2.37838	0.00117487	0.0154827	1	ENSBTAG00000051479
HSF2BP	1	complement(143641658..143729051)	18.1279	-2.50795	-5.68812	0.00117912	0.0154835	1	ENSBTAG00000017407
TUBA1C	5	complement(30565046..30572546)	38.5459	-1.88667	-3.6978	0.00117753	0.0154835	1	ENSBTAG00000039992
NTRK2	8	77952718..78360358	5.61155	5.60641	48.7189	0.00117869	0.0154835	1	ENSBTAG00000010647
RIMS2_2	14	complement(60561410..60967763)	7.01434	7.30488	158.12	0.00117695	0.0154835	1	ENSBTAG00000054448
ART4	5	95068426..95082135	3.62884	4.25902	19.1466	0.00118974	0.0156092	1	ENSBTAG00000008352
ST5	15	43744114..43870868	112.462	-1.01369	-2.01907	0.00119206	0.0156257	1	ENSBTAG00000005356
STK39	2	27870256..28191872	208.418	0.859636	1.81458	0.00120719	0.0158101	1	ENSBTAG00000017162
APRT	18	complement(14013051..14015824)	448.967	0.832369	1.78061	0.00120882	0.0158174	1	ENSBTAG00000000639
ANP32E	3	20409567..20423408	58.2583	-1.25118	-2.38036	0.00121263	0.0158532	1	ENSBTAG00000016730
TMEM242	9	complement(93924829..93966600)	14.8969	-2.84954	-7.2077	0.0012143	0.015861	1	ENSBTAG00000007201
DDAH1	3	58618306..58775117	76.4708	-1.16088	-2.23593	0.00121769	0.0158821	1	ENSBTAG00000034776
SASH1	9	85531682..85857444	20.6598	1.85137	3.60842	0.00121806	0.0158821	1	ENSBTAG00000001826
CLINT1	7	complement(69380503..69437827)	80.3439	-1.17072	-2.25125	0.00123465	0.0160842	1	ENSBTAG00000016199
CAMK1D	13	complement(11673965..12062665)	46.3064	-1.49217	-2.81312	0.00123748	0.0161069	1	ENSBTAG00000008650
UBALD1	25	complement(3743869..3749644)	43.233	1.52777	2.88339	0.0012434	0.0161697	1	ENSBTAG00000026394
ZNF654	1	36063528..36147146	66.3596	1.30168	2.46516	0.00124971	0.0162375	1	ENSBTAG00000023675
HMOX2	25	3626012..3654155	39.5252	-1.96112	-3.89365	0.0012545	0.0162854	1	ENSBTAG00000018937
LMNB2	7	21133347..21154526	26.0928	-1.99595	-3.98879	0.00126313	0.0163543	1	ENSBTAG00000013624
gene:ENSBTAG00000053119	10	complement(53259635..53416873)	105.768	-0.952117	-1.93471	0.00126204	0.0163543	1	ENSBTAG00000053119
LUC7L3	19	complement(35993171..36018642)	272.731	0.887987	1.85059	0.00126188	0.0163543	1	ENSBTAG00000002279
HDGF	3	14082643..14098646	415.918	-0.840836	-1.79109	0.0012696	0.0164144	1	ENSBTAG00000039793
TMEM14C	23	complement(45406618..45413390)	34.6329	1.9129	3.76566	0.00126999	0.0164144	1	ENSBTAG00000005808
MPHOSPH10	21	27396948..27409258	37.409	-1.50059	-2.82959	0.0012748	0.0164622	1	ENSBTAG00000009854
FBH1	13	complement(17565238..17604498)	50.6708	1.23047	2.34644	0.00127948	0.016499	1	ENSBTAG00000004147
SETD7	17	18155442..18207948	94.9983	-1.36698	-2.5793	0.00127988	0.016499	1	ENSBTAG00000003581
MBNL2	12	74410787..74571445	231.139	-0.822091	-1.76797	0.00128199	0.0165118	1	ENSBTAG00000018313
F2R	10	7945904..7963558	6.07176	7.13235	140.298	0.00128414	0.0165251	1	ENSBTAG00000020199
RASGRF1	21	complement(25239271..25341094)	8.40857	3.52044	11.4751	0.00128876	0.0165701	1	ENSBTAG00000019940
SHPK	19	complement(24321971..24339712)	31.3157	-2.42584	-5.37342	0.00129057	0.0165789	1	ENSBTAG00000000829
TBC1D5	1	complement(154096128..154616588)	108.105	-1.02359	-2.03298	0.00129379	0.0165915	1	ENSBTAG00000030581
ITPR2	5	82983642..83572811	30.9993	1.5821	2.99405	0.00129327	0.0165915	1	ENSBTAG00000002313
CCND3	23	complement(15698661..15705476)	40.0505	1.62621	3.08701	0.00130329	0.0166988	1	ENSBTAG00000010106
BSCL2	29	complement(41015970..41028767)	95.781	-1.31013	-2.47963	0.00132344	0.0169424	1	ENSBTAG00000002503
DDRGK1	13	52004036..52014649	85.3646	0.988599	1.98426	0.00134368	0.0171866	1	ENSBTAG00000013753
TECR	7	complement(11232359..11260179)	122.876	1.33173	2.51705	0.00134512	0.01719	1	ENSBTAG00000012632
S100A3	3	16819976..16822889	4.17386	4.48252	22.355	0.00134849	0.0172183	1	ENSBTAG00000039105
ABHD8	7	5822739..5829866	139.36	0.888437	1.85117	0.00135109	0.0172283	1	ENSBTAG00000025809
ST8SIA4	7	complement(100037116..100137609)	23.3526	1.50228	2.8329	0.00135667	0.0172283	1	ENSBTAG00000021445
BUB1B	10	35786200..35841256	12.0735	-3.0403	-8.22663	0.00135362	0.0172283	1	ENSBTAG00000007237
UNC13C	10	complement(55636874..56319410)	3.95896	5.13524	35.1448	0.00135552	0.0172283	1	ENSBTAG00000025522
ARPP19	10	57819020..57834446	124.613	1.07963	2.11349	0.00135426	0.0172283	1	ENSBTAG00000011022
DCAF13	14	complement(61045415..61074814)	17.9881	-3.02246	-8.12552	0.00135353	0.0172283	1	ENSBTAG00000021449
TP53INP1	14	69402340..69412215	78.6335	-1.43038	-2.69518	0.00135743	0.0172283	1	ENSBTAG00000055158
KCTD15	18	44204421..44219971	43.5212	1.42097	2.67766	0.00135866	0.0172291	1	ENSBTAG00000017956
CCL20	2	115948258..115951955	3.90851	6.45	87.4266	0.00136099	0.0172378	1	ENSBTAG00000021326
SNX9	9	94425091..94514466	156.956	1.01928	2.0269	0.00136167	0.0172378	1	ENSBTAG00000006323
ATP9B	24	complement(879074..1029386)	54.471	-1.47056	-2.77129	0.00136519	0.0172675	1	ENSBTAG00000001224
MPHOSPH8	12	complement(36350339..36395281)	120.165	1.30356	2.46837	0.00137541	0.0173671	1	ENSBTAG00000003922
BANP	18	13381283..13450245	16.3855	1.83906	3.57777	0.00137528	0.0173671	1	ENSBTAG00000023745
HEY2	9	complement(25550030..25561094)	6.01877	7.17438	144.446	0.00137709	0.0173735	1	ENSBTAG00000000919
PHC2	2	120344483..120393885	74.2805	1.06633	2.0941	0.00138414	0.0174474	1	ENSBTAG00000004603
WDR66	17	complement(53347984..53421121)	17.8501	-4.04529	-16.5102	0.00139837	0.0176118	1	ENSBTAG00000004187
gene:ENSBTAG00000054778	11	48639480..48676952	22.9424	-2.56354	-5.91156	0.00140766	0.0177137	1	ENSBTAG00000054778
RFX7	10	54224948..54365426	91.8308	1.05788	2.08188	0.00141736	0.0178014	1	ENSBTAG00000000565
MPZL3	15	complement(28913768..28940892)	14.652	-3.70804	-13.0687	0.00141778	0.0178014	1	ENSBTAG00000001233
PPP4C	25	complement(26202157..26210403)	15.3653	1.69844	3.2455	0.00141824	0.0178014	1	ENSBTAG00000012928
MKX	13	36823187..36893338	6.16821	7.18626	145.64	0.00142498	0.0178709	1	ENSBTAG00000007678
SPECC1	19	complement(33522158..33592103)	11.6019	-3.41794	-10.6882	0.00142778	0.0178756	1	ENSBTAG00000000928
EPB41L3	24	complement(38880422..38973547)	5.34422	3.96259	15.5904	0.00142761	0.0178756	1	ENSBTAG00000019251
PDE3B	15	complement(37935445..38095528)	5.18498	6.91295	120.505	0.00144478	0.0180732	1	ENSBTAG00000005218
EPHB2	2	complement(129898024..130038309)	26.3468	-2.08362	-4.23869	0.00145018	0.0181254	1	ENSBTAG00000045902
TSC1	11	complement(102926937..102960628)	26.7413	1.40886	2.65528	0.00146519	0.0182874	1	ENSBTAG00000005190
SLC16A2	X	complement(76549545..76681860)	19.0014	2.15269	4.44657	0.00146561	0.0182874	1	ENSBTAG00000002585
CARHSP1	25	complement(7685014..7698309)	17.2116	2.01671	4.04659	0.00147715	0.0184158	1	ENSBTAG00000048459
HMGB1	12	30327227..30333011	133.998	-1.02981	-2.04175	0.00147845	0.0184165	1	ENSBTAG00000018103
gene:ENSBTAG00000040380	15	50821755..50823680	15.6219	-3.01274	-8.07096	0.00149335	0.0185864	1	ENSBTAG00000040380
LARP4B	13	46389229..46478656	29.8915	-2.48839	-5.6115	0.00150682	0.0187384	1	ENSBTAG00000013899
TDG	5	67632504..67653338	33.733	1.33977	2.5311	0.00152169	0.0188915	1	ENSBTAG00000021633
BAALC	14	complement(61264782..61351893)	5.64589	7.0351	131.153	0.0015212	0.0188915	1	ENSBTAG00000026242
HIPK4	18	complement(49730322..49738814)	5.60832	4.86492	29.1398	0.00152959	0.0189736	1	ENSBTAG00000040067
VPS36	12	21615450..21646981	54.2192	-1.42828	-2.69125	0.00154577	0.0191582	1	ENSBTAG00000004307
gene:ENSBTAG00000048452	1	complement(61190692..61192295)	5.68221	6.9553	124.094	0.00157313	0.0194738	1	ENSBTAG00000048452
SBF2	15	42392800..42890918	197.492	-0.858702	-1.81341	0.00157518	0.0194738	1	ENSBTAG00000043981
DLG3	X	complement(79947017..80000894)	25.1637	1.67868	3.20135	0.0015744	0.0194738	1	ENSBTAG00000011291
C10H15orf62	10	36319056..36320976	20.8674	-2.81905	-7.05698	0.00158208	0.0195427	1	ENSBTAG00000047281
MAML3	17	17836577..18018432	41.1258	1.45631	2.74405	0.00158547	0.0195682	1	ENSBTAG00000011373
GLTP	17	63377041..63399500	20.1408	-2.01988	-4.0555	0.00158882	0.0195769	1	ENSBTAG00000002591
gene:ENSBTAG00000044212	24	complement(29141326..29142159)	4.26708	5.2	36.7584	0.00158864	0.0195769	1	ENSBTAG00000044212
SFPQ	3	110557888..110571478	128.437	-0.908453	-1.87703	0.00159196	0.0195993	1	ENSBTAG00000016328
PMEPA1	13	58486589..58542578	26.2511	2.0988	4.28353	0.00160282	0.0197165	1	ENSBTAG00000054628
BMPR2	2	90864689..91017391	84.049	0.986103	1.98083	0.00160894	0.0197754	1	ENSBTAG00000006420
AGPAT4	9	complement(96785815..96922398)	20.3704	2.11845	4.34226	0.00161495	0.0198328	1	ENSBTAG00000007668
TACC1	27	33879871..34006043	80.5289	0.886694	1.84893	0.0016321	0.0200268	1	ENSBTAG00000004238
TBCB	18	46774392..46783766	179.675	-0.996648	-1.99536	0.00163559	0.0200529	1	ENSBTAG00000015004
ROR1	3	complement(81332951..81538324)	119.765	-0.983124	-1.97674	0.00163818	0.020068	1	ENSBTAG00000012312
PHACTR4	2	complement(124922940..125007155)	53.4821	-1.24646	-2.37258	0.00164106	0.0200867	1	ENSBTAG00000002727
RCSD1	3	complement(1011191..1083046)	28.5501	-1.97277	-3.92522	0.00164541	0.0201233	1	ENSBTAG00000014151
SCN3A	2	31103231..31183473	11.854	-4.8905	-29.661	0.00165237	0.0201917	1	ENSBTAG00000019385
MRPS7	19	complement(56222482..56226605)	30.2361	-1.94218	-3.84287	0.00167429	0.0204427	1	ENSBTAG00000016133
FSTL1	1	complement(65138529..65198315)	286.374	-1.01738	-2.02424	0.00168081	0.0205054	1	ENSBTAG00000022155
KDM6B	19	27535830..27545702	12.5658	2.69031	6.45452	0.00168922	0.0205909	1	ENSBTAG00000048062
gene:ENSBTAG00000001287	18	complement(34841795..34855415)	12.3428	-4.83969	-28.6347	0.00169669	0.0206512	1	ENSBTAG00000001287
gene:ENSBTAG00000039890	X	complement(18794515..18825185)	70.1871	-1.57866	-2.98693	0.00169696	0.0206512	1	ENSBTAG00000039890
ZMAT3	1	88005930..88038010	26.1133	1.64624	3.13017	0.00170157	0.0206903	1	ENSBTAG00000012463
REST	6	72173295..72331847	120.537	0.995687	1.99403	0.00170354	0.0206972	1	ENSBTAG00000011789
ATP1A1	3	complement(26886560..26919931)	44.033	1.28368	2.43459	0.00170726	0.0207254	1	ENSBTAG00000001246
CRTAP	22	7458981..7492376	131.777	-1.11301	-2.16296	0.00171133	0.0207577	1	ENSBTAG00000021442
NGF	3	27948940..28007027	81.0651	-1.06445	-2.09138	0.00172084	0.020856	1	ENSBTAG00000007446
C1QTNF7	6	110457785..110586506	5.37465	3.9965	15.9612	0.00172993	0.0209223	1	ENSBTAG00000010343
TBC1D8	11	complement(5978170..6119371)	43.3552	1.39846	2.63621	0.00173055	0.0209223	1	ENSBTAG00000025898
CDH10	20	48811787..48998130	12.0419	2.5903	6.02223	0.00173034	0.0209223	1	ENSBTAG00000002845
MCOLN1	7	16390698..16399664	23.8951	1.82194	3.53557	0.00173939	0.0210119	1	ENSBTAG00000005592
ECE1	2	131324608..131449347	20.2719	-1.84357	-3.58898	0.00174331	0.0210421	1	ENSBTAG00000002977
GOPC	9	33189352..33226856	128.954	-1.08473	-2.12098	0.00174944	0.0210989	1	ENSBTAG00000016046
TUSC3	27	complement(21352772..21570464)	36.9793	1.34204	2.5351	0.00175144	0.0211053	1	ENSBTAG00000009191
MRGPRF	29	complement(46354537..46364270)	14.2025	-3.23486	-9.41434	0.00175282	0.0211053	1	ENSBTAG00000015185
C1S	5	complement(103407687..103419088)	133.092	-1.21179	-2.31624	0.00176664	0.0212263	1	ENSBTAG00000004840
SNRPG	11	complement(68602486..68611488)	254.948	1.05508	2.07783	0.00176718	0.0212263	1	ENSBTAG00000053210
ERC2	22	44539154..45518463	9.45993	2.64077	6.23666	0.00176697	0.0212263	1	ENSBTAG00000010029
gene:ENSBTAG00000046755	1	24414164..24482074	5.87565	3.41923	10.6977	0.00177135	0.021259	1	ENSBTAG00000046755
RSPO2	14	56385156..56556667	10.5183	2.75772	6.76325	0.0017762	0.0212827	1	ENSBTAG00000013598
MICU1	28	complement(28402858..28619073)	101.252	-1.06458	-2.09156	0.00177482	0.0212827	1	ENSBTAG00000005807
ARHGAP29	3	49238269..49319832	93.2991	-1.14964	-2.21858	0.00179717	0.0215165	1	ENSBTAG00000004190
IDE	26	complement(13881642..13976189)	134.554	-1.08755	-2.12513	0.00179938	0.0215256	1	ENSBTAG00000019759
COL27A1	8	103385113..103537033	37.6395	1.30528	2.47132	0.00180552	0.0215816	1	ENSBTAG00000019807
ADM	15	complement(42377564..42380500)	49.4741	-1.42859	-2.69183	0.00181616	0.0216913	1	ENSBTAG00000021048
HTR2A	12	complement(16775264..16842147)	5.90677	7.07015	134.378	0.00182953	0.0218333	1	ENSBTAG00000013498
SPACA6	18	57689833..57699513	24.943	2.00777	4.02159	0.00185297	0.0220952	1	ENSBTAG00000048204
PABPN1	10	complement(21590451..21597349)	51.221	1.20412	2.30396	0.00185546	0.0221071	1	ENSBTAG00000006884
ARIH2	22	complement(51000461..51038025)	61.4367	1.12888	2.18689	0.00185784	0.0221176	1	ENSBTAG00000005488
CCNT2	2	complement(62319905..62352405)	31.0207	1.46261	2.75606	0.00187754	0.0222983	1	ENSBTAG00000014158
SERTAD2	11	complement(63035631..63058567)	32.9541	1.41077	2.65879	0.00187511	0.0222983	1	ENSBTAG00000049341
gene:ENSBTAG00000046193	23	4249733..4261772	12.4169	2.15673	4.45902	0.00187726	0.0222983	1	ENSBTAG00000046193
PNKD_1	2	106298904..106301390	89.258	-1.24585	-2.37159	0.00188272	0.0223418	1	ENSBTAG00000051631
WDFY1	2	complement(112010456..112064142)	62.1523	1.1584	2.2321	0.0018944	0.0224623	1	ENSBTAG00000016951
IPO4	10	20966510..20976590	38.0564	1.26791	2.40812	0.00190008	0.0225116	1	ENSBTAG00000002707
GALC	10	complement(99667901..99724558)	11.3596	-3.4005	-10.5598	0.00190949	0.0226051	1	ENSBTAG00000001124
PEA15	3	complement(9460717..9471684)	528.615	-0.802988	-1.74471	0.00191713	0.0226774	1	ENSBTAG00000005793
RASGEF1B	6	complement(96214372..96252603)	9.83139	2.65485	6.29783	0.00195478	0.0231042	1	ENSBTAG00000006561
EPHA2	2	135934234..135972074	19.5101	1.4839	2.79704	0.00198016	0.0233754	1	ENSBTAG00000000815
FBXL20	19	complement(39742501..39842783)	82.3361	0.908338	1.87688	0.00198089	0.0233754	1	ENSBTAG00000008371
PLCB1	13	933264..1794219	151.695	-0.867068	-1.82395	0.00198402	0.0233937	1	ENSBTAG00000008338
TXNL4A	24	538851..549831	155.608	-1.2436	-2.36789	0.00201075	0.02369	1	ENSBTAG00000013587
AMPD2	3	complement(33818280..33830235)	31.7062	1.45489	2.74135	0.00202246	0.0238089	1	ENSBTAG00000013018
TTF2	3	complement(26126025..26179583)	24.9349	-1.90127	-3.73543	0.00203259	0.0239092	1	ENSBTAG00000015392
RBBP7	X	126676491..126698130	50.8331	-1.50837	-2.84488	0.002043	0.0240126	1	ENSBTAG00000002820
IFT122	22	complement(56239343..56308299)	32.3335	-1.67355	-3.18998	0.00204512	0.0240184	1	ENSBTAG00000019121
UHRF1	7	complement(19223877..19257053)	67.1236	1.02973	2.04164	0.00204954	0.0240512	1	ENSBTAG00000002224
CCN1	3	complement(58488378..58491302)	71.9877	-1.23527	-2.35425	0.00205648	0.0241135	1	ENSBTAG00000009844
BCAT2	18	complement(55411775..55425141)	28.8971	-1.85485	-3.61713	0.00206919	0.0242432	1	ENSBTAG00000009172
KATNAL1	12	30478919..30533274	36.9099	-1.53742	-2.90275	0.00207087	0.0242438	1	ENSBTAG00000009340
RNASEH2B	12	20346401..20423092	30.413	-1.8105	-3.50764	0.00207865	0.0243157	1	ENSBTAG00000020149
ZEB2_2	2	52268261..52305498	98.672	0.959149	1.94416	0.00208464	0.0243664	1	ENSBTAG00000012615
TFPI	2	8776893..8875333	29.9681	1.53126	2.89039	0.00208992	0.0244088	1	ENSBTAG00000049919
SERPINI1	1	complement(99660456..99743550)	16.1681	2.47378	5.55497	0.00210246	0.0245165	1	ENSBTAG00000012708
KIRREL1	3	complement(12272293..12372265)	176.803	-0.862251	-1.81787	0.00210162	0.0245165	1	ENSBTAG00000005799
SURF1	11	complement(104259371..104263171)	155.534	0.905025	1.87258	0.00211692	0.0246657	1	ENSBTAG00000030384
MINAR1	21	25613353..25624430	5.57789	7.00085	128.076	0.0021227	0.0247135	1	ENSBTAG00000007094
PALM	7	43299601..43324388	42.9875	-1.79925	-3.48039	0.00212727	0.0247473	1	ENSBTAG00000019771
HES1	1	complement(73362759..73365438)	35.9676	1.44213	2.71722	0.00215012	0.0249764	1	ENSBTAG00000000569
GALNT18	15	41064073..41420001	6.24798	4.98668	31.7058	0.00215034	0.0249764	1	ENSBTAG00000002914
PRKCA	19	62664531..62970305	92.2358	-1.14715	-2.21476	0.00215539	0.0250154	1	ENSBTAG00000001061
FHOD1	18	complement(34857829..34874225)	76.2689	1.16319	2.23952	0.00216088	0.0250594	1	ENSBTAG00000032427
LMO3	5	93264607..93328292	5.41866	7.01174	129.046	0.00216524	0.0250819	1	ENSBTAG00000013541
FYN	9	38628871..38780948	96.8318	1.07462	2.10616	0.00216621	0.0250819	1	ENSBTAG00000011851
C11H9orf78	11	complement(100206261..100214788)	28.5891	-1.80624	-3.4973	0.00216864	0.0250904	1	ENSBTAG00000020307
gene:ENSBTAG00000034366	16	complement(12425569..12428868)	4.98887	6.85872	116.059	0.00218364	0.0252442	1	ENSBTAG00000034366
HGF	4	38929386..39010999	76.2824	1.16867	2.24805	0.00220995	0.0255283	1	ENSBTAG00000017664
gene:ENSBTAG00000020279	15	complement(22105770..22219837)	50.8452	-1.53099	-2.88984	0.0022177	0.025598	1	ENSBTAG00000020279
gene:ENSBTAG00000038619	23	28493346..28505219	13.7082	2.19895	4.59144	0.00223597	0.0257887	1	ENSBTAG00000038619
PTGIS	13	complement(77588007..77640794)	165.703	0.934039	1.91062	0.0022447	0.0258691	1	ENSBTAG00000017537
KIF20B	26	11351677..11435642	37.7888	-1.64198	-3.12094	0.00226505	0.0260834	1	ENSBTAG00000005708
TMEM183A	16	719778..735546	28.4888	1.49543	2.81949	0.00228589	0.0263029	1	ENSBTAG00000002874
LIN52	10	85448145..85560860	50.9385	-1.29874	-2.46014	0.00228881	0.026316	1	ENSBTAG00000030557
DEFB7	27	6676076..6678281	4.56875	6.76381	108.67	0.00229112	0.026322	1	ENSBTAG00000051383
MET	4	complement(51622340..51735652)	69.5849	-1.23391	-2.35204	0.0022934	0.0263278	1	ENSBTAG00000006161
NDUFAF1	10	complement(36820290..36837237)	28.4377	-1.98232	-3.95128	0.00230631	0.0264555	1	ENSBTAG00000010778
ACO2	5	112568047..112617811	93.7223	0.87176	1.82989	0.0023162	0.0265277	1	ENSBTAG00000006429
RING1	23	7395562..7399722	144.34	-0.901315	-1.86777	0.00231615	0.0265277	1	ENSBTAG00000018884
SLC4A2	4	113636352..113654163	34.3412	1.84514	3.59287	0.00232317	0.026587	1	ENSBTAG00000011226
PLCD1	22	complement(11459788..11481247)	35.6113	1.89573	3.72111	0.00232584	0.0265969	1	ENSBTAG00000037726
REL	11	43625180..43662860	20.6867	2.15733	4.46089	0.00233263	0.0266129	1	ENSBTAG00000015386
PTPN11	17	complement(61736442..61802172)	78.4216	-1.34949	-2.54821	0.00232937	0.0266129	1	ENSBTAG00000002048
KCNMB1	20	complement(2255766..2270188)	20.4349	-2.65903	-6.31606	0.0023312	0.0266129	1	ENSBTAG00000002985
NCOR2	17	51223745..51460894	323.528	0.774198	1.71024	0.00233984	0.0266745	1	ENSBTAG00000024603
COL11A1	3	40305057..40530663	410.537	-0.764427	-1.6987	0.00234339	0.0266944	1	ENSBTAG00000021217
TSC22D3	X	complement(56329795..56397086)	40.6942	1.48236	2.79405	0.00235011	0.0267504	1	ENSBTAG00000045877
gene:ENSBTAG00000050869	X	complement(52185629..52185982)	17.7571	2.23052	4.69303	0.00235743	0.026813	1	ENSBTAG00000050869
PSMC2	4	44569083..44582371	161.724	-0.890444	-1.85375	0.00236629	0.0268807	1	ENSBTAG00000046712
TPX2	13	61285805..61340092	48.4011	-1.52259	-2.87307	0.00236701	0.0268807	1	ENSBTAG00000018775
PRPF40A	2	43470324..43528516	92.7606	1.06612	2.0938	0.00237851	0.0269905	1	ENSBTAG00000048151
EPC1	13	33129771..33226614	63.3717	-1.12732	-2.18453	0.00240059	0.0272201	1	ENSBTAG00000001552
SULT2B1	18	55212028..55247408	4.72352	4.54833	23.3982	0.00241514	0.0273642	1	ENSBTAG00000045498
CBX4	19	52701295..52707712	18.3986	1.73317	3.32457	0.00242666	0.0274737	1	ENSBTAG00000049156
CSRNP1	22	complement(12478903..12492412)	20.6787	2.47569	5.56232	0.00242941	0.0274837	1	ENSBTAG00000003845
PFKL	1	144308711..144335975	106.003	0.999159	1.99883	0.00243266	0.0274995	1	ENSBTAG00000010658
GLOD4	19	22065122..22084876	108.299	-1.18671	-2.27634	0.00244282	0.0275932	1	ENSBTAG00000019160
WDR33	2	4676998..4785534	67.5974	1.05144	2.0726	0.00245719	0.0277132	1	ENSBTAG00000005987
ZNF408	15	76642966..76648412	40.8989	-1.51223	-2.8525	0.00245576	0.0277132	1	ENSBTAG00000027557
JAM3	29	complement(32993975..33024632)	53.0398	2.14198	4.41367	0.00246273	0.0277545	1	ENSBTAG00000003176
SLC6A2	18	23875374..23939382	26.771	2.23507	4.70787	0.00248591	0.0279944	1	ENSBTAG00000003353
GRK5	26	39360203..39592150	105.33	0.834923	1.78376	0.0024916	0.0280257	1	ENSBTAG00000007981
SIAE	29	complement(28116611..28154372)	15.3486	-3.15211	-8.88954	0.00249248	0.0280257	1	ENSBTAG00000009412
PPP1R3C	26	complement(13208458..13213362)	5.17264	6.92989	121.928	0.00250364	0.0281298	1	ENSBTAG00000014831
C7H1orf35	7	2996902..3000276	109.682	0.897888	1.86334	0.00251337	0.0281322	1	ENSBTAG00000020720
UPF2	13	12300825..12396503	217.056	1.01405	2.01957	0.00251321	0.0281322	1	ENSBTAG00000000288
SOX6	15	35833980..36542301	27.4694	1.70441	3.25895	0.00250888	0.0281322	1	ENSBTAG00000044185
gene:ENSBTAG00000052539	17	54261956..54264957	40.6262	3.40109	10.564	0.00250765	0.0281322	1	ENSBTAG00000052539
PKNOX2	29	28809868..28892935	21.1367	-2.00559	-4.01553	0.00250994	0.0281322	1	ENSBTAG00000000052
SPRED2	11	complement(63679273..63801394)	48.3545	1.11472	2.16554	0.00251675	0.0281488	1	ENSBTAG00000019456
TMEM163	2	62513122..62781938	5.21343	6.95375	123.962	0.00252498	0.0282194	1	ENSBTAG00000018753
CAP1	3	complement(106037116..106066200)	257.573	0.906935	1.87506	0.00253826	0.0283465	1	ENSBTAG00000013363
LOX	7	31754829..31767397	56.2189	-1.4047	-2.64763	0.0025577	0.028542	1	ENSBTAG00000012994
MAP2	2	97414229..97562142	6.86155	4.06082	16.6889	0.0025701	0.0286588	1	ENSBTAG00000018130
GCNT4	10	complement(6500608..6531769)	5.1313	6.77141	109.244	0.00257743	0.0286972	1	ENSBTAG00000050091
LANCL3	X	complement(105734791..105847786)	5.73464	6.96342	124.796	0.00257684	0.0286972	1	ENSBTAG00000003088
RMND5B	7	39225401..39243186	41.626	-1.53247	-2.89281	0.00259187	0.0288363	1	ENSBTAG00000006371
gene:ENSBTAG00000002290	18	complement(60759305..60768024)	16.011	3.41254	10.6482	0.00260077	0.0289135	1	ENSBTAG00000002290
PIGU	13	complement(63920854..64011921)	30.187	-1.76353	-3.39528	0.00261611	0.0290622	1	ENSBTAG00000011620
BCL7C	25	complement(26938951..26969724)	131.056	-0.973886	-1.96412	0.00263115	0.0292073	1	ENSBTAG00000008412
ZRANB3	2	61831040..62103607	24.6394	-1.70845	-3.26809	0.00263617	0.0292412	1	ENSBTAG00000026842
C1QL3	13	complement(30996656..31004164)	4.25741	6.68199	102.678	0.00263982	0.0292597	1	ENSBTAG00000016677
KIAA1549	4	complement(102495608..102614462)	41.2734	1.46563	2.76185	0.00265126	0.0293425	1	ENSBTAG00000021073
P4HA3	15	complement(53640849..53681795)	16.7288	-2.57981	-5.97863	0.00264963	0.0293425	1	ENSBTAG00000006579
DENND1B	16	complement(76482363..76747186)	30.1323	-1.86448	-3.64137	0.00265754	0.02939	1	ENSBTAG00000012433
SPRY4	7	complement(53339584..53351162)	8.36972	3.09381	8.53746	0.00267995	0.0295938	1	ENSBTAG00000008250
DECR2	25	385890..396054	16.0826	-2.11119	-4.32047	0.00267998	0.0295938	1	ENSBTAG00000026429
LIN54	6	complement(97753005..97815165)	49.9588	-1.29735	-2.45777	0.00268918	0.029669	1	ENSBTAG00000010546
FRMD5	21	complement(55493420..55815798)	4.43152	6.59681	96.7916	0.0026908	0.029669	1	ENSBTAG00000017216
EOMES	22	complement(2109641..2116204)	5.2433	6.84647	115.078	0.00269419	0.0296842	1	ENSBTAG00000016920
NDUFA4	4	complement(19041321..19049196)	759.089	0.795338	1.73548	0.002704	0.0297457	1	ENSBTAG00000011145
ADD1	6	complement(115811540..115902662)	216.669	-0.857226	-1.81155	0.00270415	0.0297457	1	ENSBTAG00000021128
COPG1	22	59131697..59149421	238.242	-0.927915	-1.90252	0.0027058	0.0297457	1	ENSBTAG00000013212
DEFB10	27	6596422..6598413	5.03486	6.76988	109.128	0.00271338	0.0298068	1	ENSBTAG00000048737
TTC8	10	100503012..100562243	21.9883	-1.85406	-3.61515	0.00272768	0.0299332	1	ENSBTAG00000030432
WDR97	14	complement(720987..723829)	4.16096	5.22497	37.4	0.00272893	0.0299332	1	ENSBTAG00000000658
ZNF862	4	112681946..112712040	19.002	-2.26411	-4.8036	0.00273565	0.0299847	1	ENSBTAG00000039594
ATP5PB	3	complement(31846429..31863330)	63.4429	0.977565	1.96914	0.00274203	0.0299989	1	ENSBTAG00000006441
FGF5	6	94954620..94979098	6.04598	7.0752	134.849	0.00274303	0.0299989	1	ENSBTAG00000017348
EXOC7	19	55560758..55581189	115.382	-1.03015	-2.04224	0.0027394	0.0299989	1	ENSBTAG00000007910
gene:ENSBTAG00000053402	19	complement(27809584..27812096)	252.254	0.854466	1.80809	0.00274671	0.0300169	1	ENSBTAG00000053402
MGC137454	3	complement(79276910..79495833)	4.75197	6.74601	107.338	0.00275331	0.0300668	1	ENSBTAG00000030852
SVIL	13	complement(34569531..34751826)	116.797	-0.896486	-1.86153	0.00275664	0.0300809	1	ENSBTAG00000027444
DPY19L4	14	complement(69526133..69588076)	21.2987	1.82333	3.53897	0.00277679	0.0302785	1	ENSBTAG00000013621
SCN9A	2	29996676..30088178	84.4279	-1.2043	-2.30425	0.00278486	0.0303441	1	ENSBTAG00000002425
AFAP1	6	complement(114134147..114283820)	215.032	0.783829	1.72169	0.00280228	0.0305114	1	ENSBTAG00000012464
NEXN	3	complement(66742753..66798302)	231.288	-1.11288	-2.16277	0.0028092	0.0305643	1	ENSBTAG00000008921
HS6ST2	X	complement(16494399..16826558)	4.76808	6.82265	113.194	0.00282756	0.0307414	1	ENSBTAG00000049807
gene:ENSBTAG00000050435	11	63329990..63332575	13.6624	-3.68011	-12.8181	0.00283421	0.0307911	1	ENSBTAG00000050435
KDM7A	4	complement(103532104..103604495)	25.4434	1.78321	3.4419	0.00286059	0.031039	1	ENSBTAG00000003495
SDCBP2	13	59804887..59814236	5.36175	6.91462	120.645	0.00286123	0.031039	1	ENSBTAG00000021321
RABAC1	18	51273044..51276954	118.032	0.91953	1.8915	0.00286871	0.0310973	1	ENSBTAG00000018633
BAZ2A	5	56796775..56831748	112.912	0.913328	1.88338	0.00287145	0.0311042	1	ENSBTAG00000017840
KALRN	1	68647206..68942661	72.4151	-1.15786	-2.23125	0.00287854	0.0311368	1	ENSBTAG00000002640
CDK17	5	complement(60554135..60664570)	57.5625	1.26262	2.39931	0.00287867	0.0311368	1	ENSBTAG00000001510
SDCBP	14	24728895..24763264	67.3986	1.29202	2.44871	0.00288475	0.0311798	1	ENSBTAG00000019910
RAVER2	3	complement(80586058..80721387)	4.74552	6.71544	105.087	0.00289661	0.0312651	1	ENSBTAG00000030686
UCHL3	12	50598782..50648820	64.1756	-1.43834	-2.7101	0.00289899	0.0312651	1	ENSBTAG00000008024
ZFPM2	14	complement(58819937..59239114)	4.45352	6.68609	102.97	0.00289721	0.0312651	1	ENSBTAG00000001649
CNTNAP4	18	3420515..3705995	57.3839	1.04831	2.0681	0.00290695	0.0313281	1	ENSBTAG00000026004
GALM	11	21021076..21075762	42.0895	-1.369	-2.58292	0.00291434	0.0313849	1	ENSBTAG00000021102
MCL1	3	20129373..20134008	180.234	1.13427	2.19507	0.00292603	0.0314595	1	ENSBTAG00000015154
DCLK1	12	25608293..25689221	13.3497	2.74106	6.68562	0.00292765	0.0314595	1	ENSBTAG00000038495
NFKBIL1	23	complement(27732075..27742916)	5.49576	3.50787	11.3756	0.00292437	0.0314595	1	ENSBTAG00000014492
AIG1	9	80508314..80778018	44.6741	-1.62867	-3.09229	0.00294559	0.0316292	1	ENSBTAG00000003496
SHROOM3	6	91317426..91647743	10.0871	2.52972	5.77461	0.00294918	0.0316448	1	ENSBTAG00000019633
PIM3	5	119348910..119351736	4.61598	6.75905	108.312	0.00296038	0.031742	1	ENSBTAG00000045904
GALK2	10	complement(60924617..61080535)	39.1993	-1.29286	-2.45013	0.00297255	0.0318494	1	ENSBTAG00000004011
SNAP91	9	complement(23477795..23642456)	6.31598	7.07055	134.415	0.00298451	0.0319544	1	ENSBTAG00000009355
TMCC1	22	55948231..56101053	46.685	-1.28248	-2.43258	0.00298915	0.0319809	1	ENSBTAG00000006614
DIRAS2	8	87226523..87261139	5.11841	6.77848	109.781	0.00299198	0.031988	1	ENSBTAG00000014523
CDH13	18	9350020..10154230	87.7733	-0.980695	-1.97342	0.00300034	0.0320542	1	ENSBTAG00000034373
PCDH17	12	complement(5106603..5221533)	38.7063	1.61748	3.06838	0.00300685	0.0321006	1	ENSBTAG00000010420
DENND5A	15	43374690..43468654	65.1523	1.14186	2.20666	0.00302145	0.0322331	1	ENSBTAG00000006322
PAX7	2	complement(133926471..134029644)	32.3405	1.33538	2.52342	0.00303666	0.0323721	1	ENSBTAG00000014967
SPAG7	19	26434654..26438799	100.794	-0.948015	-1.92922	0.00304707	0.0324596	1	ENSBTAG00000008590
DDR1	23	complement(28172747..28219346)	42.8681	1.25443	2.38573	0.00305072	0.0324752	1	ENSBTAG00000010682
TOMM22	5	110314071..110316041	85.5632	1.03452	2.04843	0.00306322	0.0325838	1	ENSBTAG00000010157
BCOR	X	103408842..103432576	19.3004	1.99642	3.99008	0.00306533	0.0325838	1	ENSBTAG00000047339
STXBP6	21	complement(35027776..35267297)	3.2275	6.28399	77.9239	0.00307737	0.0326883	1	ENSBTAG00000021291
MRPL20	16	51132210..51135384	95.6068	-1.0269	-2.03764	0.00308161	0.0327098	1	ENSBTAG00000004872
ABCC1	25	14330467..14480730	115.24	-0.896122	-1.86106	0.00308938	0.0327687	1	ENSBTAG00000021090
GRIK1	1	6112447..6577795	4.72674	6.70668	104.451	0.00310129	0.0328715	1	ENSBTAG00000034854
ARHGAP22	28	complement(42821393..43000626)	88.2247	0.873351	1.83191	0.00310446	0.0328815	1	ENSBTAG00000007878
CYHR1	14	478582..492655	69.5198	-1.20188	-2.30039	0.00312035	0.0330025	1	ENSBTAG00000035254
FAM21A	28	44112887..44157819	41.3951	-1.33876	-2.52933	0.00311899	0.0330025	1	ENSBTAG00000018915
gene:ENSBTAG00000033515	23	4026788..4168687	16.1946	1.7037	3.25734	0.00313906	0.0331766	1	ENSBTAG00000033515
STXBP5	9	84506918..84661261	60.7918	-1.24806	-2.37522	0.00315623	0.0333078	1	ENSBTAG00000021107
EIF2B2	10	86259479..86266555	12.1864	1.66317	3.16712	0.00315456	0.0333078	1	ENSBTAG00000008664
MYCBP2	12	complement(52149494..52373739)	192.5	-0.789387	-1.72834	0.00316047	0.0333078	1	ENSBTAG00000018851
gene:ENSBTAG00000017660	X	complement(86325226..86325591)	25.3399	-2.35319	-5.10953	0.00315961	0.0333078	1	ENSBTAG00000017660
ARSJ	6	11555988..11639287	183.934	-0.949502	-1.93121	0.0031674	0.033357	1	ENSBTAG00000017808
RNF135	19	complement(17990883..18003360)	29.6015	-1.55377	-2.93584	0.00316973	0.0333577	1	ENSBTAG00000017225
CYTH1	19	53565765..53643768	31.6418	-1.67655	-3.19663	0.00317774	0.0334182	1	ENSBTAG00000006663
gene:ENSBTAG00000049575	22	54062744..54063082	17.6419	-2.35707	-5.12328	0.0031831	0.0334508	1	ENSBTAG00000049575
ALX1	5	14916906..14939215	47.2749	1.14286	2.20819	0.00318972	0.0334966	1	ENSBTAG00000014977
ITSN1	1	complement(1665339..1908788)	173.159	-0.811113	-1.75456	0.0032075	0.0336594	1	ENSBTAG00000021997
gene:ENSBTAG00000047483	10	complement(27040646..27041161)	4.40753	5.1936	36.5956	0.00321066	0.0336687	1	ENSBTAG00000047483
EGLN1	28	complement(4087440..4150379)	61.1975	1.00585	2.00813	0.003221	0.0337531	1	ENSBTAG00000053296
PLPPR1	8	90738106..91044783	3.10583	4.74601	26.8344	0.0032476	0.0340078	1	ENSBTAG00000003137
MBD2	24	complement(53580798..53648542)	71.7134	1.06591	2.0935	0.00325746	0.0340869	1	ENSBTAG00000037457
GAPVD1	11	96142850..96214312	44.4747	1.19285	2.28603	0.00326009	0.0340903	1	ENSBTAG00000011544
DHRS9	2	complement(27067552..27092118)	4.14863	5.15548	35.6414	0.00326682	0.0341365	1	ENSBTAG00000004557
GCFC2	11	43921124..43998529	69.1032	1.02414	2.03375	0.00329141	0.0343692	1	ENSBTAG00000008048
SLC38A1	5	33940564..33993305	51.069	1.37321	2.59047	0.00329427	0.0343748	1	ENSBTAG00000000859
TNFAIP8L3	10	59314012..59360054	30.5339	1.58994	3.01036	0.00330228	0.0344341	1	ENSBTAG00000010472
RNF13	1	complement(118223007..118350034)	40.6598	-1.34666	-2.54322	0.00331157	0.0344676	1	ENSBTAG00000011147
SLC6A17	3	complement(33226163..33281966)	27.1428	-2.36537	-5.15285	0.00331249	0.0344676	1	ENSBTAG00000001981
GLRX	7	complement(95122128..95132776)	37.5523	-1.66176	-3.16402	0.00330867	0.0344676	1	ENSBTAG00000038186
NFU1	11	complement(67778940..67807964)	21.0359	-2.00625	-4.01735	0.00332964	0.0345731	1	ENSBTAG00000000141
PRDM12	11	100951292..100966190	13.4538	3.12289	8.71132	0.00332936	0.0345731	1	ENSBTAG00000023797
PRR5L	15	66763111..66918831	5.17853	6.88196	117.944	0.00332776	0.0345731	1	ENSBTAG00000021029
DHCR24	3	91411766..91445037	3.97972	4.99096	31.8001	0.00336145	0.0348789	1	ENSBTAG00000004688
ZFP36L2	11	complement(25506546..25510785)	106.485	-0.959991	-1.9453	0.00339017	0.035103	1	ENSBTAG00000003553
CHCHD10	17	complement(71226030..71227888)	20.1258	1.71099	3.27385	0.00338604	0.035103	1	ENSBTAG00000022032
TARS	20	complement(40309676..40332876)	65.9472	1.1061	2.15262	0.00338916	0.035103	1	ENSBTAG00000014261
OLA1	2	22528224..22693132	43.581	1.24846	2.37588	0.00339612	0.03514	1	ENSBTAG00000006970
RET	28	13467070..13522040	4.80565	6.80322	111.679	0.00340424	0.0351994	1	ENSBTAG00000000570
NUF2	3	complement(5960360..5998691)	10.1475	-3.15774	-8.9243	0.0034313	0.0354413	1	ENSBTAG00000007247
ASS1	11	100770166..100822252	19.0188	2.02089	4.05834	0.00343243	0.0354413	1	ENSBTAG00000020747
RFFL	19	14997717..15072713	23.5896	-1.80742	-3.50015	0.00343894	0.0354838	1	ENSBTAG00000013645
TMEM203	11	complement(106221206..106224510)	83.7554	-1.04022	-2.05654	0.00344849	0.0355519	1	ENSBTAG00000053425
ADIRF	28	41580544..41583091	500.595	0.871466	1.82952	0.00345036	0.0355519	1	ENSBTAG00000032774
KIT	6	70166692..70254044	4.24507	6.62054	98.3969	0.00346367	0.0356394	1	ENSBTAG00000002699
RCN1	15	62854463..62867520	374.793	-0.749122	-1.68077	0.00346357	0.0356394	1	ENSBTAG00000047362
PRRG4	15	63515385..63530238	4.44708	6.67355	102.079	0.00346959	0.0356755	1	ENSBTAG00000020731
NDUFA10	3	complement(118884975..118923959)	174.764	-1.19858	-2.29513	0.00349142	0.0358523	1	ENSBTAG00000003279
FANCD2	22	complement(16737949..16789121)	14.0061	-3.3229	-10.0067	0.00349164	0.0358523	1	ENSBTAG00000010077
GRP	24	58203516..58216348	4.21662	6.50487	90.8156	0.00350433	0.0359577	1	ENSBTAG00000004796
CCN4	14	complement(8137189..8169248)	8.09148	2.67781	6.39885	0.00351027	0.0359736	1	ENSBTAG00000000707
SLC26A7	14	complement(73063026..73212030)	24.9933	-1.94406	-3.84787	0.00351074	0.0359736	1	ENSBTAG00000032301
HR	8	complement(69428721..69445389)	10.2574	3.48544	11.2001	0.0035231	0.0360362	1	ENSBTAG00000012036
LCP1	12	complement(16207287..16313140)	4.42185	6.61755	98.1934	0.00352002	0.0360362	1	ENSBTAG00000007079
M-SAA3.2	29	26502103..26506091	4.12018	6.52515	92.1015	0.00352417	0.0360362	1	ENSBTAG00000054278
TDRD7	8	62612938..62715815	19.5441	-2.16689	-4.49053	0.00353201	0.0360701	1	ENSBTAG00000003719
gene:ENSBTAG00000053237	18	complement(60344098..60557911)	60.204	-1.22087	-2.33087	0.00353236	0.0360701	1	ENSBTAG00000053237
LPL	8	66989665..67016690	4.82052	6.85997	116.16	0.00354692	0.0361937	1	ENSBTAG00000012855
YTHDC1	6	84101528..84139895	137.444	0.999987	1.99998	0.00357087	0.036413	1	ENSBTAG00000015572
VPS13B	14	complement(64454510..65258852)	352.611	0.737465	1.66724	0.00360038	0.0366886	1	ENSBTAG00000012357
KCNK6	18	48131886..48143864	20.1343	-1.81838	-3.52685	0.0036068	0.0367288	1	ENSBTAG00000023562
PNPO	19	complement(38520754..38527313)	41.734	-1.27768	-2.42449	0.00361247	0.0367612	1	ENSBTAG00000012259
PRDM5	6	4526911..4777589	54.2954	-1.12679	-2.18372	0.0036295	0.0369091	1	ENSBTAG00000012111
SESN3	15	15192650..15264115	51.7077	-1.14545	-2.21214	0.00363388	0.0369282	1	ENSBTAG00000004034
FAM50A	X	37503995..37509860	93.3768	1.00176	2.00245	0.00364001	0.0369651	1	ENSBTAG00000033032
NUDT22	29	42531635..42534804	84.5474	-1.17015	-2.25035	0.00364577	0.0369982	1	ENSBTAG00000016559
SLC25A24	3	35038387..35096479	59.9343	0.99364	1.9912	0.00366204	0.0370614	1	ENSBTAG00000003752
C10H14orf93	10	21839185..21859297	16.0045	-2.6875	-6.44196	0.00366429	0.0370614	1	ENSBTAG00000012725
CLHC1	11	complement(37932812..37970086)	13.3427	-2.92468	-7.59307	0.003656	0.0370614	1	ENSBTAG00000000295
TRPA1	14	complement(35611321..35666918)	4.58753	6.73586	106.585	0.00366453	0.0370614	1	ENSBTAG00000002062
NSD3	27	complement(33427742..33524431)	115.396	0.849915	1.80239	0.0036619	0.0370614	1	ENSBTAG00000001529
TTYH2	19	complement(57151008..57186696)	157.129	-1.15432	-2.2258	0.00366709	0.0370619	1	ENSBTAG00000011007
PCYT1A	1	complement(70824603..70878013)	42.2069	-1.3563	-2.56027	0.00367212	0.0370874	1	ENSBTAG00000016979
ATP13A1	7	3672337..3688090	13.1075	1.76103	3.38941	0.00368378	0.0371797	1	ENSBTAG00000007128
NDC80	24	36860566..36894144	35.088	-1.48489	-2.79896	0.00369748	0.0372926	1	ENSBTAG00000021673
ADGRG6	9	79769693..79920880	4.59595	6.68057	102.578	0.00370119	0.0373046	1	ENSBTAG00000020707
CCDC167	23	complement(11373453..11389074)	133.292	-0.97084	-1.95998	0.00370515	0.037319	1	ENSBTAG00000012069
CGNL1	10	complement(52768945..52889275)	4.53441	6.76202	108.536	0.00377031	0.0379495	1	ENSBTAG00000008575
TMEM178A	11	21962840..22020615	3.62562	6.39939	84.4126	0.00377536	0.0379745	1	ENSBTAG00000017318
PVALB	5	complement(75176504..75193657)	3.93051	6.49183	89.9984	0.00379692	0.0381654	1	ENSBTAG00000019159
KDM4A	3	complement(102343085..102382969)	78.7765	1.07985	2.11382	0.00382535	0.0384237	1	ENSBTAG00000002078
VSTM4	28	complement(43285950..43376863)	73.1616	0.897533	1.86288	0.00382782	0.0384237	1	ENSBTAG00000006288
ATAD3A	16	complement(51085081..51101450)	7.26357	3.33105	10.0634	0.00383958	0.0384895	1	ENSBTAG00000002219
HS3ST2	25	20473436..20590833	21.3608	-2.18526	-4.5481	0.00383882	0.0384895	1	ENSBTAG00000017391
SHISA2	12	33338091..33343671	3.55762	6.46566	88.3805	0.00386559	0.038724	1	ENSBTAG00000018214
CALCRL	2	8891734..9020442	3.74729	6.48395	89.5084	0.00386924	0.0387343	1	ENSBTAG00000008483
NFE2L1	19	complement(38420711..38433852)	218.981	0.735678	1.66518	0.00391857	0.0392016	1	ENSBTAG00000013653
GAB2	29	17610531..17792365	59.42	-1.20204	-2.30065	0.00392966	0.039286	1	ENSBTAG00000002922
FAM118A	5	115707024..115732866	12.683	-2.31576	-4.97866	0.00393353	0.0392981	1	ENSBTAG00000010590
STEAP4	4	complement(72378038..72407341)	3.23073	4.85964	29.0334	0.00396784	0.0396141	1	ENSBTAG00000002340
GSTM3	3	33652466..33655778	18.439	-3.11096	-8.6396	0.00397901	0.0396988	1	ENSBTAG00000001842
GIGYF2	3	112454968..112584264	135.083	0.825317	1.77192	0.00398678	0.0397495	1	ENSBTAG00000014079
RPS17	21	complement(22839036..22842669)	12.0247	-3.0353	-8.19816	0.00399125	0.0397672	1	ENSBTAG00000000622
COMMD10	7	complement(37598772..37783067)	38.8066	-1.45979	-2.75069	0.003994	0.0397678	1	ENSBTAG00000019071
IFI27L2	21	complement(58753793..58756455)	62.7661	-1.56732	-2.96354	0.00399721	0.0397731	1	ENSBTAG00000003155
CASP8	2	89861141..89885545	12.2658	-3.0064	-8.03559	0.00401635	0.0399366	1	ENSBTAG00000015718
SCN1A	2	30224956..30320883	22.1033	-1.7249	-3.30558	0.00403302	0.0400217	1	ENSBTAG00000018520
ATP5F1B	5	56789495..56795018	612.661	0.812264	1.75597	0.0040301	0.0400217	1	ENSBTAG00000013315
FTO	18	22040310..22464466	231.756	-0.799304	-1.74026	0.00403297	0.0400217	1	ENSBTAG00000012501
C7H5orf30	7	102269273..102290206	16.2714	-2.13102	-4.38026	0.00404969	0.0401112	1	ENSBTAG00000055286
gene:ENSBTAG00000002900	10	98287119..98288935	94.6697	-1.79178	-3.46241	0.00405018	0.0401112	1	ENSBTAG00000002900
PVR	18	52421184..52440074	65.7737	1.16678	2.24509	0.0040473	0.0401112	1	ENSBTAG00000051298
ADAMTS15	29	36560407..36584912	22.7106	1.61219	3.05715	0.00405619	0.0401438	1	ENSBTAG00000016857
SHC4	10	61284100..61419065	12.1973	2.4292	5.38596	0.00409458	0.0404966	1	ENSBTAG00000022583
METTL8	2	25029282..25113419	19.7111	-1.81512	-3.51888	0.00411724	0.0406935	1	ENSBTAG00000016430
gene:ENSBTAG00000052466	4	76611350..76614443	15.0061	1.92335	3.79303	0.00412983	0.0407634	1	ENSBTAG00000052466
ARMH3	26	complement(22572314..22746820)	33.6089	-1.33924	-2.53018	0.00412875	0.0407634	1	ENSBTAG00000013120
BSDC1	2	121176081..121199884	49.545	-1.30935	-2.47829	0.00413509	0.0407881	1	ENSBTAG00000020655
MBTPS1	18	complement(10389617..10434506)	89.823	1.02218	2.03098	0.00414392	0.040848	1	ENSBTAG00000010170
SMG6	19	complement(23080158..23280691)	89.4868	-0.993281	-1.99071	0.00415676	0.0409473	1	ENSBTAG00000000267
KHDRBS2	23	complement(270838..961226)	6.36054	3.60651	12.1806	0.00416022	0.0409541	1	ENSBTAG00000043990
GRIP1	5	47140111..47474250	5.20054	4.32039	19.9786	0.00417581	0.0410802	1	ENSBTAG00000033726
DNPEP	2	complement(107307884..107321008)	37.3088	-1.3205	-2.49752	0.0041926	0.041218	1	ENSBTAG00000021514
RER1	16	complement(50442765..50452928)	32.4778	1.40336	2.64517	0.00424152	0.0416566	1	ENSBTAG00000009307
ERLIN2	27	33016693..33033829	42.3494	-1.42999	-2.69446	0.00424286	0.0416566	1	ENSBTAG00000017831
OSR2	14	complement(65332265..65339913)	15.5732	2.31339	4.97049	0.00424828	0.0416822	1	ENSBTAG00000013213
TRIM3	15	46574037..46599884	28.6862	-1.52065	-2.8692	0.00428552	0.0420197	1	ENSBTAG00000003565
VANGL1	3	complement(27624363..27677204)	11.5746	-2.40758	-5.30585	0.00429669	0.0420734	1	ENSBTAG00000005788
LGALS3BP	19	53416674..53427208	96.6682	-1.12443	-2.18016	0.00429538	0.0420734	1	ENSBTAG00000001368
TLN2	10	complement(47248374..47742906)	23.939	1.4593	2.74974	0.00432218	0.042295	1	ENSBTAG00000003667
PRKAA2	3	complement(89477899..89549744)	5.60652	6.87067	117.025	0.00433769	0.0424187	1	ENSBTAG00000018747
UBE2M	18	complement(65779277..65782460)	226.334	-0.92653	-1.9007	0.00434861	0.0424974	1	ENSBTAG00000012744
PREX1	13	complement(76841312..77021815)	75.2933	-1.21462	-2.3208	0.00435586	0.0425401	1	ENSBTAG00000015609
XRCC6	5	112706895..112730021	98.5428	-0.969347	-1.95795	0.00438687	0.0428147	1	ENSBTAG00000006103
ELL2	7	complement(95212712..95286507)	108.074	-0.963502	-1.95004	0.0043966	0.0428762	1	ENSBTAG00000007214
MMUT	23	complement(22196643..22263733)	16.1272	-2.15753	-4.46151	0.00439897	0.0428762	1	ENSBTAG00000014272
NPTN	10	complement(20373350..20437776)	56.2897	-1.16929	-2.249	0.00444462	0.0432648	1	ENSBTAG00000008218
ACAN	21	20377694..20446373	3.47549	4.73178	26.571	0.00444469	0.0432648	1	ENSBTAG00000016158
C15H11orf49	15	76852552..77063224	48.6598	-1.31167	-2.48228	0.00445139	0.0433015	1	ENSBTAG00000009573
PHYKPL	7	complement(39286373..39312475)	18.2655	-2.24871	-4.75257	0.00446671	0.0433934	1	ENSBTAG00000013628
THBS4	10	11005591..11060139	4.00297	6.56441	94.642	0.00446558	0.0433934	1	ENSBTAG00000012866
MGST2	17	complement(18024427..18062255)	52.7209	-1.32061	-2.49772	0.00448864	0.0435778	1	ENSBTAG00000021779
NEK11	1	complement(138565353..138835292)	13.2278	-2.39207	-5.2491	0.00451779	0.0438313	1	ENSBTAG00000009258
PCDHGA3	7	52428705..52436348	3.56085	5.00117	32.026	0.00452365	0.0438313	1	ENSBTAG00000040473
PRPF6	13	complement(53832190..53871572)	6.11199	3.67371	12.7613	0.00452318	0.0438313	1	ENSBTAG00000011656
CEP57L1	9	complement(40983487..41068511)	22.117	-1.66199	-3.16453	0.00454535	0.0440128	1	ENSBTAG00000019410
MAN1A2	3	complement(25709064..25856341)	65.6375	0.98589	1.98053	0.00454834	0.044013	1	ENSBTAG00000003586
CD47	1	complement(52712128..52777176)	147.666	0.777307	1.71393	0.00456121	0.0440871	1	ENSBTAG00000003585
PDE1A	2	14056093..14453673	52.9685	-1.0774	-2.11023	0.00456197	0.0440871	1	ENSBTAG00000012100
YLPM1	10	86019850..86083721	97.2734	-1.17961	-2.26516	0.00459358	0.0443636	1	ENSBTAG00000008287
TNRC6B	5	111480932..111657764	129.841	-0.784629	-1.72265	0.00459813	0.0443785	1	ENSBTAG00000021076
EGFLAM	20	complement(35967736..36272653)	3.83729	6.46634	88.4223	0.00464223	0.0447749	1	ENSBTAG00000019595
COPG2	4	complement(94264008..94443596)	23.9397	-1.9932	-3.9812	0.00464644	0.0447864	1	ENSBTAG00000017245
ZYX	4	106775572..106788374	24.3682	1.37283	2.58978	0.00465682	0.044828	1	ENSBTAG00000017970
LLGL1	19	complement(34398896..34413732)	13.9854	1.87893	3.67802	0.00465562	0.044828	1	ENSBTAG00000004635
NUSAP1	10	36788934..36819852	10.8588	-3.80945	-14.0204	0.00466696	0.0448964	1	ENSBTAG00000010774
ZNF24	24	21710349..21716048	77.9053	1.58713	3.00452	0.00467332	0.0449283	1	ENSBTAG00000010255
TNFSF11	12	12700984..12742850	4.30017	6.5452	93.3903	0.00469977	0.0451532	1	ENSBTAG00000008924
SLC9A9	1	125042863..125706599	166.911	-0.841438	-1.79184	0.00471521	0.0452721	1	ENSBTAG00000031178
NDUFB2	4	104013524..104019157	39.5283	1.30359	2.46843	0.00472847	0.04537	1	ENSBTAG00000021759
MED21	5	complement(82772595..82782365)	19.248	1.57886	2.98734	0.00473348	0.0453886	1	ENSBTAG00000005082
SMTN	17	69938495..69961375	25.4129	-3.16939	-8.99669	0.00473802	0.0454027	1	ENSBTAG00000003100
HIVEP1	23	complement(44281855..44414520)	24.749	1.47703	2.78375	0.00475317	0.0455183	1	ENSBTAG00000001252
OLR1	5	99803497..99815138	6.45376	4.21337	18.5503	0.00477089	0.0456585	1	ENSBTAG00000004547
MGLL	22	59639050..59826846	3.39839	6.2201	74.5483	0.00477439	0.0456625	1	ENSBTAG00000018248
MAST4	20	complement(12444739..12621942)	29.5006	1.69146	3.22983	0.00477915	0.0456784	1	ENSBTAG00000025964
CCDC32	10	complement(36139789..36160950)	33.3284	-1.42249	-2.68048	0.00479036	0.045756	1	ENSBTAG00000025593
WEE1	15	complement(43077354..43091213)	11.8892	-2.77705	-6.85447	0.00479501	0.0457708	1	ENSBTAG00000005278
RBM25	10	84568244..84607402	162.157	0.744451	1.67534	0.00482858	0.0460616	1	ENSBTAG00000017177
CCN3	14	complement(44848527..44856903)	3.71562	4.9181	30.2341	0.00487085	0.0464049	1	ENSBTAG00000002080
FXYD6	15	complement(28497534..28534109)	88.5271	0.951969	1.93451	0.00486886	0.0464049	1	ENSBTAG00000014354
RERG	5	94669118..94824113	3.63529	6.41444	85.298	0.00487696	0.0464327	1	ENSBTAG00000002174
KCTD8	6	complement(62835528..63097599)	4.28139	6.55046	93.7311	0.00488005	0.0464327	1	ENSBTAG00000038659
RAD18	22	17583266..17694050	24.5921	-1.79231	-3.46369	0.00488669	0.046466	1	ENSBTAG00000012142
VIT	11	19157433..19280885	3.48516	6.18763	72.8891	0.00490434	0.0466038	1	ENSBTAG00000024980
SFI1	17	70236410..70322746	14.3491	-2.47154	-5.54635	0.00494536	0.0469634	1	ENSBTAG00000008996
HMGXB4	5	73508916..73543335	70.9707	-1.19654	-2.2919	0.00495695	0.0470397	1	ENSBTAG00000010533
DDX5	19	complement(48678120..48691777)	410.964	1.0914	2.13081	0.00495975	0.0470397	1	ENSBTAG00000018423
TCERG1	7	57646493..57697609	74.6731	0.950489	1.93253	0.00497079	0.0470687	1	ENSBTAG00000003259
PLXDC2	13	21312388..21747796	1318.2	-0.710455	-1.63632	0.00497555	0.0470687	1	ENSBTAG00000009475
CCDC66	22	complement(44403376..44442769)	27.8046	-1.42278	-2.68102	0.00497018	0.0470687	1	ENSBTAG00000019746
SHLD2	28	41650333..41763371	22.4045	-1.8933	-3.71483	0.00497544	0.0470687	1	ENSBTAG00000019194
CCDC85C	21	complement(64523697..64601628)	27.2462	1.37	2.58471	0.00498028	0.0470834	1	ENSBTAG00000025181
LTBP4	18	49897503..49924389	4.12662	6.56464	94.6572	0.004988	0.0471035	1	ENSBTAG00000004757
KIF15	22	16507963..16564652	9.62372	-3.65116	-12.5634	0.00498878	0.0471035	1	ENSBTAG00000016726
TFAP2C	13	complement(59366399..59375952)	26.1899	1.41934	2.67464	0.00505156	0.0476659	1	ENSBTAG00000002065
WDR19	6	58350006..58428640	9.48193	1.82582	3.54509	0.00506764	0.0477871	1	ENSBTAG00000014512
CCDC58	1	complement(66796530..66819338)	14.5485	1.86369	3.63937	0.00507229	0.0477956	1	ENSBTAG00000054520
SULT1A1	25	complement(26123609..26127457)	245.927	0.766643	1.70131	0.00507501	0.0477956	1	ENSBTAG00000008635
SEC22B	3	23075087..23100499	51.2649	-1.16908	-2.24868	0.00508997	0.047875	1	ENSBTAG00000007712
CAPN2	16	27079890..27138327	650.768	-0.812407	-1.75614	0.00509316	0.047875	1	ENSBTAG00000012778
FST	20	complement(25580150..25586931)	177.391	-0.755118	-1.68777	0.00509258	0.047875	1	ENSBTAG00000003329
SLC25A16	28	complement(24858160..24885916)	19.8619	-1.89766	-3.72609	0.00509814	0.0478915	1	ENSBTAG00000023054
MOSPD2	X	complement(128548602..128633196)	22.1492	1.21604	2.32309	0.00512591	0.0481217	1	ENSBTAG00000018292
GADD45A	3	complement(77648760..77651872)	120.821	0.931254	1.90693	0.0051608	0.0483571	1	ENSBTAG00000013860
CYP2D14	5	complement(113086815..113094984)	19.0381	2.02496	4.06981	0.00515986	0.0483571	1	ENSBTAG00000026502
MEF2A	21	complement(6860316..7041397)	201.041	0.818901	1.76406	0.00516019	0.0483571	1	ENSBTAG00000010649
NMT2	13	complement(29681997..29742318)	27.2986	-1.71139	-3.27476	0.00517698	0.0484781	1	ENSBTAG00000007703
C1QTNF5	15	complement(29920448..29922392)	12.426	2.774	6.84002	0.00519414	0.0485772	1	ENSBTAG00000027766
CHST12	25	complement(40821751..40840680)	16.3952	2.14121	4.41133	0.00519381	0.0485772	1	ENSBTAG00000020898
PKLR	3	15344675..15354053	4.65677	6.71752	105.239	0.0052127	0.0486625	1	ENSBTAG00000017056
UBE2C	13	74586517..74593327	79.992	-1.08757	-2.12515	0.00521313	0.0486625	1	ENSBTAG00000016746
KIF13A	23	39526102..39728514	91.8761	-1.21994	-2.32937	0.00521155	0.0486625	1	ENSBTAG00000019217
CKAP2	12	complement(21581305..21607193)	77.9672	-1.27118	-2.41359	0.00523419	0.0488283	1	ENSBTAG00000021162
LRPAP1	6	115369803..115384234	21.1686	-2.21168	-4.63213	0.00528442	0.0492078	1	ENSBTAG00000000073
SCUBE3	23	9192525..9224847	4.32863	6.59942	96.9668	0.00528819	0.0492078	1	ENSBTAG00000009226
VEGFA	23	17281915..17297193	51.5857	1.28422	2.43551	0.00527835	0.0492078	1	ENSBTAG00000005339
CCDC120	X	87136473..87152941	21.2756	-1.88134	-3.68417	0.00528506	0.0492078	1	ENSBTAG00000002561
OXR1	14	complement(57844325..58141613)	74.6509	0.972717	1.96253	0.00531559	0.0494316	1	ENSBTAG00000008285
DLGAP1	24	complement(37577864..37876652)	3.81851	4.25928	19.1501	0.00532029	0.0494442	1	ENSBTAG00000005372
RASGRP1	10	complement(34100135..34179132)	3.48194	6.25094	76.1586	0.00533211	0.049523	1	ENSBTAG00000021872
FAM114A1	6	58091341..58145169	29.7206	-1.4039	-2.64616	0.00534944	0.0496527	1	ENSBTAG00000033160
MON1A	22	50341652..50353722	36.0244	-1.71162	-3.27528	0.00535742	0.0496645	1	ENSBTAG00000020047
CEP55	26	14823940..14845414	8.55772	-3.4919	-11.2504	0.005357	0.0496645	1	ENSBTAG00000005129
SLC25A30	12	15541390..15565519	24.692	-1.63055	-3.09631	0.00536344	0.0496891	1	ENSBTAG00000016529
MMP17	17	complement(45241554..45266444)	7.60336	2.93029	7.62262	0.00537847	0.0497972	1	ENSBTAG00000002145
SLC6A15	5	complement(14499023..14556463)	4.1583	6.66289	101.328	0.0053913	0.0498535	1	ENSBTAG00000018432
ADAMTS12	20	39873127..40265889	24.5534	1.64839	3.13484	0.00538809	0.0498535	1	ENSBTAG00000012558
ADK	28	30012693..30556374	77.4653	-1.00336	-2.00466	0.00540166	0.0499181	1	ENSBTAG00000011072
JADE2	7	46067083..46118414	23.0204	1.59824	3.02774	0.00541869	0.0499818	1	ENSBTAG00000021687
FAM216B	12	12923398..12933168	4.18173	6.49414	90.1431	0.00541413	0.0499818	1	ENSBTAG00000003595
FIBIN	15	57703872..57707587	7.86425	2.8159	7.04157	0.00541653	0.0499818	1	ENSBTAG00000006676
PRKCE	11	28303215..28635155	120.836	-0.844828	-1.79605	0.00542632	0.0500209	1	ENSBTAG00000020614
SLC37A3	4	complement(103727360..103796965)	34.0037	1.10539	2.15156	0.00544162	0.0501307	1	ENSBTAG00000012239
TMX1	10	44057645..44070733	19.727	1.65519	3.14965	0.00545881	0.0502524	1	ENSBTAG00000011225
RAB11FIP2	26	complement(38279319..38320494)	72.2805	-1.01703	-2.02375	0.00546162	0.0502524	1	ENSBTAG00000007460
ORMDL1	2	6572135..6584583	7.04601	3.34422	10.1557	0.0054798	0.0503643	1	ENSBTAG00000012561
SLC9B2	6	21792500..21851763	15.0346	-2.72619	-6.61705	0.0054806	0.0503643	1	ENSBTAG00000040088
ARNTL2	5	complement(82469958..82557915)	3.1155	4.7463	26.8397	0.00549132	0.0504315	1	ENSBTAG00000011804
ZNF34	14	complement(309282..313478)	15.0284	-3.26589	-9.61905	0.00549512	0.0504351	1	ENSBTAG00000012353
TOB1	19	35883032..35886936	77.8572	1.60125	3.03406	0.00550325	0.0504783	1	ENSBTAG00000000546
BCL9	3	complement(22002398..22098251)	30.6979	-1.5597	-2.94792	0.00550884	0.0504983	1	ENSBTAG00000002422
PLAUR	18	complement(51865091..51878472)	65.4513	1.00405	2.00562	0.00551843	0.0505548	1	ENSBTAG00000013125
CMIP	18	8044687..8257246	24.079	1.48854	2.80604	0.00552981	0.0506277	1	ENSBTAG00000013524
SEMA3D	4	35390232..35616774	47.364	-1.31897	-2.49488	0.00554062	0.050664	1	ENSBTAG00000024394
ACOT9	X	119474570..119503789	16.809	1.53271	2.89329	0.00553845	0.050664	1	ENSBTAG00000011258
RSF1	29	18188931..18332349	110.007	0.824882	1.77139	0.0055576	0.0507878	1	ENSBTAG00000020268
LSS	1	complement(145889102..145919613)	20.0895	2.2114	4.63125	0.00557753	0.05091	1	ENSBTAG00000018936
PRELID1	7	38775913..38779466	146.676	0.918257	1.88983	0.00557786	0.05091	1	ENSBTAG00000005009
gene:ENSBTAG00000038770	19	complement(6107085..6131518)	12.0671	-3.04978	-8.28088	0.005607	0.0511159	1	ENSBTAG00000038770
PTPN5	29	25991833..26050347	4.55908	6.6458	100.135	0.00560734	0.0511159	1	ENSBTAG00000020257
ARHGAP31	1	64083127..64203306	116.588	0.736522	1.66615	0.00563696	0.0513482	1	ENSBTAG00000000210
PPP1R12A	5	complement(9311402..9477553)	233.12	-0.872948	-1.8314	0.00565266	0.0513482	1	ENSBTAG00000014609
ARHGAP35	18	53947301..54062545	149.214	-0.877362	-1.83701	0.00565329	0.0513482	1	ENSBTAG00000015543
OSMR	20	complement(35521708..35571511)	36.7669	1.20026	2.29781	0.00564726	0.0513482	1	ENSBTAG00000033107
PARN	25	complement(13363002..13542457)	40.6358	-1.27387	-2.4181	0.00565364	0.0513482	1	ENSBTAG00000018097
TET1	28	24918286..25035716	30.557	1.27164	2.41435	0.00564218	0.0513482	1	ENSBTAG00000037756
OBSL1	2	complement(107478709..107500811)	33.9311	-1.43374	-2.70146	0.0056584	0.0513598	1	ENSBTAG00000040338
EFHC1	23	24842515..24883070	7.9453	-4.25657	-19.1141	0.00566384	0.0513777	1	ENSBTAG00000017810
DCAF4	10	84446506..84481648	47.8228	-1.51616	-2.8603	0.00566739	0.0513783	1	ENSBTAG00000008713
ST6GAL1	1	complement(80194829..80267738)	10.3902	2.00216	4.006	0.00570549	0.051692	1	ENSBTAG00000010357
CRYL1	12	35929014..35985473	33.4682	-1.33343	-2.52002	0.00572637	0.0518177	1	ENSBTAG00000011726
SH3PXD2B	20	complement(4104991..4223391)	126.277	-0.84916	-1.80145	0.00572492	0.0518177	1	ENSBTAG00000009019
FOXS1	13	complement(61378626..61379933)	14.5808	2.4233	5.36398	0.00573674	0.0518797	1	ENSBTAG00000009206
FAM83H	14	1025239..1039266	8.75286	-4.40205	-21.1422	0.00574788	0.051917	1	ENSBTAG00000038682
GFOD2	18	complement(35224968..35264273)	38.0233	-1.61745	-3.06833	0.00574699	0.051917	1	ENSBTAG00000018908
SGO1	1	complement(157392691..157410804)	12.1168	-2.69711	-6.48501	0.00576953	0.052076	1	ENSBTAG00000000752
TBX18	9	64661525..64689941	41.6231	1.21994	2.32937	0.00577427	0.052076	1	ENSBTAG00000018161
ACACB	17	complement(63845551..63976145)	27.7937	-1.63717	-3.11056	0.00577957	0.052076	1	ENSBTAG00000022058
SMYD4	19	complement(22860572..22898946)	14.6323	-2.8539	-7.22954	0.00577935	0.052076	1	ENSBTAG00000009708
S100A5	3	16829295..16832678	70.0129	1.11144	2.16062	0.0057908	0.0521454	1	ENSBTAG00000000644
RIN2	13	39364968..39573516	414.371	0.677562	1.59943	0.00582421	0.0524144	1	ENSBTAG00000020382
RHOT2	25	573401..578970	14.1128	1.97999	3.94489	0.00584578	0.0525764	1	ENSBTAG00000004551
JUNB	7	complement(12736091..12737893)	21.4678	2.03271	4.09174	0.0058534	0.0526061	1	ENSBTAG00000012046
gene:ENSBTAG00000055205	24	complement(32614397..32662904)	3.83729	6.45575	87.7755	0.00585727	0.0526061	1	ENSBTAG00000055205
TUT1	29	complement(40927672..40937085)	25.2007	-1.65169	-3.14201	0.00585975	0.0526061	1	ENSBTAG00000011846
PODN	3	complement(93157902..93175464)	3.55118	3.46645	11.0536	0.0058698	0.0526644	1	ENSBTAG00000012514
gene:ENSBTAG00000004472	9	complement(95047811..95055302)	36.7842	1.62858	3.09209	0.00592132	0.0530882	1	ENSBTAG00000004472
ZC3H11A_1	16	1596039..1623678	82.664	0.947685	1.92878	0.00592978	0.0530882	1	ENSBTAG00000017352
TMEM26	28	complement(17262964..17324416)	3.66516	6.26941	77.1402	0.00592685	0.0530882	1	ENSBTAG00000014484
GRIA3	X	7567436..7876396	30.3095	-1.43929	-2.71187	0.0059314	0.0530882	1	ENSBTAG00000011833
SPOP	19	36937900..37020386	28.0397	1.44059	2.71432	0.00595121	0.0532333	1	ENSBTAG00000005824
WDR78	3	78408935..78508278	17.349	-2.64041	-6.23509	0.00596707	0.0533429	1	ENSBTAG00000005442
gene:ENSBTAG00000005140	2	complement(133045370..133056409)	10.3947	-3.27442	-9.67603	0.00598809	0.0534984	1	ENSBTAG00000005140
RAD51D	19	14978195..14991205	27.1482	-1.7592	-3.38511	0.00599297	0.0535097	1	ENSBTAG00000019082
ANKRD27	18	complement(43093120..43153635)	28.333	-1.55153	-2.93127	0.00601243	0.0536511	1	ENSBTAG00000009305
SLC39A12	13	32374570..32459142	13.4831	-2.9224	-7.58107	0.00602123	0.0536972	1	ENSBTAG00000015525
PLCH1	1	111945804..112167879	5.37731	4.76793	27.2452	0.00604349	0.0538632	1	ENSBTAG00000008307
SPIRE2	18	14652352..14679143	15.7252	-2.4574	-5.49226	0.00609203	0.0542631	1	ENSBTAG00000040356
EIF5B	11	4479846..4531610	213.995	1.07768	2.11064	0.00609964	0.0542982	1	ENSBTAG00000034255
MAPKAPK5	17	complement(62254596..62288021)	50.3717	-1.45602	-2.7435	0.00611268	0.0543815	1	ENSBTAG00000009346
SLC35F1	9	complement(32590637..32757496)	11.8336	3.53131	11.5619	0.00614541	0.0546398	1	ENSBTAG00000033657
RAD51	10	36255232..36291194	8.80405	-3.51809	-11.4564	0.00616822	0.0548097	1	ENSBTAG00000002918
TMEM160	18	complement(54094492..54097330)	9.80665	-4.56263	-23.6314	0.00617222	0.0548123	1	ENSBTAG00000015579
gene:ENSBTAG00000052173	9	complement(89419237..89455708)	2.90383	6.07671	67.495	0.00617925	0.0548417	1	ENSBTAG00000052173
CBLB	1	complement(50258002..50481552)	277.105	-0.844729	-1.79593	0.00619076	0.0549063	1	ENSBTAG00000013057
STT3B	22	6035587..6138659	195.807	-0.928186	-1.90288	0.00619395	0.0549063	1	ENSBTAG00000007438
MAPK12	5	complement(119618807..119627315)	35.7046	-1.75283	-3.37018	0.00621812	0.0550546	1	ENSBTAG00000019574
RNF31	10	complement(20992517..21003538)	3.50395	6.29137	78.3231	0.00621596	0.0550546	1	ENSBTAG00000005815
SEC62	1	complement(97388346..97421921)	589.234	0.967948	1.95606	0.00623123	0.0550826	1	ENSBTAG00000039442
ST7L	3	30702703..30844632	38.8845	-1.35687	-2.56128	0.00623246	0.0550826	1	ENSBTAG00000014294
MDM2	5	complement(44979892..45005325)	134.299	0.780206	1.71738	0.00623059	0.0550826	1	ENSBTAG00000010422
SEC61A1	22	complement(59545658..59559392)	89.9337	-1.55426	-2.93684	0.00626607	0.0553466	1	ENSBTAG00000004937
FARP2	3	120512441..120612106	27.4706	-1.38701	-2.61537	0.00632662	0.0558363	1	ENSBTAG00000013110
ORC6	18	15013053..15021378	6.08088	2.65361	6.29238	0.00632907	0.0558363	1	ENSBTAG00000001872
TTLL4	2	106656154..106706020	20.1824	-1.82629	-3.54624	0.00636881	0.05612	1	ENSBTAG00000018415
IDH3A	21	30538294..30554581	40.3072	-1.5949	-3.02073	0.00636826	0.05612	1	ENSBTAG00000006227
TMBIM1	2	complement(106302074..106319619)	153.598	0.805413	1.74765	0.00640063	0.0563667	1	ENSBTAG00000003935
OSBPL10	22	complement(6157369..6498868)	113.5	-0.850009	-1.80251	0.00641398	0.0564507	1	ENSBTAG00000009194
QSOX2	11	complement(103691455..103716231)	8.11026	2.57445	5.95644	0.00642198	0.0564539	1	ENSBTAG00000011129
GEM	14	70066731..70080523	83.2365	0.914212	1.88454	0.00642148	0.0564539	1	ENSBTAG00000007596
CHST3	28	28073465..28097452	12.8522	-2.76466	-6.7959	0.00643986	0.0565774	1	ENSBTAG00000011014
NSMCE2	14	complement(14849669..15081008)	114.66	-0.971834	-1.96133	0.00645578	0.0566836	1	ENSBTAG00000009394
HS3ST5	9	36081835..36375043	4.53118	3.62304	12.3209	0.00646235	0.0567076	1	ENSBTAG00000000188
NLRP3	7	40663606..40710647	3.7965	6.45766	87.8918	0.00650709	0.0570663	1	ENSBTAG00000001273
PEG10	4	12063954..12076656	98.1457	0.893901	1.85819	0.00652529	0.0570856	1	ENSBTAG00000053735
PGF	10	complement(86200949..86214110)	3.96683	6.39316	84.049	0.00652798	0.0570856	1	ENSBTAG00000013688
SUSD4	16	complement(26686341..26820061)	4.72996	3.81048	14.0304	0.00652132	0.0570856	1	ENSBTAG00000020989
PECAM1	19	complement(48541625..48619840)	14.1496	3.21571	9.2902	0.00652859	0.0570856	1	ENSBTAG00000012066
WIPI1	19	61752501..61782684	77.2185	-1.4008	-2.64049	0.00652275	0.0570856	1	ENSBTAG00000039556
RASSF8	5	complement(83871044..83894327)	92.7508	0.826576	1.77347	0.00656583	0.0573632	1	ENSBTAG00000021980
MRPS14	16	complement(56248846..56268263)	21.8247	-1.7407	-3.34197	0.0065681	0.0573632	1	ENSBTAG00000001109
CSPG4	21	33182725..33218500	26.5542	1.4141	2.66493	0.00658247	0.0574548	1	ENSBTAG00000012219
gene:ENSBTAG00000017939	25	complement(33827894..33844327)	3.81528	3.812	14.0451	0.00658704	0.0574607	1	ENSBTAG00000017939
PURA	7	51298957..51302491	66.5718	1.02302	2.03216	0.00661842	0.0576844	1	ENSBTAG00000008881
MRPL13	14	complement(81745762..81824127)	17.0872	-1.94206	-3.84253	0.00662438	0.0576844	1	ENSBTAG00000006767
CTSH	21	complement(25201460..25222224)	263.672	0.834402	1.78312	0.00662201	0.0576844	1	ENSBTAG00000010992
ARFGEF1	14	complement(31303246..31456543)	85.5001	-0.900201	-1.86633	0.0066315	0.0577124	1	ENSBTAG00000014691
TMEM175	6	complement(117410501..117431835)	68.0106	-0.993478	-1.99098	0.00664441	0.0577907	1	ENSBTAG00000018379
TMEM256	19	complement(27081979..27083126)	29.8674	1.85353	3.61382	0.00665037	0.0578085	1	ENSBTAG00000031752
MYL6	5	complement(57161869..57164985)	3215.01	-0.78898	-1.72785	0.00665831	0.0578436	1	ENSBTAG00000010799
SMCO3	5	95091313..95099829	3.33039	6.33834	80.9152	0.00667007	0.0579117	1	ENSBTAG00000026610
CD46	16	complement(75582021..75621057)	206.937	0.715635	1.64221	0.00670201	0.0581549	1	ENSBTAG00000005397
ISM1	13	6817156..6909116	3.20228	6.19527	73.2762	0.00671339	0.0582114	1	ENSBTAG00000017188
RNF19A	14	64047857..64103385	190.207	0.952648	1.93542	0.0067164	0.0582114	1	ENSBTAG00000017833
PLEKHH3	19	complement(42725940..42734368)	31.0551	1.36534	2.57638	0.00675211	0.0584866	1	ENSBTAG00000019090
HECW2	2	complement(84741175..85088822)	35.9039	1.04672	2.06583	0.00678086	0.0587013	1	ENSBTAG00000020696
gene:ENSBTAG00000020685	4	14114994..14117046	178.101	-0.973078	-1.96302	0.00679698	0.0587951	1	ENSBTAG00000020685
XPO1	11	complement(60136683..60178374)	27.7412	-1.41839	-2.67288	0.00681147	0.0587951	1	ENSBTAG00000013254
PATL1	15	complement(82831299..82859455)	37.005	-1.34331	-2.53733	0.0068025	0.0587951	1	ENSBTAG00000005913
TNPO1	20	complement(8728071..8816598)	34.9527	1.16224	2.23805	0.00680935	0.0587951	1	ENSBTAG00000007979
CMTM7	22	6821790..6869725	52.5127	1.09345	2.13384	0.00681158	0.0587951	1	ENSBTAG00000001712
SOSTDC1	4	complement(24961801..24966045)	3.52595	6.32727	80.2969	0.00683973	0.0589349	1	ENSBTAG00000005377
SUGCT	4	complement(80159127..80928936)	39.9319	-1.31232	-2.48341	0.00683532	0.0589349	1	ENSBTAG00000032121
TMTC1	5	79807657..80114645	92.5017	0.832251	1.78046	0.00683786	0.0589349	1	ENSBTAG00000005370
TASOR	22	44353226..44404518	52.4348	-1.02549	-2.03565	0.0068492	0.0589821	1	ENSBTAG00000019748
SERPINB1	23	50820672..50829829	87.8298	-1.2313	-2.34778	0.00686817	0.059111	1	ENSBTAG00000011975
RIT1	3	14853319..14862517	68.1177	-0.951898	-1.93442	0.0068731	0.0591191	1	ENSBTAG00000000105
gene:ENSBTAG00000014467	8	40574216..40693751	37.9619	-1.26868	-2.40941	0.00688073	0.0591503	1	ENSBTAG00000014467
CA2	14	complement(76994568..77012297)	3.10583	6.18396	72.7041	0.00688775	0.0591762	1	ENSBTAG00000017733
STK36	2	106633221..106659569	6.26676	3.44243	10.8712	0.00691208	0.0593508	1	ENSBTAG00000003819
ABCF1	23	complement(28394981..28408133)	95.4883	0.855606	1.80952	0.00693257	0.0594922	1	ENSBTAG00000006927
NEK6	11	95315044..95401330	88.4872	-1.0146	-2.02034	0.00694843	0.0595937	1	ENSBTAG00000019470
FZD3	8	complement(10150817..10238564)	41.2152	1.35928	2.56557	0.00695594	0.0596235	1	ENSBTAG00000035084
CEP164	15	28011130..28073376	44.1904	1.10303	2.14805	0.00698583	0.059845	1	ENSBTAG00000014137
VLDLR	8	complement(41826623..41860757)	123.713	0.961527	1.94737	0.00699627	0.0598998	1	ENSBTAG00000018517
ZDHHC20	12	35523662..35582364	42.6767	-1.1997	-2.29692	0.00702936	0.0600787	1	ENSBTAG00000006177
TMX2	15	80941209..80949881	48.0341	1.05182	2.07314	0.00702726	0.0600787	1	ENSBTAG00000002404
TAF6	25	36338014..36345320	15.2957	-2.0558	-4.15775	0.00702289	0.0600787	1	ENSBTAG00000030966
gene:ENSBTAG00000045746	5	114619207..114682683	3.96541	6.57853	95.5727	0.00704089	0.0601425	1	ENSBTAG00000045746
CCT3	3	14486486..14501164	527.154	-0.643657	-1.56228	0.00704769	0.0601658	1	ENSBTAG00000006370
CTSK	3	19953196..19966177	111.731	0.810815	1.7542	0.00706589	0.0602864	1	ENSBTAG00000021035
EDEM1	22	complement(21198504..21225184)	32.4914	1.31428	2.48678	0.00708941	0.0604522	1	ENSBTAG00000012904
ING2	27	14301797..14308918	27.5963	1.59148	3.01358	0.00711791	0.0606602	1	ENSBTAG00000047706
ABHD17C	21	26547350..26602023	17.618	1.32084	2.49812	0.00712362	0.0606738	1	ENSBTAG00000032951
MANSC1	5	97454273..97478531	51.0585	0.984248	1.97828	0.0071453	0.0608235	1	ENSBTAG00000008721
SGCA	19	complement(36482931..36491920)	2.87215	5.92897	60.9253	0.00720371	0.0612854	1	ENSBTAG00000003956
UBE2W	14	complement(37100594..37166729)	28.6231	1.39175	2.62398	0.00721265	0.0613079	1	ENSBTAG00000048843
B3GALT2	16	12064219..12071842	3.7693	6.45466	87.7095	0.00721465	0.0613079	1	ENSBTAG00000019859
IL6R	3	complement(16119373..16173990)	9.41631	-2.70905	-6.53893	0.00726889	0.0617	1	ENSBTAG00000018474
BCAR3	3	49691045..49912338	92.3401	0.833666	1.78221	0.00726956	0.0617	1	ENSBTAG00000003245
PLD2	19	complement(26543144..26556510)	72.1606	-1.1229	-2.17785	0.00727331	0.0617	1	ENSBTAG00000013392
FAF1	3	95351469..95849104	96.3612	-0.891927	-1.85565	0.00729071	0.0618121	1	ENSBTAG00000014482
TMEM169	2	104067181..104128350	3.65407	6.43188	86.3352	0.00730311	0.0618498	1	ENSBTAG00000010413
PRSS2	4	106071878..106075654	40.3132	1.57949	2.98864	0.00730693	0.0618498	1	ENSBTAG00000021565
BTF3	20	complement(8116743..8123751)	28.9572	1.17078	2.25134	0.00730769	0.0618498	1	ENSBTAG00000010012
IL4R	25	24872629..24922650	38.7677	1.22242	2.33337	0.00731524	0.0618783	1	ENSBTAG00000001602
UROD	3	complement(101012745..101037592)	67.8626	-1.08734	-2.12481	0.00734141	0.0620641	1	ENSBTAG00000012644
RAB6B	1	135468728..135526439	3.49161	6.34241	81.1438	0.00736971	0.0622321	1	ENSBTAG00000000905
AAK1	11	complement(67828491..67990881)	75.6008	-1.06397	-2.09068	0.0073675	0.0622321	1	ENSBTAG00000009343
DUSP5	26	31062738..31075701	33.2953	1.35411	2.55638	0.00737565	0.0622468	1	ENSBTAG00000020283
TMED4	4	76859613..76862453	81.4667	1.12115	2.1752	0.00740822	0.062486	1	ENSBTAG00000010612
gene:ENSBTAG00000030340	2	133705999..133751262	23.7779	-2.04964	-4.14004	0.0074434	0.062747	1	ENSBTAG00000030340
RETREG2	2	107128001..107133526	199.551	0.896447	1.86148	0.00746338	0.0628591	1	ENSBTAG00000012620
CERS2	3	19792564..19804799	25.2992	1.45732	2.74597	0.0074706	0.0628591	1	ENSBTAG00000000099
SMIM12	3	110835276..110839536	37.5807	-1.50685	-2.84189	0.00746904	0.0628591	1	ENSBTAG00000014235
BECN1	19	complement(42837412..42848106)	87.218	-0.913071	-1.88305	0.00747627	0.0628591	1	ENSBTAG00000019914
C29H11orf68	29	complement(44025896..44029041)	21.9621	-1.87589	-3.67029	0.00747796	0.0628591	1	ENSBTAG00000006195
MSH2	11	29804956..29886276	18.3499	-1.77607	-3.42491	0.0074897	0.062922	1	ENSBTAG00000002742
CMC2	18	complement(7686031..7700190)	82.968	-0.982351	-1.97568	0.00751292	0.0630813	1	ENSBTAG00000017009
ACSF2	19	complement(36241221..36273291)	67.9165	-1.01863	-2.026	0.0075352	0.0632324	1	ENSBTAG00000021301
TRPC6	15	7313385..7472045	3.48516	6.29812	78.6908	0.00757967	0.0635605	1	ENSBTAG00000011227
NUAK2	16	complement(3064040..3083423)	17.7943	-2.10858	-4.31267	0.0075829	0.0635605	1	ENSBTAG00000018774
IQCC	2	complement(121316668..121320573)	87.0346	-1.04451	-2.06266	0.007601	0.0636761	1	ENSBTAG00000015103
VCPIP1	14	complement(30874819..30899394)	50.3235	-1.51391	-2.85584	0.00765432	0.0640865	1	ENSBTAG00000006695
DHX40	19	10531071..10582764	47.1602	-1.20394	-2.30369	0.00770372	0.0644636	1	ENSBTAG00000017868
EIF4E2	2	120187397..120218347	83.3856	-1.05775	-2.08169	0.00774038	0.0646606	1	ENSBTAG00000010598
AKAP9	4	9333128..9455572	150.104	0.832484	1.78075	0.00774006	0.0646606	1	ENSBTAG00000007442
BDNF	15	complement(58385523..58422131)	26.9948	1.53809	2.90411	0.00773711	0.0646606	1	ENSBTAG00000008134
PHF1	23	7586499..7592765	27.9695	1.59782	3.02685	0.00776114	0.0647974	1	ENSBTAG00000001634
PARP14	1	67012287..67058498	72.6202	-1.03815	-2.0536	0.00777576	0.0648765	1	ENSBTAG00000016656
HMGXB3	7	61322505..61379912	37.0462	-1.23943	-2.36106	0.00778398	0.0648765	1	ENSBTAG00000012768
EIF3H	14	47572111..47669435	125.916	0.836384	1.78557	0.00778277	0.0648765	1	ENSBTAG00000014032
MAMLD1	X	33093515..33213252	4.18173	6.49949	90.4777	0.00778817	0.0648765	1	ENSBTAG00000021713
ZNF280C	X	complement(14164154..14211596)	3.18027	3.99312	15.9239	0.00779568	0.0649025	1	ENSBTAG00000019885
ISG20	21	19607426..19625071	7.02078	3.04852	8.27363	0.00780635	0.0649548	1	ENSBTAG00000014762
FAM184B	6	complement(37181075..37301540)	3.22428	6.21929	74.5064	0.00781605	0.0649989	1	ENSBTAG00000005932
GUCY1A1	17	complement(43601257..43673434)	3.74407	6.42916	86.1729	0.00783521	0.0651217	1	ENSBTAG00000014576
AK2	2	120653448..120677193	154.7	-0.773273	-1.70914	0.00786599	0.0653408	1	ENSBTAG00000017605
SCAND1	13	complement(65085556..65086387)	7.82134	-3.37425	-10.3694	0.00787697	0.0653952	1	ENSBTAG00000005573
B2M	10	103116503..103123174	121.945	1.1315	2.19086	0.00788803	0.0654503	1	ENSBTAG00000012330
PTTG1	7	72005667..72013595	10.3146	-2.89058	-7.41568	0.00789308	0.0654554	1	ENSBTAG00000012184
MAP1LC3B	18	12973616..12986923	36.1157	1.13894	2.20219	0.00789942	0.0654713	1	ENSBTAG00000011632
MT3	18	complement(24051082..24052904)	7.48169	3.07565	8.43066	0.00792726	0.0656285	1	ENSBTAG00000016886
NOS2	19	complement(19388579..19429569)	3.19583	6.15839	71.4268	0.00792631	0.0656285	1	ENSBTAG00000006894
SBDS	25	complement(28371598..28377073)	135.652	-0.973483	-1.96357	0.00793262	0.0656361	1	ENSBTAG00000004051
PTPRG	22	complement(39028434..39358064)	44.2058	1.06904	2.09804	0.00798364	0.0660213	1	ENSBTAG00000021911
TUBB4A	7	17981998..17988028	2.89416	3.91624	15.0975	0.00799859	0.066108	1	ENSBTAG00000021013
STAT5A	19	42395221..42416545	14.6694	-1.6589	-3.15776	0.00802013	0.066249	1	ENSBTAG00000009496
CXCR4	2	61250082..61253877	3.31428	6.22537	74.8211	0.00806062	0.0665091	1	ENSBTAG00000001060
NCOA7	9	complement(25359955..25493561)	67.3073	1.0636	2.09014	0.00805904	0.0665091	1	ENSBTAG00000046503
PMF1	3	complement(14553830..14575605)	35.1237	-1.41831	-2.67272	0.00808259	0.0666258	1	ENSBTAG00000009432
PPP2R5D	23	16629759..16653065	61.4714	-1.11195	-2.16138	0.00808377	0.0666258	1	ENSBTAG00000005533
UQCRQ	7	44447301..44448594	1203.68	1.09915	2.14229	0.00809604	0.0666898	1	ENSBTAG00000009479
DOLK	11	complement(99443621..99445710)	53.6846	-1.25367	-2.38448	0.00810265	0.066707	1	ENSBTAG00000010601
DCP1B	5	complement(108315553..108358134)	24.4945	-1.48019	-2.78985	0.00813481	0.066883	1	ENSBTAG00000030285
CENPP	8	83951574..84187164	21.9466	-1.56927	-2.96754	0.0081376	0.066883	1	ENSBTAG00000011814
GALNT1	24	complement(21374863..21455432)	121.427	-0.835324	-1.78426	0.00812871	0.066883	1	ENSBTAG00000011206
GALNT11	4	114567409..114591694	8.5677	-4.37968	-20.8169	0.00814216	0.0668833	1	ENSBTAG00000021260
CHEK2	17	complement(67975024..68013366)	11.666	-2.43209	-5.39673	0.00815213	0.0668909	1	ENSBTAG00000004956
gene:ENSBTAG00000020802	22	43653910..43831370	11.7314	-2.45395	-5.47913	0.00814832	0.0668909	1	ENSBTAG00000020802
ANKRD50	17	33093747..33168247	44.3051	1.44061	2.71436	0.00819761	0.0672268	1	ENSBTAG00000001117
gene:ENSBTAG00000051697	4	93188917..93190297	309.611	-0.836204	-1.78535	0.00821058	0.0672585	1	ENSBTAG00000051697
NMT1	19	44745276..44776088	23.4834	-1.50334	-2.83498	0.00820939	0.0672585	1	ENSBTAG00000006051
TTC39B	8	28971824..29120097	50.7857	1.04839	2.06822	0.00822845	0.0673676	1	ENSBTAG00000003943
SORBS3	8	69848988..69878635	103.751	-0.876925	-1.83646	0.00824083	0.0674081	1	ENSBTAG00000014401
POU2F3	15	30816877..30903525	3.10905	6.16997	72.0021	0.00824707	0.0674081	1	ENSBTAG00000021340
MTFP1	17	69423142..69439445	17.2105	-2.35206	-5.10553	0.00824534	0.0674081	1	ENSBTAG00000018116
VPS4A	18	36458178..36468905	70.4708	-1.20034	-2.29795	0.00828268	0.0676617	1	ENSBTAG00000001659
DENND2A	4	complement(103877533..103947944)	3.38872	6.24964	76.0904	0.00829338	0.0677117	1	ENSBTAG00000004799
PLEKHA6	16	complement(1986639..2125248)	51.2598	-1.14723	-2.21487	0.0083051	0.06777	1	ENSBTAG00000004641
PROKR1	11	67001028..67025387	3.66194	4.84789	28.7978	0.008315	0.0678134	1	ENSBTAG00000050333
RBM18	11	complement(93120914..93141347)	30.8875	1.30364	2.46851	0.00833009	0.0678635	1	ENSBTAG00000016367
DGAT2L6	X	complement(80257127..80278443)	2.97505	6.07939	67.6205	0.00833033	0.0678635	1	ENSBTAG00000007798
TBCCD1	1	80666383..80688899	10.0153	-2.8277	-7.09943	0.00835094	0.0679565	1	ENSBTAG00000003143
gene:ENSBTAG00000045991	1	97337537..97342603	98.1409	0.859383	1.81426	0.00834734	0.0679565	1	ENSBTAG00000045991
MCOLN2	3	59112071..59159718	3.67607	6.43355	86.4355	0.00836453	0.0679923	1	ENSBTAG00000046773
UTP14A	X	13920836..13937434	215.165	0.761253	1.69496	0.00836384	0.0679923	1	ENSBTAG00000013671
SSPN	5	complement(83676933..83723213)	60.7427	-1.22752	-2.34164	0.00837241	0.068	1	ENSBTAG00000000393
ARFIP2	15	46566770..46571931	31.4409	1.26073	2.39617	0.00837468	0.068	1	ENSBTAG00000003566
RPS19BP1	5	complement(110951323..110954950)	68.9942	1.0194	2.02708	0.00842278	0.0683531	1	ENSBTAG00000017463
LYPLA2	2	complement(129115781..129121108)	20.6345	1.42771	2.69019	0.00844568	0.0685013	1	ENSBTAG00000011625
DIAPH2_2	X	45454447..46021747	117.93	-0.75589	-1.68867	0.00845568	0.0685448	1	ENSBTAG00000050709
CSNK2A2	18	complement(26016093..26051043)	51.5245	0.9272	1.90158	0.00850613	0.068916	1	ENSBTAG00000013784
FNIP2	17	complement(40112134..40236065)	25.0136	-1.73113	-3.31988	0.00851212	0.0689267	1	ENSBTAG00000011970
FAM102B	3	complement(34726393..34805116)	45.1206	0.973195	1.96318	0.00860962	0.0696781	1	ENSBTAG00000005439
GRIK4	15	31274172..31606902	2.92583	4.7092	26.1584	0.00862187	0.069739	1	ENSBTAG00000017146
SLC1A2	15	complement(65776406..65935522)	3.09027	6.13721	70.3856	0.00863232	0.0697854	1	ENSBTAG00000012628
ATP5MC3	2	21688062..21691528	290.909	1.03259	2.04569	0.008648	0.069874	1	ENSBTAG00000002944
SLC25A6	26	15190922..15195504	132.458	-0.906243	-1.87416	0.00866532	0.0699756	1	ENSBTAG00000047418
GDI1	X	37497182..37503260	77.6073	0.903419	1.87049	0.00869505	0.0701774	1	ENSBTAG00000012125
C7H19orf24	7	43713177..43716027	67.1972	1.14369	2.20945	0.00870697	0.0702353	1	ENSBTAG00000046542
SLX4IP	13	3730112..3926394	51.48	-1.13108	-2.19023	0.00871688	0.0702769	1	ENSBTAG00000051621
DGKH	12	12301388..12339175	15.9273	2.07987	4.22769	0.00875811	0.0705708	1	ENSBTAG00000013879
EIF2B3	3	101059206..101173067	30.6576	-1.42454	-2.68428	0.00882504	0.070994	1	ENSBTAG00000019010
PRR22	7	18545676..18548664	15.7777	2.06961	4.19772	0.00882092	0.070994	1	ENSBTAG00000025550
gene:ENSBTAG00000033195	9	complement(26897352..27146308)	3.38227	6.19907	73.4691	0.00882482	0.070994	1	ENSBTAG00000033195
JPH1	14	complement(37502881..37595533)	3.39194	6.27987	77.7015	0.00884324	0.0711018	1	ENSBTAG00000008842
EZR	9	complement(95156270..95201305)	416.431	0.86624	1.82291	0.00885531	0.0711601	1	ENSBTAG00000010347
gene:ENSBTAG00000010270	10	85042309..85046178	13.4565	-2.16249	-4.47687	0.0088715	0.0712515	1	ENSBTAG00000010270
TUFT1	3	complement(19199747..19250840)	47.3889	-1.51064	-2.84935	0.00888309	0.0713058	1	ENSBTAG00000017566
STK16	2	107194871..107198250	12.9165	1.85704	3.62263	0.00889695	0.0713784	1	ENSBTAG00000020613
MYO5C	10	58061475..58179382	2.38404	5.8164	56.3522	0.0089085	0.0713925	1	ENSBTAG00000003763
BCL2L12	18	56068168..56075228	26.0577	1.42416	2.68357	0.0089132	0.0713925	1	ENSBTAG00000006638
PPP1R18	23	28324719..28333411	117.745	0.77892	1.71585	0.00891103	0.0713925	1	ENSBTAG00000039695
EPRS	16	complement(23472901..23537555)	345.385	-0.727394	-1.65565	0.00893466	0.0715257	1	ENSBTAG00000006898
LYSMD2	10	58629048..58642428	3.31106	6.19255	73.138	0.00896538	0.0717328	1	ENSBTAG00000017683
WSB1	19	18989423..19004078	72.3197	-0.992877	-1.99015	0.00897274	0.0717528	1	ENSBTAG00000005008
SLC1A3	20	complement(37571932..37652390)	5.81999	3.21838	9.30742	0.00898887	0.0718429	1	ENSBTAG00000018245
CDKN2AIPNL	7	complement(45966236..45972424)	63.5764	-1.13921	-2.2026	0.00903022	0.0721344	1	ENSBTAG00000010984
gene:ENSBTAG00000018309	23	complement(49436878..49437774)	7.683	2.76321	6.78903	0.00903855	0.072162	1	ENSBTAG00000018309
NDNF	6	4403331..4414617	2.71416	6.05205	66.3511	0.00905653	0.0722505	1	ENSBTAG00000010634
gene:ENSBTAG00000010020	7	complement(38514899..38515840)	44.8229	-1.251	-2.38006	0.0090643	0.0722505	1	ENSBTAG00000010020
PRKRIP1	25	complement(34632687..34659008)	13.4609	-2.65357	-6.29224	0.00906134	0.0722505	1	ENSBTAG00000004106
TUB	15	complement(44436182..44522347)	3.07149	6.21011	74.0338	0.00907979	0.072335	1	ENSBTAG00000004862
CXCL5	6	88897012..88899124	21.6932	-1.97812	-3.9398	0.00910948	0.0725324	1	ENSBTAG00000009812
PPP5C	18	53592617..53613177	14.1902	-1.8783	-3.67641	0.00911496	0.072537	1	ENSBTAG00000008014
RPL29	22	48945144..48947321	1307.74	1.30432	2.46967	0.00913402	0.0726496	1	ENSBTAG00000018628
SLC39A6	24	21007215..21026670	27.8079	1.78655	3.44988	0.00915446	0.0727731	1	ENSBTAG00000000998
RPH3AL	19	22301377..22440866	19.8314	-1.93125	-3.81384	0.00917725	0.072915	1	ENSBTAG00000039819
JMJD6	19	55052720..55060447	9.50024	-3.72669	-13.2387	0.00918316	0.0729228	1	ENSBTAG00000019153
PIK3R3	3	99963094..100063831	60.4262	0.884336	1.84591	0.00919913	0.0729776	1	ENSBTAG00000002979
THBS1	10	35209595..35224867	353.47	-0.742967	-1.67361	0.00920487	0.0729776	1	ENSBTAG00000002006
VARS2	23	complement(28146081..28159087)	27.2966	-1.61099	-3.05461	0.00920183	0.0729776	1	ENSBTAG00000010698
ARMC4	13	36593248..36754850	2.81061	4.66035	25.2875	0.00921647	0.0730304	1	ENSBTAG00000000654
TMEM259	7	complement(43523685..43530420)	200.55	0.823477	1.76967	0.00926171	0.0733496	1	ENSBTAG00000011351
SLC16A7	5	complement(53698084..53892992)	27.0571	1.53057	2.889	0.00931283	0.073715	1	ENSBTAG00000021287
KLHL7	4	31768332..31824070	71.2352	0.856446	1.81057	0.00932841	0.0737988	1	ENSBTAG00000016010
TPM4	7	complement(6898966..6924156)	185.313	-0.697382	-1.62156	0.00934864	0.0739192	1	ENSBTAG00000004553
PTGES	11	complement(100121985..100133453)	9.97773	1.96224	3.89667	0.00942302	0.0744676	1	ENSBTAG00000019453
RSBN1	3	29579106..29618905	24.4751	1.48618	2.80145	0.00942995	0.0744825	1	ENSBTAG00000031940
NFATC2	13	complement(79245983..79384839)	4.1014	3.93753	15.322	0.00945092	0.0746079	1	ENSBTAG00000018270
IKZF5	26	complement(42787849..42805854)	8.2416	2.21276	4.63562	0.00945591	0.0746079	1	ENSBTAG00000023847
ZFR	20	41213852..41297142	90.5115	0.856562	1.81072	0.00947485	0.0747174	1	ENSBTAG00000008414
FKBP9	4	complement(63812248..63854573)	89.7422	-1.07751	-2.11039	0.00951393	0.0749456	1	ENSBTAG00000016707
DBX2	5	35292254..35329974	2.75693	5.93747	61.2852	0.0095117	0.0749456	1	ENSBTAG00000006635
TBC1D1	6	57213813..57429961	57.9219	0.972902	1.96279	0.00952456	0.0749492	1	ENSBTAG00000013699
PLD5	16	34429413..34853620	2.9686	6.03635	65.6332	0.0095268	0.0749492	1	ENSBTAG00000033056
CCDC57	19	50662216..50773701	17.9256	-1.80359	-3.49088	0.00952959	0.0749492	1	ENSBTAG00000019321
NOS1AP	3	complement(7135834..7264277)	31.3132	1.50571	2.83964	0.00954436	0.0750254	1	ENSBTAG00000010158
GFI1	3	50945369..50956131	2.89094	6.03919	65.7624	0.0095914	0.0752843	1	ENSBTAG00000016723
SLC8B1	17	complement(61287674..61316764)	12.5444	-2.936	-7.65286	0.00959225	0.0752843	1	ENSBTAG00000011103
FAM173A	25	619682..622358	69.5786	1.11516	2.1662	0.00959257	0.0752843	1	ENSBTAG00000049482
SPATA20	19	complement(36171006..36179075)	78.3686	-1.02712	-2.03795	0.00960589	0.0753489	1	ENSBTAG00000004155
gene:ENSBTAG00000027412	13	51472347..51472805	13.5673	-3.06892	-8.39142	0.00962583	0.0754344	1	ENSBTAG00000027412
NLRX1	15	29751059..29769509	28.7271	-8.71321	-419.699	0.00962699	0.0754344	1	ENSBTAG00000040569
APBA1	8	complement(45576614..45814041)	32.2885	-1.23981	-2.36167	0.00963492	0.0754566	1	ENSBTAG00000008877
DCAF11	10	complement(21021437..21029337)	54.7725	-1.45487	-2.74131	0.00965739	0.0755663	1	ENSBTAG00000021392
gene:ENSBTAG00000049555	23	31719142..31736801	33.7837	-1.53606	-2.90001	0.00966095	0.0755663	1	ENSBTAG00000049555
TCIRG1	29	45565564..45577936	68.8063	0.884954	1.84671	0.00966427	0.0755663	1	ENSBTAG00000000292
CYB5D1	19	27548918..27552991	8.30925	-4.2839	-19.4797	0.00967324	0.0755965	1	ENSBTAG00000051958
EEF2	7	20027762..20036651	382.103	-0.796176	-1.73649	0.00968787	0.0756708	1	ENSBTAG00000004258
HACL1	1	complement(152599803..152638556)	18.6968	-1.72048	-3.29546	0.00969437	0.0756816	1	ENSBTAG00000003718
PLXNA3	X	37517384..37533715	37.4952	1.4289	2.69241	0.00970189	0.0757003	1	ENSBTAG00000008552
ACOT2	10	84971509..84978751	7.87166	-3.33682	-10.1038	0.00971187	0.0757383	1	ENSBTAG00000046814
IRAK1	X	complement(37212625..37220146)	65.7129	0.93021	1.90555	0.00974111	0.0759262	1	ENSBTAG00000016085
PDLIM4	7	complement(22148143..22162595)	190.097	-0.88709	-1.84944	0.00979161	0.0762797	1	ENSBTAG00000015426
PLS3	X	64140186..64236961	122.016	-0.790848	-1.73009	0.00981528	0.0764238	1	ENSBTAG00000011613
GNB1L	17	complement(72838215..72866148)	7.11983	-4.12577	-17.4575	0.00982868	0.0764878	1	ENSBTAG00000021052
gene:ENSBTAG00000038411	8	62264267..62264824	115.592	-0.983008	-1.97658	0.009844	0.0765667	1	ENSBTAG00000038411
FSCN1	25	complement(38748352..38757857)	39.8019	-1.26484	-2.40301	0.00986727	0.0767074	1	ENSBTAG00000003191
PTCHD1	X	complement(119819957..119873105)	2.61127	5.9963	63.8359	0.00989458	0.0768793	1	ENSBTAG00000020987
CRKL	17	72288644..72307365	18.611	1.52092	2.86973	0.00992429	0.0770696	1	ENSBTAG00000045548
CDK14	4	7937943..8616503	222.619	-0.675691	-1.59736	0.0099319	0.0770882	1	ENSBTAG00000048664
ONECUT2	24	56682330..56728117	7.391	2.95736	7.76701	0.00993741	0.0770906	1	ENSBTAG00000022819
gene:ENSBTAG00000045523	6	33571441..33573135	13.321	-2.97125	-7.84214	0.00994966	0.077096	1	ENSBTAG00000045523
gene:ENSBTAG00000044065	19	complement(49221296..49358241)	27.4494	1.39981	2.63867	0.00995376	0.077096	1	ENSBTAG00000044065
EFEMP2	29	complement(43984841..43992126)	208.363	-0.788907	-1.72777	0.00994736	0.077096	1	ENSBTAG00000021457
ZBTB44	29	complement(36408247..36429241)	8.07337	-4.22185	-18.6597	0.00996148	0.0771154	1	ENSBTAG00000009210
HTR1F	1	36006380..36007572	2.88771	6.0231	65.0329	0.0100096	0.077407	1	ENSBTAG00000039151
PDK1	2	complement(24026650..24069014)	28.7967	1.63318	3.10196	0.0100088	0.077407	1	ENSBTAG00000016836
NET1	13	complement(43160605..43186863)	61.6902	0.985333	1.97977	0.0100401	0.0775614	1	ENSBTAG00000007648
PIK3CD	16	complement(43788707..43850241)	2.98416	6.05051	66.2805	0.0100381	0.0775614	1	ENSBTAG00000018984
PRDX5	29	42613257..42616366	438.273	-0.693529	-1.61723	0.0100527	0.0776186	1	ENSBTAG00000008648
ITGA3	19	complement(36565806..36598451)	73.7012	-1.11393	-2.16434	0.010073	0.0777347	1	ENSBTAG00000019498
FGGY	3	complement(86213982..86718004)	17.4661	-1.7121	-3.27638	0.0100861	0.0777948	1	ENSBTAG00000030669
OVCA2	19	23064483..23065876	17.0982	-1.94777	-3.85779	0.0100974	0.0778418	1	ENSBTAG00000047926
NELFCD	13	complement(57390695..57401557)	132.038	-0.828269	-1.77555	0.0101095	0.0778945	1	ENSBTAG00000018783
FBXO4	20	complement(32589453..32602498)	8.96067	-3.62064	-12.3005	0.0101297	0.0780093	1	ENSBTAG00000016981
CYP3A5_2	25	complement(36648051..36691853)	3.13428	4.72922	26.5238	0.0101406	0.0780528	1	ENSBTAG00000053645
SERINC3	13	complement(72915534..72932004)	13.0539	1.75957	3.38597	0.0101559	0.0781291	1	ENSBTAG00000002187
PRMT7	18	35680939..35721145	60.3085	-1.17903	-2.26424	0.0101611	0.0781291	1	ENSBTAG00000009638
RAB26	25	1679439..1685521	9.20549	2.04713	4.13284	0.0101983	0.0783742	1	ENSBTAG00000000279
RBMS1	2	35855477..36075061	331.018	0.694023	1.61779	0.0102497	0.0786057	1	ENSBTAG00000005180
FRAS1	6	92951310..93291875	3.08705	3.9568	15.528	0.0102584	0.0786057	1	ENSBTAG00000010716
EYA4	9	71362334..71725682	48.4837	-1.07074	-2.10051	0.0102603	0.0786057	1	ENSBTAG00000021970
PRMT5	10	21915369..21923670	40.3489	-1.51487	-2.85774	0.0102422	0.0786057	1	ENSBTAG00000010890
RGS7	16	35397169..35882504	105.785	0.71746	1.64428	0.010236	0.0786057	1	ENSBTAG00000005410
AP2A2	29	complement(50416807..50488031)	139.397	0.891553	1.85517	0.0102579	0.0786057	1	ENSBTAG00000009915
SCP2	3	complement(93275045..93393567)	27.2644	-1.3378	-2.52765	0.0102862	0.0787158	1	ENSBTAG00000003746
PITX2	6	14831302..14851254	5.2562	3.81494	14.0738	0.0102858	0.0787158	1	ENSBTAG00000009059
HPGD	8	complement(6787675..6824508)	2.18471	5.74829	53.7538	0.0102907	0.0787158	1	ENSBTAG00000025942
RABL2B	5	120037421..120056199	42.4757	1.50604	2.84029	0.0103172	0.0788571	1	ENSBTAG00000004876
GNRH1	8	complement(72732208..72736000)	2.37115	5.77928	54.9209	0.0103198	0.0788571	1	ENSBTAG00000000164
ECM1	3	complement(20183480..20191176)	31.6437	-1.26151	-2.39746	0.010332	0.078889	1	ENSBTAG00000003806
RNASEK	19	26802642..26804385	10.697	3.49798	11.2979	0.0103346	0.078889	1	ENSBTAG00000021932
RPS14	7	complement(61760781..61778862)	11.8745	-2.49472	-5.63621	0.01036	0.0790419	1	ENSBTAG00000008570
ETV1	4	complement(22099728..22195687)	35.5312	1.41268	2.6623	0.0103816	0.0791657	1	ENSBTAG00000015981
SH3BGR	1	139528818..139600025	32.5908	-1.51689	-2.86174	0.0103937	0.0792171	1	ENSBTAG00000007068
EPB41L5	2	71750119..71916145	2.47404	5.82325	56.6205	0.0104061	0.0792706	1	ENSBTAG00000018236
MSX1	6	complement(104281506..104285802)	4.14541	3.1049	8.60336	0.0104428	0.0795091	1	ENSBTAG00000010875
PRMT1	18	56079592..56089648	43.5225	-1.31836	-2.49383	0.0104737	0.0797038	1	ENSBTAG00000006646
EGR1	7	49825961..49830306	70.5778	1.20933	2.31231	0.010488	0.0797716	1	ENSBTAG00000010069
SLC16A10	9	complement(39168422..39281019)	3.34918	4.78543	27.5777	0.0105193	0.0799687	1	ENSBTAG00000009239
BSG	7	43201562..43208656	1576.06	-0.716328	-1.64299	0.0105326	0.0800284	1	ENSBTAG00000016648
MCTS1	X	5150330..5159302	17.4941	-2.19202	-4.56946	0.0105507	0.0801244	1	ENSBTAG00000034992
SNRPA	18	50021789..50032620	23.5185	-1.48301	-2.7953	0.010576	0.0802757	1	ENSBTAG00000009077
CEBPZ	11	complement(19635217..19659337)	182.114	0.854708	1.80839	0.010605	0.0804543	1	ENSBTAG00000039770
SLC33A1	1	111829274..111850038	9.09615	2.11756	4.33959	0.0107482	0.0814991	1	ENSBTAG00000014318
gene:ENSBTAG00000047089	X	complement(23349910..23350197)	2.77304	6.16724	71.8661	0.0108081	0.0819112	1	ENSBTAG00000047089
DUSP4	27	complement(25679478..25693390)	7.45646	2.62052	6.14972	0.010817	0.0819368	1	ENSBTAG00000044208
RBM42	18	46355865..46363445	143.899	-0.887739	-1.85027	0.0108386	0.0820164	1	ENSBTAG00000013440
NT5C3B	19	complement(42015614..42041251)	63.916	0.734078	1.66333	0.0108343	0.0820164	1	ENSBTAG00000011456
BRD9	20	71390369..71408924	73.5585	1.02027	2.0283	0.0108727	0.0822319	1	ENSBTAG00000006971
OLFML2B	3	7530483..7580220	58.418	-1.22197	-2.33266	0.0108917	0.0822918	1	ENSBTAG00000034147
MAOA	X	complement(99933437..100014113)	11.7527	-2.23921	-4.72139	0.0108883	0.0822918	1	ENSBTAG00000016206
gene:ENSBTAG00000053552	10	complement(43891033..43892020)	47.7115	1.25532	2.3872	0.0109263	0.0825105	1	ENSBTAG00000053552
CASC3	19	40432365..40455099	78.3684	-0.862493	-1.81818	0.010946	0.0826177	1	ENSBTAG00000006250
NOP14	6	115790395..115806223	37.2607	1.12884	2.18683	0.0109933	0.0829317	1	ENSBTAG00000001504
MROH1	14	complement(652785..702430)	21.5815	-1.78341	-3.4424	0.0110047	0.0829756	1	ENSBTAG00000014458
DYSF	11	complement(12899573..13123869)	6.93134	2.76571	6.80082	0.0110111	0.0829816	1	ENSBTAG00000013290
QSER1	15	63556795..63634185	58.1542	0.936694	1.91414	0.0110333	0.083107	1	ENSBTAG00000014399
gene:ENSBTAG00000054309	9	complement(89304906..89319603)	25.5196	1.66248	3.16559	0.0110708	0.0833469	1	ENSBTAG00000054309
PPP1R13L	18	complement(53006181..53021456)	2.59249	4.51324	22.836	0.0110825	0.0833921	1	ENSBTAG00000020689
AEN	21	19591620..19601252	2.45204	5.76588	54.4129	0.0111221	0.0836479	1	ENSBTAG00000017632
NRP1	13	19635324..19782189	86.9615	-0.900497	-1.86671	0.0111309	0.0836714	1	ENSBTAG00000019866
DIO2	10	complement(91495432..91504569)	2.49927	5.91442	60.3141	0.011181	0.0840052	1	ENSBTAG00000001605
FBXW8	17	complement(58026797..58141074)	89.1208	-0.91292	-1.88285	0.0112223	0.0842476	1	ENSBTAG00000036183
ESM1	20	24108178..24117011	215.73	0.82874	1.77613	0.0112304	0.0842476	1	ENSBTAG00000004221
PPP1R35	25	36106542..36107777	12.7185	2.25305	4.7669	0.0112304	0.0842476	1	ENSBTAG00000026243
gene:ENSBTAG00000039334	12	83052566..83052838	9.73936	-3.14321	-8.83489	0.0112473	0.0843316	1	ENSBTAG00000039334
HNRNPM	7	17058539..17098633	308.237	-0.663999	-1.58447	0.0112751	0.0843851	1	ENSBTAG00000021039
gene:ENSBTAG00000053219	8	complement(2416094..2419112)	49.4191	-1.42127	-2.6782	0.0112915	0.0843851	1	ENSBTAG00000053219
CCNB2	10	complement(51184626..51209368)	28.8616	-1.73063	-3.31873	0.0112911	0.0843851	1	ENSBTAG00000005269
POLR1A	11	48759421..48843648	25.222	-1.68049	-3.20537	0.0112687	0.0843851	1	ENSBTAG00000006481
PFKFB3	13	complement(17205507..17372393)	22.0187	1.45685	2.74509	0.0112899	0.0843851	1	ENSBTAG00000008401
PER1	19	complement(27778418..27788197)	14.6792	1.64555	3.12867	0.0112856	0.0843851	1	ENSBTAG00000003889
NFKB2	26	23019572..23026090	54.3438	0.949871	1.9317	0.0112943	0.0843851	1	ENSBTAG00000006017
LETMD1	5	complement(28687647..28695321)	23.0409	-1.63265	-3.10081	0.0113306	0.0845281	1	ENSBTAG00000010924
LARP7	6	complement(12971034..12982948)	30.9683	1.10675	2.1536	0.0113257	0.0845281	1	ENSBTAG00000009632
PTK2	14	2844134..3037063	69.8545	-0.862819	-1.81859	0.0113275	0.0845281	1	ENSBTAG00000009578
RAB5IF	13	65704810..65712335	125.252	0.699883	1.62437	0.01134	0.0845556	1	ENSBTAG00000021805
CHRAC1	14	complement(3153138..3156593)	7.89323	-2.89867	-7.45736	0.0113458	0.0845561	1	ENSBTAG00000020226
THSD4	10	18399009..18628833	154.684	0.647775	1.56675	0.0113682	0.08468	1	ENSBTAG00000011644
NANS	8	63192882..63212682	114.684	0.914626	1.88508	0.0113744	0.0846836	1	ENSBTAG00000019023
ZNF346	7	38534033..38559286	8.83551	-3.09131	-8.52267	0.0114165	0.0849542	1	ENSBTAG00000010541
SPATA45	16	70729199..70741623	9.50682	-2.70967	-6.54173	0.0114259	0.0849814	1	ENSBTAG00000010016
ZNF266	7	14334767..14368230	7.96044	-2.85453	-7.23267	0.0114782	0.0853273	1	ENSBTAG00000049881
MT1A	18	complement(24023262..24026381)	2.86571	5.95928	62.2188	0.0115371	0.085722	1	ENSBTAG00000054808
CD34	16	75466075..75489259	2.37437	5.77939	54.9251	0.0115511	0.0857837	1	ENSBTAG00000010562
INHBE	5	complement(56005014..56006928)	5.4802	4.01199	16.1335	0.0115737	0.0858314	1	ENSBTAG00000006599
NTNG2	11	102251087..102324089	2.51483	5.88713	59.1839	0.0115767	0.0858314	1	ENSBTAG00000007235
CPA6	14	complement(31534789..31829014)	2.4617	5.87014	58.4908	0.0115864	0.0858314	1	ENSBTAG00000044080
SIRT1	28	24405508..24432036	26.1492	-1.43441	-2.70272	0.0115866	0.0858314	1	ENSBTAG00000014023
SUV39H1	X	86777328..86790232	14.1753	-2.69118	-6.45843	0.0115733	0.0858314	1	ENSBTAG00000004706
NDRG3	13	complement(65740347..65803468)	33.3878	-1.21205	-2.31667	0.0116017	0.0859004	1	ENSBTAG00000019621
TDRD3	12	complement(1586960..1813642)	70.0609	-0.940077	-1.91863	0.0116592	0.0862824	1	ENSBTAG00000009308
C21H14orf132	21	60891806..60938992	3.05538	6.0529	66.3904	0.011723	0.0867113	1	ENSBTAG00000049435
[truncated: 19,649 more rows]

## Sheet: FDR<0.05
Name	Chromosome	Region	Max group mean	Log₂ fold change	Fold change	P-value	FDR p-value	Bonferroni	ENSEMBL
LFNG	25	complement(40757153..40766255)	44.9931	-6.78708	-110.437	8.5141e-06	0.000245878	0.12589	ENSBTAG00000040361
FABP4	14	complement(44676542..44681059)	107.738	-5.56589	-47.3696	5.68334e-12	6.08941e-10	8.40339e-08	ENSBTAG00000037526
GPC1	3	119863649..119891441	32.3311	-5.41551	-42.6807	5.79179e-06	0.000175128	0.0856374	ENSBTAG00000015996
CUBN	13	complement(31274942..31535596)	14.71	-5.16124	-35.784	0.000659073	0.00949811	1	ENSBTAG00000005072
SCN3A	2	31103231..31183473	11.854	-4.8905	-29.661	0.00165237	0.0201917	1	ENSBTAG00000019385
gene:ENSBTAG00000001287	18	complement(34841795..34855415)	12.3428	-4.83969	-28.6347	0.00169669	0.0206512	1	ENSBTAG00000001287
gene:ENSBTAG00000037775	5	complement(30540409..30548298)	17.6381	-4.51916	-22.9299	0.000401019	0.00639641	1	ENSBTAG00000037775
CCN5	13	73111319..73125821	80.5513	-4.29077	-19.5727	3.55072e-11	3.30194e-09	5.25009e-07	ENSBTAG00000006037
CNN1	7	15883405..15891295	114.854	-4.21535	-18.5757	8.57853e-11	7.55012e-09	1.26842e-06	ENSBTAG00000011207
gene:ENSBTAG00000052492	X	complement(37261130..37263672)	723.034	-4.19569	-18.3244	0	0	0	ENSBTAG00000052492
CSTB_1	1	complement(143819489..143823793)	13.9754	-4.16797	-17.9757	0.000999731	0.0134872	1	ENSBTAG00000018189
WDR66	17	complement(53347984..53421121)	17.8501	-4.04529	-16.5102	0.00139837	0.0176118	1	ENSBTAG00000004187
CNN2	7	43534716..43543285	176.344	-3.99467	-15.941	0	0	0	ENSBTAG00000020764
NSG2	20	5750258..5822147	16.7272	-3.86887	-14.6098	0.000671719	0.00965212	1	ENSBTAG00000000564
SCCPDH	16	complement(30588004..30618003)	15.5919	-3.85842	-14.5044	0.000632184	0.0091822	1	ENSBTAG00000003804
ACTG2	11	complement(10736902..10761462)	67.5247	-3.8563	-14.4831	1.03771e-09	7.71034e-08	1.53436e-05	ENSBTAG00000015441
NUSAP1	10	36788934..36819852	10.8588	-3.80945	-14.0204	0.00466696	0.0448964	1	ENSBTAG00000010774
ACTA2	26	complement(10626803..10679430)	1315.41	-3.72188	-13.1947	0	0	0	ENSBTAG00000014614
MPZL3	15	complement(28913768..28940892)	14.652	-3.70804	-13.0687	0.00141778	0.0178014	1	ENSBTAG00000001233
gene:ENSBTAG00000050435	11	63329990..63332575	13.6624	-3.68011	-12.8181	0.00283421	0.0307911	1	ENSBTAG00000050435
KIF15	22	16507963..16564652	9.62372	-3.65116	-12.5634	0.00498878	0.0471035	1	ENSBTAG00000016726
IGFBP2	2	104619851..104649017	109.548	-3.56051	-11.7983	5.55112e-16	1.06596e-13	8.20788e-12	ENSBTAG00000005596
[truncated: 1,581 more rows]
