# Supplementary material for: Transcriptional dynamics in the protozoan parasite Sarcocystis neurona and mammalian host cells after treatment with a specific inhibitor of apicomplexan mRNA polyadenylation
Source: PLoS One. 2021 Oct 28;16(10):e0259109. doi: 10.1371/journal.pone.0259109 (PMC8553156; doi:10.1371/journal.pone.0259109)
Supplement: S7 File — RNA was isolated from control and AN3661-treated BT cells and PATSeq libraries constructed and sequenced. The data were used to assess poly(A) site choice in the host in the two conditions. (XLSX) [file pone.0259109.s009.xlsx]

## Sheet: BTvBTIR
groupID	featureID	exon	BaseMean	dispersion	stat	pvalue	padj	genomicData.seqnames	genomicData.start	genomicData.end	genomicData.width	genomicData.strand	countData.BT_1.txt	countData.BT_2.txt	countData.BT_3.txt	countData.BTI_1.txt	countData.BTI_2.txt	countData.BTI_3.txt	transcripts
ENSBTAG00000003425:E002	ENSBTAG00000003425	E002	31.1935	0.844999	18.8072	1.4462e-05	0.51771	13	38546637	38546662	26	-	30	6	0	47	114	26	ENSBTAG00000003425
ENSBTAG00000005650:E014	ENSBTAG00000005650	E014	29.9695	0.602235	17.106	3.53504e-05	0.632737	4	69744607	69744612	6	-	1	0	0	97	95	19	ENSBTAG00000005650
ENSBTAG00000000432:E007	ENSBTAG00000000432	E007	13.5691	0.800731	12.1509	0.000490642	0.88289	10	22240802	22240822	21	+	29	61	12	0	0	0	ENSBTAG00000000432
ENSBTAG00000001644:E004	ENSBTAG00000001644	E004	9.76219	0.866865	12.7385	0.000358211	0.88289	9	61316906	61316920	15	-	17	17	29	0	0	0	ENSBTAG00000001644
ENSBTAG00000001714:E003	ENSBTAG00000001714	E003	7.34542	1.12015	11.8183	0.000586518	0.88289	11	7431563	7431567	5	+	0	0	0	43	9	1	ENSBTAG00000001714
ENSBTAG00000003496:E008	ENSBTAG00000003496	E008	13.2308	0.756261	12.779	0.000350541	0.88289	9	81673738	81673744	7	-	28	34	29	0	0	0	ENSBTAG00000003496
ENSBTAG00000003555:E008	ENSBTAG00000003555	E008	7.76864	0.934411	12.6616	0.000373251	0.88289	11	25651128	25651135	8	+	17	21	16	0	0	0	ENSBTAG00000003555
ENSBTAG00000004570:E014	ENSBTAG00000004570	E014	12.4054	0.768558	14.7616	0.000121994	0.88289	16	39039235	39039241	7	-	0	0	0	34	35	13	ENSBTAG00000004570
ENSBTAG00000005209:E003	ENSBTAG00000005209	E003	15.8815	0.705528	13.4324	0.00024732	0.88289	1	82844334	82844349	16	+	1	0	0	31	77	9	ENSBTAG00000005209
ENSBTAG00000012278:E003	ENSBTAG00000012278	E003	27.4263	0.63285	13.6055	0.000225518	0.88289	20	41441169	41441178	10	-	64	36	13	34	37	14	ENSBTAG00000012278
ENSBTAG00000012710:E002	ENSBTAG00000012710	E002	22.3691	0.677235	11.8012	0.000591915	0.88289	13	66868171	66868191	21	+	14	37	31	53	10	5	ENSBTAG00000012710
ENSBTAG00000014319:E004	ENSBTAG00000014319	E004	8.86449	0.890279	11.9042	0.000560066	0.88289	16	40425736	40425741	6	-	0	0	0	22	19	13	ENSBTAG00000014319
ENSBTAG00000014829:E003	ENSBTAG00000014829	E003	13.169	0.889125	14.0498	0.000178034	0.88289	5	43869207	43869211	5	+	23	29	35	0	0	0	ENSBTAG00000014829
ENSBTAG00000017767:E001	ENSBTAG00000017767	E001	6.90587	1.4019	12.2221	0.00047226	0.88289	X	95935540	95935548	9	-	4	22	8	0	1	7	ENSBTAG00000017767
ENSBTAG00000020414:E005	ENSBTAG00000020414	E005	5.66575	1.22451	12.7237	0.000361049	0.88289	17	53105895	53105899	5	-	28	13	4	0	0	0	ENSBTAG00000020414
ENSBTAG00000021681:E013	ENSBTAG00000021681	E013	76.7044	0.613655	15.3763	8.80846e-05	0.88289	19	10365836	10365861	26	-	10	3	0	213	267	52	ENSBTAG00000021681
ENSBTAG00000021703:E004	ENSBTAG00000021703	E004	14.9161	0.72565	14.5307	0.000137895	0.88289	1	117556637	117556640	4	+	0	0	0	52	42	10	ENSBTAG00000021703
ENSBTAG00000021858:E014	ENSBTAG00000021858	E014	13.8571	0.691048	11.8432	0.000578709	0.88289	15	58183460	58183470	11	+	44	43	16	1	0	0	ENSBTAG00000021858
ENSBTAG00000024162:E003	ENSBTAG00000024162	E003	13.9332	0.762618	12.1196	0.00049895	0.88289	1	147051039	147051041	3	+	1	0	0	17	44	23	ENSBTAG00000024162
ENSBTAG00000030189:E002	ENSBTAG00000030189	E002	53.0192	0.62503	11.8957	0.000562651	0.88289	5	115320956	115320964	9	-	39	114	93	55	3	28	ENSBTAG00000030189
ENSBTAG00000030259:E029	ENSBTAG00000030259	E029	10.6137	0.841128	11.9742	0.000539428	0.88289	7	83413188	83413191	4	-	0	0	0	36	29	8	ENSBTAG00000030259
ENSBTAG00000031950:E022	ENSBTAG00000031950	E022	9.13634	0.876928	11.9815	0.000537315	0.88289	5	43927782	43927790	9	+	21	28	16	0	0	0	ENSBTAG00000031950
ENSBTAG00000043999:E007	ENSBTAG00000043999	E007	10.8063	0.825086	12.3924	0.000431082	0.88289	11	4574847	4574849	3	+	27	43	11	0	0	0	ENSBTAG00000043999
ENSBTAG00000047582:E002	ENSBTAG00000047582	E002	23.3993	0.875934	13.8253	0.000200614	0.88289	5	110574337	110574358	22	-	93	32	4	31	30	0	ENSBTAG00000047582
ENSBTAG00000009617:E001	ENSBTAG00000009617	E001	10.6904	0.987675	11.5975	0.000660392	0.909259	3	103903096	103903104	9	-	0	0	0	10	61	8	ENSBTAG00000009617
ENSBTAG00000010559:E014	ENSBTAG00000010559	E014	17.2106	0.680929	11.6272	0.000649953	0.909259	19	35797176	35797190	15	-	2	0	0	26	58	24	ENSBTAG00000010559
ENSBTAG00000003425:E001	ENSBTAG00000003425	E001	4.46785	1.65331	11.4033	0.000733154	0.937338	13	38546544	38546550	7	-	17	9	7	0	0	0	ENSBTAG00000003425
ENSBTAG00000014194:E017	ENSBTAG00000014194	E017	11.0346	0.823183	11.4337	0.000721226	0.937338	13	46561868	46561886	19	-	2	0	0	17	37	15	ENSBTAG00000014194
ENSBTAG00000000024:E003	ENSBTAG00000000024	E003	11.6891	0.734607	11.2769	0.000784795	0.968762	24	49434854	49434861	8	+	27	37	19	0	1	0	ENSBTAG00000000024
ENSBTAG00000000113:E003	ENSBTAG00000000113	E003	15.1076	0.744466	11.1143	0.000856668	0.981818	3	14852131	14852136	6	-	1	0	0	38	69	6	ENSBTAG00000000113
ENSBTAG00000014429:E001	ENSBTAG00000014429	E001	8.03239	0.922084	11.1668	0.000832728	0.981818	5	30939539	30939546	8	-	0	1	0	14	18	14	ENSBTAG00000014429
ENSBTAG00000016239:E010	ENSBTAG00000016239	E010	14.8505	0.812016	11.0694	0.000877651	0.981818	10	65539153	65539158	6	+	0	0	0	15	34	32	ENSBTAG00000016239
ENSBTAG00000000012:E001	ENSBTAG00000000012	E001	4.35977	3.20067	0.852399	0.355875	1	20	33732765	33732776	12	-	11	0	3	18	0	0	ENSBTAG00000000012
ENSBTAG00000000012:E002	ENSBTAG00000000012	E002	1.30044	5.6279	0.362268	0.547249	1	20	33732937	33732938	2	-	0	10	0	0	0	0	ENSBTAG00000000012
ENSBTAG00000000012:E003	ENSBTAG00000000012	E003	3.29893	2.54434	0.122444	0.726399	1	20	33732959	33732960	2	-	0	0	0	0	0	12	ENSBTAG00000000012
ENSBTAG00000000012:E004	ENSBTAG00000000012	E004	1.71521	3.38827	0.837628	0.360076	1	20	33734020	33734028	9	-	15	0	0	0	0	0	ENSBTAG00000000012
ENSBTAG00000000012:E005	ENSBTAG00000000012	E005	4.59767	2.57319	2.03934	0.153276	1	20	33734184	33734186	3	-	0	0	0	0	23	7	ENSBTAG00000000012
ENSBTAG00000000013:E001	ENSBTAG00000000013	E001	4.25399	2.09763	0.159899	0.68925	1	20	33693477	33693478	2	-	0	0	22	0	0	0	ENSBTAG00000000013
ENSBTAG00000000013:E002	ENSBTAG00000000013	E002	1.56053	3.76075	0.017836	0.893757	1	20	33702768	33702769	2	-	0	12	0	0	0	0	ENSBTAG00000000013
ENSBTAG00000000013:E003	ENSBTAG00000000013	E003	5.94686	1.59845	2.01864	0.155378	1	20	33703216	33703229	14	-	15	5	1	10	10	3	ENSBTAG00000000013
ENSBTAG00000000013:E004	ENSBTAG00000000013	E004	16.9859	0.973353	0.579106	0.446663	1	20	33710956	33710959	4	-	10	20	36	0	2	22	ENSBTAG00000000013
ENSBTAG00000000020:E001	ENSBTAG00000000020	E001	6.64815	1.54117	0.140025	0.708256	1	19	24857100	24857111	12	+	0	0	20	12	0	4	ENSBTAG00000000020
ENSBTAG00000000020:E002	ENSBTAG00000000020	E002	3.8575	2.70362	0.00561532	0.940266	1	19	24857580	24857581	2	+	0	10	0	0	22	0	ENSBTAG00000000020
ENSBTAG00000000020:E003	ENSBTAG00000000020	E003	18.7631	0.889956	0.0418096	0.837983	1	19	24867845	24867859	15	+	12	2	29	36	25	13	ENSBTAG00000000020
ENSBTAG00000000024:E001	ENSBTAG00000000024	E001	1.30044	4.07346	0.155994	0.692872	1	24	49429342	49429343	2	+	0	10	0	0	0	0	ENSBTAG00000000024
ENSBTAG00000000024:E002	ENSBTAG00000000024	E002	2.74748	2.10828	-0.00376129	1	1	24	49434109	49434117	9	+	1	0	4	0	16	0	ENSBTAG00000000024
ENSBTAG00000000024:E004	ENSBTAG00000000024	E004	2.3246	2.76433	0.61479	0.43299	1	24	49437904	49437906	3	+	0	0	0	0	20	0	ENSBTAG00000000024
ENSBTAG00000000024:E005	ENSBTAG00000000024	E005	1.69057	3.4526	0.199195	0.655371	1	24	49439474	49439475	2	+	0	13	0	0	0	0	ENSBTAG00000000024
ENSBTAG00000000024:E006	ENSBTAG00000000024	E006	226.627	0.444846	0.197784	0.656515	1	24	49442436	49442448	13	+	333	274	245	255	402	84	ENSBTAG00000000024
ENSBTAG00000000024:E007	ENSBTAG00000000024	E007	28.5321	0.599705	1.66497	0.196933	1	24	49442573	49442580	8	+	16	54	4	38	53	27	ENSBTAG00000000024
ENSBTAG00000000024:E008	ENSBTAG00000000024	E008	1.69057	3.4526	0.199195	0.655371	1	24	49444032	49444033	2	+	0	13	0	0	0	0	ENSBTAG00000000024
ENSBTAG00000000024:E009	ENSBTAG00000000024	E009	2.44138	2.62885	0.00912074	0.923916	1	24	49445210	49445219	10	+	0	8	0	10	0	0	ENSBTAG00000000024
ENSBTAG00000000024:E010	ENSBTAG00000000024	E010	1.56864	2.84524	-0.005437	1	1	24	49449995	49450000	6	+	1	0	1	9	0	0	ENSBTAG00000000024
ENSBTAG00000000024:E011	ENSBTAG00000000024	E011	1.82061	3.30332	0.212729	0.644637	1	24	49458422	49458425	4	+	0	14	0	0	0	0	ENSBTAG00000000024
ENSBTAG00000000024:E012	ENSBTAG00000000024	E012	1.54114	3.68666	0.352433	0.552739	1	24	49463409	49463410	2	+	0	0	0	11	0	0	ENSBTAG00000000024
ENSBTAG00000000024:E013	ENSBTAG00000000024	E013	1.62722	3.43457	0.470884	0.492581	1	24	49487337	49487348	12	+	0	0	0	0	14	0	ENSBTAG00000000024
ENSBTAG00000000024:E014	ENSBTAG00000000024	E014	4.06869	1.79992	-0.00240828	1	1	24	49490072	49490077	6	+	7	1	0	0	27	0	ENSBTAG00000000024
ENSBTAG00000000037:E001	ENSBTAG00000000037	E001	1.36376	3.42569	0.920367	0.337379	1	20	14457825	14457826	2	+	0	9	1	0	0	0	ENSBTAG00000000037
ENSBTAG00000000037:E002	ENSBTAG00000000037	E002	2.4013	2.87897	0.450681	0.502012	1	20	14457966	14457972	7	+	21	0	0	0	0	0	ENSBTAG00000000037
ENSBTAG00000000037:E003	ENSBTAG00000000037	E003	1.96548	2.85392	0.110682	0.739369	1	20	14459919	14459920	2	+	0	13	0	0	0	1	ENSBTAG00000000037
ENSBTAG00000000037:E004	ENSBTAG00000000037	E004	1.65801	2.62661	0.776499	0.378214	1	20	14462709	14462712	4	+	11	2	0	1	0	0	ENSBTAG00000000037
ENSBTAG00000000037:E005	ENSBTAG00000000037	E005	12.7834	0.639904	0.321178	0.570901	1	20	14466121	14466144	24	+	12	14	3	18	44	5	ENSBTAG00000000037
ENSBTAG00000000037:E006	ENSBTAG00000000037	E006	8.89526	0.766006	0.888705	0.345828	1	20	14466422	14466436	15	+	6	20	13	11	11	1	ENSBTAG00000000037
ENSBTAG00000000037:E007	ENSBTAG00000000037	E007	4.84259	2.04418	-0.000306868	1	1	20	14468380	14468382	3	+	0	14	0	0	26	0	ENSBTAG00000000037
ENSBTAG00000000037:E008	ENSBTAG00000000037	E008	6.3097	1.37363	4.46776	0.0345403	1	20	14468848	14468853	6	+	0	0	0	16	35	0	ENSBTAG00000000037
ENSBTAG00000000037:E009	ENSBTAG00000000037	E009	2.61788	2.19275	0.281217	0.595905	1	20	14469237	14469240	4	+	0	3	5	9	0	0	ENSBTAG00000000037
ENSBTAG00000000037:E010	ENSBTAG00000000037	E010	5.09265	1.11465	0.0035317	0.952611	1	20	14470708	14470713	6	+	6	3	3	8	1	8	ENSBTAG00000000037
ENSBTAG00000000037:E011	ENSBTAG00000000037	E011	2.1669	2.41899	1.78873	0.18108	1	20	14471487	14471488	2	+	0	0	0	8	9	0	ENSBTAG00000000037
ENSBTAG00000000037:E012	ENSBTAG00000000037	E012	5.23809	1.53644	0.00701378	0.933257	1	20	14474030	14474037	8	+	1	0	16	12	3	0	ENSBTAG00000000037
ENSBTAG00000000037:E013	ENSBTAG00000000037	E013	2.24165	2.90962	0.307811	0.579027	1	20	14475691	14475692	2	+	0	0	0	16	0	0	ENSBTAG00000000037
ENSBTAG00000000037:E014	ENSBTAG00000000037	E014	3.44608	2.0883	0.0867584	0.768339	1	20	14475876	14475888	13	+	2	0	1	0	0	11	ENSBTAG00000000037
ENSBTAG00000000037:E015	ENSBTAG00000000037	E015	1.88053	2.76892	1.64363	0.199828	1	20	14483409	14483414	6	+	0	10	3	0	0	0	ENSBTAG00000000037
ENSBTAG00000000037:E016	ENSBTAG00000000037	E016	1.65548	3.072	0.0411453	0.839258	1	20	14492486	14492487	2	+	1	0	0	11	0	0	ENSBTAG00000000037
ENSBTAG00000000037:E017	ENSBTAG00000000037	E017	3.29893	2.58031	0.173399	0.677109	1	20	14495430	14495431	2	+	0	0	0	0	0	12	ENSBTAG00000000037
ENSBTAG00000000037:E018	ENSBTAG00000000037	E018	2.12699	3.11487	0.307684	0.579105	1	20	14495462	14495463	2	+	0	0	11	0	0	0	ENSBTAG00000000037
ENSBTAG00000000037:E019	ENSBTAG00000000037	E019	4.3432	2.13089	0.491761	0.483143	1	20	14501448	14501449	2	+	0	0	0	31	0	0	ENSBTAG00000000037
ENSBTAG00000000037:E020	ENSBTAG00000000037	E020	7.51987	0.915052	0.625915	0.428858	1	20	14503768	14503780	13	+	8	3	1	3	34	6	ENSBTAG00000000037
ENSBTAG00000000037:E021	ENSBTAG00000000037	E021	1.84078	2.72683	1.90056	0.168016	1	20	14528575	14528583	9	+	7	8	0	0	0	0	ENSBTAG00000000037
ENSBTAG00000000037:E022	ENSBTAG00000000037	E022	3.91951	2.32294	0.0289841	0.864816	1	20	14535863	14535865	3	+	0	9	0	0	0	10	ENSBTAG00000000037
ENSBTAG00000000037:E023	ENSBTAG00000000037	E023	1.7468	2.60971	0.445088	0.504677	1	20	14549477	14549486	10	+	0	0	1	0	11	1	ENSBTAG00000000037
ENSBTAG00000000037:E024	ENSBTAG00000000037	E024	2.60794	2.12701	2.1341	0.144055	1	20	14550287	14550289	3	+	0	0	0	7	14	0	ENSBTAG00000000037
ENSBTAG00000000037:E025	ENSBTAG00000000037	E025	1.43048	3.83581	0.31204	0.576431	1	20	14565419	14565420	2	+	0	11	0	0	0	0	ENSBTAG00000000037
ENSBTAG00000000037:E026	ENSBTAG00000000037	E026	1.14348	4.48558	0.255042	0.613547	1	20	14567489	14567491	3	+	10	0	0	0	0	0	ENSBTAG00000000037
ENSBTAG00000000037:E027	ENSBTAG00000000037	E027	1.97591	3.10158	0.314657	0.574836	1	20	14608981	14608983	3	+	0	0	0	0	17	0	ENSBTAG00000000037
ENSBTAG00000000037:E028	ENSBTAG00000000037	E028	9.37181	0.868632	3.82677	0.05044	1	20	14631359	14631376	18	+	27	9	18	10	2	0	ENSBTAG00000000037
ENSBTAG00000000037:E029	ENSBTAG00000000037	E029	1.59639	2.99174	1.64216	0.200029	1	20	14637038	14637047	10	+	6	7	0	0	0	0	ENSBTAG00000000037
ENSBTAG00000000037:E030	ENSBTAG00000000037	E030	1.81824	2.9995	0.0203906	0.886452	1	20	14664171	14664174	4	+	11	0	0	4	0	0	ENSBTAG00000000037
ENSBTAG00000000037:E031	ENSBTAG00000000037	E031	3.52018	1.7866	2.82663	0.0927125	1	20	14675780	14675784	5	+	0	0	0	16	11	0	ENSBTAG00000000037
ENSBTAG00000000049:E001	ENSBTAG00000000049	E001	5.52916	8.38014	0.0265855	0.870478	1	5	107799030	107799039	10	-	0	14	14	3	5	0	ENSBTAG00000000049
ENSBTAG00000000049:E002	ENSBTAG00000000049	E002	1.56053	5.15382	0.218445	0.640228	1	5	107818052	107818057	6	-	0	12	0	0	0	0	ENSBTAG00000000049
ENSBTAG00000000049:E003	ENSBTAG00000000049	E003	1.82134	4.80323	0.717443	0.396984	1	5	107822322	107822324	3	-	0	0	0	13	0	0	ENSBTAG00000000049
ENSBTAG00000000053:E001	ENSBTAG00000000053	E001	3.44734	12	0.0138669	0.906259	1	9	15176273	15176276	4	+	10	0	0	4	15	0	ENSBTAG00000000053
ENSBTAG00000000053:E002	ENSBTAG00000000053	E002	3.13821	12	0.0138666	0.90626	1	9	15198371	15198381	11	+	0	0	0	0	27	0	ENSBTAG00000000053
ENSBTAG00000000054:E001	ENSBTAG00000000054	E001	45.8728	1.31785	0.822598	0.364422	1	11	103886560	103886578	19	+	58	35	87	36	37	31	ENSBTAG00000000054
ENSBTAG00000000054:E002	ENSBTAG00000000054	E002	1.54114	3.59926	0.556081	0.455844	1	11	103886911	103886919	9	+	0	0	0	11	0	0	ENSBTAG00000000054
ENSBTAG00000000054:E003	ENSBTAG00000000054	E003	6.689	1.675	0.679252	0.409844	1	11	103886933	103886945	13	+	13	26	0	13	0	0	ENSBTAG00000000054
ENSBTAG00000000054:E004	ENSBTAG00000000054	E004	1.62778	3.06331	0.920966	0.337221	1	11	103889015	103889016	2	+	4	9	0	0	0	0	ENSBTAG00000000054
ENSBTAG00000000057:E001	ENSBTAG00000000057	E001	2.25704	5.50066	1.17905	0.27755	1	3	15471943	15471945	3	-	0	1	11	0	0	0	ENSBTAG00000000057
ENSBTAG00000000057:E002	ENSBTAG00000000057	E002	2.38176	5.28766	1.22367	0.268642	1	3	15476872	15476876	5	-	0	0	0	17	0	0	ENSBTAG00000000057
ENSBTAG00000000072:E001	ENSBTAG00000000072	E001	3.09381	2.9462	0.331986	0.564492	1	16	31558946	31558947	2	-	0	0	16	0	0	0	ENSBTAG00000000072
ENSBTAG00000000072:E002	ENSBTAG00000000072	E002	1.93363	3.77387	0.197881	0.656437	1	16	31559079	31559080	2	-	0	0	10	0	0	0	ENSBTAG00000000072
ENSBTAG00000000072:E003	ENSBTAG00000000072	E003	2.20837	3.542	1.0224	0.311952	1	16	31565646	31565647	2	-	0	0	0	0	19	0	ENSBTAG00000000072
ENSBTAG00000000072:E004	ENSBTAG00000000072	E004	1.15854	6.05081	0.166301	0.683421	1	16	31568075	31568076	2	-	2	0	0	0	8	0	ENSBTAG00000000072
ENSBTAG00000000072:E005	ENSBTAG00000000072	E005	1.96145	5.15869	0.804531	0.369742	1	16	31568695	31568696	2	-	0	0	0	14	0	0	ENSBTAG00000000072
ENSBTAG00000000072:E006	ENSBTAG00000000072	E006	1.43048	6.48441	0.0696936	0.791783	1	16	31570105	31570107	3	-	0	11	0	0	0	0	ENSBTAG00000000072
ENSBTAG00000000081:E001	ENSBTAG00000000081	E001	2.09214	3.05286	0.507203	0.476352	1	10	6774456	6774457	2	+	0	0	0	0	18	0	ENSBTAG00000000081
ENSBTAG00000000081:E002	ENSBTAG00000000081	E002	1.60087	3.60493	0.212377	0.644911	1	10	6791463	6791465	3	+	14	0	0	0	0	0	ENSBTAG00000000081
ENSBTAG00000000081:E003	ENSBTAG00000000081	E003	20.2265	0.659588	0.0933256	0.759991	1	10	6793846	6793856	11	+	26	55	3	26	8	18	ENSBTAG00000000081
ENSBTAG00000000081:E004	ENSBTAG00000000081	E004	7.70021	0.940832	0.170484	0.679682	1	10	6793902	6793909	8	+	9	16	7	9	17	0	ENSBTAG00000000081
ENSBTAG00000000081:E005	ENSBTAG00000000081	E005	4.74855	1.45238	0.0362889	0.84892	1	10	6794516	6794528	13	+	15	1	2	16	0	1	ENSBTAG00000000081
ENSBTAG00000000081:E006	ENSBTAG00000000081	E006	2.22775	2.97061	0.0638767	0.80047	1	10	6795106	6795111	6	+	0	0	5	9	0	0	ENSBTAG00000000081
ENSBTAG00000000081:E007	ENSBTAG00000000081	E007	28.2716	0.489424	1.17651	0.278068	1	10	6796644	6796651	8	+	61	88	11	27	15	8	ENSBTAG00000000081
ENSBTAG00000000081:E008	ENSBTAG00000000081	E008	1.1623	4.40655	0.321451	0.570737	1	10	6807326	6807327	2	+	0	0	0	0	10	0	ENSBTAG00000000081
ENSBTAG00000000081:E009	ENSBTAG00000000081	E009	2.35561	2.51131	0.0634374	0.801143	1	10	6811996	6811998	3	+	0	16	0	0	0	1	ENSBTAG00000000081
ENSBTAG00000000081:E010	ENSBTAG00000000081	E010	1.64348	2.80958	1.12439	0.288976	1	10	6812025	6812029	5	+	3	10	0	0	0	0	ENSBTAG00000000081
ENSBTAG00000000081:E011	ENSBTAG00000000081	E011	2.40008	2.648	-8.5429e-05	1	1	10	6827940	6827941	2	+	0	10	0	0	0	4	ENSBTAG00000000081
ENSBTAG00000000081:E012	ENSBTAG00000000081	E012	2.67329	2.68122	0.59936	0.438822	1	10	6834992	6834993	2	+	0	0	0	0	23	0	ENSBTAG00000000081
ENSBTAG00000000081:E013	ENSBTAG00000000081	E013	3.49996	1.75279	2.67628	0.101853	1	10	6835426	6835428	3	+	9	19	0	0	0	0	ENSBTAG00000000081
ENSBTAG00000000081:E014	ENSBTAG00000000081	E014	3.60313	2.34116	0.71688	0.397169	1	10	6840836	6840838	3	+	0	0	0	0	31	0	ENSBTAG00000000081
ENSBTAG00000000081:E015	ENSBTAG00000000081	E015	2.40173	2.61754	0.186249	0.666057	1	10	6841066	6841067	2	+	0	0	1	0	19	0	ENSBTAG00000000081
ENSBTAG00000000081:E016	ENSBTAG00000000081	E016	3.02402	2.68659	0.348145	0.555165	1	10	6842130	6842131	2	+	0	0	0	0	0	11	ENSBTAG00000000081
ENSBTAG00000000081:E017	ENSBTAG00000000081	E017	2.10155	3.04982	0.476134	0.490179	1	10	6844145	6844146	2	+	0	0	0	15	0	0	ENSBTAG00000000081
ENSBTAG00000000081:E018	ENSBTAG00000000081	E018	1.43048	3.76989	0.21686	0.641443	1	10	6848593	6848595	3	+	0	11	0	0	0	0	ENSBTAG00000000081
ENSBTAG00000000081:E019	ENSBTAG00000000081	E019	14.1767	0.798123	1.57627	0.209298	1	10	6849971	6849993	23	+	55	19	8	24	2	1	ENSBTAG00000000081
ENSBTAG00000000087:E001	ENSBTAG00000000087	E001	3.63774	1.51099	0.000314945	0.985841	1	15	74652583	74652588	6	-	9	6	0	0	11	2	ENSBTAG00000000087
ENSBTAG00000000087:E002	ENSBTAG00000000087	E002	6.27676	1.87606	0.15503	0.693774	1	15	74699194	74699203	10	-	28	2	6	2	0	5	ENSBTAG00000000087
ENSBTAG00000000087:E003	ENSBTAG00000000087	E003	2.22218	2.60841	0.445845	0.504315	1	15	74807674	74807676	3	-	0	1	0	0	18	0	ENSBTAG00000000087
ENSBTAG00000000088:E001	ENSBTAG00000000088	E001	3.28717	2.35217	0.18193	0.66972	1	1	50364012	50364013	2	-	0	0	17	0	0	0	ENSBTAG00000000088
ENSBTAG00000000088:E002	ENSBTAG00000000088	E002	2.82095	2.79375	0.139107	0.70917	1	1	50416061	50416067	7	-	18	3	0	1	2	0	ENSBTAG00000000088
ENSBTAG00000000088:E003	ENSBTAG00000000088	E003	1.38787	3.61632	0.482424	0.487327	1	1	50428641	50428645	5	-	11	1	0	0	0	0	ENSBTAG00000000088
ENSBTAG00000000088:E004	ENSBTAG00000000088	E004	17.5436	0.929896	0.928342	0.335294	1	1	50435706	50435722	17	-	11	6	25	33	0	22	ENSBTAG00000000088
ENSBTAG00000000088:E005	ENSBTAG00000000088	E005	14.4309	1.17486	0.442552	0.505893	1	1	50438304	50438305	2	-	16	0	41	0	0	17	ENSBTAG00000000088
ENSBTAG00000000097:E001	ENSBTAG00000000097	E001	10.8898	1.18486	0.278305	0.597814	1	3	100027895	100027902	8	-	3	9	0	63	0	2	ENSBTAG00000000097
ENSBTAG00000000097:E002	ENSBTAG00000000097	E002	6.34722	1.58057	4.06044	0.043899	1	3	100028448	100028451	4	-	14	7	1	26	0	0	ENSBTAG00000000097
ENSBTAG00000000097:E003	ENSBTAG00000000097	E003	3.46612	1.89141	2.06834	0.150385	1	3	100028859	100028862	4	-	8	8	0	0	13	0	ENSBTAG00000000097
ENSBTAG00000000097:E004	ENSBTAG00000000097	E004	5.03314	1.64398	0.0752305	0.783868	1	3	100028930	100028933	4	-	4	0	0	15	0	9	ENSBTAG00000000097
ENSBTAG00000000097:E005	ENSBTAG00000000097	E005	3.46551	2.08209	0.656527	0.417789	1	3	100028983	100028992	10	-	0	0	0	11	0	7	ENSBTAG00000000097
ENSBTAG00000000097:E006	ENSBTAG00000000097	E006	2.58855	2.68776	0.172033	0.678311	1	3	100037056	100037059	4	-	1	0	0	0	0	9	ENSBTAG00000000097
ENSBTAG00000000097:E007	ENSBTAG00000000097	E007	5.11412	2.4887	-0.00932175	1	1	3	100042958	100042963	6	-	0	0	0	0	44	0	ENSBTAG00000000097
ENSBTAG00000000097:E008	ENSBTAG00000000097	E008	1.68124	3.48064	-0.0173342	1	1	3	100054147	100054149	3	-	0	0	0	12	0	0	ENSBTAG00000000097
ENSBTAG00000000109:E001	ENSBTAG00000000109	E001	1.67988	3.07812	0.746369	0.387628	1	5	110940727	110940739	13	+	13	0	1	0	0	0	ENSBTAG00000000109
ENSBTAG00000000109:E002	ENSBTAG00000000109	E002	1.84209	2.29347	0.144302	0.704041	1	5	110941948	110941952	5	+	0	8	2	1	0	1	ENSBTAG00000000109
ENSBTAG00000000109:E003	ENSBTAG00000000109	E003	1.54114	3.70481	0.317006	0.573412	1	5	110942905	110942906	2	+	0	0	0	11	0	0	ENSBTAG00000000109
ENSBTAG00000000109:E004	ENSBTAG00000000109	E004	2.12699	3.02478	0.234395	0.628284	1	5	110945303	110945304	2	+	0	0	11	0	0	0	ENSBTAG00000000109
ENSBTAG00000000109:E005	ENSBTAG00000000109	E005	5.62235	1.70049	0.385306	0.534777	1	5	110947738	110947742	5	+	0	28	3	10	0	0	ENSBTAG00000000109
ENSBTAG00000000109:E006	ENSBTAG00000000109	E006	128.952	0.864254	1.72055	0.189622	1	5	110951319	110951336	18	+	145	135	141	128	311	49	ENSBTAG00000000109
ENSBTAG00000000109:E007	ENSBTAG00000000109	E007	5.28296	2.083	0.00548608	0.940956	1	5	110954104	110954113	10	+	0	18	0	21	0	0	ENSBTAG00000000109
ENSBTAG00000000111:E001	ENSBTAG00000000111	E001	2.81056	2.45089	0.0307983	0.860691	1	11	62290261	62290270	10	-	1	7	0	0	13	1	ENSBTAG00000000111
ENSBTAG00000000111:E002	ENSBTAG00000000111	E002	5.4414	1.54939	0.342731	0.558257	1	11	62294279	62294281	3	-	28	2	0	1	4	5	ENSBTAG00000000111
ENSBTAG00000000111:E003	ENSBTAG00000000111	E003	2.03998	3.21392	0.0666733	0.796243	1	11	62294816	62294818	3	-	2	1	0	12	0	0	ENSBTAG00000000111
ENSBTAG00000000113:E001	ENSBTAG00000000113	E001	2.91764	2.1224	0.350443	0.553862	1	3	14846118	14846121	4	-	3	5	0	0	0	7	ENSBTAG00000000113
ENSBTAG00000000113:E002	ENSBTAG00000000113	E002	3.84083	1.63808	0.0701066	0.791182	1	3	14851228	14851230	3	-	2	0	6	0	14	3	ENSBTAG00000000113
ENSBTAG00000000113:E004	ENSBTAG00000000113	E004	3.12105	2.49701	0.492319	0.482895	1	3	14853996	14853997	2	-	0	24	0	0	0	0	ENSBTAG00000000113
ENSBTAG00000000113:E005	ENSBTAG00000000113	E005	3.86726	2.26722	0.494539	0.48191	1	3	14854040	14854041	2	-	0	0	20	0	0	0	ENSBTAG00000000113
ENSBTAG00000000113:E006	ENSBTAG00000000113	E006	23.5359	0.522345	0.149929	0.698603	1	3	14855345	14855349	5	-	18	33	12	25	41	24	ENSBTAG00000000113
ENSBTAG00000000113:E007	ENSBTAG00000000113	E007	2.4013	2.89672	0.389444	0.532592	1	3	14858011	14858016	6	-	21	0	0	0	0	0	ENSBTAG00000000113
ENSBTAG00000000113:E008	ENSBTAG00000000113	E008	2.09214	3.01843	0.328544	0.566518	1	3	14858918	14858919	2	-	0	0	0	0	18	0	ENSBTAG00000000113
ENSBTAG00000000113:E009	ENSBTAG00000000113	E009	60.1356	0.46787	0.431402	0.511302	1	3	14859966	14859985	20	-	46	99	73	88	96	16	ENSBTAG00000000113
ENSBTAG00000000113:E010	ENSBTAG00000000113	E010	3.11939	2.40515	-0.00033468	1	1	3	14859997	14860008	12	-	10	0	0	0	17	0	ENSBTAG00000000113
ENSBTAG00000000113:E011	ENSBTAG00000000113	E011	29.3971	0.757704	0.89778	0.343378	1	3	14860021	14860030	10	-	1	15	43	55	24	31	ENSBTAG00000000113
ENSBTAG00000000113:E012	ENSBTAG00000000113	E012	1.54114	3.6275	0.239767	0.624374	1	3	14861420	14861421	2	-	0	0	0	11	0	0	ENSBTAG00000000113
ENSBTAG00000000113:E013	ENSBTAG00000000113	E013	2.12699	3.02001	0.331311	0.564888	1	3	14861687	14861688	2	-	0	0	11	0	0	0	ENSBTAG00000000113
ENSBTAG00000000113:E014	ENSBTAG00000000113	E014	2.82472	2.4931	-0.00055607	1	1	3	14861707	14861709	3	-	10	0	0	12	0	0	ENSBTAG00000000113
ENSBTAG00000000113:E015	ENSBTAG00000000113	E015	11.3037	0.727194	1.18954	0.275423	1	3	14862004	14862012	9	-	22	15	15	2	22	4	ENSBTAG00000000113
ENSBTAG00000000113:E016	ENSBTAG00000000113	E016	1.37217	4.00239	0.255614	0.61315	1	3	14862435	14862438	4	-	12	0	0	0	0	0	ENSBTAG00000000113
ENSBTAG00000000113:E017	ENSBTAG00000000113	E017	50.0764	0.637906	0.286264	0.592625	1	3	14862508	14862518	11	-	81	61	5	95	56	44	ENSBTAG00000000113
ENSBTAG00000000113:E018	ENSBTAG00000000113	E018	2.70708	2.66055	0.394844	0.529764	1	3	14863212	14863213	2	-	0	0	14	0	0	0	ENSBTAG00000000113
ENSBTAG00000000115:E001	ENSBTAG00000000115	E001	2.64561	1.62805	0.485201	0.486076	1	11	62346278	62346290	13	+	4	5	0	6	6	0	ENSBTAG00000000115
ENSBTAG00000000115:E002	ENSBTAG00000000115	E002	7.59635	1.52646	0.077584	0.780599	1	11	62347034	62347039	6	+	17	22	0	16	0	2	ENSBTAG00000000115
ENSBTAG00000000115:E003	ENSBTAG00000000115	E003	10.9448	1.67729	1.43543	0.23088	1	11	62347191	62347212	22	+	1	44	17	13	0	0	ENSBTAG00000000115
ENSBTAG00000000115:E004	ENSBTAG00000000115	E004	1.25782	4.43461	0.023487	0.878197	1	11	62347444	62347452	9	+	11	0	0	0	0	0	ENSBTAG00000000115
ENSBTAG00000000115:E005	ENSBTAG00000000115	E005	1.64536	2.63285	0.113259	0.736464	1	11	62352049	62352050	2	+	2	10	0	0	1	0	ENSBTAG00000000115
ENSBTAG00000000115:E006	ENSBTAG00000000115	E006	3.78279	2.08793	1.85015	0.173766	1	11	62352115	62352127	13	+	0	0	0	27	0	0	ENSBTAG00000000115
ENSBTAG00000000115:E007	ENSBTAG00000000115	E007	8.18811	1.68443	0.128106	0.720404	1	11	62358027	62358044	18	+	25	24	0	0	19	0	ENSBTAG00000000115
ENSBTAG00000000115:E008	ENSBTAG00000000115	E008	2.09149	2.53207	0.775182	0.378619	1	11	62359768	62359773	6	+	0	1	0	14	0	0	ENSBTAG00000000115
ENSBTAG00000000125:E001	ENSBTAG00000000125	E001	2.51372	3.29799	0.0285912	0.865726	1	17	34882620	34882621	2	+	0	0	13	0	0	0	ENSBTAG00000000125
ENSBTAG00000000125:E002	ENSBTAG00000000125	E002	1.87218	3.85848	0.099902	0.751947	1	17	34885563	34885564	2	+	5	10	0	0	0	0	ENSBTAG00000000125
ENSBTAG00000000125:E003	ENSBTAG00000000125	E003	4.40444	1.74693	0.0701265	0.791153	1	17	34936425	34936430	6	+	21	1	4	0	0	4	ENSBTAG00000000125
ENSBTAG00000000125:E004	ENSBTAG00000000125	E004	1.54114	5.53201	1.68861	0.193784	1	17	34936626	34936627	2	+	0	0	0	11	0	0	ENSBTAG00000000125
ENSBTAG00000000125:E005	ENSBTAG00000000125	E005	2.10447	3.12669	0.254562	0.613881	1	17	34939879	34939882	4	+	16	0	0	0	0	1	ENSBTAG00000000125
ENSBTAG00000000125:E006	ENSBTAG00000000125	E006	3.09381	2.98714	0.0182676	0.892487	1	17	34943267	34943269	3	+	0	0	16	0	0	0	ENSBTAG00000000125
ENSBTAG00000000125:E007	ENSBTAG00000000125	E007	1.14348	5.30765	0.0404866	0.840532	1	17	34947746	34947747	2	+	10	0	0	0	0	0	ENSBTAG00000000125
ENSBTAG00000000137:E001	ENSBTAG00000000137	E001	4.39858	2.24462	0.23927	0.624734	1	6	68837171	68837176	6	+	0	0	0	0	0	16	ENSBTAG00000000137
ENSBTAG00000000137:E002	ENSBTAG00000000137	E002	2.09214	2.99006	0.312803	0.575965	1	6	68842308	68842312	5	+	0	0	0	0	18	0	ENSBTAG00000000137
ENSBTAG00000000137:E003	ENSBTAG00000000137	E003	1.37594	3.38605	0.0619862	0.803384	1	6	68842858	68842859	2	+	10	0	0	0	2	0	ENSBTAG00000000137
ENSBTAG00000000137:E004	ENSBTAG00000000137	E004	15.6614	0.694329	0.556491	0.455678	1	6	68850721	68850724	4	+	23	39	6	25	26	1	ENSBTAG00000000137
ENSBTAG00000000137:E005	ENSBTAG00000000137	E005	7.72367	0.916876	0.291728	0.589115	1	6	68853508	68853524	17	+	20	5	0	11	9	8	ENSBTAG00000000137
ENSBTAG00000000137:E006	ENSBTAG00000000137	E006	3.4869	2.30567	0.454651	0.500134	1	6	68853743	68853751	9	+	0	0	0	0	30	0	ENSBTAG00000000137
ENSBTAG00000000137:E007	ENSBTAG00000000137	E007	19.8975	0.881229	0.760105	0.383296	1	6	68854301	68854310	10	+	62	7	17	15	56	0	ENSBTAG00000000137
ENSBTAG00000000137:E008	ENSBTAG00000000137	E008	2.02432	2.63062	0.093176	0.760178	1	6	68856981	68856982	2	+	0	1	4	8	0	0	ENSBTAG00000000137
ENSBTAG00000000137:E009	ENSBTAG00000000137	E009	2.768	1.90098	0.182612	0.669138	1	6	68872777	68872781	5	+	3	1	1	15	0	0	ENSBTAG00000000137
ENSBTAG00000000137:E010	ENSBTAG00000000137	E010	1.68124	3.49055	0.203191	0.652158	1	6	68873421	68873422	2	+	0	0	0	12	0	0	ENSBTAG00000000137
ENSBTAG00000000137:E011	ENSBTAG00000000137	E011	8.86892	1.56383	0.755019	0.384892	1	6	68873497	68873500	4	+	16	0	0	11	0	20	ENSBTAG00000000137
ENSBTAG00000000137:E012	ENSBTAG00000000137	E012	4.05283	1.72438	0.601506	0.438004	1	6	68874085	68874092	8	+	0	0	1	1	32	0	ENSBTAG00000000137
ENSBTAG00000000137:E013	ENSBTAG00000000137	E013	1.51726	3.14061	0.645714	0.421649	1	6	68874698	68874699	2	+	0	0	0	10	1	0	ENSBTAG00000000137
ENSBTAG00000000137:E014	ENSBTAG00000000137	E014	16.063	0.678045	0.00866412	0.925839	1	6	68875037	68875041	5	+	33	34	1	20	23	8	ENSBTAG00000000137
ENSBTAG00000000137:E015	ENSBTAG00000000137	E015	3.9631	2.09872	0.0280011	0.867106	1	6	68875085	68875086	2	+	1	0	0	0	0	14	ENSBTAG00000000137
ENSBTAG00000000137:E016	ENSBTAG00000000137	E016	1.82134	3.3262	0.217741	0.640767	1	6	68879561	68879566	6	+	0	0	0	13	0	0	ENSBTAG00000000137
ENSBTAG00000000137:E017	ENSBTAG00000000137	E017	3.02402	2.60814	0.184951	0.667153	1	6	68879711	68879712	2	+	0	0	0	0	0	11	ENSBTAG00000000137
ENSBTAG00000000137:E018	ENSBTAG00000000137	E018	3.29443	2.09975	0.606368	0.436158	1	6	68883214	68883217	4	+	0	4	10	6	0	0	ENSBTAG00000000137
ENSBTAG00000000137:E019	ENSBTAG00000000137	E019	1.77231	2.5006	0.610651	0.434543	1	6	68886111	68886118	8	+	5	6	0	3	0	0	ENSBTAG00000000137
ENSBTAG00000000137:E020	ENSBTAG00000000137	E020	2.46508	2.25064	0.38347	0.535752	1	6	68886469	68886472	4	+	0	13	1	0	5	0	ENSBTAG00000000137
ENSBTAG00000000137:E021	ENSBTAG00000000137	E021	1.43048	3.86021	0.325798	0.568144	1	6	68886514	68886516	3	+	0	11	0	0	0	0	ENSBTAG00000000137
ENSBTAG00000000137:E022	ENSBTAG00000000137	E022	4.05676	2.02451	0.00504062	0.9434	1	6	68887786	68887789	4	+	6	0	0	0	29	0	ENSBTAG00000000137
ENSBTAG00000000137:E023	ENSBTAG00000000137	E023	5.8579	1.61566	0.51407	0.473382	1	6	68918296	68918301	6	+	8	10	0	26	0	0	ENSBTAG00000000137
ENSBTAG00000000137:E024	ENSBTAG00000000137	E024	3.18141	2.34959	0.0290333	0.864702	1	6	68918328	68918329	2	+	0	18	0	6	0	0	ENSBTAG00000000137
ENSBTAG00000000137:E025	ENSBTAG00000000137	E025	4.79617	1.49929	0.576299	0.447767	1	6	68918359	68918364	6	+	15	8	0	0	1	7	ENSBTAG00000000137
ENSBTAG00000000137:E026	ENSBTAG00000000137	E026	5.52811	1.59361	0.0544404	0.815509	1	6	68918389	68918395	7	+	2	5	0	0	40	0	ENSBTAG00000000137
ENSBTAG00000000137:E027	ENSBTAG00000000137	E027	2.09214	2.99006	0.312803	0.575965	1	6	68918467	68918470	4	+	0	0	0	0	18	0	ENSBTAG00000000137
ENSBTAG00000000137:E028	ENSBTAG00000000137	E028	7.29559	1.48716	1.36096	0.243371	1	6	68919245	68919248	4	+	10	1	21	14	0	0	ENSBTAG00000000137
ENSBTAG00000000137:E029	ENSBTAG00000000137	E029	3.65085	1.8377	0.37949	0.537876	1	6	68920532	68920535	4	+	9	4	0	15	0	0	ENSBTAG00000000137
ENSBTAG00000000137:E030	ENSBTAG00000000137	E030	2.34079	2.88249	0.471809	0.492156	1	6	68929256	68929264	9	+	0	18	0	0	0	0	ENSBTAG00000000137
ENSBTAG00000000137:E031	ENSBTAG00000000137	E031	4.28185	2.16301	0.0334473	0.854887	1	6	68931834	68931837	4	+	11	0	0	0	0	11	ENSBTAG00000000137
ENSBTAG00000000137:E032	ENSBTAG00000000137	E032	3.07964	1.98291	1.69586	0.19283	1	6	68934101	68934103	3	+	11	0	8	0	0	1	ENSBTAG00000000137
ENSBTAG00000000137:E033	ENSBTAG00000000137	E033	1.27853	4.07406	0.201619	0.653417	1	6	68934778	68934781	4	+	0	0	0	0	11	0	ENSBTAG00000000137
ENSBTAG00000000141:E001	ENSBTAG00000000141	E001	4.12331	2.06931	0.0488326	0.825107	1	11	67761693	67761700	8	+	0	4	0	0	31	0	ENSBTAG00000000141
ENSBTAG00000000141:E002	ENSBTAG00000000141	E002	3.95182	2.18197	0.62459	0.429347	1	11	67761716	67761721	6	+	0	0	0	0	34	0	ENSBTAG00000000141
ENSBTAG00000000141:E003	ENSBTAG00000000141	E003	1.68124	3.45282	0.298174	0.58503	1	11	67762983	67762986	4	+	0	0	0	12	0	0	ENSBTAG00000000141
ENSBTAG00000000141:E004	ENSBTAG00000000141	E004	1.40103	3.87926	0.255909	0.612944	1	11	67765186	67765187	2	+	0	0	0	10	0	0	ENSBTAG00000000141
ENSBTAG00000000141:E005	ENSBTAG00000000141	E005	2.3767	2.35829	0.218637	0.64008	1	11	67778904	67778907	4	+	2	0	4	0	0	5	ENSBTAG00000000141
ENSBTAG00000000141:E006	ENSBTAG00000000141	E006	122.911	0.608878	1.28271	0.257396	1	11	67778923	67778943	21	+	199	147	96	188	169	60	ENSBTAG00000000141
ENSBTAG00000000141:E007	ENSBTAG00000000141	E007	2.51372	2.79638	0.30891	0.57835	1	11	67780432	67780433	2	+	0	0	13	0	0	0	ENSBTAG00000000141
ENSBTAG00000000141:E008	ENSBTAG00000000141	E008	4.01694	1.86291	2.08523	0.148729	1	11	67781158	67781165	8	+	3	0	19	0	0	0	ENSBTAG00000000141
ENSBTAG00000000141:E009	ENSBTAG00000000141	E009	5.28023	1.58403	1.871	0.17136	1	11	67781232	67781236	5	+	0	2	0	0	29	6	ENSBTAG00000000141
ENSBTAG00000000153:E001	ENSBTAG00000000153	E001	1.54114	4.40399	1.95064	0.162518	1	18	46823139	46823144	6	-	0	0	0	11	0	0	ENSBTAG00000000153
ENSBTAG00000000153:E002	ENSBTAG00000000153	E002	3.6739	12	0.0292651	0.864168	1	18	46825156	46825157	2	-	0	0	19	0	0	0	ENSBTAG00000000153
ENSBTAG00000000153:E003	ENSBTAG00000000153	E003	6.32128	12	0.306758	0.579677	1	18	46825520	46825522	3	-	15	28	0	1	0	3	ENSBTAG00000000153
ENSBTAG00000000157:E001	ENSBTAG00000000157	E001	4.6158	2.68308	0.746466	0.387597	1	11	44484178	44484192	15	+	4	13	0	6	14	0	ENSBTAG00000000157
ENSBTAG00000000157:E002	ENSBTAG00000000157	E002	3.02402	2.50611	0.319043	0.572183	1	11	44492470	44492472	3	+	0	0	0	0	0	11	ENSBTAG00000000157
ENSBTAG00000000157:E003	ENSBTAG00000000157	E003	3.01035	2.2248	1.42139	0.233175	1	11	44499400	44499401	2	+	4	1	4	0	0	6	ENSBTAG00000000157
ENSBTAG00000000176:E001	ENSBTAG00000000176	E001	1.51099	4.88929	0.00950444	0.922337	1	2	22846180	22846182	3	-	0	0	0	0	13	0	ENSBTAG00000000176
ENSBTAG00000000176:E002	ENSBTAG00000000176	E002	1.71521	3.99325	1.24207	0.265073	1	2	22852156	22852159	4	-	15	0	0	0	0	0	ENSBTAG00000000176
ENSBTAG00000000176:E003	ENSBTAG00000000176	E003	8.67385	1.7692	6.23641	0.012515	1	2	22855032	22855038	7	-	2	0	0	27	7	14	ENSBTAG00000000176
ENSBTAG00000000176:E004	ENSBTAG00000000176	E004	1.7171	3.48469	0.787095	0.37498	1	2	22865029	22865030	2	-	14	0	0	0	1	0	ENSBTAG00000000176
ENSBTAG00000000176:E005	ENSBTAG00000000176	E005	3.48054	12	0.542797	0.461276	1	2	22869792	22869793	2	-	0	0	18	0	0	0	ENSBTAG00000000176
ENSBTAG00000000188:E001	ENSBTAG00000000188	E001	7.71069	0.861188	1.07628	0.299531	1	9	36554806	36554808	3	-	12	19	2	5	5	8	ENSBTAG00000000188
ENSBTAG00000000188:E002	ENSBTAG00000000188	E002	90.5656	0.735138	0.229079	0.632207	1	9	36555033	36555054	22	-	116	26	27	158	34	155	ENSBTAG00000000188
ENSBTAG00000000188:E003	ENSBTAG00000000188	E003	2.90575	2.8851	0.0322009	0.857587	1	9	36592986	36592987	2	-	0	0	0	0	25	0	ENSBTAG00000000188
ENSBTAG00000000189:E001	ENSBTAG00000000189	E001	2.0679	2.44323	-0.00593155	1	1	4	46174157	46174160	4	-	0	12	0	0	2	1	ENSBTAG00000000189
ENSBTAG00000000189:E002	ENSBTAG00000000189	E002	3.95312	1.36752	0.86295	0.352914	1	4	46204971	46204987	17	-	6	6	5	3	0	4	ENSBTAG00000000189
ENSBTAG00000000189:E003	ENSBTAG00000000189	E003	6.00505	1.58649	0.18121	0.670335	1	4	46205559	46205560	2	-	0	21	4	10	0	4	ENSBTAG00000000189
ENSBTAG00000000189:E004	ENSBTAG00000000189	E004	8.11164	0.903306	0.0385463	0.84435	1	4	46207476	46207479	4	-	26	12	0	10	14	2	ENSBTAG00000000189
ENSBTAG00000000189:E005	ENSBTAG00000000189	E005	1.87665	2.5848	1.93158	0.164586	1	4	46214210	46214222	13	-	13	3	0	0	0	0	ENSBTAG00000000189
ENSBTAG00000000189:E006	ENSBTAG00000000189	E006	45.7602	0.551503	1.42153	0.233152	1	4	46214446	46214476	31	-	73	27	3	82	150	16	ENSBTAG00000000189
ENSBTAG00000000189:E007	ENSBTAG00000000189	E007	6.34042	1.60815	0.201521	0.653496	1	4	46214911	46214912	2	-	12	0	10	4	0	9	ENSBTAG00000000189
ENSBTAG00000000189:E008	ENSBTAG00000000189	E008	2.20508	1.84377	0.00097861	0.975044	1	4	46215385	46215387	3	-	1	1	1	1	14	0	ENSBTAG00000000189
ENSBTAG00000000189:E009	ENSBTAG00000000189	E009	9.72038	0.881246	0.000783091	0.977675	1	4	46222534	46222543	10	-	20	10	1	27	2	7	ENSBTAG00000000189
ENSBTAG00000000189:E010	ENSBTAG00000000189	E010	1.26905	3.40616	1.19015	0.2753	1	4	46225070	46225071	2	-	2	8	0	0	0	0	ENSBTAG00000000189
ENSBTAG00000000189:E011	ENSBTAG00000000189	E011	8.53963	1.50762	1.44257	0.229725	1	4	46226378	46226383	6	-	38	9	0	0	0	11	ENSBTAG00000000189
ENSBTAG00000000189:E012	ENSBTAG00000000189	E012	6.24096	1.16175	0.0531944	0.817595	1	4	46231829	46231848	20	-	9	1	10	11	2	5	ENSBTAG00000000189
ENSBTAG00000000189:E013	ENSBTAG00000000189	E013	1.56053	3.66124	0.412678	0.520613	1	4	46232037	46232038	2	-	0	12	0	0	0	0	ENSBTAG00000000189
ENSBTAG00000000189:E014	ENSBTAG00000000189	E014	19.147	0.59594	0.534737	0.464622	1	4	46233404	46233412	9	-	12	24	3	14	64	17	ENSBTAG00000000189
ENSBTAG00000000189:E015	ENSBTAG00000000189	E015	5.54515	1.29382	0.167494	0.682349	1	4	46233436	46233447	12	-	13	10	0	0	19	2	ENSBTAG00000000189
ENSBTAG00000000189:E016	ENSBTAG00000000189	E016	3.31607	1.73196	0.516234	0.472453	1	4	46233501	46233504	4	-	1	1	0	18	0	2	ENSBTAG00000000189
ENSBTAG00000000213:E001	ENSBTAG00000000213	E001	4.09145	1.65788	0.324691	0.568802	1	1	64806751	64806757	7	+	1	0	17	1	0	2	ENSBTAG00000000213
ENSBTAG00000000213:E002	ENSBTAG00000000213	E002	4.55299	2.16198	0.00139138	0.970245	1	1	64813126	64813130	5	+	0	7	0	26	0	0	ENSBTAG00000000213
ENSBTAG00000000213:E003	ENSBTAG00000000213	E003	8.36748	1.497	0.0254914	0.873149	1	1	64814861	64814866	6	+	1	0	21	26	0	2	ENSBTAG00000000213
ENSBTAG00000000213:E004	ENSBTAG00000000213	E004	3.35545	1.89569	0.576233	0.447793	1	1	64827451	64827458	8	+	0	0	1	1	26	0	ENSBTAG00000000213
ENSBTAG00000000213:E005	ENSBTAG00000000213	E005	5.42358	1.46326	0.898227	0.343258	1	1	64827570	64827593	24	+	19	9	1	2	2	5	ENSBTAG00000000213
ENSBTAG00000000213:E006	ENSBTAG00000000213	E006	2.34478	2.34965	0.341964	0.558698	1	1	64827804	64827819	16	+	0	3	3	0	0	5	ENSBTAG00000000213
ENSBTAG00000000213:E007	ENSBTAG00000000213	E007	1.79299	3.06694	0.0595305	0.80724	1	1	64830553	64830554	2	+	0	12	0	0	2	0	ENSBTAG00000000213
ENSBTAG00000000213:E008	ENSBTAG00000000213	E008	3.30801	2.09996	2.27096	0.131818	1	1	64833747	64833753	7	+	0	0	0	0	19	4	ENSBTAG00000000213
ENSBTAG00000000213:E009	ENSBTAG00000000213	E009	1.1623	4.41454	0.17013	0.679996	1	1	64833968	64833969	2	+	0	0	0	0	10	0	ENSBTAG00000000213
ENSBTAG00000000218:E001	ENSBTAG00000000218	E001	1.30674	3.07886	0.0245782	0.875423	1	10	14382989	14382990	2	-	0	7	0	2	1	0	ENSBTAG00000000218
ENSBTAG00000000218:E002	ENSBTAG00000000218	E002	2.44083	2.67687	0.64191	0.42302	1	10	14414780	14414784	5	-	0	0	0	0	21	0	ENSBTAG00000000218
ENSBTAG00000000218:E003	ENSBTAG00000000218	E003	1.7225	2.44299	1.89225	0.168948	1	10	14415867	14415868	2	-	2	10	1	0	0	0	ENSBTAG00000000218
ENSBTAG00000000218:E004	ENSBTAG00000000218	E004	1.48652	3.82792	0.197406	0.656823	1	10	14423098	14423101	4	-	13	0	0	0	0	0	ENSBTAG00000000218
ENSBTAG00000000218:E005	ENSBTAG00000000218	E005	3.04908	2.05786	0.630729	0.427088	1	10	14429578	14429581	4	-	15	0	4	4	0	0	ENSBTAG00000000218
ENSBTAG00000000218:E006	ENSBTAG00000000218	E006	3.16394	2.14493	1.86205	0.172389	1	10	14434587	14434588	2	-	0	5	13	0	0	0	ENSBTAG00000000218
ENSBTAG00000000218:E007	ENSBTAG00000000218	E007	3.13821	2.33641	0.767805	0.380897	1	10	14435053	14435054	2	-	0	0	0	0	27	0	ENSBTAG00000000218
ENSBTAG00000000218:E008	ENSBTAG00000000218	E008	2.64655	2.88442	0.00645768	0.935951	1	10	14437668	14437670	3	-	0	0	8	0	0	4	ENSBTAG00000000218
ENSBTAG00000000218:E009	ENSBTAG00000000218	E009	3.46697	2.1001	0.87298	0.350132	1	10	14450600	14450612	13	-	6	0	0	12	0	4	ENSBTAG00000000218
ENSBTAG00000000218:E010	ENSBTAG00000000218	E010	1.69057	3.46373	0.239515	0.624557	1	10	14471555	14471556	2	-	0	13	0	0	0	0	ENSBTAG00000000218
ENSBTAG00000000218:E011	ENSBTAG00000000218	E011	3.37911	2.22267	0.476263	0.49012	1	10	14504008	14504010	3	-	9	0	0	5	0	6	ENSBTAG00000000218
ENSBTAG00000000218:E012	ENSBTAG00000000218	E012	11.1265	0.816398	0.026053	0.871771	1	10	14508320	14508335	16	-	6	9	5	7	63	0	ENSBTAG00000000218
ENSBTAG00000000218:E013	ENSBTAG00000000218	E013	5.02786	1.63166	-0.00225193	1	1	10	14509984	14509991	8	-	0	5	1	0	36	0	ENSBTAG00000000218
ENSBTAG00000000218:E014	ENSBTAG00000000218	E014	1.30044	4.08712	0.188469	0.664194	1	10	14521457	14521459	3	-	0	10	0	0	0	0	ENSBTAG00000000218
ENSBTAG00000000218:E015	ENSBTAG00000000218	E015	1.40103	3.92561	0.328373	0.566619	1	10	14522829	14522830	2	-	0	0	0	10	0	0	ENSBTAG00000000218
ENSBTAG00000000218:E016	ENSBTAG00000000218	E016	2.20461	2.55284	0.121689	0.72721	1	10	14527378	14527391	14	-	2	0	0	0	17	0	ENSBTAG00000000218
ENSBTAG00000000218:E017	ENSBTAG00000000218	E017	3.50955	1.80306	0.382555	0.536239	1	10	14540193	14540196	4	-	15	0	0	7	7	0	ENSBTAG00000000218
ENSBTAG00000000218:E018	ENSBTAG00000000218	E018	3.95182	2.09615	0.888256	0.34595	1	10	14546631	14546634	4	-	0	0	0	0	34	0	ENSBTAG00000000218
ENSBTAG00000000218:E019	ENSBTAG00000000218	E019	5.19285	1.30071	1.56213	0.211353	1	10	14549443	14549454	12	-	11	8	7	11	0	0	ENSBTAG00000000218
ENSBTAG00000000218:E020	ENSBTAG00000000218	E020	1.40103	3.92561	0.328373	0.566619	1	10	14554003	14554004	2	-	0	0	0	10	0	0	ENSBTAG00000000218
ENSBTAG00000000218:E021	ENSBTAG00000000218	E021	4.1978	1.94572	2.16148	0.141508	1	10	14554592	14554606	15	-	0	0	0	28	0	1	ENSBTAG00000000218
ENSBTAG00000000218:E022	ENSBTAG00000000218	E022	3.57818	2.04503	2.4872	0.114775	1	10	14554660	14554664	5	-	11	0	12	0	0	0	ENSBTAG00000000218
ENSBTAG00000000218:E023	ENSBTAG00000000218	E023	2.55706	2.60745	0.664363	0.415024	1	10	14558365	14558366	2	-	0	0	0	0	22	0	ENSBTAG00000000218
ENSBTAG00000000218:E024	ENSBTAG00000000218	E024	7.52963	1.45599	0.117982	0.731234	1	10	14568470	14568474	5	-	12	12	0	23	0	5	ENSBTAG00000000218
ENSBTAG00000000218:E025	ENSBTAG00000000218	E025	6.07832	1.2063	0.528749	0.467133	1	10	14570182	14570195	14	-	17	15	2	0	6	4	ENSBTAG00000000218
ENSBTAG00000000218:E026	ENSBTAG00000000218	E026	1.74345	3.28499	0.492724	0.482714	1	10	14571139	14571140	2	-	0	0	0	0	15	0	ENSBTAG00000000218
ENSBTAG00000000218:E027	ENSBTAG00000000218	E027	1.96145	3.17932	0.433823	0.510119	1	10	14577942	14577943	2	-	0	0	0	14	0	0	ENSBTAG00000000218
ENSBTAG00000000218:E028	ENSBTAG00000000218	E028	4.16354	1.57646	3.26811	0.070639	1	10	14579924	14579925	2	-	0	0	0	4	31	0	ENSBTAG00000000218
ENSBTAG00000000218:E029	ENSBTAG00000000218	E029	8.01159	1.18268	1.6636	0.197117	1	10	14581723	14581740	18	-	15	22	4	19	0	0	ENSBTAG00000000218
ENSBTAG00000000218:E030	ENSBTAG00000000218	E030	5.7092	1.17956	3.76461	0.052348	1	10	14584679	14584685	7	-	2	24	11	0	2	0	ENSBTAG00000000218
ENSBTAG00000000218:E031	ENSBTAG00000000218	E031	3.64196	2.23244	0.00505537	0.943317	1	10	14595191	14595192	2	-	0	14	0	13	0	0	ENSBTAG00000000218
ENSBTAG00000000218:E032	ENSBTAG00000000218	E032	7.7351	0.83151	0.038023	0.845397	1	10	14599782	14599787	6	-	13	16	1	12	15	2	ENSBTAG00000000218
ENSBTAG00000000218:E033	ENSBTAG00000000218	E033	1.30044	4.08712	0.188469	0.664194	1	10	14602129	14602130	2	-	0	10	0	0	0	0	ENSBTAG00000000218
ENSBTAG00000000218:E034	ENSBTAG00000000218	E034	1.62044	3.04058	1.1547	0.282568	1	10	14604602	14604608	7	-	0	8	3	0	0	0	ENSBTAG00000000218
ENSBTAG00000000218:E035	ENSBTAG00000000218	E035	2.06661	2.68989	1.43887	0.230323	1	10	14608828	14608829	2	-	13	0	3	0	0	0	ENSBTAG00000000218
ENSBTAG00000000218:E036	ENSBTAG00000000218	E036	2.51372	2.92013	0.194407	0.659274	1	10	14625637	14625641	5	-	0	0	13	0	0	0	ENSBTAG00000000218
ENSBTAG00000000219:E001	ENSBTAG00000000219	E001	3.09381	12	-0.0129106	1	1	5	96643271	96643272	2	-	0	0	16	0	0	0	ENSBTAG00000000219
ENSBTAG00000000219:E002	ENSBTAG00000000219	E002	1.33443	6.29118	-0.0188933	1	1	5	96646952	96646953	2	-	5	3	0	1	2	0	ENSBTAG00000000219
ENSBTAG00000000221:E001	ENSBTAG00000000221	E001	1.27853	6.52528	-0.0220411	1	1	28	7963987	7963988	2	+	0	0	0	0	11	0	ENSBTAG00000000221
ENSBTAG00000000221:E002	ENSBTAG00000000221	E002	4.30218	12	-0.0112896	1	1	28	7966002	7966014	13	+	0	13	0	8	1	5	ENSBTAG00000000221
ENSBTAG00000000222:E001	ENSBTAG00000000222	E001	1.39345	3.05454	0.798216	0.371627	1	28	7978862	7978865	4	+	3	7	0	1	0	0	ENSBTAG00000000222
ENSBTAG00000000222:E002	ENSBTAG00000000222	E002	1.27853	4.05911	0.153998	0.694744	1	28	7980704	7980705	2	+	0	0	0	0	11	0	ENSBTAG00000000222
ENSBTAG00000000222:E003	ENSBTAG00000000222	E003	1.40103	4.04601	0.0907107	0.763276	1	28	7986267	7986268	2	+	0	0	0	10	0	0	ENSBTAG00000000222
ENSBTAG00000000222:E004	ENSBTAG00000000222	E004	2.35528	2.50491	1.42199	0.233076	1	28	7989226	7989230	5	+	0	0	0	7	0	5	ENSBTAG00000000222
ENSBTAG00000000222:E005	ENSBTAG00000000222	E005	2.32036	3.02595	0.456965	0.499046	1	28	7991763	7991765	3	+	0	0	12	0	0	0	ENSBTAG00000000222
ENSBTAG00000000222:E006	ENSBTAG00000000222	E006	3.09477	2.63889	0.0175665	0.894558	1	28	7993008	7993009	2	+	0	9	0	0	0	7	ENSBTAG00000000222
ENSBTAG00000000222:E007	ENSBTAG00000000222	E007	4.75635	1.64899	2.94326	0.0862364	1	28	8007989	8007991	3	+	0	0	0	0	22	8	ENSBTAG00000000222
ENSBTAG00000000222:E008	ENSBTAG00000000222	E008	1.4559	2.26098	0.803066	0.370178	1	28	8014054	8014058	5	+	4	3	1	1	0	1	ENSBTAG00000000222
ENSBTAG00000000222:E009	ENSBTAG00000000222	E009	1.60087	3.47127	0.549511	0.458517	1	28	8015816	8015823	8	+	14	0	0	0	0	0	ENSBTAG00000000222
ENSBTAG00000000222:E010	ENSBTAG00000000222	E010	3.84876	2.32665	0.205011	0.650706	1	28	8026298	8026299	2	+	0	0	0	0	0	14	ENSBTAG00000000222
ENSBTAG00000000222:E011	ENSBTAG00000000222	E011	1.48652	3.63876	0.518183	0.471618	1	28	8029798	8029801	4	+	13	0	0	0	0	0	ENSBTAG00000000222
ENSBTAG00000000222:E012	ENSBTAG00000000222	E012	2.55706	2.69983	0.293026	0.588288	1	28	8030740	8030741	2	+	0	0	0	0	22	0	ENSBTAG00000000222
ENSBTAG00000000222:E013	ENSBTAG00000000222	E013	4.68121	1.37004	0.16978	0.680307	1	28	8038200	8038212	13	+	1	0	12	6	5	3	ENSBTAG00000000222
ENSBTAG00000000222:E014	ENSBTAG00000000222	E014	2.33029	1.96664	0.643713	0.422369	1	28	8060379	8060380	2	+	17	1	0	1	1	0	ENSBTAG00000000222
ENSBTAG00000000222:E015	ENSBTAG00000000222	E015	7.19971	1.29781	0.265473	0.606385	1	28	8062437	8062441	5	+	16	0	2	14	26	0	ENSBTAG00000000222
ENSBTAG00000000223:E001	ENSBTAG00000000223	E001	1.82134	5.31518	1.74152	0.186947	1	11	26408015	26408016	2	-	0	0	0	13	0	0	ENSBTAG00000000223
ENSBTAG00000000223:E002	ENSBTAG00000000223	E002	1.93363	5.31709	-0.0118541	1	1	11	26425295	26425296	2	-	0	0	10	0	0	0	ENSBTAG00000000223
ENSBTAG00000000223:E003	ENSBTAG00000000223	E003	3.09381	12	-7.91642e-05	1	1	11	26425362	26425366	5	-	0	0	16	0	0	0	ENSBTAG00000000223
ENSBTAG00000000223:E004	ENSBTAG00000000223	E004	2.6741	2.6475	0.0243033	0.876116	1	11	26426238	26426246	9	-	0	8	7	2	0	0	ENSBTAG00000000223
ENSBTAG00000000223:E005	ENSBTAG00000000223	E005	1.30044	7.42153	0.00649552	0.935764	1	11	26426260	26426262	3	-	0	10	0	0	0	0	ENSBTAG00000000223
ENSBTAG00000000241:E001	ENSBTAG00000000241	E001	8.46856	1.50655	2.85343	0.0911791	1	13	77982561	77982566	6	+	0	19	0	2	35	6	ENSBTAG00000000241
ENSBTAG00000000241:E002	ENSBTAG00000000241	E002	1.14348	4.75139	0.0820762	0.774503	1	13	77983898	77983899	2	+	10	0	0	0	0	0	ENSBTAG00000000241
ENSBTAG00000000241:E003	ENSBTAG00000000241	E003	5.5493	1.62837	2.31161	0.128411	1	13	77983922	77983923	2	+	0	12	0	17	2	5	ENSBTAG00000000241
ENSBTAG00000000241:E004	ENSBTAG00000000241	E004	2.21075	2.92488	0.290255	0.590057	1	13	77984634	77984635	2	+	0	17	0	0	0	0	ENSBTAG00000000241
ENSBTAG00000000241:E005	ENSBTAG00000000241	E005	5.59083	2.49457	2.9843	0.0840754	1	13	77989935	77989944	10	+	10	0	23	0	0	0	ENSBTAG00000000241
ENSBTAG00000000246:E001	ENSBTAG00000000246	E001	4.39858	2.23949	0.455073	0.499936	1	29	8955574	8955575	2	-	0	0	0	0	0	16	ENSBTAG00000000246
ENSBTAG00000000246:E002	ENSBTAG00000000246	E002	1.87004	2.38408	0.0203039	0.886692	1	29	8958566	8958574	9	-	1	6	0	5	0	1	ENSBTAG00000000246
ENSBTAG00000000246:E003	ENSBTAG00000000246	E003	3.42708	1.62621	0.993072	0.318993	1	29	8978728	8978733	6	-	0	11	9	1	1	0	ENSBTAG00000000246
ENSBTAG00000000246:E004	ENSBTAG00000000246	E004	2.621	2.54074	0.00705762	0.933049	1	29	8978753	8978754	2	-	0	18	0	2	0	0	ENSBTAG00000000246
ENSBTAG00000000246:E005	ENSBTAG00000000246	E005	3.87754	1.84223	2.73065	0.098439	1	29	9008537	9008543	7	-	17	0	10	0	0	0	ENSBTAG00000000246
ENSBTAG00000000246:E006	ENSBTAG00000000246	E006	2.26657	2.25634	0.469637	0.493154	1	29	9012103	9012106	4	-	6	0	6	3	0	0	ENSBTAG00000000246
ENSBTAG00000000246:E007	ENSBTAG00000000246	E007	2.44083	2.70474	0.600979	0.438205	1	29	9012270	9012272	3	-	0	0	0	0	21	0	ENSBTAG00000000246
ENSBTAG00000000246:E008	ENSBTAG00000000246	E008	1.82956	3.35624	0.20882	0.647694	1	29	9020994	9020998	5	-	16	0	0	0	0	0	ENSBTAG00000000246
ENSBTAG00000000246:E009	ENSBTAG00000000246	E009	2.42408	2.26456	0.289552	0.590508	1	29	9029278	9029279	2	-	10	0	3	5	0	0	ENSBTAG00000000246
ENSBTAG00000000246:E010	ENSBTAG00000000246	E010	2.70708	2.61436	0.28624	0.59264	1	29	9031596	9031597	2	-	0	0	14	0	0	0	ENSBTAG00000000246
ENSBTAG00000000246:E011	ENSBTAG00000000246	E011	1.39476	3.80026	0.390513	0.53203	1	29	9043296	9043297	2	-	0	0	0	0	12	0	ENSBTAG00000000246
ENSBTAG00000000246:E012	ENSBTAG00000000246	E012	3.60426	2.07677	0.117443	0.731825	1	29	9055957	9055960	4	-	13	0	1	0	0	7	ENSBTAG00000000246
ENSBTAG00000000246:E013	ENSBTAG00000000246	E013	4.64377	1.26388	1.19684	0.273955	1	29	9069403	9069405	3	-	8	0	1	10	16	1	ENSBTAG00000000246
ENSBTAG00000000246:E014	ENSBTAG00000000246	E014	1.31997	3.5112	0.0345317	0.85258	1	29	9075205	9075207	3	-	0	3	0	0	8	0	ENSBTAG00000000246
ENSBTAG00000000246:E015	ENSBTAG00000000246	E015	3.49237	1.83143	0.35833	0.549435	1	29	9084607	9084611	5	-	0	0	10	2	11	0	ENSBTAG00000000246
ENSBTAG00000000246:E016	ENSBTAG00000000246	E016	2.90575	2.4693	0.675118	0.411273	1	29	9085149	9085151	3	-	0	0	0	0	25	0	ENSBTAG00000000246
ENSBTAG00000000246:E017	ENSBTAG00000000246	E017	1.56053	3.71067	0.161496	0.687783	1	29	9095601	9095602	2	-	0	12	0	0	0	0	ENSBTAG00000000246
ENSBTAG00000000246:E018	ENSBTAG00000000246	E018	1.37523	3.46643	0.00204901	0.963895	1	29	9095748	9095752	5	-	0	7	0	0	4	0	ENSBTAG00000000246
ENSBTAG00000000246:E019	ENSBTAG00000000246	E019	2.74911	2.71244	0.347118	0.555749	1	29	9105942	9105943	2	-	0	0	0	0	0	10	ENSBTAG00000000246
ENSBTAG00000000246:E020	ENSBTAG00000000246	E020	61.914	0.423769	0.0484602	0.825765	1	29	9112316	9112322	7	-	74	58	97	55	94	31	ENSBTAG00000000246
ENSBTAG00000000246:E021	ENSBTAG00000000246	E021	4.36865	2.16075	0.0093887	0.92281	1	29	9113639	9113645	7	-	0	0	11	16	0	0	ENSBTAG00000000246
ENSBTAG00000000246:E022	ENSBTAG00000000246	E022	5.94708	1.64117	0.776114	0.378332	1	29	9115494	9115503	10	-	13	20	0	0	16	0	ENSBTAG00000000246
ENSBTAG00000000246:E023	ENSBTAG00000000246	E023	1.51538	3.31977	0.0847215	0.770998	1	29	9116879	9116888	10	-	1	0	0	10	0	0	ENSBTAG00000000246
ENSBTAG00000000246:E024	ENSBTAG00000000246	E024	1.17611	3.72609	0.10123	0.750359	1	29	9120253	9120254	2	-	0	1	0	0	9	0	ENSBTAG00000000246
ENSBTAG00000000246:E025	ENSBTAG00000000246	E025	1.40103	3.95256	0.291291	0.589394	1	29	9138483	9138484	2	-	0	0	0	10	0	0	ENSBTAG00000000246
ENSBTAG00000000261:E001	ENSBTAG00000000261	E001	4.18478	1.59473	1.189	0.275532	1	11	74984666	74984676	11	+	10	18	0	5	0	0	ENSBTAG00000000261
ENSBTAG00000000261:E002	ENSBTAG00000000261	E002	10.8696	0.935926	0.392671	0.530899	1	11	74986228	74986252	25	+	9	25	3	14	23	5	ENSBTAG00000000261
ENSBTAG00000000261:E003	ENSBTAG00000000261	E003	1.85968	3.27815	0.457736	0.498684	1	11	74988212	74988213	2	+	0	0	0	0	16	0	ENSBTAG00000000261
ENSBTAG00000000261:E004	ENSBTAG00000000261	E004	1.14348	4.63009	0.237631	0.625923	1	11	74994515	74994518	4	+	10	0	0	0	0	0	ENSBTAG00000000261
ENSBTAG00000000264:E001	ENSBTAG00000000264	E001	1.57059	3.33861	0.0241398	0.87653	1	9	34207723	34207724	2	+	0	11	0	1	0	0	ENSBTAG00000000264
ENSBTAG00000000264:E002	ENSBTAG00000000264	E002	1.1623	4.3326	0.296791	0.585901	1	9	34207883	34207885	3	+	0	0	0	0	10	0	ENSBTAG00000000264
ENSBTAG00000000264:E003	ENSBTAG00000000264	E003	41.4495	1.03837	0.127324	0.721223	1	9	34208240	34208272	33	+	28	29	82	38	60	23	ENSBTAG00000000264
ENSBTAG00000000271:E001	ENSBTAG00000000271	E001	1.54114	3.80449	-0.00778393	1	1	10	53963039	53963040	2	-	0	0	0	11	0	0	ENSBTAG00000000271
ENSBTAG00000000271:E002	ENSBTAG00000000271	E002	1.39476	4.05242	-0.00731308	1	1	10	53967558	53967559	2	-	0	0	0	0	12	0	ENSBTAG00000000271
ENSBTAG00000000271:E003	ENSBTAG00000000271	E003	1.69057	3.73359	1.32584	0.249546	1	10	53985980	53985981	2	-	0	13	0	0	0	0	ENSBTAG00000000271
ENSBTAG00000000271:E004	ENSBTAG00000000271	E004	1.82134	3.44462	-0.00796861	1	1	10	54003750	54003758	9	-	0	0	0	13	0	0	ENSBTAG00000000271
ENSBTAG00000000271:E005	ENSBTAG00000000271	E005	18.2751	1.14621	0.122497	0.726342	1	10	54005786	54005809	24	-	25	5	0	24	65	14	ENSBTAG00000000271
ENSBTAG00000000271:E006	ENSBTAG00000000271	E006	2.01471	3.68541	0.0403304	0.840836	1	10	54010182	54010184	3	-	0	0	1	13	0	0	ENSBTAG00000000271
ENSBTAG00000000271:E007	ENSBTAG00000000271	E007	2.08566	2.79191	0.397215	0.528531	1	10	54011429	54011430	2	-	0	0	0	9	0	3	ENSBTAG00000000271
ENSBTAG00000000281:E001	ENSBTAG00000000281	E001	15.9796	0.702118	0.000114587	0.991459	1	17	4218296	4218314	19	+	30	4	1	15	53	13	ENSBTAG00000000281
ENSBTAG00000000281:E002	ENSBTAG00000000281	E002	1.30044	4.51856	0.880955	0.34794	1	17	4249117	4249124	8	+	0	10	0	0	0	0	ENSBTAG00000000281
ENSBTAG00000000281:E003	ENSBTAG00000000281	E003	1.54114	3.98943	-0.00384913	1	1	17	4257544	4257546	3	+	0	0	0	11	0	0	ENSBTAG00000000281
ENSBTAG00000000281:E004	ENSBTAG00000000281	E004	3.13821	2.56364	0.0487453	0.825261	1	17	4279107	4279109	3	+	0	0	0	0	27	0	ENSBTAG00000000281
ENSBTAG00000000281:E005	ENSBTAG00000000281	E005	1.51538	3.47614	0.0361752	0.849154	1	17	4293588	4293589	2	+	1	0	0	10	0	0	ENSBTAG00000000281
ENSBTAG00000000281:E006	ENSBTAG00000000281	E006	3.29655	2.36522	0.497548	0.48058	1	17	4293659	4293660	2	+	12	0	0	0	0	7	ENSBTAG00000000281
ENSBTAG00000000286:E001	ENSBTAG00000000286	E001	20.0987	0.939706	-0.000446696	1	1	5	32318309	32318313	5	+	67	24	1	20	26	12	ENSBTAG00000000286
ENSBTAG00000000286:E002	ENSBTAG00000000286	E002	13.3478	1.03298	-0.000472106	1	1	5	32318340	32318345	6	+	23	17	0	0	59	6	ENSBTAG00000000286
ENSBTAG00000000288:E001	ENSBTAG00000000288	E001	1.40103	3.83849	0.275869	0.599422	1	13	12365178	12365179	2	-	0	0	0	10	0	0	ENSBTAG00000000288
ENSBTAG00000000288:E002	ENSBTAG00000000288	E002	1.4646	3.4381	0.0191955	0.889807	1	13	12365911	12365912	2	-	8	0	0	0	0	2	ENSBTAG00000000288
ENSBTAG00000000288:E003	ENSBTAG00000000288	E003	7.45968	1.20989	0.426279	0.513821	1	13	12371117	12371130	14	-	23	3	3	1	32	0	ENSBTAG00000000288
ENSBTAG00000000288:E004	ENSBTAG00000000288	E004	1.30151	3.53256	0.990462	0.319629	1	13	12379560	12379570	11	-	8	0	2	0	0	0	ENSBTAG00000000288
ENSBTAG00000000288:E005	ENSBTAG00000000288	E005	4.29627	2.24346	0.00911121	0.923955	1	13	12382694	12382696	3	-	0	0	12	0	17	0	ENSBTAG00000000288
ENSBTAG00000000288:E006	ENSBTAG00000000288	E006	6.74824	1.33216	2.52526	0.112036	1	13	12383024	12383026	3	-	3	0	0	20	31	0	ENSBTAG00000000288
ENSBTAG00000000288:E007	ENSBTAG00000000288	E007	7.00606	0.811809	0.871287	0.350599	1	13	12383427	12383431	5	-	22	11	5	8	6	1	ENSBTAG00000000288
ENSBTAG00000000288:E008	ENSBTAG00000000288	E008	51.7327	0.473445	0.59333	0.441134	1	13	12395742	12395753	12	-	37	47	47	98	77	35	ENSBTAG00000000288
ENSBTAG00000000288:E009	ENSBTAG00000000288	E009	1.69057	3.43124	0.297499	0.585455	1	13	12395817	12395818	2	-	0	13	0	0	0	0	ENSBTAG00000000288
ENSBTAG00000000288:E010	ENSBTAG00000000288	E010	5.467	1.67538	0.778314	0.377657	1	13	12395831	12395835	5	-	0	11	0	19	0	5	ENSBTAG00000000288
ENSBTAG00000000288:E011	ENSBTAG00000000288	E011	36.7186	0.56473	0.627823	0.428155	1	13	12396483	12396489	7	-	63	97	14	34	22	25	ENSBTAG00000000288
ENSBTAG00000000288:E012	ENSBTAG00000000288	E012	2.28101	2.72713	0.00518559	0.942593	1	13	12444295	12444296	2	-	0	0	6	8	0	0	ENSBTAG00000000288
ENSBTAG00000000295:E001	ENSBTAG00000000295	E001	5.0365	1.16865	0.622899	0.429972	1	11	37789263	37789271	9	+	6	1	18	0	4	1	ENSBTAG00000000295
ENSBTAG00000000295:E002	ENSBTAG00000000295	E002	16.2032	1.22315	1.40896	0.235229	1	11	37790407	37790417	11	+	0	36	51	4	0	4	ENSBTAG00000000295
ENSBTAG00000000295:E003	ENSBTAG00000000295	E003	4.72401	1.66529	2.16861	0.140853	1	11	37792012	37792013	2	+	0	3	0	0	16	9	ENSBTAG00000000295
ENSBTAG00000000295:E004	ENSBTAG00000000295	E004	3.78178	1.62955	1.26428	0.260842	1	11	37792508	37792509	2	+	5	0	16	0	1	0	ENSBTAG00000000295
ENSBTAG00000000295:E005	ENSBTAG00000000295	E005	6.36372	1.46796	0.641299	0.423241	1	11	37793514	37793523	10	+	0	8	19	0	0	6	ENSBTAG00000000295
ENSBTAG00000000295:E006	ENSBTAG00000000295	E006	2.45281	2.86556	0.00335459	0.953813	1	11	37793602	37793606	5	+	19	0	0	2	0	0	ENSBTAG00000000295
ENSBTAG00000000295:E007	ENSBTAG00000000295	E007	1.92716	2.36042	0.554614	0.456438	1	11	37794348	37794351	4	+	4	0	7	0	1	0	ENSBTAG00000000295
ENSBTAG00000000295:E008	ENSBTAG00000000295	E008	10.8796	0.846483	9.04337	0.00263649	1	11	37794551	37794562	12	+	4	0	3	24	25	13	ENSBTAG00000000295
ENSBTAG00000000308:E001	ENSBTAG00000000308	E001	1.96145	3.33838	0.0826044	0.773799	1	13	64403366	64403367	2	-	0	0	0	14	0	0	ENSBTAG00000000308
ENSBTAG00000000308:E002	ENSBTAG00000000308	E002	2.73092	2.75394	0.808969	0.368425	1	13	64445988	64445994	7	-	0	21	0	0	0	0	ENSBTAG00000000308
ENSBTAG00000000308:E003	ENSBTAG00000000308	E003	3.5345	2.49135	2.99028	0.0837658	1	13	64448859	64448860	2	-	14	0	10	0	0	0	ENSBTAG00000000308
ENSBTAG00000000308:E004	ENSBTAG00000000308	E004	56.3432	1.02105	3.8038	0.0511366	1	13	64449104	64449126	23	-	107	20	0	56	195	40	ENSBTAG00000000308
ENSBTAG00000000308:E005	ENSBTAG00000000308	E005	2.99101	2.64153	0.851685	0.356076	1	13	64451841	64451842	2	-	0	23	0	0	0	0	ENSBTAG00000000308
ENSBTAG00000000308:E006	ENSBTAG00000000308	E006	1.57822	3.26505	0.0369224	0.847623	1	13	64451857	64451867	11	-	4	0	0	8	0	0	ENSBTAG00000000308
ENSBTAG00000000308:E007	ENSBTAG00000000308	E007	3.19461	1.78124	0.712533	0.398604	1	13	64456349	64456352	4	-	0	0	1	4	21	0	ENSBTAG00000000308
ENSBTAG00000000315:E001	ENSBTAG00000000315	E001	2.94217	2.46369	0.484529	0.486378	1	28	29379582	29379583	2	+	0	0	0	21	0	0	ENSBTAG00000000315
ENSBTAG00000000315:E002	ENSBTAG00000000315	E002	2.29327	2.59972	1.3883	0.238693	1	28	29383260	29383261	2	+	0	0	0	0	15	2	ENSBTAG00000000315
ENSBTAG00000000315:E003	ENSBTAG00000000315	E003	4.15295	1.31497	2.06234	0.150978	1	28	29383315	29383320	6	+	5	0	0	15	8	2	ENSBTAG00000000315
ENSBTAG00000000315:E004	ENSBTAG00000000315	E004	9.11906	0.738164	0.610783	0.434493	1	28	29383494	29383501	8	+	35	13	3	5	9	4	ENSBTAG00000000315
ENSBTAG00000000315:E005	ENSBTAG00000000315	E005	2.56137	2.52794	-0.000841739	1	1	28	29385000	29385001	2	+	0	10	0	9	0	0	ENSBTAG00000000315
ENSBTAG00000000315:E006	ENSBTAG00000000315	E006	4.73164	1.33471	0.0699844	0.79136	1	28	29385827	29385829	3	+	14	7	0	8	0	4	ENSBTAG00000000315
ENSBTAG00000000315:E007	ENSBTAG00000000315	E007	19.0149	0.984058	0.661743	0.415945	1	28	29386024	29386052	29	+	80	19	1	1	4	24	ENSBTAG00000000315
ENSBTAG00000000315:E008	ENSBTAG00000000315	E008	21.1599	0.574601	1.71559	0.190262	1	28	29386238	29386263	26	+	30	47	21	19	9	14	ENSBTAG00000000315
ENSBTAG00000000315:E009	ENSBTAG00000000315	E009	15.8659	0.628351	7.70129	0.00551814	1	28	29386950	29386973	24	+	7	1	1	42	36	17	ENSBTAG00000000315
ENSBTAG00000000315:E010	ENSBTAG00000000315	E010	5.30666	1.80538	0.940136	0.332243	1	28	29387009	29387021	13	+	10	0	13	0	0	6	ENSBTAG00000000315
ENSBTAG00000000315:E011	ENSBTAG00000000315	E011	2.89664	2.02729	0.260077	0.610067	1	28	29387069	29387072	4	+	0	4	0	15	0	1	ENSBTAG00000000315
ENSBTAG00000000315:E012	ENSBTAG00000000315	E012	9.34467	1.02373	1.67737e-05	0.996732	1	28	29387090	29387105	16	+	4	13	5	37	9	0	ENSBTAG00000000315
ENSBTAG00000000322:E001	ENSBTAG00000000322	E001	1.37594	3.2691	0.26618	0.605906	1	23	20615302	20615307	6	-	10	0	0	0	2	0	ENSBTAG00000000322
ENSBTAG00000000322:E002	ENSBTAG00000000322	E002	1.25782	4.01636	0.700021	0.402777	1	23	20629689	20629690	2	-	11	0	0	0	0	0	ENSBTAG00000000322
ENSBTAG00000000322:E003	ENSBTAG00000000322	E003	3.46666	2.49867	0.0387139	0.844017	1	23	20647609	20647620	12	-	1	17	0	4	5	0	ENSBTAG00000000322
ENSBTAG00000000322:E004	ENSBTAG00000000322	E004	3.45711	2.22406	0.162001	0.687321	1	23	20651472	20651473	2	-	11	0	0	0	0	8	ENSBTAG00000000322
ENSBTAG00000000322:E005	ENSBTAG00000000322	E005	10.5525	1.8544	0.0191706	0.889879	1	23	20658294	20658305	12	-	13	0	0	0	78	0	ENSBTAG00000000322
ENSBTAG00000000322:E006	ENSBTAG00000000322	E006	1.54114	3.97196	0.025929	0.872074	1	23	20660574	20660575	2	-	0	0	0	11	0	0	ENSBTAG00000000322
ENSBTAG00000000322:E007	ENSBTAG00000000322	E007	4.67349	2.35478	0.0965367	0.756026	1	23	20660586	20660589	4	-	0	0	0	0	0	17	ENSBTAG00000000322
ENSBTAG00000000322:E008	ENSBTAG00000000322	E008	4.10882	2.61079	1.12521	0.2888	1	23	20667398	20667404	7	-	14	0	5	11	0	0	ENSBTAG00000000322
ENSBTAG00000000326:E001	ENSBTAG00000000326	E001	11.6735	0.826796	0.0503599	0.822438	1	5	111739963	111739969	7	+	18	16	29	9	1	2	ENSBTAG00000000326
ENSBTAG00000000326:E002	ENSBTAG00000000326	E002	9.32471	0.892202	0.0440798	0.833705	1	5	111765882	111765887	6	+	34	13	9	11	4	0	ENSBTAG00000000326
ENSBTAG00000000356:E001	ENSBTAG00000000356	E001	2.26735	3.66247	0.0210197	0.884725	1	19	51759159	51759165	7	+	0	9	0	7	1	0	ENSBTAG00000000356
ENSBTAG00000000356:E002	ENSBTAG00000000356	E002	5.58444	2.36903	1.30987	0.252418	1	19	51759883	51759891	9	+	0	8	0	0	32	3	ENSBTAG00000000356
ENSBTAG00000000356:E003	ENSBTAG00000000356	E003	1.48652	6.01249	0.776989	0.378064	1	19	51760294	51760301	8	+	13	0	0	0	0	0	ENSBTAG00000000356
ENSBTAG00000000363:E001	ENSBTAG00000000363	E001	1.54114	3.51104	0.58138	0.445772	1	20	9947062	9947064	3	+	0	0	0	11	0	0	ENSBTAG00000000363
ENSBTAG00000000363:E002	ENSBTAG00000000363	E002	2.97739	2.13837	1.78222	0.181877	1	20	9948032	9948035	4	+	0	11	8	0	0	0	ENSBTAG00000000363
ENSBTAG00000000363:E003	ENSBTAG00000000363	E003	3.05446	2.30918	0.06262	0.802402	1	20	9975123	9975128	6	+	0	0	10	8	0	0	ENSBTAG00000000363
ENSBTAG00000000363:E004	ENSBTAG00000000363	E004	25.7922	0.73971	0.0108763	0.916939	1	20	9984844	9984867	24	+	75	43	6	23	15	20	ENSBTAG00000000363
ENSBTAG00000000363:E005	ENSBTAG00000000363	E005	2.3717	2.4033	0.372455	0.541669	1	20	9986194	9986201	8	+	0	1	0	16	0	0	ENSBTAG00000000363
ENSBTAG00000000363:E006	ENSBTAG00000000363	E006	23.7062	0.845669	0.157375	0.691585	1	20	9987308	9987314	7	+	20	33	44	30	38	0	ENSBTAG00000000363
ENSBTAG00000000363:E007	ENSBTAG00000000363	E007	13.9118	0.706238	7.66215	0.00563912	1	20	9992562	9992571	10	+	29	39	25	1	0	2	ENSBTAG00000000363
ENSBTAG00000000363:E008	ENSBTAG00000000363	E008	5.25932	1.20824	8.67159	0.00323209	1	20	10000670	10000672	3	+	0	0	0	22	14	2	ENSBTAG00000000363
ENSBTAG00000000363:E009	ENSBTAG00000000363	E009	5.86622	1.36628	0.28074	0.596217	1	20	10001632	10001639	8	+	10	3	0	27	0	2	ENSBTAG00000000363
ENSBTAG00000000363:E010	ENSBTAG00000000363	E010	2.40876	1.9936	1.32768	0.249218	1	20	10008386	10008389	4	+	0	0	2	1	2	6	ENSBTAG00000000363
ENSBTAG00000000382:E001	ENSBTAG00000000382	E001	3.83559	2.22449	0.6034	0.437284	1	11	101987064	101987067	4	+	0	0	0	0	33	0	ENSBTAG00000000382
ENSBTAG00000000382:E002	ENSBTAG00000000382	E002	1.14348	4.50237	0.194019	0.659592	1	11	101996655	101996657	3	+	10	0	0	0	0	0	ENSBTAG00000000382
ENSBTAG00000000382:E003	ENSBTAG00000000382	E003	3.02198	2.47681	0.519476	0.471065	1	11	101997427	101997428	2	+	0	0	0	0	26	0	ENSBTAG00000000382
ENSBTAG00000000382:E004	ENSBTAG00000000382	E004	1.84058	2.30545	0.183219	0.668621	1	11	102012731	102012734	4	+	9	0	0	3	1	1	ENSBTAG00000000382
ENSBTAG00000000382:E005	ENSBTAG00000000382	E005	2.34079	2.98549	0.292206	0.58881	1	11	102014031	102014032	2	+	0	18	0	0	0	0	ENSBTAG00000000382
ENSBTAG00000000382:E006	ENSBTAG00000000382	E006	1.68124	3.42097	0.319385	0.571977	1	11	102014440	102014441	2	+	0	0	0	12	0	0	ENSBTAG00000000382
ENSBTAG00000000382:E007	ENSBTAG00000000382	E007	3.85391	1.66926	0.619591	0.431199	1	11	102014959	102014966	8	+	0	0	8	9	9	0	ENSBTAG00000000382
ENSBTAG00000000382:E008	ENSBTAG00000000382	E008	1.39476	3.87422	0.286758	0.592305	1	11	102015758	102015759	2	+	0	0	0	0	12	0	ENSBTAG00000000382
ENSBTAG00000000382:E009	ENSBTAG00000000382	E009	3.5512	1.88473	2.3294	0.126951	1	11	102016114	102016117	4	+	4	0	16	0	0	0	ENSBTAG00000000382
ENSBTAG00000000382:E010	ENSBTAG00000000382	E010	11.9032	1.26745	2.53046	0.111667	1	11	102020877	102020890	14	+	4	11	39	0	0	9	ENSBTAG00000000382
ENSBTAG00000000382:E011	ENSBTAG00000000382	E011	1.8465	2.98752	-0.000191001	1	1	11	102024824	102024827	4	+	7	0	0	0	9	0	ENSBTAG00000000382
ENSBTAG00000000382:E012	ENSBTAG00000000382	E012	4.20922	1.7152	1.74562	0.186428	1	11	102040449	102040452	4	+	0	1	0	0	28	3	ENSBTAG00000000382
ENSBTAG00000000382:E013	ENSBTAG00000000382	E013	3.28717	2.38096	0.445805	0.504334	1	11	102050748	102050754	7	+	0	0	17	0	0	0	ENSBTAG00000000382
ENSBTAG00000000382:E014	ENSBTAG00000000382	E014	8.75988	1.09641	0.746311	0.387647	1	11	102058816	102058835	20	+	10	29	4	18	0	2	ENSBTAG00000000382
ENSBTAG00000000382:E015	ENSBTAG00000000382	E015	1.45065	3.28137	1.30874	0.252624	1	11	102061748	102061756	9	+	7	5	0	0	0	0	ENSBTAG00000000382
ENSBTAG00000000382:E016	ENSBTAG00000000382	E016	15.1829	0.624509	0.0215577	0.88327	1	11	102063087	102063092	6	+	26	15	8	13	38	9	ENSBTAG00000000382
ENSBTAG00000000382:E017	ENSBTAG00000000382	E017	4.0837	1.84656	0.700462	0.402629	1	11	102069244	102069246	3	+	12	9	0	11	0	0	ENSBTAG00000000382
ENSBTAG00000000382:E018	ENSBTAG00000000382	E018	1.82134	3.25489	0.341331	0.559062	1	11	102069334	102069335	2	+	0	0	0	13	0	0	ENSBTAG00000000382
ENSBTAG00000000382:E019	ENSBTAG00000000382	E019	4.45755	1.90255	0.231847	0.630158	1	11	102076096	102076102	7	+	1	0	0	31	0	0	ENSBTAG00000000382
ENSBTAG00000000382:E020	ENSBTAG00000000382	E020	1.51726	3.07353	0.839162	0.359637	1	11	102076625	102076634	10	+	0	0	0	10	1	0	ENSBTAG00000000382
ENSBTAG00000000382:E021	ENSBTAG00000000382	E021	4.54408	1.72967	0.14197	0.706331	1	11	102083870	102083874	5	+	2	0	10	17	0	0	ENSBTAG00000000382
ENSBTAG00000000382:E022	ENSBTAG00000000382	E022	1.1623	4.38241	0.245517	0.620249	1	11	102084201	102084204	4	+	0	0	0	0	10	0	ENSBTAG00000000382
ENSBTAG00000000382:E023	ENSBTAG00000000382	E023	4.44735	2.10185	0.536046	0.464076	1	11	102086462	102086463	2	+	0	0	23	0	0	0	ENSBTAG00000000382
ENSBTAG00000000382:E024	ENSBTAG00000000382	E024	1.97215	2.80007	0.0439379	0.833969	1	11	102093402	102093404	3	+	2	0	0	0	15	0	ENSBTAG00000000382
ENSBTAG00000000382:E025	ENSBTAG00000000382	E025	2.66196	2.62278	0.458506	0.498323	1	11	102103144	102103147	4	+	0	0	0	19	0	0	ENSBTAG00000000382
ENSBTAG00000000382:E026	ENSBTAG00000000382	E026	5.09139	1.82709	0.629385	0.427581	1	11	102108030	102108032	3	+	5	0	12	0	0	8	ENSBTAG00000000382
ENSBTAG00000000382:E027	ENSBTAG00000000382	E027	2.65667	2.30773	1.41426	0.23435	1	11	102108491	102108493	3	+	0	0	0	17	0	1	ENSBTAG00000000382
ENSBTAG00000000382:E028	ENSBTAG00000000382	E028	2.62999	2.766	0.37436	0.540637	1	11	102113671	102113672	2	+	23	0	0	0	0	0	ENSBTAG00000000382
ENSBTAG00000000382:E029	ENSBTAG00000000382	E029	1.56053	3.74254	0.213903	0.643726	1	11	102121260	102121261	2	+	0	12	0	0	0	0	ENSBTAG00000000382
ENSBTAG00000000382:E030	ENSBTAG00000000382	E030	3.43664	2.26198	0.00686726	0.933956	1	11	102135956	102135957	2	+	8	0	0	18	0	0	ENSBTAG00000000382
ENSBTAG00000000382:E031	ENSBTAG00000000382	E031	1.82061	3.42048	0.241979	0.622781	1	11	102138369	102138370	2	+	0	14	0	0	0	0	ENSBTAG00000000382
ENSBTAG00000000382:E032	ENSBTAG00000000382	E032	6.90255	1.34146	1.00914	0.315109	1	11	102140954	102140961	8	+	0	1	6	16	29	0	ENSBTAG00000000382
ENSBTAG00000000382:E033	ENSBTAG00000000382	E033	7.34423	1.27586	0.200012	0.654712	1	11	102140975	102140979	5	+	11	0	15	2	25	0	ENSBTAG00000000382
ENSBTAG00000000382:E034	ENSBTAG00000000382	E034	6.06387	1.45122	1.81535	0.177867	1	11	102143303	102143315	13	+	16	0	19	4	0	0	ENSBTAG00000000382
ENSBTAG00000000382:E035	ENSBTAG00000000382	E035	8.47966	1.69297	0.859202	0.353962	1	11	102145460	102145479	20	+	15	0	0	11	0	19	ENSBTAG00000000382
ENSBTAG00000000382:E036	ENSBTAG00000000382	E036	5.0034	1.71963	0.470055	0.492962	1	11	102145542	102145543	2	+	0	17	0	5	18	0	ENSBTAG00000000382
ENSBTAG00000000382:E037	ENSBTAG00000000382	E037	4.15015	1.90854	2.66251	0.102739	1	11	102147881	102147882	2	+	0	0	0	10	0	10	ENSBTAG00000000382
ENSBTAG00000000390:E001	ENSBTAG00000000390	E001	1.27853	4.92891	0.000554789	0.981208	1	25	28373330	28373331	2	-	0	0	0	0	11	0	ENSBTAG00000000390
ENSBTAG00000000390:E002	ENSBTAG00000000390	E002	2.08712	3.32426	0.254883	0.613657	1	25	28375401	28375402	2	-	6	0	0	10	0	0	ENSBTAG00000000390
ENSBTAG00000000390:E003	ENSBTAG00000000390	E003	5.78511	1.55048	0.103721	0.747409	1	25	28379395	28379404	10	-	8	0	0	19	19	0	ENSBTAG00000000390
ENSBTAG00000000390:E004	ENSBTAG00000000390	E004	7.13248	1.7951	0.861366	0.353357	1	25	28389324	28389332	9	-	0	0	0	0	59	1	ENSBTAG00000000390
ENSBTAG00000000390:E005	ENSBTAG00000000390	E005	2.05304	3.0971	0.0637581	0.800652	1	25	28432903	28432905	3	-	0	0	1	0	16	0	ENSBTAG00000000390
ENSBTAG00000000390:E006	ENSBTAG00000000390	E006	5.33111	2.23485	3.21375	0.0730218	1	25	28444649	28444650	2	-	16	0	11	0	0	5	ENSBTAG00000000390
ENSBTAG00000000392:E001	ENSBTAG00000000392	E001	18.2215	0.898041	1.97511	0.159906	1	28	28366817	28366824	8	+	30	6	0	33	24	24	ENSBTAG00000000392
ENSBTAG00000000392:E002	ENSBTAG00000000392	E002	4.81789	1.44934	0.943677	0.331334	1	28	28368522	28368526	5	+	16	6	2	13	0	0	ENSBTAG00000000392
ENSBTAG00000000392:E003	ENSBTAG00000000392	E003	74.3778	0.470654	0.321622	0.570634	1	28	28368543	28368568	26	+	56	101	124	60	153	17	ENSBTAG00000000392
ENSBTAG00000000392:E004	ENSBTAG00000000392	E004	9.64722	1.48298	0.75409	0.385184	1	28	28381630	28381638	9	+	17	0	21	26	0	0	ENSBTAG00000000392
ENSBTAG00000000392:E005	ENSBTAG00000000392	E005	1.48652	3.79594	0.195833	0.658105	1	28	28398244	28398245	2	+	13	0	0	0	0	0	ENSBTAG00000000392
ENSBTAG00000000392:E006	ENSBTAG00000000392	E006	118.139	0.392095	0.00617911	0.937345	1	28	28402869	28402880	12	+	151	106	143	148	236	41	ENSBTAG00000000392
ENSBTAG00000000392:E007	ENSBTAG00000000392	E007	10.9662	1.17901	0.0350882	0.851411	1	28	28403284	28403291	8	+	1	9	30	12	0	8	ENSBTAG00000000392
ENSBTAG00000000392:E008	ENSBTAG00000000392	E008	2.06661	2.58105	1.37681	0.240646	1	28	28404616	28404618	3	+	13	0	3	0	0	0	ENSBTAG00000000392
ENSBTAG00000000392:E009	ENSBTAG00000000392	E009	4.12834	1.63481	3.56732	0.0589273	1	28	28405752	28405754	3	+	0	0	0	22	9	0	ENSBTAG00000000392
ENSBTAG00000000392:E010	ENSBTAG00000000392	E010	5.66324	1.50784	1.16825	0.279761	1	28	28416735	28416754	20	+	11	0	0	19	15	0	ENSBTAG00000000392
ENSBTAG00000000409:E001	ENSBTAG00000000409	E001	3.37067	2.18288	3.4212	0.0643644	1	9	40472178	40472184	7	+	0	0	0	0	29	0	ENSBTAG00000000409
ENSBTAG00000000409:E002	ENSBTAG00000000409	E002	1.56053	4.823	-0.0357471	1	1	9	40473758	40473759	2	+	0	12	0	0	0	0	ENSBTAG00000000409
ENSBTAG00000000409:E003	ENSBTAG00000000409	E003	2.3246	2.83814	2.49271	0.114374	1	9	40474792	40474799	8	+	0	0	0	0	20	0	ENSBTAG00000000409
ENSBTAG00000000409:E004	ENSBTAG00000000409	E004	3.89424	12	0.146552	0.701853	1	9	40481600	40481601	2	+	7	0	16	0	0	0	ENSBTAG00000000409
ENSBTAG00000000409:E005	ENSBTAG00000000409	E005	1.25782	5.62348	-0.0165887	1	1	9	40482190	40482191	2	+	11	0	0	0	0	0	ENSBTAG00000000409
ENSBTAG00000000409:E006	ENSBTAG00000000409	E006	2.37038	2.97714	1.1606	0.281341	1	9	40499802	40499818	17	+	0	10	0	1	8	0	ENSBTAG00000000409
ENSBTAG00000000415:E001	ENSBTAG00000000415	E001	5.25297	1.75091	0.119412	0.729673	1	20	13495730	13495740	11	+	10	3	0	0	32	0	ENSBTAG00000000415
ENSBTAG00000000415:E002	ENSBTAG00000000415	E002	3.38448	2.16709	0.222804	0.636911	1	20	13499567	13499571	5	+	0	1	0	0	28	0	ENSBTAG00000000415
ENSBTAG00000000415:E003	ENSBTAG00000000415	E003	2.32036	2.88261	0.24407	0.621282	1	20	13499629	13499630	2	+	0	0	12	0	0	0	ENSBTAG00000000415
ENSBTAG00000000415:E004	ENSBTAG00000000415	E004	1.71521	3.4824	0.216057	0.642061	1	20	13515320	13515321	2	+	15	0	0	0	0	0	ENSBTAG00000000415
ENSBTAG00000000415:E005	ENSBTAG00000000415	E005	4.19855	1.90892	0.384496	0.535207	1	20	13516267	13516278	12	+	9	0	0	3	0	10	ENSBTAG00000000415
ENSBTAG00000000415:E006	ENSBTAG00000000415	E006	1.69057	3.48109	0.214496	0.643266	1	20	13516402	13516406	5	+	0	13	0	0	0	0	ENSBTAG00000000415
ENSBTAG00000000415:E007	ENSBTAG00000000415	E007	2.0807	3.08748	0.254922	0.613631	1	20	13516513	13516522	10	+	0	16	0	0	0	0	ENSBTAG00000000415
ENSBTAG00000000415:E008	ENSBTAG00000000415	E008	3.33405	2.02327	1.86513	0.172033	1	20	13516593	13516598	6	+	3	23	0	0	0	0	ENSBTAG00000000415
ENSBTAG00000000415:E009	ENSBTAG00000000415	E009	1.15289	3.91805	0.00460706	0.945885	1	20	13518196	13518197	2	+	5	0	0	0	5	0	ENSBTAG00000000415
ENSBTAG00000000415:E010	ENSBTAG00000000415	E010	5.09577	1.70348	0.195075	0.658726	1	20	13518215	13518225	11	+	3	15	0	20	0	0	ENSBTAG00000000415
ENSBTAG00000000415:E011	ENSBTAG00000000415	E011	1.77057	2.66378	0.187546	0.664967	1	20	13518242	13518251	10	+	7	0	0	3	0	2	ENSBTAG00000000415
ENSBTAG00000000415:E012	ENSBTAG00000000415	E012	5.193	1.35331	0.322663	0.570012	1	20	13518262	13518273	12	+	9	1	0	26	1	1	ENSBTAG00000000415
ENSBTAG00000000415:E013	ENSBTAG00000000415	E013	1.72022	3.15162	0.00914926	0.923797	1	20	13520506	13520518	13	+	0	9	0	0	0	2	ENSBTAG00000000415
ENSBTAG00000000415:E014	ENSBTAG00000000415	E014	2.61137	2.27845	1.97612	0.1598	1	20	13521085	13521088	4	+	11	0	7	0	0	0	ENSBTAG00000000415
ENSBTAG00000000415:E015	ENSBTAG00000000415	E015	14.8139	1.61139	0.872488	0.350267	1	20	13526221	13526230	10	+	0	7	52	0	0	14	ENSBTAG00000000415
ENSBTAG00000000415:E016	ENSBTAG00000000415	E016	2.58855	2.5379	0.0563326	0.812389	1	20	13526529	13526531	3	+	1	0	0	0	0	9	ENSBTAG00000000415
ENSBTAG00000000415:E017	ENSBTAG00000000415	E017	1.95897	2.94234	0.0015341	0.968757	1	20	13527002	13527004	3	+	9	0	0	0	8	0	ENSBTAG00000000415
ENSBTAG00000000415:E018	ENSBTAG00000000415	E018	1.27853	4.13922	0.298117	0.585065	1	20	13529029	13529030	2	+	0	0	0	0	11	0	ENSBTAG00000000415
ENSBTAG00000000415:E019	ENSBTAG00000000415	E019	4.20537	1.87901	0.0849631	0.770681	1	20	13529683	13529689	7	+	9	0	2	0	24	0	ENSBTAG00000000415
ENSBTAG00000000415:E020	ENSBTAG00000000415	E020	22.1856	0.597207	0.00292906	0.956839	1	20	13530202	13530212	11	+	19	40	13	57	30	3	ENSBTAG00000000415
ENSBTAG00000000415:E021	ENSBTAG00000000415	E021	33.9065	0.643007	0.450901	0.501907	1	20	13530239	13530247	9	+	41	37	53	46	64	1	ENSBTAG00000000415
ENSBTAG00000000415:E022	ENSBTAG00000000415	E022	6.83329	1.51059	4.18503	0.0407825	1	20	13530258	13530268	11	+	0	0	0	37	0	6	ENSBTAG00000000415
ENSBTAG00000000415:E023	ENSBTAG00000000415	E023	1.51099	3.71149	0.340471	0.559557	1	20	13530462	13530463	2	+	0	0	0	0	13	0	ENSBTAG00000000415
ENSBTAG00000000415:E024	ENSBTAG00000000415	E024	1.65548	3.02773	0.119143	0.729966	1	20	13530970	13530972	3	+	1	0	0	11	0	0	ENSBTAG00000000415
ENSBTAG00000000415:E025	ENSBTAG00000000415	E025	3.52747	1.67185	0.0235748	0.877972	1	20	13531004	13531009	6	+	5	11	0	5	0	3	ENSBTAG00000000415
ENSBTAG00000000415:E026	ENSBTAG00000000415	E026	10.3163	0.740665	0.984686	0.321045	1	20	13531070	13531083	14	+	6	5	7	6	30	12	ENSBTAG00000000415
ENSBTAG00000000415:E027	ENSBTAG00000000415	E027	7.374	2.03417	0.000631955	0.979944	1	20	13531538	13531549	12	+	14	0	0	0	0	21	ENSBTAG00000000415
ENSBTAG00000000415:E028	ENSBTAG00000000415	E028	10.2213	0.87227	8.48059	0.00358955	1	20	13542325	13542359	35	+	43	7	22	1	0	0	ENSBTAG00000000415
ENSBTAG00000000415:E029	ENSBTAG00000000415	E029	2.5224	2.31084	1.85228	0.173519	1	20	13542486	13542502	17	+	5	15	0	0	0	0	ENSBTAG00000000415
ENSBTAG00000000415:E030	ENSBTAG00000000415	E030	1.54114	3.58746	0.365985	0.545201	1	20	13543353	13543354	2	+	0	0	0	11	0	0	ENSBTAG00000000415
ENSBTAG00000000415:E031	ENSBTAG00000000415	E031	20.8092	0.772008	1.47709	0.224231	1	20	13547983	13547988	6	+	24	24	36	52	6	0	ENSBTAG00000000415
ENSBTAG00000000415:E032	ENSBTAG00000000415	E032	3.41382	2.05615	0.272947	0.601362	1	20	13548884	13548889	6	+	0	13	0	0	3	5	ENSBTAG00000000415
ENSBTAG00000000415:E033	ENSBTAG00000000415	E033	1.43048	3.85957	0.185137	0.666996	1	20	13552396	13552397	2	+	0	11	0	0	0	0	ENSBTAG00000000415
ENSBTAG00000000415:E034	ENSBTAG00000000415	E034	5.92976	1.16875	4.23829	0.039522	1	20	13556014	13556015	2	+	1	0	0	32	2	4	ENSBTAG00000000415
ENSBTAG00000000415:E035	ENSBTAG00000000415	E035	1.93704	2.6884	1.22214	0.26894	1	20	13556059	13556062	4	+	0	3	8	0	0	0	ENSBTAG00000000415
ENSBTAG00000000415:E036	ENSBTAG00000000415	E036	1.62722	3.5421	0.360711	0.548111	1	20	13556389	13556398	10	+	0	0	0	0	14	0	ENSBTAG00000000415
ENSBTAG00000000432:E001	ENSBTAG00000000432	E001	7.55803	1.45871	0.0778304	0.780259	1	10	22191553	22191563	11	+	10	10	0	0	44	0	ENSBTAG00000000432
ENSBTAG00000000432:E002	ENSBTAG00000000432	E002	5.49454	0.963158	1.15926	0.281619	1	10	22191627	22191640	14	+	8	1	4	7	9	6	ENSBTAG00000000432
ENSBTAG00000000432:E003	ENSBTAG00000000432	E003	22.2978	0.621064	0.259848	0.610225	1	10	22200341	22200353	13	+	50	47	3	22	42	7	ENSBTAG00000000432
ENSBTAG00000000432:E004	ENSBTAG00000000432	E004	2.51565	2.71861	0.217352	0.641065	1	10	22205937	22205940	4	+	22	0	0	0	0	0	ENSBTAG00000000432
ENSBTAG00000000432:E005	ENSBTAG00000000432	E005	5.22611	1.38139	1.16898	0.279612	1	10	22210170	22210174	5	+	16	6	5	0	0	6	ENSBTAG00000000432
ENSBTAG00000000432:E006	ENSBTAG00000000432	E006	9.58456	1.4829	0.752392	0.38572	1	10	22227034	22227037	4	+	4	0	46	0	2	0	ENSBTAG00000000432
ENSBTAG00000000432:E008	ENSBTAG00000000432	E008	2.83991	2.65239	0.0220521	0.881949	1	10	22371193	22371199	7	+	0	0	9	0	0	4	ENSBTAG00000000432
ENSBTAG00000000432:E009	ENSBTAG00000000432	E009	44.6349	0.547962	1.88173	0.170138	1	10	22552559	22552581	23	+	111	53	7	51	88	23	ENSBTAG00000000432
ENSBTAG00000000438:E001	ENSBTAG00000000438	E001	1.85968	8.31705	1.53578e-05	0.996873	1	6	85172171	85172178	8	+	0	0	0	0	16	0	ENSBTAG00000000438
ENSBTAG00000000438:E002	ENSBTAG00000000438	E002	1.54114	9.53742	1.03761e-05	0.99743	1	6	85172819	85172821	3	+	0	0	0	11	0	0	ENSBTAG00000000438
ENSBTAG00000000439:E001	ENSBTAG00000000439	E001	1.62534	3.05154	0.16972	0.680361	1	17	46283016	46283017	2	+	1	0	0	0	13	0	ENSBTAG00000000439
ENSBTAG00000000439:E002	ENSBTAG00000000439	E002	3.07917	2.34962	0.0127128	0.910228	1	17	46283034	46283041	8	+	11	0	0	13	0	0	ENSBTAG00000000439
ENSBTAG00000000439:E003	ENSBTAG00000000439	E003	54.5058	0.423064	1.701	0.192157	1	17	46283206	46283214	9	+	147	121	43	36	48	11	ENSBTAG00000000439
ENSBTAG00000000439:E004	ENSBTAG00000000439	E004	537.073	0.446974	0.581261	0.445818	1	17	46284505	46284528	24	+	1001	823	238	745	837	247	ENSBTAG00000000439
ENSBTAG00000000439:E005	ENSBTAG00000000439	E005	146.822	0.515421	0.0966901	0.755838	1	17	46285314	46285330	17	+	143	151	266	91	276	53	ENSBTAG00000000439
ENSBTAG00000000447:E001	ENSBTAG00000000447	E001	1.30044	10.6962	9.85357e-07	0.999208	1	26	15023957	15023958	2	+	0	10	0	0	0	0	ENSBTAG00000000447
ENSBTAG00000000447:E002	ENSBTAG00000000447	E002	1.93363	7.95804	-1.71409e-07	1	1	26	15027097	15027098	2	+	0	0	10	0	0	0	ENSBTAG00000000447
ENSBTAG00000000460:E001	ENSBTAG00000000460	E001	13.4103	0.963848	0.340194	0.559717	1	29	9809549	9809552	4	-	26	11	15	22	0	11	ENSBTAG00000000460
ENSBTAG00000000460:E002	ENSBTAG00000000460	E002	11.634	1.02986	0.68721	0.407115	1	29	9812154	9812164	11	-	58	22	0	10	4	1	ENSBTAG00000000460
ENSBTAG00000000460:E003	ENSBTAG00000000460	E003	39.2526	0.500884	0.637387	0.424658	1	29	9812386	9812407	22	-	46	96	31	66	35	8	ENSBTAG00000000460
ENSBTAG00000000460:E004	ENSBTAG00000000460	E004	1.93569	2.83925	0.0710358	0.789835	1	29	9813681	9813682	2	-	1	0	0	13	0	0	ENSBTAG00000000460
ENSBTAG00000000460:E005	ENSBTAG00000000460	E005	2.68135	2.50239	0.00134518	0.970743	1	29	9814647	9814661	15	-	0	12	0	8	0	0	ENSBTAG00000000460
ENSBTAG00000000460:E006	ENSBTAG00000000460	E006	20.2022	0.895706	3.01609	0.0824421	1	29	9816344	9816353	10	-	31	26	37	0	3	21	ENSBTAG00000000460
ENSBTAG00000000460:E007	ENSBTAG00000000460	E007	3.21004	2.23173	0.0914968	0.762283	1	29	9816879	9816881	3	-	0	0	16	0	1	0	ENSBTAG00000000460
ENSBTAG00000000460:E008	ENSBTAG00000000460	E008	2.05066	2.02372	0.182614	0.669137	1	29	9818365	9818385	21	-	2	2	0	7	5	0	ENSBTAG00000000460
ENSBTAG00000000460:E009	ENSBTAG00000000460	E009	2.02001	2.51095	0.0709973	0.78989	1	29	9818488	9818489	2	-	0	6	0	1	0	4	ENSBTAG00000000460
ENSBTAG00000000460:E010	ENSBTAG00000000460	E010	1.93363	3.23447	0.235935	0.627158	1	29	9818730	9818733	4	-	0	0	10	0	0	0	ENSBTAG00000000460
ENSBTAG00000000460:E011	ENSBTAG00000000460	E011	42.1601	0.451704	0.0383223	0.844797	1	29	9821956	9821974	19	-	53	50	42	74	53	18	ENSBTAG00000000460
ENSBTAG00000000460:E012	ENSBTAG00000000460	E012	5.22457	1.29623	0.187519	0.664989	1	29	9827411	9827419	9	-	17	3	1	1	22	0	ENSBTAG00000000460
ENSBTAG00000000460:E013	ENSBTAG00000000460	E013	60.3221	0.570419	0.0458015	0.830537	1	29	9827727	9827739	13	-	12	82	93	98	74	29	ENSBTAG00000000460
ENSBTAG00000000460:E014	ENSBTAG00000000460	E014	4.22399	1.40066	5.55073	0.018473	1	29	9827796	9827797	2	-	20	3	8	0	0	0	ENSBTAG00000000460
ENSBTAG00000000460:E015	ENSBTAG00000000460	E015	1.51099	3.63238	0.306772	0.579668	1	29	9828068	9828083	16	-	0	0	0	0	13	0	ENSBTAG00000000460
ENSBTAG00000000460:E016	ENSBTAG00000000460	E016	6.16959	1.39413	2.56719	0.109101	1	29	9831942	9831957	16	-	36	14	0	0	2	0	ENSBTAG00000000460
ENSBTAG00000000460:E017	ENSBTAG00000000460	E017	53.2694	0.714593	0.0916734	0.76206	1	29	9832131	9832148	18	-	3	147	37	36	141	19	ENSBTAG00000000460
ENSBTAG00000000460:E018	ENSBTAG00000000460	E018	36.3989	0.55848	0.488274	0.484698	1	29	9832368	9832378	11	-	34	56	5	42	125	14	ENSBTAG00000000460
ENSBTAG00000000460:E019	ENSBTAG00000000460	E019	6.05566	2.03239	0.00104328	0.974233	1	29	9833025	9833026	2	-	0	0	19	17	0	0	ENSBTAG00000000460
ENSBTAG00000000460:E020	ENSBTAG00000000460	E020	13.7562	1.03347	0.374607	0.540504	1	29	9833121	9833131	11	-	0	8	19	2	47	12	ENSBTAG00000000460
ENSBTAG00000000460:E021	ENSBTAG00000000460	E021	2.20734	2.50263	1.48153	0.223535	1	29	9833148	9833149	2	-	0	14	2	0	0	0	ENSBTAG00000000460
ENSBTAG00000000460:E022	ENSBTAG00000000460	E022	5.02744	2.09537	0.443945	0.505224	1	29	9833757	9833758	2	-	0	0	26	0	0	0	ENSBTAG00000000460
ENSBTAG00000000460:E023	ENSBTAG00000000460	E023	4.61369	1.57374	0.328761	0.56639	1	29	9834640	9834649	10	-	11	8	0	0	1	8	ENSBTAG00000000460
ENSBTAG00000000460:E024	ENSBTAG00000000460	E024	6.23312	1.95449	0.00329014	0.954259	1	29	9835185	9835188	4	-	23	0	0	0	31	0	ENSBTAG00000000460
ENSBTAG00000000460:E025	ENSBTAG00000000460	E025	57.4005	0.495575	1.13505	0.2867	1	29	9835230	9835250	21	-	33	92	11	83	84	66	ENSBTAG00000000460
ENSBTAG00000000460:E026	ENSBTAG00000000460	E026	5.57307	1.71793	0.325924	0.568069	1	29	9836679	9836691	13	-	0	7	6	25	0	0	ENSBTAG00000000460
ENSBTAG00000000460:E027	ENSBTAG00000000460	E027	17.6603	0.654789	0.560549	0.454039	1	29	9839647	9839660	14	-	26	16	2	12	41	21	ENSBTAG00000000460
ENSBTAG00000000460:E028	ENSBTAG00000000460	E028	2.75675	1.56024	0.451788	0.501487	1	29	9840075	9840080	6	-	0	4	1	9	2	2	ENSBTAG00000000460
ENSBTAG00000000460:E029	ENSBTAG00000000460	E029	2.44083	2.72546	0.448837	0.502888	1	29	9841940	9841942	3	-	0	0	0	0	21	0	ENSBTAG00000000460
ENSBTAG00000000460:E030	ENSBTAG00000000460	E030	8.43239	1.01459	0.0942872	0.758796	1	29	9842665	9842674	10	-	31	16	0	10	5	3	ENSBTAG00000000460
ENSBTAG00000000460:E031	ENSBTAG00000000460	E031	1.37217	3.97474	0.233381	0.629028	1	29	9843135	9843136	2	-	12	0	0	0	0	0	ENSBTAG00000000460
ENSBTAG00000000460:E032	ENSBTAG00000000460	E032	1.37217	3.97474	0.233381	0.629028	1	29	9844940	9844942	3	-	12	0	0	0	0	0	ENSBTAG00000000460
ENSBTAG00000000460:E033	ENSBTAG00000000460	E033	1.5907	3.17341	0.0103709	0.918886	1	29	9845326	9845329	4	-	0	9	0	3	0	0	ENSBTAG00000000460
ENSBTAG00000000460:E034	ENSBTAG00000000460	E034	1.15917	3.7911	0.664665	0.414918	1	29	9850248	9850249	2	-	9	1	0	0	0	0	ENSBTAG00000000460
ENSBTAG00000000460:E035	ENSBTAG00000000460	E035	2.98964	1.97029	0.439439	0.507394	1	29	9850294	9850296	3	-	0	3	0	0	20	1	ENSBTAG00000000460
ENSBTAG00000000460:E036	ENSBTAG00000000460	E036	2.12699	3.06674	0.254536	0.613899	1	29	9851991	9851992	2	-	0	0	11	0	0	0	ENSBTAG00000000460
ENSBTAG00000000460:E037	ENSBTAG00000000460	E037	6.68175	1.15938	2.33001	0.126901	1	29	9852693	9852700	8	-	4	0	0	4	44	2	ENSBTAG00000000460
ENSBTAG00000000460:E038	ENSBTAG00000000460	E038	7.96242	1.33193	0.364821	0.545841	1	29	9857713	9857716	4	-	1	12	0	0	47	3	ENSBTAG00000000460
ENSBTAG00000000460:E039	ENSBTAG00000000460	E039	104.401	0.395792	0.277506	0.59834	1	29	9861650	9861669	20	-	139	180	90	81	185	54	ENSBTAG00000000460
ENSBTAG00000000460:E040	ENSBTAG00000000460	E040	17.2383	0.949993	0.439167	0.507525	1	29	9861720	9861736	17	-	25	27	10	52	0	6	ENSBTAG00000000460
ENSBTAG00000000460:E041	ENSBTAG00000000460	E041	65.9266	0.426657	0.769132	0.380486	1	29	9861754	9861779	26	-	57	66	29	101	97	72	ENSBTAG00000000460
ENSBTAG00000000460:E042	ENSBTAG00000000460	E042	18.7361	0.958614	0.0273497	0.868647	1	29	9861792	9861804	13	-	68	18	0	33	6	12	ENSBTAG00000000460
ENSBTAG00000000460:E043	ENSBTAG00000000460	E043	2.97781	2.36503	0.00744371	0.931246	1	29	9861870	9861871	2	-	2	0	0	0	0	10	ENSBTAG00000000460
ENSBTAG00000000460:E044	ENSBTAG00000000460	E044	14.7814	0.639756	0.00862165	0.92602	1	29	9861941	9861945	5	-	20	30	5	22	32	3	ENSBTAG00000000460
ENSBTAG00000000460:E045	ENSBTAG00000000460	E045	28.9362	0.581725	5.71506	0.01682	1	29	9862421	9862435	15	-	13	6	1	27	103	39	ENSBTAG00000000460
ENSBTAG00000000460:E046	ENSBTAG00000000460	E046	21.0031	0.657663	0.385114	0.534879	1	29	9869391	9869398	8	-	34	20	25	3	30	21	ENSBTAG00000000460
ENSBTAG00000000460:E047	ENSBTAG00000000460	E047	28.4622	0.490955	0.0519945	0.819628	1	29	9872826	9872839	14	-	32	24	24	37	76	11	ENSBTAG00000000460
ENSBTAG00000000460:E048	ENSBTAG00000000460	E048	1.54114	3.66997	0.251875	0.615758	1	29	9874782	9874783	2	-	0	0	0	11	0	0	ENSBTAG00000000460
ENSBTAG00000000460:E049	ENSBTAG00000000460	E049	6.53965	1.73651	0.786312	0.375218	1	29	9878749	9878752	4	-	0	0	13	15	0	7	ENSBTAG00000000460
ENSBTAG00000000460:E050	ENSBTAG00000000460	E050	3.33261	1.97328	0.173217	0.677268	1	29	9879024	9879029	6	-	0	11	0	0	14	1	ENSBTAG00000000460
ENSBTAG00000000460:E051	ENSBTAG00000000460	E051	1.90804	2.6767	1.66949	0.196327	1	29	9883711	9883714	4	-	11	5	0	0	0	0	ENSBTAG00000000460
ENSBTAG00000000460:E052	ENSBTAG00000000460	E052	1.51099	3.63238	0.306772	0.579668	1	29	9883937	9883938	2	-	0	0	0	0	13	0	ENSBTAG00000000460
ENSBTAG00000000460:E053	ENSBTAG00000000460	E053	8.91834	1.27229	0.223713	0.636225	1	29	9887164	9887168	5	-	12	0	26	13	6	0	ENSBTAG00000000460
ENSBTAG00000000460:E054	ENSBTAG00000000460	E054	11.6033	0.687278	3.09843	0.0783679	1	29	9889144	9889151	8	-	36	11	22	2	6	3	ENSBTAG00000000460
ENSBTAG00000000460:E055	ENSBTAG00000000460	E055	2.91499	1.9237	1.31246	0.25195	1	29	9891102	9891111	10	-	1	0	0	0	17	3	ENSBTAG00000000460
ENSBTAG00000000460:E056	ENSBTAG00000000460	E056	2.6645	2.10174	0.291282	0.5894	1	29	9891771	9891781	11	-	8	0	0	10	3	0	ENSBTAG00000000460
ENSBTAG00000000460:E057	ENSBTAG00000000460	E057	1.14348	4.48305	0.199308	0.65528	1	29	9892506	9892507	2	-	10	0	0	0	0	0	ENSBTAG00000000460
ENSBTAG00000000460:E058	ENSBTAG00000000460	E058	2.38661	1.86905	3.60144	0.0577294	1	29	9892987	9892988	2	-	0	0	0	7	5	3	ENSBTAG00000000460
ENSBTAG00000000460:E059	ENSBTAG00000000460	E059	1.68124	3.47586	0.270368	0.603085	1	29	9893036	9893037	2	-	0	0	0	12	0	0	ENSBTAG00000000460
ENSBTAG00000000460:E060	ENSBTAG00000000460	E060	2.86673	1.7348	0.146104	0.702287	1	29	9893142	9893154	13	-	1	7	0	9	5	0	ENSBTAG00000000460
ENSBTAG00000000460:E061	ENSBTAG00000000460	E061	1.68124	3.47586	0.270368	0.603085	1	29	9893392	9893394	3	-	0	0	0	12	0	0	ENSBTAG00000000460
ENSBTAG00000000460:E062	ENSBTAG00000000460	E062	1.62722	3.46369	0.326685	0.567617	1	29	9895943	9895944	2	-	0	0	0	0	14	0	ENSBTAG00000000460
ENSBTAG00000000460:E063	ENSBTAG00000000460	E063	9.69492	0.973808	0.197789	0.656511	1	29	9896672	9896688	17	-	14	0	12	9	27	5	ENSBTAG00000000460
ENSBTAG00000000460:E064	ENSBTAG00000000460	E064	1.54114	3.66997	0.251875	0.615758	1	29	9901699	9901700	2	-	0	0	0	11	0	0	ENSBTAG00000000460
ENSBTAG00000000460:E065	ENSBTAG00000000460	E065	1.69057	3.42541	0.298432	0.584867	1	29	9923423	9923424	2	-	0	13	0	0	0	0	ENSBTAG00000000460
ENSBTAG00000000472:E001	ENSBTAG00000000472	E001	6.67355	1.44147	0.949209	0.329921	1	18	47674939	47674948	10	-	34	2	3	8	0	3	ENSBTAG00000000472
ENSBTAG00000000472:E002	ENSBTAG00000000472	E002	9.74028	1.06267	2.18722	0.139161	1	18	47675317	47675320	4	-	1	17	1	28	0	12	ENSBTAG00000000472
ENSBTAG00000000472:E003	ENSBTAG00000000472	E003	2.09465	2.78047	0.00115187	0.972926	1	18	47675396	47675410	15	-	1	11	0	0	0	2	ENSBTAG00000000472
ENSBTAG00000000473:E001	ENSBTAG00000000473	E001	1.25782	10.6069	0.364436	0.546053	1	6	67805150	67805151	2	-	11	0	0	0	0	0	ENSBTAG00000000473
ENSBTAG00000000473:E002	ENSBTAG00000000473	E002	2.38176	6.49257	0.606401	0.436146	1	6	67810420	67810421	2	-	0	0	0	17	0	0	ENSBTAG00000000473
ENSBTAG00000000490:E001	ENSBTAG00000000490	E001	1.70223	5.41105	0.0901001	0.76405	1	11	10173370	10173371	2	-	0	0	7	0	3	0	ENSBTAG00000000490
ENSBTAG00000000490:E002	ENSBTAG00000000490	E002	4.28268	12	0.048203	0.82622	1	11	10173397	10173399	3	-	0	17	0	0	6	5	ENSBTAG00000000490
ENSBTAG00000000494:E001	ENSBTAG00000000494	E001	3.59621	1.65553	5.42793	0.0198171	1	20	20278276	20278278	3	-	2	14	8	0	0	0	ENSBTAG00000000494
ENSBTAG00000000494:E002	ENSBTAG00000000494	E002	3.36453	2.07529	0.14322	0.7051	1	20	20278328	20278335	8	-	2	0	2	0	0	10	ENSBTAG00000000494
ENSBTAG00000000494:E003	ENSBTAG00000000494	E003	2.21522	2.40434	2.43271	0.118827	1	20	20287769	20287771	3	-	8	10	0	0	0	0	ENSBTAG00000000494
ENSBTAG00000000494:E004	ENSBTAG00000000494	E004	1.68124	3.55471	0.20553	0.650294	1	20	20288956	20288957	2	-	0	0	0	12	0	0	ENSBTAG00000000494
ENSBTAG00000000494:E005	ENSBTAG00000000494	E005	1.14348	4.56591	0.265583	0.60631	1	20	20303853	20303855	3	-	10	0	0	0	0	0	ENSBTAG00000000494
ENSBTAG00000000494:E006	ENSBTAG00000000494	E006	9.94251	1.65913	0.00214745	0.963039	1	20	20315749	20315767	19	-	12	10	3	0	41	7	ENSBTAG00000000494
ENSBTAG00000000494:E007	ENSBTAG00000000494	E007	4.98017	1.72716	3.30086	0.0692434	1	20	20317093	20317095	3	-	0	0	0	12	0	12	ENSBTAG00000000494
ENSBTAG00000000494:E008	ENSBTAG00000000494	E008	2.66566	2.15382	0.204731	0.650929	1	20	20317550	20317551	2	-	1	11	0	8	0	0	ENSBTAG00000000494
ENSBTAG00000000494:E009	ENSBTAG00000000494	E009	1.61082	3.15343	0.014459	0.904289	1	20	20317767	20317769	3	-	0	7	0	5	0	0	ENSBTAG00000000494
ENSBTAG00000000496:E001	ENSBTAG00000000496	E001	1.54114	3.62863	0.0174365	0.894947	1	1	70131723	70131724	2	+	0	0	0	11	0	0	ENSBTAG00000000496
ENSBTAG00000000496:E002	ENSBTAG00000000496	E002	1.68124	3.43387	0.0227233	0.880179	1	1	70140615	70140616	2	+	0	0	0	12	0	0	ENSBTAG00000000496
ENSBTAG00000000496:E003	ENSBTAG00000000496	E003	1.1623	4.4067	0.00925277	0.923369	1	1	70145752	70145753	2	+	0	0	0	0	10	0	ENSBTAG00000000496
ENSBTAG00000000496:E004	ENSBTAG00000000496	E004	2.24165	2.89705	0.044701	0.832555	1	1	70159063	70159064	2	+	0	0	0	16	0	0	ENSBTAG00000000496
ENSBTAG00000000496:E005	ENSBTAG00000000496	E005	3.08227	2.45767	0.0768895	0.781558	1	1	70171494	70171504	11	+	0	0	0	22	0	0	ENSBTAG00000000496
ENSBTAG00000000496:E006	ENSBTAG00000000496	E006	1.35329	3.2748	0.339767	0.559964	1	1	70176087	70176088	2	+	0	0	0	8	2	0	ENSBTAG00000000496
ENSBTAG00000000496:E007	ENSBTAG00000000496	E007	10.4212	0.813573	0.00687773	0.933906	1	1	70177966	70177970	5	+	6	2	7	17	21	12	ENSBTAG00000000496
ENSBTAG00000000496:E008	ENSBTAG00000000496	E008	1.88573	2.50496	0.00982629	0.921037	1	1	70227657	70227666	10	+	0	7	0	5	0	1	ENSBTAG00000000496
ENSBTAG00000000496:E009	ENSBTAG00000000496	E009	8.2112	1.31818	0.51116	0.474637	1	1	70227678	70227698	21	+	7	23	0	8	0	12	ENSBTAG00000000496
ENSBTAG00000000496:E010	ENSBTAG00000000496	E010	2.94181	1.9825	0.559804	0.454339	1	1	70227846	70227847	2	+	0	1	0	0	10	6	ENSBTAG00000000496
ENSBTAG00000000496:E011	ENSBTAG00000000496	E011	28.8288	0.614533	0.0173217	0.895291	1	1	70229475	70229486	12	+	11	25	13	28	90	27	ENSBTAG00000000496
ENSBTAG00000000496:E012	ENSBTAG00000000496	E012	3.63011	1.61392	0.389776	0.532417	1	1	70229806	70229808	3	+	0	3	0	14	11	0	ENSBTAG00000000496
ENSBTAG00000000496:E013	ENSBTAG00000000496	E013	6.0558	1.23973	2.52756	0.111873	1	1	70231718	70231727	10	+	22	17	0	7	3	0	ENSBTAG00000000496
ENSBTAG00000000496:E014	ENSBTAG00000000496	E014	1.54114	3.62863	0.0174365	0.894947	1	1	70235274	70235275	2	+	0	0	0	11	0	0	ENSBTAG00000000496
ENSBTAG00000000496:E015	ENSBTAG00000000496	E015	10.0252	1.1635	1.46387	0.226316	1	1	70243388	70243393	6	+	0	4	0	33	42	0	ENSBTAG00000000496
ENSBTAG00000000496:E016	ENSBTAG00000000496	E016	1.17047	3.33657	0.338516	0.560687	1	1	70250494	70250495	2	+	3	1	0	0	6	0	ENSBTAG00000000496
ENSBTAG00000000511:E001	ENSBTAG00000000511	E001	1.95066	5.55898	0.739244	0.389903	1	16	31522755	31522756	2	+	0	15	0	0	0	0	ENSBTAG00000000511
ENSBTAG00000000511:E002	ENSBTAG00000000511	E002	4.26196	12	0.337682	0.56117	1	16	31550306	31550307	2	+	0	0	2	10	0	9	ENSBTAG00000000511
ENSBTAG00000000512:E001	ENSBTAG00000000512	E001	1.7345	3.15183	0.132494	0.715861	1	13	63467588	63467589	2	+	0	0	1	11	0	0	ENSBTAG00000000512
ENSBTAG00000000512:E002	ENSBTAG00000000512	E002	52.0342	0.50615	0.325736	0.568181	1	13	63470832	63470852	21	+	50	39	80	31	130	23	ENSBTAG00000000512
ENSBTAG00000000512:E003	ENSBTAG00000000512	E003	81.1344	0.444487	0.258062	0.611455	1	13	63471960	63471975	16	+	155	172	61	39	84	51	ENSBTAG00000000512
ENSBTAG00000000512:E004	ENSBTAG00000000512	E004	27.9118	0.798565	0.165243	0.684374	1	13	63472155	63472183	29	+	23	49	30	0	30	35	ENSBTAG00000000512
ENSBTAG00000000512:E005	ENSBTAG00000000512	E005	7.02476	1.42211	0.0143215	0.904743	1	13	63476439	63476456	18	+	3	0	17	1	28	0	ENSBTAG00000000512
ENSBTAG00000000512:E006	ENSBTAG00000000512	E006	2.25112	1.83193	0.334714	0.562896	1	13	63480932	63480954	23	+	1	7	0	4	1	2	ENSBTAG00000000512
ENSBTAG00000000512:E007	ENSBTAG00000000512	E007	6.38308	1.48372	1.72423	0.18915	1	13	63481002	63481009	8	+	0	14	0	18	1	7	ENSBTAG00000000512
ENSBTAG00000000512:E008	ENSBTAG00000000512	E008	31.3577	0.492334	1.16229	0.28099	1	13	63485615	63485649	35	+	60	59	47	15	13	15	ENSBTAG00000000512
ENSBTAG00000000512:E009	ENSBTAG00000000512	E009	2.13593	2.33002	-0.00133213	1	1	13	63489066	63489067	2	+	0	6	1	0	10	0	ENSBTAG00000000512
ENSBTAG00000000517:E001	ENSBTAG00000000517	E001	2.09149	3.35688	0.434043	0.510012	1	24	33392060	33392061	2	-	0	1	0	14	0	0	ENSBTAG00000000517
ENSBTAG00000000517:E002	ENSBTAG00000000517	E002	8.36236	1.07674	6.39195	0.0114639	1	24	33416643	33416652	10	-	14	2	30	5	0	0	ENSBTAG00000000517
ENSBTAG00000000517:E003	ENSBTAG00000000517	E003	4.26217	1.79135	5.64282	0.017527	1	24	33417414	33417425	12	-	0	0	0	13	21	0	ENSBTAG00000000517
ENSBTAG00000000517:E004	ENSBTAG00000000517	E004	2.2741	1.95473	0.0180364	0.893166	1	24	33419384	33419387	4	-	2	0	6	3	4	0	ENSBTAG00000000517
ENSBTAG00000000518:E001	ENSBTAG00000000518	E001	5.90978	2.07385	0.00956807	0.922078	1	29	42063326	42063327	2	-	0	0	11	27	0	0	ENSBTAG00000000518
ENSBTAG00000000518:E002	ENSBTAG00000000518	E002	6.028	1.87166	1.94725	0.162883	1	29	42063397	42063406	10	-	16	16	1	0	0	7	ENSBTAG00000000518
ENSBTAG00000000518:E003	ENSBTAG00000000518	E003	2.40143	2.55294	0.0172452	0.895521	1	29	42063454	42063460	7	-	0	0	3	13	0	0	ENSBTAG00000000518
ENSBTAG00000000518:E004	ENSBTAG00000000518	E004	1.68124	3.39116	0.311575	0.576716	1	29	42064798	42064800	3	-	0	0	0	12	0	0	ENSBTAG00000000518
ENSBTAG00000000518:E005	ENSBTAG00000000518	E005	4.30051	2.43114	0.483742	0.486732	1	29	42068307	42068308	2	-	0	0	0	0	37	0	ENSBTAG00000000518
ENSBTAG00000000518:E006	ENSBTAG00000000518	E006	4.03763	1.24345	0.455624	0.499676	1	29	42070878	42070884	7	-	0	7	2	9	8	2	ENSBTAG00000000518
ENSBTAG00000000518:E007	ENSBTAG00000000518	E007	1.32061	3.48714	1.3224	0.250161	1	29	42073728	42073729	2	-	7	4	0	0	0	0	ENSBTAG00000000518
ENSBTAG00000000518:E008	ENSBTAG00000000518	E008	1.94385	2.68979	1.85867	0.172778	1	29	42074430	42074433	4	-	0	9	4	0	0	0	ENSBTAG00000000518
ENSBTAG00000000526:E001	ENSBTAG00000000526	E001	1.81128	2.92855	0.0301077	0.862246	1	1	136835146	136835150	5	-	0	1	0	12	0	0	ENSBTAG00000000526
ENSBTAG00000000526:E002	ENSBTAG00000000526	E002	2.88922	2.19459	0.849194	0.356781	1	1	136836030	136836031	2	-	0	0	0	1	0	10	ENSBTAG00000000526
ENSBTAG00000000526:E003	ENSBTAG00000000526	E003	12.1459	0.913395	0.270735	0.602839	1	1	136836462	136836464	3	-	20	15	9	14	22	6	ENSBTAG00000000526
ENSBTAG00000000526:E004	ENSBTAG00000000526	E004	1.53802	2.71	2.60972	0.10621	1	1	136865719	136865722	4	-	1	5	4	0	0	0	ENSBTAG00000000526
ENSBTAG00000000526:E005	ENSBTAG00000000526	E005	1.79747	2.88401	0.782362	0.37642	1	1	136865958	136865959	2	-	0	0	0	12	1	0	ENSBTAG00000000526
ENSBTAG00000000526:E006	ENSBTAG00000000526	E006	3.02402	2.52373	0.242885	0.62213	1	1	136870589	136870590	2	-	0	0	0	0	0	11	ENSBTAG00000000526
ENSBTAG00000000526:E007	ENSBTAG00000000526	E007	1.25782	4.18314	0.381039	0.537048	1	1	136883155	136883158	4	-	11	0	0	0	0	0	ENSBTAG00000000526
ENSBTAG00000000527:E001	ENSBTAG00000000527	E001	13.1105	1.18964	1.47352	0.224791	1	23	11730038	11730047	10	-	45	10	9	0	40	1	ENSBTAG00000000527
ENSBTAG00000000527:E002	ENSBTAG00000000527	E002	17.0602	0.998829	0.0249546	0.87448	1	23	11730618	11730622	5	-	40	0	25	39	7	5	ENSBTAG00000000527
ENSBTAG00000000527:E003	ENSBTAG00000000527	E003	2.73092	2.67531	0.417321	0.518277	1	23	11732220	11732221	2	-	0	21	0	0	0	0	ENSBTAG00000000527
ENSBTAG00000000527:E004	ENSBTAG00000000527	E004	1.37217	3.91539	0.286147	0.5927	1	23	11732559	11732560	2	-	12	0	0	0	0	0	ENSBTAG00000000527
ENSBTAG00000000527:E005	ENSBTAG00000000527	E005	4.23047	1.55953	0.0640225	0.800248	1	23	11733485	11733495	11	-	7	3	0	6	0	8	ENSBTAG00000000527
ENSBTAG00000000527:E006	ENSBTAG00000000527	E006	1.44531	3.39537	0.0547863	0.814935	1	23	11733974	11733977	4	-	0	9	0	0	0	1	ENSBTAG00000000527
ENSBTAG00000000527:E007	ENSBTAG00000000527	E007	1.54114	3.6761	0.22685	0.633869	1	23	11740143	11740146	4	-	0	0	0	11	0	0	ENSBTAG00000000527
ENSBTAG00000000527:E008	ENSBTAG00000000527	E008	4.38339	2.03324	0.0187129	0.891193	1	23	11741597	11741605	9	-	0	6	0	0	31	0	ENSBTAG00000000527
ENSBTAG00000000527:E009	ENSBTAG00000000527	E009	2.20837	2.88098	0.387245	0.533751	1	23	11747359	11747360	2	-	0	0	0	0	19	0	ENSBTAG00000000527
ENSBTAG00000000527:E010	ENSBTAG00000000527	E010	2.97954	1.99593	1.12185	0.289521	1	23	11753691	11753694	4	-	0	0	1	14	0	3	ENSBTAG00000000527
ENSBTAG00000000527:E011	ENSBTAG00000000527	E011	6.579	1.24724	1.59059	0.207242	1	23	11762230	11762236	7	-	0	16	0	14	10	5	ENSBTAG00000000527
ENSBTAG00000000527:E012	ENSBTAG00000000527	E012	3.28717	2.48544	0.373717	0.540985	1	23	11765249	11765250	2	-	0	0	17	0	0	0	ENSBTAG00000000527
ENSBTAG00000000527:E013	ENSBTAG00000000527	E013	1.45119	3.27125	0.919791	0.33753	1	23	11766116	11766118	3	-	11	0	1	0	0	0	ENSBTAG00000000527
ENSBTAG00000000527:E014	ENSBTAG00000000527	E014	44.319	0.445391	0.22034	0.638781	1	23	11777325	11777339	15	-	86	58	30	32	70	31	ENSBTAG00000000527
ENSBTAG00000000527:E015	ENSBTAG00000000527	E015	1.62722	3.46298	0.301532	0.582923	1	23	11782300	11782301	2	-	0	0	0	0	14	0	ENSBTAG00000000527
ENSBTAG00000000527:E016	ENSBTAG00000000527	E016	5.69633	1.3205	0.109505	0.740708	1	23	11784139	11784147	9	-	1	7	2	9	0	11	ENSBTAG00000000527
ENSBTAG00000000527:E017	ENSBTAG00000000527	E017	13.0748	0.986129	3.76015	0.0524878	1	23	11785632	11785651	20	-	22	30	17	0	29	0	ENSBTAG00000000527
ENSBTAG00000000527:E018	ENSBTAG00000000527	E018	3.29893	2.4765	0.256828	0.612308	1	23	11787094	11787104	11	-	0	0	0	0	0	12	ENSBTAG00000000527
ENSBTAG00000000527:E019	ENSBTAG00000000527	E019	2.49645	2.22249	0.397674	0.528293	1	23	11787131	11787138	8	-	0	2	0	14	0	1	ENSBTAG00000000527
ENSBTAG00000000527:E020	ENSBTAG00000000527	E020	15.5233	0.639314	0.0527386	0.818365	1	23	11794508	11794512	5	-	16	25	5	33	11	13	ENSBTAG00000000527
ENSBTAG00000000527:E021	ENSBTAG00000000527	E021	17.9147	0.699401	0.00467267	0.945502	1	23	11810620	11810630	11	-	26	5	18	54	9	8	ENSBTAG00000000527
ENSBTAG00000000527:E022	ENSBTAG00000000527	E022	11.7295	0.976706	0.0767518	0.781748	1	23	11811405	11811416	12	-	0	12	23	13	17	7	ENSBTAG00000000527
ENSBTAG00000000527:E023	ENSBTAG00000000527	E023	4.99789	1.97587	0.654499	0.418509	1	23	11823905	11823906	2	-	0	0	0	0	43	0	ENSBTAG00000000527
ENSBTAG00000000527:E024	ENSBTAG00000000527	E024	5.27732	1.8156	0.0919385	0.761727	1	23	11829599	11829602	4	-	1	16	0	22	0	0	ENSBTAG00000000527
ENSBTAG00000000527:E025	ENSBTAG00000000527	E025	3.02402	2.57539	0.241523	0.623109	1	23	11829790	11829791	2	-	0	0	0	0	0	11	ENSBTAG00000000527
ENSBTAG00000000527:E026	ENSBTAG00000000527	E026	1.30044	4.11139	0.23716	0.626265	1	23	11839199	11839205	7	-	0	10	0	0	0	0	ENSBTAG00000000527
ENSBTAG00000000527:E027	ENSBTAG00000000527	E027	2.10155	3.05219	0.292068	0.588898	1	23	11839868	11839872	5	-	0	0	0	15	0	0	ENSBTAG00000000527
ENSBTAG00000000527:E028	ENSBTAG00000000527	E028	5.36554	1.78588	0.505994	0.476878	1	23	11841275	11841280	6	-	13	0	3	0	0	12	ENSBTAG00000000527
ENSBTAG00000000527:E029	ENSBTAG00000000527	E029	7.29909	1.25978	0.0744544	0.784958	1	23	11841810	11841818	9	-	4	18	0	23	11	0	ENSBTAG00000000527
ENSBTAG00000000527:E030	ENSBTAG00000000527	E030	1.51538	3.26197	0.0426878	0.836314	1	23	11843291	11843297	7	-	1	0	0	10	0	0	ENSBTAG00000000527
ENSBTAG00000000527:E031	ENSBTAG00000000527	E031	3.34996	2.24093	4.48941e-05	0.994654	1	23	11862444	11862449	6	-	11	0	0	0	18	0	ENSBTAG00000000527
ENSBTAG00000000527:E032	ENSBTAG00000000527	E032	7.53617	1.09795	0.233961	0.628602	1	23	11862852	11862855	4	-	5	11	10	10	0	8	ENSBTAG00000000527
ENSBTAG00000000527:E033	ENSBTAG00000000527	E033	4.04181	1.89224	2.47624	0.115578	1	23	11867710	11867715	6	-	0	0	0	21	0	4	ENSBTAG00000000527
ENSBTAG00000000527:E034	ENSBTAG00000000527	E034	8.3098	1.32762	1.88981	0.169224	1	23	11871505	11871508	4	-	11	28	2	0	0	11	ENSBTAG00000000527
ENSBTAG00000000527:E035	ENSBTAG00000000527	E035	3.13633	2.15327	0.16818	0.681734	1	23	11882426	11882430	5	-	1	0	0	0	26	0	ENSBTAG00000000527
ENSBTAG00000000527:E036	ENSBTAG00000000527	E036	2.69038	2.23238	2.30444	0.129004	1	23	11882826	11882827	2	-	10	0	8	0	0	0	ENSBTAG00000000527
ENSBTAG00000000527:E037	ENSBTAG00000000527	E037	7.66242	0.980502	0.685981	0.407535	1	23	11883433	11883440	8	-	15	0	3	15	21	3	ENSBTAG00000000527
ENSBTAG00000000527:E038	ENSBTAG00000000527	E038	8.37323	1.54225	1.55899	0.211814	1	23	11883774	11883784	11	-	0	0	4	15	0	20	ENSBTAG00000000527
ENSBTAG00000000527:E039	ENSBTAG00000000527	E039	5.56571	1.16536	7.65398	0.00566474	1	23	11884319	11884327	9	-	8	9	18	0	0	0	ENSBTAG00000000527
ENSBTAG00000000527:E040	ENSBTAG00000000527	E040	3.58735	1.95369	0.34123	0.55912	1	23	11888872	11888875	4	-	12	0	0	6	0	5	ENSBTAG00000000527
ENSBTAG00000000527:E041	ENSBTAG00000000527	E041	13.7104	1.31667	0.0164402	0.897975	1	23	11893577	11893600	24	-	0	10	24	0	29	16	ENSBTAG00000000527
ENSBTAG00000000527:E042	ENSBTAG00000000527	E042	2.52371	2.52396	0.0059826	0.938347	1	23	11896271	11896272	2	-	0	6	0	0	15	0	ENSBTAG00000000527
ENSBTAG00000000527:E043	ENSBTAG00000000527	E043	2.81796	2.07019	0.621728	0.430406	1	23	11896726	11896729	4	-	4	0	0	9	0	4	ENSBTAG00000000527
ENSBTAG00000000527:E044	ENSBTAG00000000527	E044	3.33891	1.65468	1.2476	0.264011	1	23	11896883	11896884	2	-	0	0	1	2	1	10	ENSBTAG00000000527
ENSBTAG00000000527:E045	ENSBTAG00000000527	E045	3.50025	1.51321	1.52021	0.217587	1	23	11897022	11897039	18	-	9	7	3	7	0	0	ENSBTAG00000000527
ENSBTAG00000000527:E046	ENSBTAG00000000527	E046	2.66196	2.68753	0.349398	0.554454	1	23	11898386	11898387	2	-	0	0	0	19	0	0	ENSBTAG00000000527
ENSBTAG00000000527:E047	ENSBTAG00000000527	E047	1.30044	4.11139	0.23716	0.626265	1	23	11904173	11904174	2	-	0	10	0	0	0	0	ENSBTAG00000000527
ENSBTAG00000000527:E048	ENSBTAG00000000527	E048	8.64948	1.83069	-0.000166645	1	1	23	11909467	11909471	5	-	36	0	0	0	39	0	ENSBTAG00000000527
ENSBTAG00000000527:E049	ENSBTAG00000000527	E049	4.35409	1.74825	2.77588	0.095694	1	23	11914189	11914191	3	-	0	0	0	0	28	4	ENSBTAG00000000527
ENSBTAG00000000527:E050	ENSBTAG00000000527	E050	5.82634	1.3138	0.582056	0.445508	1	23	11914620	11914623	4	-	0	26	7	5	1	1	ENSBTAG00000000527
ENSBTAG00000000527:E051	ENSBTAG00000000527	E051	2.35223	2.51705	0.0467061	0.828897	1	23	11923011	11923013	3	-	0	2	0	0	18	0	ENSBTAG00000000527
ENSBTAG00000000527:E052	ENSBTAG00000000527	E052	3.25919	1.79634	2.67804	0.101741	1	23	11927366	11927367	2	-	2	1	15	0	0	0	ENSBTAG00000000527
ENSBTAG00000000527:E053	ENSBTAG00000000527	E053	2.90255	1.97015	0.51839	0.471529	1	23	11934963	11934967	5	-	6	9	0	0	9	0	ENSBTAG00000000527
ENSBTAG00000000527:E054	ENSBTAG00000000527	E054	2.64184	2.46072	0.0283253	0.866346	1	23	11935858	11935859	2	-	0	2	0	17	0	0	ENSBTAG00000000527
ENSBTAG00000000527:E055	ENSBTAG00000000527	E055	5.10333	1.16681	7.0723	0.00782847	1	23	11936189	11936200	12	-	0	0	0	15	14	5	ENSBTAG00000000527
ENSBTAG00000000527:E056	ENSBTAG00000000527	E056	1.59387	3.18483	-3.65506e-05	1	1	23	11938967	11938969	3	-	0	6	0	0	7	0	ENSBTAG00000000527
ENSBTAG00000000527:E057	ENSBTAG00000000527	E057	2.71386	2.14317	0.403371	0.525354	1	23	11940860	11940861	2	-	13	0	2	6	0	0	ENSBTAG00000000527
ENSBTAG00000000527:E058	ENSBTAG00000000527	E058	3.72271	1.99392	0.742721	0.388791	1	23	11946718	11946721	4	-	0	0	1	0	28	1	ENSBTAG00000000527
ENSBTAG00000000527:E059	ENSBTAG00000000527	E059	9.5303	0.925908	0.436328	0.5089	1	23	11951442	11951447	6	-	32	7	4	5	30	0	ENSBTAG00000000527
ENSBTAG00000000527:E060	ENSBTAG00000000527	E060	4.29486	1.94244	0.058037	0.809626	1	23	11958884	11958889	6	-	3	0	0	0	34	0	ENSBTAG00000000527
ENSBTAG00000000527:E061	ENSBTAG00000000527	E061	1.85532	2.86786	0.108046	0.74238	1	23	11966375	11966385	11	-	15	0	0	1	0	0	ENSBTAG00000000527
ENSBTAG00000000527:E062	ENSBTAG00000000527	E062	3.15993	2.04122	0.315139	0.574544	1	23	11966686	11966687	2	-	12	0	2	10	0	0	ENSBTAG00000000527
ENSBTAG00000000527:E063	ENSBTAG00000000527	E063	1.82061	3.33421	0.312161	0.576357	1	23	11966705	11966706	2	-	0	14	0	0	0	0	ENSBTAG00000000527
ENSBTAG00000000527:E064	ENSBTAG00000000527	E064	1.82134	3.31728	0.260447	0.609813	1	23	11966926	11966927	2	-	0	0	0	13	0	0	ENSBTAG00000000527
ENSBTAG00000000527:E065	ENSBTAG00000000527	E065	3.1413	2.43399	-0.00134656	1	1	23	11984977	11984978	2	-	0	0	9	10	0	0	ENSBTAG00000000527
ENSBTAG00000000527:E066	ENSBTAG00000000527	E066	2.35727	2.12917	0.678132	0.410231	1	23	11998693	11998707	15	-	12	4	0	0	4	0	ENSBTAG00000000527
ENSBTAG00000000527:E067	ENSBTAG00000000527	E067	11.5535	1.25316	0.0245869	0.875401	1	23	11999073	11999093	21	-	33	4	0	0	53	4	ENSBTAG00000000527
ENSBTAG00000000527:E068	ENSBTAG00000000527	E068	1.43048	3.86577	0.257011	0.612181	1	23	12000465	12000466	2	-	0	11	0	0	0	0	ENSBTAG00000000527
ENSBTAG00000000527:E069	ENSBTAG00000000527	E069	1.51099	3.63139	0.28278	0.594885	1	23	12004689	12004690	2	-	0	0	0	0	13	0	ENSBTAG00000000527
ENSBTAG00000000527:E070	ENSBTAG00000000527	E070	1.51099	3.63139	0.28278	0.594885	1	23	12013486	12013490	5	-	0	0	0	0	13	0	ENSBTAG00000000527
ENSBTAG00000000527:E071	ENSBTAG00000000527	E071	7.83066	1.59459	1.6353	0.200971	1	23	12014093	12014101	9	-	27	0	16	0	0	6	ENSBTAG00000000527
ENSBTAG00000000527:E072	ENSBTAG00000000527	E072	5.42147	1.36664	1.95511	0.162038	1	23	12014119	12014134	16	-	13	11	3	0	0	7	ENSBTAG00000000527
ENSBTAG00000000527:E073	ENSBTAG00000000527	E073	4.15544	1.86702	2.7133	0.0995152	1	23	12027772	12027779	8	-	0	0	0	12	0	9	ENSBTAG00000000527
ENSBTAG00000000527:E074	ENSBTAG00000000527	E074	4.85033	1.69079	2.39347	0.121843	1	23	12027873	12027880	8	-	0	0	0	0	37	2	ENSBTAG00000000527
ENSBTAG00000000527:E075	ENSBTAG00000000527	E075	2.40411	2.4856	1.21176	0.270984	1	23	12027897	12027902	6	-	0	17	1	0	0	0	ENSBTAG00000000527
ENSBTAG00000000527:E076	ENSBTAG00000000527	E076	2.51372	2.82051	0.312286	0.576281	1	23	12033039	12033040	2	-	0	0	13	0	0	0	ENSBTAG00000000527
ENSBTAG00000000528:E001	ENSBTAG00000000528	E001	2.67329	4.07817	0.62873	0.427822	1	13	66920960	66920961	2	-	0	0	0	0	23	0	ENSBTAG00000000528
ENSBTAG00000000528:E002	ENSBTAG00000000528	E002	4.93621	12	0.26471	0.606903	1	13	66921125	66921129	5	-	0	0	0	8	21	5	ENSBTAG00000000528
ENSBTAG00000000528:E003	ENSBTAG00000000528	E003	1.62722	5.62109	0.603521	0.437238	1	13	66921176	66921177	2	-	0	0	0	0	14	0	ENSBTAG00000000528
ENSBTAG00000000529:E001	ENSBTAG00000000529	E001	1.80744	2.87012	0.000592705	0.980577	1	23	12405483	12405484	2	+	0	0	5	6	0	0	ENSBTAG00000000529
ENSBTAG00000000529:E002	ENSBTAG00000000529	E002	26.6154	1.10871	0.9753	0.323362	1	23	12421133	12421148	16	+	10	23	40	36	48	15	ENSBTAG00000000529
ENSBTAG00000000529:E003	ENSBTAG00000000529	E003	2.05826	3.36994	0.312575	0.576104	1	23	12421709	12421712	4	+	18	0	0	0	0	0	ENSBTAG00000000529
ENSBTAG00000000529:E004	ENSBTAG00000000529	E004	2.09149	2.70714	0.0822969	0.774208	1	23	12459677	12459678	2	+	0	1	0	14	0	0	ENSBTAG00000000529
ENSBTAG00000000535:E001	ENSBTAG00000000535	E001	2.08037	2.58368	1.8969	0.168425	1	28	5930547	5930550	4	+	0	0	0	7	0	4	ENSBTAG00000000535
ENSBTAG00000000535:E002	ENSBTAG00000000535	E002	1.18493	3.3406	0.18356	0.668332	1	28	5946536	5946544	9	+	8	1	0	1	0	0	ENSBTAG00000000535
ENSBTAG00000000535:E003	ENSBTAG00000000535	E003	1.96145	3.10167	0.499216	0.479845	1	28	5960172	5960173	2	+	0	0	0	14	0	0	ENSBTAG00000000535
ENSBTAG00000000535:E004	ENSBTAG00000000535	E004	10.0002	0.953173	3.70962	0.0540996	1	28	5967085	5967096	12	+	11	14	30	8	0	0	ENSBTAG00000000535
ENSBTAG00000000535:E005	ENSBTAG00000000535	E005	3.16634	1.55084	4.54832	0.032951	1	28	5985697	5985699	3	+	9	9	5	0	0	0	ENSBTAG00000000535
ENSBTAG00000000535:E006	ENSBTAG00000000535	E006	2.3246	2.91044	0.517638	0.471851	1	28	5989173	5989179	7	+	0	0	0	0	20	0	ENSBTAG00000000535
ENSBTAG00000000535:E007	ENSBTAG00000000535	E007	2.54953	2.61717	0.0540827	0.816106	1	28	5989205	5989210	6	+	4	0	0	0	18	0	ENSBTAG00000000535
ENSBTAG00000000535:E008	ENSBTAG00000000535	E008	3.15196	2.2847	0.0365509	0.848382	1	28	5989377	5989389	13	+	0	7	0	16	0	0	ENSBTAG00000000535
ENSBTAG00000000535:E009	ENSBTAG00000000535	E009	3.29893	2.51184	0.425177	0.514365	1	28	6005218	6005219	2	+	0	0	0	0	0	12	ENSBTAG00000000535
ENSBTAG00000000535:E010	ENSBTAG00000000535	E010	4.41674	2.20295	0.740761	0.389417	1	28	6006922	6006924	3	+	0	0	0	0	38	0	ENSBTAG00000000535
ENSBTAG00000000535:E011	ENSBTAG00000000535	E011	5.70575	1.26826	0.63547	0.425356	1	28	6011185	6011192	8	+	3	0	5	7	1	12	ENSBTAG00000000535
ENSBTAG00000000535:E012	ENSBTAG00000000535	E012	2.05826	3.19931	0.178103	0.673009	1	28	6026335	6026336	2	+	18	0	0	0	0	0	ENSBTAG00000000535
ENSBTAG00000000535:E013	ENSBTAG00000000535	E013	2.44083	2.83838	0.534185	0.464853	1	28	6039519	6039520	2	+	0	0	0	0	21	0	ENSBTAG00000000535
ENSBTAG00000000535:E014	ENSBTAG00000000535	E014	2.35085	2.50865	0.0517272	0.820085	1	28	6047925	6047928	4	+	0	17	0	1	0	0	ENSBTAG00000000535
ENSBTAG00000000535:E015	ENSBTAG00000000535	E015	1.93684	2.78737	0.0356615	0.850216	1	28	6048033	6048035	3	+	0	14	0	0	1	0	ENSBTAG00000000535
ENSBTAG00000000535:E016	ENSBTAG00000000535	E016	1.93363	3.19397	0.166709	0.683054	1	28	6055587	6055592	6	+	0	0	10	0	0	0	ENSBTAG00000000535
ENSBTAG00000000535:E017	ENSBTAG00000000535	E017	1.82061	3.28665	0.209306	0.647312	1	28	6056414	6056415	2	+	0	14	0	0	0	0	ENSBTAG00000000535
ENSBTAG00000000535:E018	ENSBTAG00000000535	E018	12.2071	1.17379	0.0052888	0.942026	1	28	6062899	6062903	5	+	0	21	22	24	16	0	ENSBTAG00000000535
ENSBTAG00000000535:E019	ENSBTAG00000000535	E019	2.32714	2.71205	0.00885349	0.925035	1	28	6086669	6086671	3	+	13	0	0	6	0	0	ENSBTAG00000000535
ENSBTAG00000000535:E020	ENSBTAG00000000535	E020	1.56053	3.60841	0.181806	0.669826	1	28	6086926	6086927	2	+	0	12	0	0	0	0	ENSBTAG00000000535
ENSBTAG00000000535:E021	ENSBTAG00000000535	E021	7.27326	1.83845	0.497602	0.480556	1	28	6087229	6087239	11	+	0	21	9	20	0	0	ENSBTAG00000000535
ENSBTAG00000000535:E022	ENSBTAG00000000535	E022	5.5041	1.04955	5.47102	0.0193344	1	28	6087326	6087329	4	+	13	9	14	1	0	0	ENSBTAG00000000535
ENSBTAG00000000535:E023	ENSBTAG00000000535	E023	4.0115	1.86262	1.03797	0.308294	1	28	6090523	6090526	4	+	6	0	0	10	0	7	ENSBTAG00000000535
ENSBTAG00000000535:E024	ENSBTAG00000000535	E024	3.38128	1.6542	1.06986	0.300977	1	28	6095467	6095468	2	+	0	6	0	4	1	7	ENSBTAG00000000535
ENSBTAG00000000535:E025	ENSBTAG00000000535	E025	3.22865	2.06005	2.29028	0.130187	1	28	6106956	6106961	6	+	18	9	0	0	0	0	ENSBTAG00000000535
ENSBTAG00000000535:E026	ENSBTAG00000000535	E026	1.43048	3.81198	0.167414	0.68242	1	28	6114474	6114477	4	+	0	11	0	0	0	0	ENSBTAG00000000535
ENSBTAG00000000535:E027	ENSBTAG00000000535	E027	2.74911	2.72286	0.380493	0.537339	1	28	6115208	6115209	2	+	0	0	0	0	0	10	ENSBTAG00000000535
ENSBTAG00000000535:E028	ENSBTAG00000000535	E028	1.40103	3.82719	0.383766	0.535595	1	28	6121238	6121239	2	+	0	0	0	10	0	0	ENSBTAG00000000535
ENSBTAG00000000535:E029	ENSBTAG00000000535	E029	1.63349	2.90893	1.4477	0.228898	1	28	6129042	6129043	2	+	0	0	0	10	2	0	ENSBTAG00000000535
ENSBTAG00000000535:E030	ENSBTAG00000000535	E030	1.87031	2.79344	0.643959	0.422281	1	28	6129780	6129782	3	+	0	1	9	0	0	0	ENSBTAG00000000535
ENSBTAG00000000535:E031	ENSBTAG00000000535	E031	2.32036	2.89181	0.196015	0.657957	1	28	6141459	6141460	2	+	0	0	12	0	0	0	ENSBTAG00000000535
ENSBTAG00000000535:E032	ENSBTAG00000000535	E032	1.37217	4.04947	0.12474	0.723949	1	28	6158475	6158477	3	+	12	0	0	0	0	0	ENSBTAG00000000535
ENSBTAG00000000539:E001	ENSBTAG00000000539	E001	2.33555	2.56078	0.0264589	0.870785	1	21	7496161	7496162	2	+	6	0	0	0	0	6	ENSBTAG00000000539
ENSBTAG00000000539:E002	ENSBTAG00000000539	E002	11.4373	1.19984	1.73452	0.187834	1	21	7579436	7579448	13	+	14	9	0	15	21	15	ENSBTAG00000000539
ENSBTAG00000000539:E003	ENSBTAG00000000539	E003	2.52186	2.76753	0.606407	0.436144	1	21	7579464	7579468	5	+	0	0	0	18	0	0	ENSBTAG00000000539
ENSBTAG00000000539:E004	ENSBTAG00000000539	E004	5.34691	1.57028	0.00760168	0.930522	1	21	7583927	7583935	9	+	1	0	10	0	0	12	ENSBTAG00000000539
ENSBTAG00000000539:E005	ENSBTAG00000000539	E005	3.28717	2.30918	0.335132	0.562653	1	21	7584329	7584330	2	+	0	0	17	0	0	0	ENSBTAG00000000539
ENSBTAG00000000539:E006	ENSBTAG00000000539	E006	10.3527	1.03589	3.00057	0.083235	1	21	7584553	7584562	10	+	23	12	21	15	0	0	ENSBTAG00000000539
ENSBTAG00000000539:E007	ENSBTAG00000000539	E007	3.6739	2.19902	0.364014	0.546285	1	21	7584639	7584645	7	+	0	0	19	0	0	0	ENSBTAG00000000539
ENSBTAG00000000539:E008	ENSBTAG00000000539	E008	4.78098	1.71701	2.92506	0.0872142	1	21	7584712	7584715	4	+	0	10	18	0	0	0	ENSBTAG00000000539
ENSBTAG00000000539:E009	ENSBTAG00000000539	E009	8.8826	1.42797	0.103943	0.747148	1	21	7585063	7585085	23	+	21	10	0	0	2	18	ENSBTAG00000000539
ENSBTAG00000000539:E010	ENSBTAG00000000539	E010	2.38177	2.49116	0.0501557	0.822793	1	21	7585131	7585132	2	+	4	0	0	0	0	7	ENSBTAG00000000539
ENSBTAG00000000539:E011	ENSBTAG00000000539	E011	5.4905	1.30881	0.415888	0.518996	1	21	7585153	7585164	12	+	1	0	12	12	0	5	ENSBTAG00000000539
ENSBTAG00000000545:E001	ENSBTAG00000000545	E001	1.14348	8.57156	-0.00126084	1	1	11	38104224	38104225	2	+	10	0	0	0	0	0	ENSBTAG00000000545
ENSBTAG00000000545:E002	ENSBTAG00000000545	E002	1.39097	7.00974	0.979611	0.322295	1	11	38117638	38117639	2	+	0	1	0	9	0	0	ENSBTAG00000000545
ENSBTAG00000000545:E003	ENSBTAG00000000545	E003	2.51372	5.08899	-0.00437648	1	1	11	38118933	38118934	2	+	0	0	13	0	0	0	ENSBTAG00000000545
ENSBTAG00000000548:E001	ENSBTAG00000000548	E001	3.32831	1.48984	4.22833	0.0397544	1	4	94690925	94690926	2	-	11	7	6	0	0	0	ENSBTAG00000000548
ENSBTAG00000000548:E002	ENSBTAG00000000548	E002	3.05607	1.29352	5.97758e-05	0.993831	1	4	94712788	94712803	16	-	6	8	1	2	5	1	ENSBTAG00000000548
ENSBTAG00000000548:E003	ENSBTAG00000000548	E003	39.4022	0.616136	0.200457	0.654352	1	4	94712840	94712866	27	-	71	52	47	32	54	17	ENSBTAG00000000548
ENSBTAG00000000548:E004	ENSBTAG00000000548	E004	2.3246	2.76876	0.857027	0.354572	1	4	94713476	94713477	2	-	0	0	0	0	20	0	ENSBTAG00000000548
ENSBTAG00000000555:E001	ENSBTAG00000000555	E001	2.24165	2.83476	1.21402	0.270538	1	8	11487616	11487617	2	+	0	0	0	16	0	0	ENSBTAG00000000555
ENSBTAG00000000555:E002	ENSBTAG00000000555	E002	207.441	0.8272	8.57775	0.00340295	1	8	11521621	11521641	21	+	569	304	253	152	30	106	ENSBTAG00000000555
ENSBTAG00000000555:E003	ENSBTAG00000000555	E003	1.39476	4.22684	0.545828	0.460027	1	8	11530658	11530659	2	+	0	0	0	0	12	0	ENSBTAG00000000555
ENSBTAG00000000555:E004	ENSBTAG00000000555	E004	2.66905	2.7018	0.104322	0.746704	1	8	11530784	11530788	5	+	0	0	12	0	3	0	ENSBTAG00000000555
ENSBTAG00000000555:E005	ENSBTAG00000000555	E005	4.12367	2.07354	1.53473	0.215404	1	8	11535803	11535804	2	+	0	0	0	0	0	15	ENSBTAG00000000555
ENSBTAG00000000561:E001	ENSBTAG00000000561	E001	1.68124	3.56104	0.258623	0.611068	1	20	10171843	10171844	2	+	0	0	0	12	0	0	ENSBTAG00000000561
ENSBTAG00000000561:E002	ENSBTAG00000000561	E002	2.80207	2.69776	0.39971	0.527239	1	20	10177445	10177446	2	+	0	0	0	20	0	0	ENSBTAG00000000561
ENSBTAG00000000561:E003	ENSBTAG00000000561	E003	1.30616	3.46252	0.0141107	0.905443	1	20	10178586	10178592	7	+	0	2	0	0	9	0	ENSBTAG00000000561
ENSBTAG00000000561:E004	ENSBTAG00000000561	E004	4.57909	2.11714	3.46745	0.0625877	1	20	10189583	10189586	4	+	0	0	0	1	24	6	ENSBTAG00000000561
ENSBTAG00000000561:E005	ENSBTAG00000000561	E005	4.98699	1.46212	0.33295	0.563927	1	20	10195768	10195773	6	+	2	26	0	9	1	0	ENSBTAG00000000561
ENSBTAG00000000561:E006	ENSBTAG00000000561	E006	3.75497	2.82151	0.00771266	0.930018	1	20	10196124	10196128	5	+	0	0	10	13	0	0	ENSBTAG00000000561
ENSBTAG00000000561:E007	ENSBTAG00000000561	E007	2.81835	2.07717	3.13536	0.0766116	1	20	10197381	10197383	3	+	11	12	0	0	0	0	ENSBTAG00000000561
ENSBTAG00000000561:E008	ENSBTAG00000000561	E008	2.55706	2.63587	0.479136	0.488814	1	20	10197798	10197799	2	+	0	0	0	0	22	0	ENSBTAG00000000561
ENSBTAG00000000561:E009	ENSBTAG00000000561	E009	6.79514	1.09767	1.8313	0.175973	1	20	10198196	10198208	13	+	19	16	1	1	19	0	ENSBTAG00000000561
ENSBTAG00000000561:E010	ENSBTAG00000000561	E010	1.39476	3.82997	0.273876	0.600743	1	20	10198714	10198718	5	+	0	0	0	0	12	0	ENSBTAG00000000561
ENSBTAG00000000561:E011	ENSBTAG00000000561	E011	1.62722	3.45742	0.318463	0.572533	1	20	10198736	10198737	2	+	0	0	0	0	14	0	ENSBTAG00000000561
ENSBTAG00000000562:E001	ENSBTAG00000000562	E001	7.8634	1.29385	0.155778	0.693074	1	28	7927937	7927940	4	+	27	10	0	19	7	0	ENSBTAG00000000562
ENSBTAG00000000562:E002	ENSBTAG00000000562	E002	3.83163	2.10431	0.0971379	0.755292	1	28	7932453	7932457	5	+	0	23	0	6	0	0	ENSBTAG00000000562
ENSBTAG00000000562:E003	ENSBTAG00000000562	E003	4.70744	1.97741	0.767279	0.38106	1	28	7935094	7935100	7	+	0	2	23	0	0	0	ENSBTAG00000000562
ENSBTAG00000000562:E004	ENSBTAG00000000562	E004	1.1623	4.72547	0.599774	0.438664	1	28	7936988	7936989	2	+	0	0	0	0	10	0	ENSBTAG00000000562
ENSBTAG00000000562:E005	ENSBTAG00000000562	E005	2.58385	2.34778	0.926839	0.335686	1	28	7939955	7939961	7	+	0	5	10	0	0	0	ENSBTAG00000000562
ENSBTAG00000000562:E006	ENSBTAG00000000562	E006	1.80122	2.7931	0.449803	0.502429	1	28	7940010	7940012	3	+	0	2	0	11	0	0	ENSBTAG00000000562
ENSBTAG00000000562:E007	ENSBTAG00000000562	E007	5.46617	1.59974	0.070023	0.791303	1	28	7940312	7940324	13	+	13	12	1	10	0	3	ENSBTAG00000000562
ENSBTAG00000000563:E001	ENSBTAG00000000563	E001	1.51099	8.26232	0.000613985	0.980231	1	22	11647614	11647615	2	-	0	0	0	0	13	0	ENSBTAG00000000563
ENSBTAG00000000563:E002	ENSBTAG00000000563	E002	1.85968	6.91746	0.000733389	0.978395	1	22	11648938	11648939	2	-	0	0	0	0	16	0	ENSBTAG00000000563
ENSBTAG00000000564:E001	ENSBTAG00000000564	E001	4.95318	2.01179	0.0950203	0.757889	1	20	5667496	5667502	7	-	0	9	0	27	0	0	ENSBTAG00000000564
ENSBTAG00000000564:E002	ENSBTAG00000000564	E002	4.11005	1.89847	-0.0043036	1	1	20	5674643	5674649	7	-	0	11	0	10	11	0	ENSBTAG00000000564
ENSBTAG00000000564:E003	ENSBTAG00000000564	E003	13.7937	1.05319	0.0893294	0.765031	1	20	5675005	5675027	23	-	42	2	0	59	4	0	ENSBTAG00000000564
ENSBTAG00000000564:E004	ENSBTAG00000000564	E004	1.53862	3.67799	0.0380547	0.845333	1	20	5675314	5675318	5	-	0	2	0	0	11	0	ENSBTAG00000000564
ENSBTAG00000000564:E005	ENSBTAG00000000564	E005	5.68599	1.92106	1.98131	0.159253	1	20	5675490	5675501	12	-	0	0	0	19	0	11	ENSBTAG00000000564
ENSBTAG00000000564:E006	ENSBTAG00000000564	E006	6.42537	1.43641	0.677951	0.410293	1	20	5678505	5678510	6	-	27	5	1	0	12	4	ENSBTAG00000000564
ENSBTAG00000000564:E007	ENSBTAG00000000564	E007	1.25782	4.14985	0.861492	0.353322	1	20	5718793	5718794	2	-	11	0	0	0	0	0	ENSBTAG00000000564
ENSBTAG00000000565:E001	ENSBTAG00000000565	E001	2.05826	3.01606	0.271644	0.602231	1	10	54285848	54285855	8	-	18	0	0	0	0	0	ENSBTAG00000000565
ENSBTAG00000000565:E002	ENSBTAG00000000565	E002	2.53075	2.42913	1.50956	0.219206	1	10	54288876	54288881	6	-	0	15	3	0	0	0	ENSBTAG00000000565
ENSBTAG00000000565:E003	ENSBTAG00000000565	E003	8.57175	1.71654	0.893988	0.344399	1	10	54302662	54302665	4	-	0	18	19	0	22	0	ENSBTAG00000000565
ENSBTAG00000000565:E004	ENSBTAG00000000565	E004	2.54233	2.46632	0.0353349	0.850896	1	10	54309329	54309332	4	-	3	0	0	0	0	8	ENSBTAG00000000565
ENSBTAG00000000565:E005	ENSBTAG00000000565	E005	7.49887	1.34771	0.997098	0.318014	1	10	54333989	54333993	5	-	26	2	5	0	0	12	ENSBTAG00000000565
ENSBTAG00000000565:E006	ENSBTAG00000000565	E006	5.22421	1.78269	0.223939	0.636055	1	10	54334051	54334054	4	-	5	0	7	0	0	12	ENSBTAG00000000565
ENSBTAG00000000565:E007	ENSBTAG00000000565	E007	1.14348	4.37925	0.156441	0.692455	1	10	54334620	54334623	4	-	10	0	0	0	0	0	ENSBTAG00000000565
ENSBTAG00000000565:E008	ENSBTAG00000000565	E008	3.38038	2.37182	0.103698	0.747436	1	10	54340755	54340757	3	-	14	1	0	0	0	6	ENSBTAG00000000565
ENSBTAG00000000565:E009	ENSBTAG00000000565	E009	2.64437	2.09739	0.268675	0.604222	1	10	54341604	54341605	2	-	10	4	0	7	0	0	ENSBTAG00000000565
ENSBTAG00000000565:E010	ENSBTAG00000000565	E010	1.47519	3.30158	0.000785644	0.977639	1	10	54342027	54342031	5	-	8	0	0	4	0	0	ENSBTAG00000000565
ENSBTAG00000000565:E011	ENSBTAG00000000565	E011	3.01672	2.10233	1.59893	0.206054	1	10	54342599	54342602	4	-	23	0	2	0	0	0	ENSBTAG00000000565
ENSBTAG00000000565:E012	ENSBTAG00000000565	E012	6.21474	1.45228	0.111167	0.738819	1	10	54357690	54357691	2	-	6	0	10	8	0	9	ENSBTAG00000000565
ENSBTAG00000000565:E013	ENSBTAG00000000565	E013	2.25837	2.23335	1.57344	0.209709	1	10	54362415	54362417	3	-	1	15	1	0	0	0	ENSBTAG00000000565
ENSBTAG00000000565:E014	ENSBTAG00000000565	E014	2.89442	2.19045	1.97433	0.159989	1	10	54362806	54362811	6	-	0	0	0	19	2	0	ENSBTAG00000000565
ENSBTAG00000000565:E015	ENSBTAG00000000565	E015	2.76427	2.54709	0.0079527	0.928941	1	10	54363147	54363157	11	-	0	15	0	0	7	0	ENSBTAG00000000565
ENSBTAG00000000565:E016	ENSBTAG00000000565	E016	3.20167	1.86142	1.17087	0.279223	1	10	54363195	54363205	11	-	6	0	0	8	12	0	ENSBTAG00000000565
ENSBTAG00000000565:E017	ENSBTAG00000000565	E017	3.73249	2.28183	0.0508166	0.821648	1	10	54367046	54367053	8	-	0	5	0	22	0	0	ENSBTAG00000000565
ENSBTAG00000000565:E018	ENSBTAG00000000565	E018	7.56522	1.23256	0.00719754	0.93239	1	10	54372019	54372025	7	-	20	0	10	2	24	1	ENSBTAG00000000565
ENSBTAG00000000565:E019	ENSBTAG00000000565	E019	4.27526	2.2474	0.0252495	0.873747	1	10	54386045	54386048	4	-	0	15	0	0	20	0	ENSBTAG00000000565
ENSBTAG00000000570:E001	ENSBTAG00000000570	E001	2.63111	2.37928	0.853616	0.355531	1	28	13566044	13566053	10	-	7	13	0	1	0	0	ENSBTAG00000000570
ENSBTAG00000000570:E002	ENSBTAG00000000570	E002	5.28753	1.68323	0.846298	0.357602	1	28	13582537	13582549	13	-	0	2	26	0	0	0	ENSBTAG00000000570
ENSBTAG00000000570:E003	ENSBTAG00000000570	E003	2.49833	2.62557	1.29637	0.254878	1	28	13583825	13583832	8	-	5	5	0	3	5	1	ENSBTAG00000000570
ENSBTAG00000000570:E004	ENSBTAG00000000570	E004	3.69904	1.4285	-0.0061505	1	1	28	13589062	13589070	9	-	1	3	10	9	0	0	ENSBTAG00000000570
ENSBTAG00000000570:E005	ENSBTAG00000000570	E005	1.93363	3.17626	-0.00440896	1	1	28	13592039	13592040	2	-	0	0	10	0	0	0	ENSBTAG00000000570
ENSBTAG00000000570:E006	ENSBTAG00000000570	E006	2.5118	2.35092	1.25659	0.262297	1	28	13598509	13598510	2	-	0	1	0	17	0	0	ENSBTAG00000000570
ENSBTAG00000000579:E001	ENSBTAG00000000579	E001	1.74345	3.30556	0.506141	0.476814	1	20	37192415	37192416	2	+	0	0	0	0	15	0	ENSBTAG00000000579
ENSBTAG00000000579:E002	ENSBTAG00000000579	E002	1.62709	2.67112	0.489459	0.484169	1	20	37212418	37212419	2	+	0	4	5	1	0	0	ENSBTAG00000000579
ENSBTAG00000000579:E003	ENSBTAG00000000579	E003	1.70539	3.02675	0.0209029	0.885044	1	20	37223824	37223825	2	+	0	11	0	0	0	1	ENSBTAG00000000579
ENSBTAG00000000579:E004	ENSBTAG00000000579	E004	27.9165	0.559685	0.212924	0.644485	1	20	37228471	37228475	5	+	18	85	28	37	22	6	ENSBTAG00000000579
ENSBTAG00000000579:E005	ENSBTAG00000000579	E005	35.3016	0.569638	1.47815	0.224064	1	20	37233089	37233092	4	+	131	28	46	14	17	14	ENSBTAG00000000579
ENSBTAG00000000579:E006	ENSBTAG00000000579	E006	1.68124	3.49441	0.394181	0.53011	1	20	37245478	37245479	2	+	0	0	0	12	0	0	ENSBTAG00000000579
ENSBTAG00000000579:E007	ENSBTAG00000000579	E007	2.70708	2.71725	0.177501	0.67353	1	20	37248011	37248014	4	+	0	0	14	0	0	0	ENSBTAG00000000579
ENSBTAG00000000579:E008	ENSBTAG00000000579	E008	39.6208	0.492646	0.0122992	0.911694	1	20	37254690	37254712	23	+	61	48	44	71	40	12	ENSBTAG00000000579
ENSBTAG00000000579:E009	ENSBTAG00000000579	E009	83.832	0.407746	0.242614	0.622325	1	20	37254723	37254755	33	+	81	139	70	80	162	47	ENSBTAG00000000579
ENSBTAG00000000579:E010	ENSBTAG00000000579	E010	4.63136	1.49149	3.98252	0.0459747	1	20	37254779	37254780	2	+	14	1	15	0	0	0	ENSBTAG00000000579
ENSBTAG00000000579:E011	ENSBTAG00000000579	E011	13.7378	0.932214	0.481423	0.487778	1	20	37255052	37255066	15	+	3	20	3	14	71	0	ENSBTAG00000000579
ENSBTAG00000000579:E012	ENSBTAG00000000579	E012	3.02402	2.59658	0.405457	0.524285	1	20	37255377	37255382	6	+	0	0	0	0	0	11	ENSBTAG00000000579
ENSBTAG00000000579:E013	ENSBTAG00000000579	E013	13.4394	1.0295	0.143111	0.705208	1	20	37255593	37255614	22	+	1	26	12	32	1	11	ENSBTAG00000000579
ENSBTAG00000000579:E014	ENSBTAG00000000579	E014	18.2143	0.844751	0.077866	0.78021	1	20	37255632	37255644	13	+	48	49	1	3	21	12	ENSBTAG00000000579
ENSBTAG00000000579:E015	ENSBTAG00000000579	E015	11.5838	1.2732	0.03262	0.856674	1	20	37255690	37255703	14	+	0	19	8	0	58	3	ENSBTAG00000000579
ENSBTAG00000000579:E016	ENSBTAG00000000579	E016	1.30491	3.43677	0.843204	0.358482	1	20	37255875	37255878	4	+	8	3	0	0	0	0	ENSBTAG00000000579
ENSBTAG00000000579:E017	ENSBTAG00000000579	E017	2.64608	2.33163	2.22223	0.136036	1	20	37261458	37261459	2	+	0	0	0	13	0	3	ENSBTAG00000000579
ENSBTAG00000000579:E018	ENSBTAG00000000579	E018	2.49873	2.23252	0.203072	0.652253	1	20	37261981	37261991	11	+	2	9	0	0	0	4	ENSBTAG00000000579
ENSBTAG00000000579:E019	ENSBTAG00000000579	E019	1.61216	3.16962	0.0138189	0.906421	1	20	37264106	37264112	7	+	8	0	0	0	6	0	ENSBTAG00000000579
ENSBTAG00000000579:E020	ENSBTAG00000000579	E020	1.30044	4.04826	0.146403	0.701997	1	20	37274593	37274596	4	+	0	10	0	0	0	0	ENSBTAG00000000579
ENSBTAG00000000579:E021	ENSBTAG00000000579	E021	6.09917	1.34013	0.797867	0.371732	1	20	37292289	37292296	8	+	2	8	0	0	25	7	ENSBTAG00000000579
ENSBTAG00000000579:E022	ENSBTAG00000000579	E022	2.34734	2.45607	1.55498	0.212402	1	20	37299360	37299363	4	+	7	0	8	0	0	0	ENSBTAG00000000579
ENSBTAG00000000582:E001	ENSBTAG00000000582	E001	78.0936	0.401129	0.0682634	0.793882	1	23	27415198	27415208	11	-	90	102	128	79	83	33	ENSBTAG00000000582
ENSBTAG00000000582:E002	ENSBTAG00000000582	E002	239.365	0.378212	0.0722801	0.788045	1	23	27415340	27415369	30	-	282	273	355	232	313	124	ENSBTAG00000000582
ENSBTAG00000000586:E001	ENSBTAG00000000586	E001	3.58252	1.55116	0.649976	0.420121	1	20	37096891	37096900	10	-	2	0	1	0	13	6	ENSBTAG00000000586
ENSBTAG00000000586:E002	ENSBTAG00000000586	E002	1.30044	4.11756	0.272306	0.601789	1	20	37098474	37098475	2	-	0	10	0	0	0	0	ENSBTAG00000000586
ENSBTAG00000000586:E003	ENSBTAG00000000586	E003	2.47184	2.24734	0.0157163	0.900235	1	20	37098486	37098487	2	-	0	16	0	0	1	1	ENSBTAG00000000586
ENSBTAG00000000586:E004	ENSBTAG00000000586	E004	3.27533	2.35458	0.14097	0.707318	1	20	37144926	37144927	2	-	1	0	12	6	0	0	ENSBTAG00000000586
ENSBTAG00000000586:E005	ENSBTAG00000000586	E005	4.15893	1.7035	0.240834	0.623604	1	20	37145734	37145739	6	-	0	7	1	16	7	0	ENSBTAG00000000586
ENSBTAG00000000586:E006	ENSBTAG00000000586	E006	22.3208	1.00525	0.0106234	0.917908	1	20	37150381	37150390	10	-	43	22	3	0	61	25	ENSBTAG00000000586
ENSBTAG00000000586:E007	ENSBTAG00000000586	E007	15.5166	0.746652	0.0131734	0.908623	1	20	37150423	37150436	14	-	39	11	6	19	5	19	ENSBTAG00000000586
ENSBTAG00000000595:E001	ENSBTAG00000000595	E001	3.11095	2.18484	0.1887	0.664001	1	7	18030444	18030452	9	+	15	0	0	8	0	1	ENSBTAG00000000595
ENSBTAG00000000595:E002	ENSBTAG00000000595	E002	4.06805	2.12317	0.872911	0.350151	1	7	18030472	18030476	5	+	0	0	0	0	35	0	ENSBTAG00000000595
ENSBTAG00000000595:E003	ENSBTAG00000000595	E003	4.81533	1.78763	0.618141	0.431739	1	7	18030876	18030880	5	+	22	5	0	0	0	6	ENSBTAG00000000595
ENSBTAG00000000595:E004	ENSBTAG00000000595	E004	7.73557	1.25227	0.647667	0.420948	1	7	18031791	18031799	9	+	5	6	0	0	36	8	ENSBTAG00000000595
ENSBTAG00000000595:E005	ENSBTAG00000000595	E005	8.48437	0.784443	0.096567	0.755989	1	7	18032907	18032914	8	+	8	14	4	3	25	6	ENSBTAG00000000595
ENSBTAG00000000595:E006	ENSBTAG00000000595	E006	99.7647	0.606215	0.736624	0.390744	1	7	18073855	18073876	22	+	143	102	152	82	117	57	ENSBTAG00000000595
ENSBTAG00000000599:E001	ENSBTAG00000000599	E001	2.10277	4.78315	0.695467	0.404311	1	6	93645070	93645079	10	+	0	1	9	0	2	0	ENSBTAG00000000599
ENSBTAG00000000599:E002	ENSBTAG00000000599	E002	2.9327	3.08413	0.146886	0.701529	1	6	93645998	93646001	4	+	12	12	0	0	0	0	ENSBTAG00000000599
ENSBTAG00000000599:E003	ENSBTAG00000000599	E003	1.25782	5.83239	0.229905	0.631595	1	6	93661329	93661330	2	+	11	0	0	0	0	0	ENSBTAG00000000599
ENSBTAG00000000601:E001	ENSBTAG00000000601	E001	161.985	0.789837	0.00733985	0.931726	1	23	7292494	7292502	9	+	204	238	231	137	162	91	ENSBTAG00000000601
ENSBTAG00000000601:E002	ENSBTAG00000000601	E002	4.81053	1.50546	0.00900437	0.924401	1	23	7292840	7292843	4	+	6	17	0	12	2	0	ENSBTAG00000000601
ENSBTAG00000000607:E001	ENSBTAG00000000607	E001	4.83408	2.33649	0.515577	0.472734	1	4	114588768	114588769	2	+	0	0	25	0	0	0	ENSBTAG00000000607
ENSBTAG00000000607:E002	ENSBTAG00000000607	E002	3.02402	2.60257	0.207267	0.648918	1	4	114589805	114589806	2	+	0	0	0	0	0	11	ENSBTAG00000000607
ENSBTAG00000000607:E003	ENSBTAG00000000607	E003	7.6311	1.32344	0.0231164	0.879155	1	4	114597801	114597807	7	+	11	5	0	33	0	4	ENSBTAG00000000607
ENSBTAG00000000607:E004	ENSBTAG00000000607	E004	25.5967	0.709164	0.00118029	0.972594	1	4	114598401	114598425	25	+	40	31	9	27	49	21	ENSBTAG00000000607
ENSBTAG00000000607:E005	ENSBTAG00000000607	E005	4.22136	1.66661	0.734043	0.391576	1	4	114598933	114598940	8	+	9	0	0	12	13	0	ENSBTAG00000000607
ENSBTAG00000000607:E006	ENSBTAG00000000607	E006	1.82134	3.24549	0.256703	0.612395	1	4	114601803	114601804	2	+	0	0	0	13	0	0	ENSBTAG00000000607
ENSBTAG00000000607:E007	ENSBTAG00000000607	E007	2.17449	2.60542	0.206971	0.649152	1	4	114601828	114601829	2	+	18	0	0	0	1	0	ENSBTAG00000000607
ENSBTAG00000000608:E001	ENSBTAG00000000608	E001	3.94792	2.02918	0.835463	0.360697	1	3	14090664	14090672	9	+	1	1	7	5	0	6	ENSBTAG00000000608
ENSBTAG00000000608:E002	ENSBTAG00000000608	E002	3.02309	2.67799	0.347068	0.555778	1	3	14098948	14098952	5	+	18	0	0	1	0	3	ENSBTAG00000000608
ENSBTAG00000000608:E003	ENSBTAG00000000608	E003	1.83067	3.90411	0.0619445	0.803449	1	3	14105011	14105012	2	+	0	13	0	1	0	0	ENSBTAG00000000608
ENSBTAG00000000613:E001	ENSBTAG00000000613	E001	1.25782	4.13209	0.271189	0.602535	1	7	17939789	17939790	2	+	11	0	0	0	0	0	ENSBTAG00000000613
ENSBTAG00000000613:E002	ENSBTAG00000000613	E002	37.9109	0.53783	0.357334	0.54999	1	7	17941932	17941942	11	+	35	31	77	35	30	24	ENSBTAG00000000613
ENSBTAG00000000613:E003	ENSBTAG00000000613	E003	60.4706	0.41662	1.13074	0.287617	1	7	17942060	17942078	19	+	103	79	77	52	83	24	ENSBTAG00000000613
ENSBTAG00000000613:E004	ENSBTAG00000000613	E004	3.38114	2.46192	0.440225	0.507014	1	7	17947207	17947211	5	+	0	26	0	0	0	0	ENSBTAG00000000613
ENSBTAG00000000613:E005	ENSBTAG00000000613	E005	3.38974	2.42559	0.00799241	0.928764	1	7	17947305	17947308	4	+	0	0	9	0	0	6	ENSBTAG00000000613
ENSBTAG00000000613:E006	ENSBTAG00000000613	E006	55.4704	0.791134	4.24512	0.0393634	1	7	17948575	17948604	30	+	119	2	1	152	95	33	ENSBTAG00000000613
ENSBTAG00000000613:E007	ENSBTAG00000000613	E007	1.69057	3.52292	0.272881	0.601405	1	7	17949432	17949433	2	+	0	13	0	0	0	0	ENSBTAG00000000613
ENSBTAG00000000613:E008	ENSBTAG00000000613	E008	2.78952	2.55682	0.451222	0.501755	1	7	17949616	17949619	4	+	0	0	0	0	24	0	ENSBTAG00000000613
ENSBTAG00000000613:E009	ENSBTAG00000000613	E009	7.77799	1.59961	0.571836	0.44953	1	7	17950373	17950387	15	+	0	10	0	0	51	2	ENSBTAG00000000613
ENSBTAG00000000613:E010	ENSBTAG00000000613	E010	12.4403	1.30888	1.77366	0.18293	1	7	17951358	17951371	14	+	0	8	0	15	80	0	ENSBTAG00000000613
ENSBTAG00000000613:E011	ENSBTAG00000000613	E011	2.51372	2.80686	0.323154	0.569718	1	7	17951429	17951430	2	+	0	0	13	0	0	0	ENSBTAG00000000613
ENSBTAG00000000613:E012	ENSBTAG00000000613	E012	1.69057	3.52292	0.272881	0.601405	1	7	17951442	17951444	3	+	0	13	0	0	0	0	ENSBTAG00000000613
ENSBTAG00000000613:E013	ENSBTAG00000000613	E013	3.1336	2.24423	0.164169	0.685347	1	7	17954078	17954080	3	+	25	0	0	0	0	1	ENSBTAG00000000613
ENSBTAG00000000613:E014	ENSBTAG00000000613	E014	1.90743	2.625	1.27636	0.258577	1	7	17954190	17954191	2	+	0	0	0	2	14	0	ENSBTAG00000000613
ENSBTAG00000000613:E015	ENSBTAG00000000613	E015	49.272	0.544766	0.24116	0.62337	1	7	17954500	17954525	26	+	112	75	16	108	47	11	ENSBTAG00000000613
ENSBTAG00000000613:E016	ENSBTAG00000000613	E016	1.14348	4.40816	0.249349	0.617534	1	7	17955201	17955202	2	+	10	0	0	0	0	0	ENSBTAG00000000613
ENSBTAG00000000613:E017	ENSBTAG00000000613	E017	12.5253	0.646665	0.0729413	0.787101	1	7	17955788	17955794	7	+	17	4	14	15	31	6	ENSBTAG00000000613
ENSBTAG00000000613:E018	ENSBTAG00000000613	E018	3.33026	2.04858	1.88823	0.169401	1	7	17956468	17956477	10	+	0	0	0	0	5	10	ENSBTAG00000000613
ENSBTAG00000000613:E019	ENSBTAG00000000613	E019	2.0807	3.12555	0.319894	0.571671	1	7	17956736	17956738	3	+	0	16	0	0	0	0	ENSBTAG00000000613
ENSBTAG00000000613:E020	ENSBTAG00000000613	E020	3.29893	2.51093	0.235016	0.627829	1	7	17956833	17956838	6	+	0	0	0	0	0	12	ENSBTAG00000000613
ENSBTAG00000000613:E021	ENSBTAG00000000613	E021	1.68124	3.44976	0.265134	0.606615	1	7	17957570	17957572	3	+	0	0	0	12	0	0	ENSBTAG00000000613
ENSBTAG00000000613:E022	ENSBTAG00000000613	E022	3.09381	2.54044	0.371988	0.541922	1	7	17957673	17957674	2	+	0	0	16	0	0	0	ENSBTAG00000000613
ENSBTAG00000000613:E023	ENSBTAG00000000613	E023	7.52616	1.08908	0.237089	0.626316	1	7	17957749	17957772	24	+	11	7	0	15	2	11	ENSBTAG00000000613
ENSBTAG00000000613:E024	ENSBTAG00000000613	E024	7.66409	1.36094	0.676896	0.410658	1	7	17957816	17957829	14	+	1	14	9	1	0	14	ENSBTAG00000000613
ENSBTAG00000000613:E025	ENSBTAG00000000613	E025	3.60562	1.9834	2.4507	0.117472	1	7	17957855	17957858	4	+	0	0	0	12	0	7	ENSBTAG00000000613
ENSBTAG00000000613:E026	ENSBTAG00000000613	E026	2.70708	2.70534	0.340407	0.559594	1	7	17957871	17957876	6	+	0	0	14	0	0	0	ENSBTAG00000000613
ENSBTAG00000000613:E027	ENSBTAG00000000613	E027	24.6114	0.51703	0.000465986	0.982778	1	7	17958006	17958018	13	+	26	21	24	35	64	7	ENSBTAG00000000613
ENSBTAG00000000613:E028	ENSBTAG00000000613	E028	9.27559	0.89168	2.56523	0.109237	1	7	17958848	17958859	12	+	10	1	0	28	28	3	ENSBTAG00000000613
ENSBTAG00000000613:E029	ENSBTAG00000000613	E029	3.21709	1.99698	0.816584	0.366181	1	7	17960074	17960075	2	+	5	14	0	0	0	3	ENSBTAG00000000613
ENSBTAG00000000613:E030	ENSBTAG00000000613	E030	8.98715	1.17945	0.417985	0.517944	1	7	17962408	17962413	6	+	18	0	2	16	37	0	ENSBTAG00000000613
ENSBTAG00000000613:E031	ENSBTAG00000000613	E031	17.1713	0.61936	0.362166	0.547306	1	7	17962551	17962562	12	+	30	9	5	11	44	18	ENSBTAG00000000613
ENSBTAG00000000616:E001	ENSBTAG00000000616	E001	1.5302	3.13347	0.942638	0.3316	1	3	559690	559695	6	-	10	0	2	0	0	0	ENSBTAG00000000616
ENSBTAG00000000616:E002	ENSBTAG00000000616	E002	1.74708	2.88616	1.24412	0.264678	1	3	559866	559867	2	-	0	6	5	0	0	0	ENSBTAG00000000616
ENSBTAG00000000616:E003	ENSBTAG00000000616	E003	3.19976	1.68435	0.119281	0.729816	1	3	561418	561439	22	-	2	3	0	1	21	0	ENSBTAG00000000616
ENSBTAG00000000616:E004	ENSBTAG00000000616	E004	1.74345	3.26547	0.481353	0.48781	1	3	561924	561927	4	-	0	0	0	0	15	0	ENSBTAG00000000616
ENSBTAG00000000616:E005	ENSBTAG00000000616	E005	2.70708	2.65675	0.260574	0.609726	1	3	563736	563737	2	-	0	0	14	0	0	0	ENSBTAG00000000616
ENSBTAG00000000616:E006	ENSBTAG00000000616	E006	3.29893	2.45005	0.439214	0.507502	1	3	564652	564653	2	-	0	0	0	0	0	12	ENSBTAG00000000616
ENSBTAG00000000616:E007	ENSBTAG00000000616	E007	2.70708	2.65675	0.260574	0.609726	1	3	564750	564752	3	-	0	0	14	0	0	0	ENSBTAG00000000616
ENSBTAG00000000616:E008	ENSBTAG00000000616	E008	2.01518	2.76378	0.0225025	0.880758	1	3	566309	566310	2	-	0	0	9	0	0	1	ENSBTAG00000000616
ENSBTAG00000000616:E009	ENSBTAG00000000616	E009	8.29189	1.63055	1.37897	0.240276	1	3	566662	566677	16	-	11	0	0	9	0	21	ENSBTAG00000000616
ENSBTAG00000000616:E010	ENSBTAG00000000616	E010	57.3797	0.476871	0.115626	0.733828	1	3	566750	566771	22	-	61	62	67	49	137	24	ENSBTAG00000000616
ENSBTAG00000000616:E011	ENSBTAG00000000616	E011	1.25782	4.19979	0.160017	0.689141	1	3	567608	567611	4	-	11	0	0	0	0	0	ENSBTAG00000000616
ENSBTAG00000000616:E012	ENSBTAG00000000616	E012	2.29226	2.2184	0.4574	0.498842	1	3	567895	567899	5	-	0	3	0	0	14	1	ENSBTAG00000000616
ENSBTAG00000000616:E013	ENSBTAG00000000616	E013	4.28212	2.33158	0.000451539	0.983047	1	3	568555	568560	6	-	0	20	0	12	0	0	ENSBTAG00000000616
ENSBTAG00000000616:E014	ENSBTAG00000000616	E014	6.41771	1.75425	0.257564	0.611799	1	3	568589	568600	12	-	25	2	0	0	0	12	ENSBTAG00000000616
ENSBTAG00000000616:E015	ENSBTAG00000000616	E015	1.62722	3.41343	0.455079	0.499933	1	3	570614	570630	17	-	0	0	0	0	14	0	ENSBTAG00000000616
ENSBTAG00000000616:E016	ENSBTAG00000000616	E016	3.20153	2.51852	-0.00089189	1	1	3	572504	572513	10	-	0	16	0	8	0	0	ENSBTAG00000000616
ENSBTAG00000000616:E017	ENSBTAG00000000616	E017	5.46605	1.11106	7.76678	0.0053216	1	3	572533	572552	20	-	15	11	12	0	0	0	ENSBTAG00000000616
ENSBTAG00000000616:E018	ENSBTAG00000000616	E018	2.05826	3.11304	0.246366	0.619645	1	3	574615	574616	2	-	18	0	0	0	0	0	ENSBTAG00000000616
ENSBTAG00000000621:E001	ENSBTAG00000000621	E001	40.6417	0.514005	0.0563095	0.812427	1	18	48416743	48416750	8	-	15	74	50	23	101	17	ENSBTAG00000000621
ENSBTAG00000000621:E002	ENSBTAG00000000621	E002	1.96145	3.17794	0.426094	0.513912	1	18	48417997	48417998	2	-	0	0	0	14	0	0	ENSBTAG00000000621
ENSBTAG00000000621:E003	ENSBTAG00000000621	E003	90.2685	0.432838	0.0495436	0.823859	1	18	48418342	48418363	22	-	82	162	88	98	113	58	ENSBTAG00000000621
ENSBTAG00000000621:E004	ENSBTAG00000000621	E004	5.98444	1.048	1.64386	0.199796	1	18	48418916	48418921	6	-	3	0	5	5	20	6	ENSBTAG00000000621
ENSBTAG00000000621:E005	ENSBTAG00000000621	E005	1.30044	4.04637	0.161946	0.687371	1	18	48420436	48420437	2	-	0	10	0	0	0	0	ENSBTAG00000000621
ENSBTAG00000000621:E006	ENSBTAG00000000621	E006	2.99915	2.01969	0.552305	0.457377	1	18	48420521	48420530	10	-	11	0	6	0	5	0	ENSBTAG00000000621
ENSBTAG00000000621:E007	ENSBTAG00000000621	E007	1.45429	3.34993	0.100053	0.751766	1	18	48423944	48423949	6	-	0	0	1	9	0	0	ENSBTAG00000000621
ENSBTAG00000000621:E008	ENSBTAG00000000621	E008	24.6752	0.754371	0.155866	0.692992	1	18	48424207	48424211	5	-	24	2	52	16	57	10	ENSBTAG00000000621
ENSBTAG00000000621:E009	ENSBTAG00000000621	E009	2.0807	3.02929	0.248867	0.617874	1	18	48424491	48424492	2	-	0	16	0	0	0	0	ENSBTAG00000000621
ENSBTAG00000000621:E010	ENSBTAG00000000621	E010	5.63262	1.42453	1.18548	0.276242	1	18	48429663	48429664	2	-	0	10	20	0	4	0	ENSBTAG00000000621
ENSBTAG00000000621:E011	ENSBTAG00000000621	E011	17.7575	0.722155	5.12211	0.0236228	1	18	48434602	48434608	7	-	51	50	19	10	3	0	ENSBTAG00000000621
ENSBTAG00000000621:E012	ENSBTAG00000000621	E012	6.113	1.17367	0.366708	0.544804	1	18	48435235	48435250	16	-	2	0	16	8	12	1	ENSBTAG00000000621
ENSBTAG00000000621:E013	ENSBTAG00000000621	E013	5.36619	1.46008	1.62286	0.202694	1	18	48437241	48437263	23	-	0	0	7	18	1	5	ENSBTAG00000000621
ENSBTAG00000000621:E014	ENSBTAG00000000621	E014	2.28444	2.57979	0.057346	0.810741	1	18	48437275	48437278	4	-	0	0	4	0	13	0	ENSBTAG00000000621
ENSBTAG00000000621:E015	ENSBTAG00000000621	E015	2.10155	3.05484	0.447899	0.503334	1	18	48438028	48438029	2	-	0	0	0	15	0	0	ENSBTAG00000000621
ENSBTAG00000000621:E016	ENSBTAG00000000621	E016	2.14106	2.75316	0.000181336	0.989256	1	18	48438396	48438399	4	-	0	10	0	6	0	0	ENSBTAG00000000621
ENSBTAG00000000625:E001	ENSBTAG00000000625	E001	1.39476	3.846	0.241106	0.623408	1	10	13514787	13514795	9	-	0	0	0	0	12	0	ENSBTAG00000000625
ENSBTAG00000000625:E002	ENSBTAG00000000625	E002	1.45002	3.44299	0.00326601	0.954427	1	10	13515161	13515164	4	-	0	4	0	0	8	0	ENSBTAG00000000625
ENSBTAG00000000625:E003	ENSBTAG00000000625	E003	1.40103	3.90687	0.197956	0.656376	1	10	13515784	13515785	2	-	0	0	0	10	0	0	ENSBTAG00000000625
ENSBTAG00000000625:E004	ENSBTAG00000000625	E004	1.82162	2.7184	0.000381812	0.98441	1	10	13517528	13517539	12	-	0	11	0	0	1	1	ENSBTAG00000000625
ENSBTAG00000000625:E005	ENSBTAG00000000625	E005	3.11625	2.37433	0.00902844	0.9243	1	10	13518449	13518459	11	-	15	0	0	10	0	0	ENSBTAG00000000625
ENSBTAG00000000625:E006	ENSBTAG00000000625	E006	2.51372	2.72277	0.413173	0.520364	1	10	13529954	13529955	2	-	0	0	13	0	0	0	ENSBTAG00000000625
ENSBTAG00000000625:E007	ENSBTAG00000000625	E007	6.0376	1.93399	-4.02408e-06	1	1	10	13536038	13536048	11	-	0	0	18	0	22	0	ENSBTAG00000000625
ENSBTAG00000000625:E008	ENSBTAG00000000625	E008	2.67771	2.06331	0.183576	0.668318	1	10	13556445	13556446	2	-	12	0	0	6	4	0	ENSBTAG00000000625
ENSBTAG00000000625:E009	ENSBTAG00000000625	E009	17.8997	0.877083	0.602876	0.437483	1	10	13556499	13556522	24	-	21	19	0	14	55	17	ENSBTAG00000000625
ENSBTAG00000000625:E010	ENSBTAG00000000625	E010	5.12731	1.76542	0.742043	0.389007	1	10	13557015	13557020	6	-	22	5	0	14	0	0	ENSBTAG00000000625
ENSBTAG00000000625:E011	ENSBTAG00000000625	E011	2.74911	2.67287	0.228724	0.632471	1	10	13563126	13563127	2	-	0	0	0	0	0	10	ENSBTAG00000000625
ENSBTAG00000000625:E012	ENSBTAG00000000625	E012	1.97591	3.096	0.324906	0.568674	1	10	13563469	13563470	2	-	0	0	0	0	17	0	ENSBTAG00000000625
ENSBTAG00000000625:E013	ENSBTAG00000000625	E013	20.9883	0.609811	1.41286	0.234582	1	10	13564186	13564195	10	-	23	8	4	41	74	8	ENSBTAG00000000625
ENSBTAG00000000625:E014	ENSBTAG00000000625	E014	1.57535	3.34206	0.0416287	0.838329	1	10	13565617	13565618	2	-	0	10	0	0	0	1	ENSBTAG00000000625
ENSBTAG00000000625:E015	ENSBTAG00000000625	E015	31.8781	0.688052	1.40022e-05	0.997014	1	10	13565841	13565884	44	-	37	24	23	52	6	44	ENSBTAG00000000625
ENSBTAG00000000625:E016	ENSBTAG00000000625	E016	8.9597	0.761049	1.35066	0.245162	1	10	13568803	13568805	3	-	8	12	21	5	3	5	ENSBTAG00000000625
ENSBTAG00000000625:E017	ENSBTAG00000000625	E017	3.12163	2.35532	0.000676907	0.979243	1	10	13570734	13570741	8	-	0	0	6	14	0	0	ENSBTAG00000000625
ENSBTAG00000000625:E018	ENSBTAG00000000625	E018	47.0613	0.456906	1.61631	0.203607	1	10	13576759	13576782	24	-	108	27	78	43	49	16	ENSBTAG00000000625
ENSBTAG00000000625:E019	ENSBTAG00000000625	E019	4.92526	1.48848	0.65876	0.416998	1	10	13578106	13578108	3	-	1	1	20	0	7	0	ENSBTAG00000000625
ENSBTAG00000000625:E020	ENSBTAG00000000625	E020	5.0761	1.61481	1.21944	0.269471	1	10	13581869	13581880	12	-	0	0	2	6	0	14	ENSBTAG00000000625
ENSBTAG00000000625:E021	ENSBTAG00000000625	E021	2.58407	2.18536	2.11883	0.145497	1	10	13581900	13581902	3	-	0	0	0	6	15	0	ENSBTAG00000000625
ENSBTAG00000000625:E022	ENSBTAG00000000625	E022	7.75779	1.2473	0.237891	0.625733	1	10	13583175	13583179	5	-	8	0	5	0	34	7	ENSBTAG00000000625
ENSBTAG00000000626:E001	ENSBTAG00000000626	E001	1.22196	7.20816	0.330056	0.565626	1	7	60564544	60564545	2	-	5	5	0	0	0	0	ENSBTAG00000000626
ENSBTAG00000000626:E002	ENSBTAG00000000626	E002	1.72651	5.51925	0.421516	0.516181	1	7	60573054	60573056	3	-	9	0	0	0	6	0	ENSBTAG00000000626
ENSBTAG00000000630:E001	ENSBTAG00000000630	E001	11.4615	1.52509	0.451969	0.501402	1	18	44801444	44801446	3	-	0	0	29	0	48	1	ENSBTAG00000000630
ENSBTAG00000000630:E002	ENSBTAG00000000630	E002	93.9683	0.431957	0.0782108	0.779737	1	18	44812267	44812271	5	-	119	88	188	42	90	59	ENSBTAG00000000630
ENSBTAG00000000630:E003	ENSBTAG00000000630	E003	1792.09	0.398894	0.115826	0.733606	1	18	44812497	44812538	42	-	2112	1997	3041	1794	2125	744	ENSBTAG00000000630
ENSBTAG00000000630:E004	ENSBTAG00000000630	E004	2.90045	2.44814	0.229095	0.632196	1	18	44812899	44812900	2	-	0	0	15	0	0	0	ENSBTAG00000000630
ENSBTAG00000000630:E005	ENSBTAG00000000630	E005	1.43048	3.9115	0.080551	0.776552	1	18	44812985	44812988	4	-	0	11	0	0	0	0	ENSBTAG00000000630
ENSBTAG00000000630:E006	ENSBTAG00000000630	E006	3.09381	2.36978	0.242714	0.622253	1	18	44819433	44819434	2	-	0	0	16	0	0	0	ENSBTAG00000000630
ENSBTAG00000000630:E007	ENSBTAG00000000630	E007	2.25837	2.23108	1.2924	0.255606	1	18	44843545	44843551	7	-	1	15	1	0	0	0	ENSBTAG00000000630
ENSBTAG00000000630:E008	ENSBTAG00000000630	E008	2.06368	2.56091	0.655052	0.418312	1	18	44849394	44849395	2	-	0	1	10	0	0	0	ENSBTAG00000000630
ENSBTAG00000000630:E009	ENSBTAG00000000630	E009	5.28152	1.41708	0.650808	0.419824	1	18	44851000	44851023	24	-	12	11	2	0	18	0	ENSBTAG00000000630
ENSBTAG00000000630:E010	ENSBTAG00000000630	E010	3.0019	2.47359	0.0336497	0.854454	1	18	44851300	44851302	3	-	14	0	0	10	0	0	ENSBTAG00000000630
ENSBTAG00000000641:E001	ENSBTAG00000000641	E001	1.82134	3.40856	0.137476	0.710803	1	19	38765779	38765780	2	-	0	0	0	13	0	0	ENSBTAG00000000641
ENSBTAG00000000641:E002	ENSBTAG00000000641	E002	2.36486	1.89197	0.294662	0.587249	1	19	38769583	38769586	4	-	6	6	0	0	3	2	ENSBTAG00000000641
ENSBTAG00000000641:E003	ENSBTAG00000000641	E003	1.33684	3.41696	1.10036	0.294188	1	19	38770689	38770690	2	-	10	0	1	0	0	0	ENSBTAG00000000641
ENSBTAG00000000641:E004	ENSBTAG00000000641	E004	24.9036	0.579305	2.3503	0.125259	1	19	38772944	38772985	42	-	12	12	3	65	30	32	ENSBTAG00000000641
ENSBTAG00000000641:E005	ENSBTAG00000000641	E005	2.20837	2.85042	0.297467	0.585475	1	19	38798731	38798732	2	-	0	0	0	0	19	0	ENSBTAG00000000641
ENSBTAG00000000641:E006	ENSBTAG00000000641	E006	4.6492	2.00857	0.508879	0.475625	1	19	38801469	38801478	10	-	0	0	0	0	40	0	ENSBTAG00000000641
ENSBTAG00000000641:E007	ENSBTAG00000000641	E007	1.14348	4.36907	0.358378	0.549408	1	19	38801806	38801808	3	-	10	0	0	0	0	0	ENSBTAG00000000641
ENSBTAG00000000641:E008	ENSBTAG00000000641	E008	3.13821	2.3736	0.392916	0.53077	1	19	38803586	38803587	2	-	0	0	0	0	27	0	ENSBTAG00000000641
ENSBTAG00000000641:E009	ENSBTAG00000000641	E009	3.89911	2.01268	0.0864742	0.768708	1	19	38804774	38804777	4	-	28	0	0	0	6	0	ENSBTAG00000000641
ENSBTAG00000000641:E010	ENSBTAG00000000641	E010	4.21371	2.08119	0.0274486	0.868412	1	19	38806062	38806067	6	-	8	0	0	0	0	12	ENSBTAG00000000641
ENSBTAG00000000641:E011	ENSBTAG00000000641	E011	1.68124	3.57229	0.12795	0.720568	1	19	38966915	38966916	2	-	0	0	0	12	0	0	ENSBTAG00000000641
ENSBTAG00000000641:E012	ENSBTAG00000000641	E012	1.84078	2.69629	2.04627	0.152579	1	19	38967361	38967368	8	-	7	8	0	0	0	0	ENSBTAG00000000641
ENSBTAG00000000641:E013	ENSBTAG00000000641	E013	3.29058	2.1674	2.17167	0.140574	1	19	38974236	38974249	14	-	0	3	15	0	0	0	ENSBTAG00000000641
ENSBTAG00000000641:E014	ENSBTAG00000000641	E014	4.51581	2.09254	0.0148216	0.903102	1	19	38974347	38974359	13	-	0	24	0	0	12	0	ENSBTAG00000000641
ENSBTAG00000000641:E015	ENSBTAG00000000641	E015	8.80935	0.722245	2.1114	0.146206	1	19	38977315	38977336	22	-	18	19	9	5	4	5	ENSBTAG00000000641
ENSBTAG00000000641:E016	ENSBTAG00000000641	E016	3.74043	1.98366	2.18997	0.138912	1	19	38983833	38983844	12	-	0	0	0	11	0	8	ENSBTAG00000000641
ENSBTAG00000000641:E017	ENSBTAG00000000641	E017	1.22249	3.62803	1.02421	0.311523	1	19	38985389	38985398	10	-	9	0	1	0	0	0	ENSBTAG00000000641
ENSBTAG00000000641:E018	ENSBTAG00000000641	E018	157.327	0.406658	0.0557815	0.813292	1	19	38985575	38985589	15	-	239	131	85	123	370	132	ENSBTAG00000000641
ENSBTAG00000000650:E001	ENSBTAG00000000650	E001	4.5504	1.50767	3.28697	0.0698318	1	5	119806612	119806619	8	+	11	0	0	6	14	3	ENSBTAG00000000650
ENSBTAG00000000650:E002	ENSBTAG00000000650	E002	82.0514	0.834349	4.79051	0.0286169	1	5	119807550	119807559	10	+	110	151	154	81	30	19	ENSBTAG00000000650
ENSBTAG00000000662:E001	ENSBTAG00000000662	E001	6.76062	1.38641	0.169898	0.680202	1	5	113634547	113634550	4	+	1	29	4	15	0	0	ENSBTAG00000000662
ENSBTAG00000000662:E002	ENSBTAG00000000662	E002	1.39909	3.47612	0.471105	0.492479	1	5	113646650	113646651	2	+	2	9	0	0	0	0	ENSBTAG00000000662
ENSBTAG00000000662:E003	ENSBTAG00000000662	E003	7.69751	1.71855	2.08012	0.149228	1	5	113646804	113646807	4	+	0	0	0	0	0	28	ENSBTAG00000000662
ENSBTAG00000000662:E004	ENSBTAG00000000662	E004	1.87031	2.98182	0.289629	0.590459	1	5	113648060	113648061	2	+	0	1	9	0	0	0	ENSBTAG00000000662
ENSBTAG00000000662:E005	ENSBTAG00000000662	E005	6.80444	1.5458	1.42751	0.232171	1	5	113655087	113655096	10	+	16	0	0	10	0	13	ENSBTAG00000000662
ENSBTAG00000000662:E006	ENSBTAG00000000662	E006	1.37217	4.43797	0.0143068	0.904791	1	5	113655125	113655135	11	+	12	0	0	0	0	0	ENSBTAG00000000662
ENSBTAG00000000662:E007	ENSBTAG00000000662	E007	1.54114	3.69382	0.910004	0.340113	1	5	113657747	113657759	13	+	0	0	0	11	0	0	ENSBTAG00000000662
ENSBTAG00000000662:E008	ENSBTAG00000000662	E008	4.16294	1.6588	0.193685	0.659867	1	5	113660264	113660274	11	+	1	1	16	0	0	3	ENSBTAG00000000662
ENSBTAG00000000662:E009	ENSBTAG00000000662	E009	2.06689	3.81948	0.00331593	0.95408	1	5	113661499	113661500	2	+	0	15	0	0	1	0	ENSBTAG00000000662
ENSBTAG00000000662:E010	ENSBTAG00000000662	E010	3.27378	1.66805	0.145009	0.703351	1	5	113672812	113672820	9	+	0	5	10	1	0	2	ENSBTAG00000000662
ENSBTAG00000000662:E011	ENSBTAG00000000662	E011	2.52186	2.74356	1.29338	0.255426	1	5	113679843	113679846	4	+	0	0	0	18	0	0	ENSBTAG00000000662
ENSBTAG00000000672:E001	ENSBTAG00000000672	E001	3.37067	2.42968	0.743719	0.388472	1	20	58641766	58641772	7	+	0	0	0	0	29	0	ENSBTAG00000000672
ENSBTAG00000000672:E002	ENSBTAG00000000672	E002	37.2557	0.894578	1.28552	0.256875	1	20	58643245	58643250	6	+	88	42	0	39	69	30	ENSBTAG00000000672
ENSBTAG00000000672:E003	ENSBTAG00000000672	E003	2.31268	2.20545	0.616499	0.432351	1	20	58644086	58644087	2	+	8	0	0	5	6	0	ENSBTAG00000000672
ENSBTAG00000000672:E004	ENSBTAG00000000672	E004	66.0136	0.803889	1.98478	0.158887	1	20	58644805	58644821	17	+	64	119	125	63	17	30	ENSBTAG00000000672
ENSBTAG00000000672:E005	ENSBTAG00000000672	E005	2.10155	3.00866	0.572149	0.449406	1	20	58656818	58656820	3	+	0	0	0	15	0	0	ENSBTAG00000000672
ENSBTAG00000000672:E006	ENSBTAG00000000672	E006	7.62074	0.902377	0.00021852	0.988206	1	20	58659534	58659537	4	+	34	5	2	12	4	2	ENSBTAG00000000672
ENSBTAG00000000672:E007	ENSBTAG00000000672	E007	1.92558	1.93227	0.00636752	0.936399	1	20	58659554	58659571	18	+	4	2	1	0	4	2	ENSBTAG00000000672
ENSBTAG00000000672:E008	ENSBTAG00000000672	E008	1.25782	4.16438	0.114298	0.735303	1	20	58659922	58659924	3	+	11	0	0	0	0	0	ENSBTAG00000000672
ENSBTAG00000000678:E001	ENSBTAG00000000678	E001	1.68124	6.23379	0.0419409	0.837732	1	3	28696126	28696127	2	-	0	0	0	12	0	0	ENSBTAG00000000678
ENSBTAG00000000678:E002	ENSBTAG00000000678	E002	1.72075	5.69105	0.960635	0.327027	1	3	28711318	28711319	2	-	0	10	0	3	0	0	ENSBTAG00000000678
ENSBTAG00000000678:E003	ENSBTAG00000000678	E003	2.78952	12	0.0538954	0.816419	1	3	28722542	28722543	2	-	0	0	0	0	24	0	ENSBTAG00000000678
ENSBTAG00000000684:E001	ENSBTAG00000000684	E001	16.0997	1.23866	0.290614	0.589828	1	2	135583744	135583748	5	+	2	1	46	19	36	0	ENSBTAG00000000684
ENSBTAG00000000684:E002	ENSBTAG00000000684	E002	1.93481	2.63096	1.4894	0.22231	1	2	135617136	135617139	4	+	1	4	6	1	0	0	ENSBTAG00000000684
ENSBTAG00000000684:E003	ENSBTAG00000000684	E003	2.52186	3.30535	0.837756	0.360039	1	2	135667218	135667219	2	+	0	0	0	18	0	0	ENSBTAG00000000684
ENSBTAG00000000687:E001	ENSBTAG00000000687	E001	2.32036	2.8433	0.175026	0.675683	1	5	19360498	19360501	4	+	0	0	12	0	0	0	ENSBTAG00000000687
ENSBTAG00000000687:E002	ENSBTAG00000000687	E002	5.02744	2.03826	0.316756	0.573564	1	5	19367093	19367095	3	+	0	0	26	0	0	0	ENSBTAG00000000687
ENSBTAG00000000687:E003	ENSBTAG00000000687	E003	4.48331	2.07768	0.982577	0.321564	1	5	19369894	19369895	2	+	0	0	0	32	0	0	ENSBTAG00000000687
ENSBTAG00000000687:E004	ENSBTAG00000000687	E004	1.14348	4.5489	0.0803478	0.776827	1	5	19369960	19369961	2	+	10	0	0	0	0	0	ENSBTAG00000000687
ENSBTAG00000000687:E005	ENSBTAG00000000687	E005	1.25782	4.27574	0.0888101	0.765695	1	5	19388333	19388334	2	+	11	0	0	0	0	0	ENSBTAG00000000687
ENSBTAG00000000687:E006	ENSBTAG00000000687	E006	1.84078	2.82259	1.29042	0.255971	1	5	19389365	19389366	2	+	7	8	0	0	0	0	ENSBTAG00000000687
ENSBTAG00000000687:E007	ENSBTAG00000000687	E007	2.38176	2.75615	0.685728	0.407621	1	5	19389732	19389740	9	+	0	0	0	17	0	0	ENSBTAG00000000687
ENSBTAG00000000687:E008	ENSBTAG00000000687	E008	4.15529	1.97473	0.448509	0.503044	1	5	19396520	19396527	8	+	7	11	0	0	0	7	ENSBTAG00000000687
ENSBTAG00000000687:E009	ENSBTAG00000000687	E009	36.4878	0.507825	0.726052	0.394166	1	5	19396768	19396786	19	+	48	51	28	55	40	24	ENSBTAG00000000687
ENSBTAG00000000687:E010	ENSBTAG00000000687	E010	14.8686	1.05932	1.17999	0.277359	1	5	19397428	19397443	16	+	10	32	27	0	35	1	ENSBTAG00000000687
ENSBTAG00000000687:E011	ENSBTAG00000000687	E011	2.70708	2.6255	0.20141	0.653585	1	5	19398311	19398312	2	+	0	0	14	0	0	0	ENSBTAG00000000687
ENSBTAG00000000695:E001	ENSBTAG00000000695	E001	3.94546	2.26237	0.386923	0.533921	1	8	76669597	76669600	4	+	0	0	18	0	4	0	ENSBTAG00000000695
ENSBTAG00000000695:E002	ENSBTAG00000000695	E002	2.22218	3.50341	0.00577926	0.939402	1	8	76686417	76686426	10	+	0	1	0	0	18	0	ENSBTAG00000000695
ENSBTAG00000000695:E003	ENSBTAG00000000695	E003	3.27792	2.49967	0.0978354	0.754443	1	8	76686470	76686471	2	+	0	0	7	0	0	7	ENSBTAG00000000695
ENSBTAG00000000695:E004	ENSBTAG00000000695	E004	1.40103	6.72116	0.0226058	0.880487	1	8	76695543	76695544	2	+	0	0	0	10	0	0	ENSBTAG00000000695
ENSBTAG00000000695:E005	ENSBTAG00000000695	E005	6.73658	1.69253	0.92175	0.337016	1	8	76703496	76703497	2	+	0	19	5	0	0	12	ENSBTAG00000000695
ENSBTAG00000000695:E006	ENSBTAG00000000695	E006	1.56053	4.38514	0.815872	0.36639	1	8	76720692	76720694	3	+	0	12	0	0	0	0	ENSBTAG00000000695
ENSBTAG00000000695:E007	ENSBTAG00000000695	E007	2.51372	3.07862	1.04831	0.305896	1	8	76730208	76730212	5	+	0	0	13	0	0	0	ENSBTAG00000000695
ENSBTAG00000000699:E001	ENSBTAG00000000699	E001	3.42522	12	0.263446	0.607763	1	8	82666496	82666510	15	-	0	0	0	8	8	5	ENSBTAG00000000699
ENSBTAG00000000699:E002	ENSBTAG00000000699	E002	1.74345	5.41455	0.456432	0.499296	1	8	82666592	82666593	2	-	0	0	0	0	15	0	ENSBTAG00000000699
ENSBTAG00000000700:E001	ENSBTAG00000000700	E001	42.0947	0.567591	0.0024979	0.960139	1	15	40749687	40749709	23	+	55	53	28	86	11	37	ENSBTAG00000000700
ENSBTAG00000000700:E002	ENSBTAG00000000700	E002	2.13674	2.45106	1.73334	0.187985	1	15	40750850	40750856	7	+	13	5	0	0	0	0	ENSBTAG00000000700
ENSBTAG00000000700:E003	ENSBTAG00000000700	E003	3.47795	1.73821	2.02134	0.155102	1	15	40750874	40750888	15	+	0	0	1	11	15	0	ENSBTAG00000000700
ENSBTAG00000000700:E004	ENSBTAG00000000700	E004	4.09357	1.83942	0.913612	0.339158	1	15	40752109	40752120	12	+	0	0	4	8	0	8	ENSBTAG00000000700
ENSBTAG00000000700:E005	ENSBTAG00000000700	E005	5.14601	1.24504	0.705527	0.400933	1	15	40754842	40754854	13	+	3	5	0	19	1	5	ENSBTAG00000000700
ENSBTAG00000000700:E006	ENSBTAG00000000700	E006	2.01727	1.96617	1.57088	0.21008	1	15	40754881	40754892	12	+	0	1	0	2	2	5	ENSBTAG00000000700
ENSBTAG00000000700:E007	ENSBTAG00000000700	E007	7.48088	1.05284	4.24147	0.0394481	1	15	40754942	40754943	2	+	35	10	7	0	0	3	ENSBTAG00000000700
ENSBTAG00000000700:E008	ENSBTAG00000000700	E008	5.33268	1.49861	0.0143898	0.904517	1	15	40755294	40755307	14	+	14	0	5	6	0	7	ENSBTAG00000000700
ENSBTAG00000000700:E009	ENSBTAG00000000700	E009	32.4556	1.11682	0.0110819	0.916161	1	15	40755322	40755345	24	+	30	67	7	0	130	14	ENSBTAG00000000700
ENSBTAG00000000700:E010	ENSBTAG00000000700	E010	2.08531	2.37151	0.789673	0.374199	1	15	40759484	40759486	3	+	0	5	6	0	0	1	ENSBTAG00000000700
ENSBTAG00000000700:E011	ENSBTAG00000000700	E011	1.97078	2.75521	0.0252719	0.873691	1	15	40763437	40763445	9	+	0	13	0	2	0	0	ENSBTAG00000000700
ENSBTAG00000000700:E012	ENSBTAG00000000700	E012	1.74345	3.43861	0.325472	0.568337	1	15	40763553	40763557	5	+	0	0	0	0	15	0	ENSBTAG00000000700
ENSBTAG00000000700:E013	ENSBTAG00000000700	E013	2.67339	1.82944	0.62246	0.430135	1	15	40764088	40764111	24	+	0	1	1	5	0	6	ENSBTAG00000000700
ENSBTAG00000000700:E014	ENSBTAG00000000700	E014	2.58385	2.36075	1.66878	0.196422	1	15	40767569	40767572	4	+	0	5	10	0	0	0	ENSBTAG00000000700
ENSBTAG00000000700:E015	ENSBTAG00000000700	E015	1.92388	2.56647	0.0232247	0.878874	1	15	40776526	40776527	2	+	11	0	0	0	1	2	ENSBTAG00000000700
ENSBTAG00000000700:E016	ENSBTAG00000000700	E016	7.38482	1.47945	1.51032	0.219091	1	15	40776540	40776541	2	+	24	23	0	0	0	6	ENSBTAG00000000700
ENSBTAG00000000700:E017	ENSBTAG00000000700	E017	4.09245	2.09902	0.00576117	0.939497	1	15	40779124	40779125	2	+	0	11	0	19	0	0	ENSBTAG00000000700
ENSBTAG00000000700:E018	ENSBTAG00000000700	E018	1.81605	2.82373	1.09241	0.295938	1	15	40782769	40782778	10	+	0	0	0	11	0	1	ENSBTAG00000000700
ENSBTAG00000000700:E019	ENSBTAG00000000700	E019	1.73844	2.65168	0.126898	0.72167	1	15	40783077	40783078	2	+	10	1	0	0	4	0	ENSBTAG00000000700
ENSBTAG00000000700:E020	ENSBTAG00000000700	E020	1.14348	4.47222	0.185026	0.667089	1	15	40783443	40783444	2	+	10	0	0	0	0	0	ENSBTAG00000000700
ENSBTAG00000000700:E021	ENSBTAG00000000700	E021	1.5493	3.01562	1.26245	0.261188	1	15	40785076	40785078	3	+	9	4	0	0	0	0	ENSBTAG00000000700
ENSBTAG00000000700:E022	ENSBTAG00000000700	E022	2.25094	2.03048	0.478092	0.489288	1	15	40786425	40786438	14	+	1	5	2	0	0	4	ENSBTAG00000000700
ENSBTAG00000000700:E023	ENSBTAG00000000700	E023	1.96145	3.11079	0.393252	0.530595	1	15	40787761	40787765	5	+	0	0	0	14	0	0	ENSBTAG00000000700
ENSBTAG00000000700:E024	ENSBTAG00000000700	E024	2.30006	2.09749	1.23207	0.267004	1	15	40788119	40788120	2	+	10	8	0	0	1	0	ENSBTAG00000000700
ENSBTAG00000000700:E025	ENSBTAG00000000700	E025	1.7233	2.56914	0.258447	0.611189	1	15	40788352	40788357	6	+	0	5	0	6	2	0	ENSBTAG00000000700
ENSBTAG00000000700:E026	ENSBTAG00000000700	E026	2.43811	2.08923	2.22883	0.135457	1	15	40788372	40788373	2	+	1	3	10	0	0	0	ENSBTAG00000000700
ENSBTAG00000000700:E027	ENSBTAG00000000700	E027	3.66153	1.93731	0.547378	0.459391	1	15	40788391	40788394	4	+	7	0	9	8	0	0	ENSBTAG00000000700
ENSBTAG00000000700:E028	ENSBTAG00000000700	E028	2.74911	2.65386	0.338888	0.560472	1	15	40789996	40789997	2	+	0	0	0	0	0	10	ENSBTAG00000000700
ENSBTAG00000000700:E029	ENSBTAG00000000700	E029	1.85462	2.94503	0.669848	0.413105	1	15	40811052	40811053	2	+	1	0	9	0	0	0	ENSBTAG00000000700
ENSBTAG00000000700:E030	ENSBTAG00000000700	E030	1.69057	3.40728	0.276851	0.598773	1	15	40817650	40817651	2	+	0	13	0	0	0	0	ENSBTAG00000000700
ENSBTAG00000000700:E031	ENSBTAG00000000700	E031	4.24028	1.63339	0.000143665	0.990437	1	15	40817670	40817681	12	+	0	15	1	13	0	1	ENSBTAG00000000700
ENSBTAG00000000700:E032	ENSBTAG00000000700	E032	1.56053	3.58338	0.258202	0.611358	1	15	40823158	40823164	7	+	0	12	0	0	0	0	ENSBTAG00000000700
ENSBTAG00000000700:E033	ENSBTAG00000000700	E033	1.68124	3.41076	0.34809	0.555196	1	15	40834853	40834854	2	+	0	0	0	12	0	0	ENSBTAG00000000700
ENSBTAG00000000725:E001	ENSBTAG00000000725	E001	1.48652	4.85321	0.0147516	0.90333	1	25	38644242	38644252	11	-	13	0	0	0	0	0	ENSBTAG00000000725
ENSBTAG00000000725:E002	ENSBTAG00000000725	E002	1.68124	4.16151	1.165	0.28043	1	25	38649682	38649687	6	-	0	0	0	12	0	0	ENSBTAG00000000725
ENSBTAG00000000725:E003	ENSBTAG00000000725	E003	13.294	1.7383	0.302376	0.582397	1	25	38649900	38649908	9	-	21	36	0	7	45	0	ENSBTAG00000000725
ENSBTAG00000000725:E004	ENSBTAG00000000725	E004	2.21522	2.99588	0.764787	0.381835	1	25	38653059	38653064	6	-	8	10	0	0	0	0	ENSBTAG00000000725
ENSBTAG00000000725:E005	ENSBTAG00000000725	E005	4.94874	12	0.250958	0.616401	1	25	38661220	38661223	4	-	0	0	14	16	0	0	ENSBTAG00000000725
ENSBTAG00000000737:E001	ENSBTAG00000000737	E001	2.64806	12	0.129109	0.719358	1	10	58905006	58905007	2	-	0	0	5	12	0	0	ENSBTAG00000000737
ENSBTAG00000000737:E002	ENSBTAG00000000737	E002	1.97083	5.14378	2.235	0.134916	1	10	58905121	58905123	3	-	7	9	0	0	0	0	ENSBTAG00000000737
ENSBTAG00000000737:E003	ENSBTAG00000000737	E003	3.83559	2.33861	1.14783	0.284003	1	10	58914434	58914435	2	-	0	0	0	0	33	0	ENSBTAG00000000737
ENSBTAG00000000737:E004	ENSBTAG00000000737	E004	2.90575	2.69677	0.900287	0.342705	1	10	58920268	58920273	6	-	0	0	0	0	25	0	ENSBTAG00000000737
ENSBTAG00000000754:E001	ENSBTAG00000000754	E001	12.8068	0.964991	0.975035	0.323428	1	16	73094213	73094224	12	+	33	4	0	29	17	9	ENSBTAG00000000754
ENSBTAG00000000754:E002	ENSBTAG00000000754	E002	16.6411	0.622905	0.0499487	0.823152	1	16	73095207	73095220	14	+	17	22	12	5	38	16	ENSBTAG00000000754
ENSBTAG00000000754:E003	ENSBTAG00000000754	E003	3.28717	2.52906	0.403013	0.525537	1	16	73095417	73095419	3	+	0	0	17	0	0	0	ENSBTAG00000000754
ENSBTAG00000000754:E004	ENSBTAG00000000754	E004	2.32036	2.96451	0.321946	0.57044	1	16	73095969	73095970	2	+	0	0	12	0	0	0	ENSBTAG00000000754
ENSBTAG00000000754:E005	ENSBTAG00000000754	E005	1.43048	3.90416	0.264162	0.607275	1	16	73096032	73096044	13	+	0	11	0	0	0	0	ENSBTAG00000000754
ENSBTAG00000000754:E006	ENSBTAG00000000754	E006	6.80537	1.06393	0.18182	0.669814	1	16	73100493	73100502	10	+	10	9	3	0	10	10	ENSBTAG00000000754
ENSBTAG00000000754:E007	ENSBTAG00000000754	E007	1.68124	3.59955	0.189652	0.663207	1	16	73102837	73102838	2	+	0	0	0	12	0	0	ENSBTAG00000000754
ENSBTAG00000000754:E008	ENSBTAG00000000754	E008	27.393	0.559041	0.156686	0.692226	1	16	73103237	73103254	18	+	36	26	10	22	102	11	ENSBTAG00000000754
ENSBTAG00000000755:E001	ENSBTAG00000000755	E001	1.14348	4.3328	0.126887	0.721682	1	7	21386643	21386651	9	-	10	0	0	0	0	0	ENSBTAG00000000755
ENSBTAG00000000755:E002	ENSBTAG00000000755	E002	11.4962	0.675631	3.03206	0.0816341	1	7	21387331	21387352	22	-	17	2	3	32	8	12	ENSBTAG00000000755
ENSBTAG00000000755:E003	ENSBTAG00000000755	E003	51.5652	0.482501	0.34895	0.554708	1	7	21388806	21388811	6	-	148	69	37	65	36	19	ENSBTAG00000000755
ENSBTAG00000000755:E004	ENSBTAG00000000755	E004	18.5881	0.601305	0.130056	0.718374	1	7	21400791	21400800	10	-	33	21	23	17	5	17	ENSBTAG00000000755
ENSBTAG00000000767:E001	ENSBTAG00000000767	E001	3.60313	2.13761	1.20135	0.273051	1	10	967577	967579	3	+	0	0	0	0	31	0	ENSBTAG00000000767
ENSBTAG00000000767:E002	ENSBTAG00000000767	E002	1.28916	3.50747	0.149183	0.699317	1	10	977255	977256	2	+	2	6	0	2	0	0	ENSBTAG00000000767
ENSBTAG00000000767:E003	ENSBTAG00000000767	E003	5.56562	1.47962	0.022739	0.880138	1	10	977415	977426	12	+	6	0	6	0	32	0	ENSBTAG00000000767
ENSBTAG00000000767:E004	ENSBTAG00000000767	E004	3.18576	2.0358	0.0933219	0.759996	1	10	978992	978996	5	+	1	6	6	0	5	2	ENSBTAG00000000767
ENSBTAG00000000767:E005	ENSBTAG00000000767	E005	4.92337	1.77269	3.77163	0.052129	1	10	979996	980006	11	+	16	0	16	0	0	0	ENSBTAG00000000767
ENSBTAG00000000767:E006	ENSBTAG00000000767	E006	2.24165	3.47349	0.512942	0.473868	1	10	991377	991378	2	+	0	0	0	16	0	0	ENSBTAG00000000767
ENSBTAG00000000783:E001	ENSBTAG00000000783	E001	13.9208	0.856726	0.000385597	0.984333	1	11	13970779	13970781	3	-	1	26	23	14	18	7	ENSBTAG00000000783
ENSBTAG00000000783:E002	ENSBTAG00000000783	E002	4.31703	2.14683	0.0928006	0.760646	1	11	13973835	13973845	11	-	0	0	1	0	0	15	ENSBTAG00000000783
ENSBTAG00000000783:E003	ENSBTAG00000000783	E003	5.0436	1.315	3.38305	0.0658702	1	11	13976580	13976581	2	-	1	12	16	0	0	1	ENSBTAG00000000783
ENSBTAG00000000783:E004	ENSBTAG00000000783	E004	18.7602	0.830695	0.052624	0.818559	1	11	13980026	13980036	11	-	33	12	11	59	19	3	ENSBTAG00000000783
ENSBTAG00000000783:E005	ENSBTAG00000000783	E005	1.1623	4.50739	0.224296	0.635786	1	11	13984013	13984015	3	-	0	0	0	0	10	0	ENSBTAG00000000783
ENSBTAG00000000783:E006	ENSBTAG00000000783	E006	1.37217	4.0631	0.189847	0.663044	1	11	13984085	13984086	2	-	12	0	0	0	0	0	ENSBTAG00000000783
ENSBTAG00000000792:E001	ENSBTAG00000000792	E001	1.93363	3.85247	-0.00456951	1	1	16	49835824	49835825	2	+	0	0	10	0	0	0	ENSBTAG00000000792
ENSBTAG00000000792:E002	ENSBTAG00000000792	E002	6.33574	6.75976	0.0358925	0.849738	1	16	49839608	49839615	8	+	10	17	6	13	0	0	ENSBTAG00000000792
ENSBTAG00000000792:E003	ENSBTAG00000000792	E003	1.93363	3.85247	-0.00456951	1	1	16	49840612	49840613	2	+	0	0	10	0	0	0	ENSBTAG00000000792
ENSBTAG00000000792:E004	ENSBTAG00000000792	E004	2.29125	4.13382	0.647953	0.420846	1	16	49847466	49847470	5	+	0	6	0	0	13	0	ENSBTAG00000000792
ENSBTAG00000000795:E001	ENSBTAG00000000795	E001	4.81723	1.79696	0.86799	0.351512	1	16	65783600	65783608	9	+	13	0	0	12	0	6	ENSBTAG00000000795
ENSBTAG00000000795:E002	ENSBTAG00000000795	E002	2.66371	2.21677	-0.00245864	1	1	16	65787171	65787179	9	+	2	0	1	16	0	0	ENSBTAG00000000795
ENSBTAG00000000795:E003	ENSBTAG00000000795	E003	6.40181	1.51485	0.619807	0.431119	1	16	65787500	65787511	12	+	0	11	18	0	1	5	ENSBTAG00000000795
ENSBTAG00000000795:E004	ENSBTAG00000000795	E004	1.40103	3.94561	0.311012	0.57706	1	16	65788839	65788842	4	+	0	0	0	10	0	0	ENSBTAG00000000795
ENSBTAG00000000795:E005	ENSBTAG00000000795	E005	4.6547	1.13298	2.66737	0.102425	1	16	65828040	65828051	12	+	19	4	8	1	0	1	ENSBTAG00000000795
ENSBTAG00000000795:E006	ENSBTAG00000000795	E006	2.99415	1.60153	0.0120191	0.912702	1	16	65830858	65830875	18	+	3	4	1	13	1	0	ENSBTAG00000000795
ENSBTAG00000000795:E007	ENSBTAG00000000795	E007	4.86068	1.79586	0.248805	0.617918	1	16	65830963	65830970	8	+	21	2	0	0	0	8	ENSBTAG00000000795
ENSBTAG00000000795:E008	ENSBTAG00000000795	E008	6.10519	1.05752	1.72309	0.189296	1	16	65831034	65831037	4	+	3	7	0	4	18	8	ENSBTAG00000000795
ENSBTAG00000000795:E009	ENSBTAG00000000795	E009	33.988	0.498448	1.85921	0.172716	1	16	65831754	65831763	10	+	72	63	36	16	53	8	ENSBTAG00000000795
ENSBTAG00000000795:E010	ENSBTAG00000000795	E010	1.56053	3.65535	0.179029	0.672209	1	16	65831822	65831825	4	+	0	12	0	0	0	0	ENSBTAG00000000795
ENSBTAG00000000795:E011	ENSBTAG00000000795	E011	6.95185	0.990047	3.13439	0.0766572	1	16	65832404	65832414	11	+	3	0	2	10	6	15	ENSBTAG00000000795
ENSBTAG00000000795:E012	ENSBTAG00000000795	E012	4.42524	1.68134	0.119473	0.729607	1	16	65889497	65889514	18	+	15	8	0	0	12	1	ENSBTAG00000000795
ENSBTAG00000000795:E013	ENSBTAG00000000795	E013	3.29248	2.25432	0.150741	0.697828	1	16	65895273	65895274	2	+	0	0	2	0	25	0	ENSBTAG00000000795
ENSBTAG00000000795:E014	ENSBTAG00000000795	E014	1.51099	3.64742	0.41122	0.521351	1	16	65917172	65917173	2	+	0	0	0	0	13	0	ENSBTAG00000000795
ENSBTAG00000000795:E015	ENSBTAG00000000795	E015	1.56053	3.65535	0.179029	0.672209	1	16	65939653	65939654	2	+	0	12	0	0	0	0	ENSBTAG00000000795
ENSBTAG00000000801:E001	ENSBTAG00000000801	E001	10.0127	10.2126	0.127413	0.721129	1	18	63907935	63907946	12	+	10	7	0	35	5	9	ENSBTAG00000000801
ENSBTAG00000000801:E002	ENSBTAG00000000801	E002	2.70708	3.66241	0.408214	0.522878	1	18	63908111	63908112	2	+	0	0	14	0	0	0	ENSBTAG00000000801
ENSBTAG00000000802:E001	ENSBTAG00000000802	E001	5.39915	1.63898	2.86539	0.0905039	1	15	42685491	42685517	27	-	20	7	0	9	1	3	ENSBTAG00000000802
ENSBTAG00000000802:E002	ENSBTAG00000000802	E002	12.8828	1.2052	3.56555	0.05899	1	15	42685908	42685918	11	-	36	12	33	0	0	3	ENSBTAG00000000802
ENSBTAG00000000804:E001	ENSBTAG00000000804	E001	1.96145	4.94842	0.503326	0.478043	1	8	16770414	16770416	3	-	0	0	0	14	0	0	ENSBTAG00000000804
ENSBTAG00000000804:E002	ENSBTAG00000000804	E002	1.37217	5.97271	0.402829	0.525632	1	8	16781106	16781107	2	-	12	0	0	0	0	0	ENSBTAG00000000804
ENSBTAG00000000804:E003	ENSBTAG00000000804	E003	1.51099	5.45225	0.347056	0.555785	1	8	16839720	16839721	2	-	0	0	0	0	13	0	ENSBTAG00000000804
ENSBTAG00000000804:E004	ENSBTAG00000000804	E004	1.92126	4.1165	0.00913053	0.923875	1	8	16849332	16849339	8	-	7	0	0	8	0	0	ENSBTAG00000000804
ENSBTAG00000000804:E005	ENSBTAG00000000804	E005	2.32036	4.32787	0.576401	0.447727	1	8	16853798	16853799	2	-	0	0	12	0	0	0	ENSBTAG00000000804
ENSBTAG00000000804:E006	ENSBTAG00000000804	E006	3.92122	2.27589	3.10369	0.078115	1	8	16904822	16904824	3	-	14	0	12	0	0	0	ENSBTAG00000000804
ENSBTAG00000000804:E007	ENSBTAG00000000804	E007	4.41674	12	0.268659	0.604233	1	8	16928873	16928878	6	-	0	0	0	0	38	0	ENSBTAG00000000804
ENSBTAG00000000813:E001	ENSBTAG00000000813	E001	18.7583	0.630067	0.123878	0.724866	1	7	4211188	4211212	25	-	20	17	4	28	61	9	ENSBTAG00000000813
ENSBTAG00000000813:E002	ENSBTAG00000000813	E002	65.6246	0.526893	0.134085	0.714234	1	7	4213259	4213268	10	-	124	37	4	116	101	65	ENSBTAG00000000813
ENSBTAG00000000817:E001	ENSBTAG00000000817	E001	1.69057	3.52459	0.187759	0.664788	1	9	96031587	96031588	2	-	0	13	0	0	0	0	ENSBTAG00000000817
ENSBTAG00000000817:E002	ENSBTAG00000000817	E002	3.11625	2.45083	-0.00144565	1	1	9	96037926	96037938	13	-	15	0	0	10	0	0	ENSBTAG00000000817
ENSBTAG00000000817:E003	ENSBTAG00000000817	E003	7.17915	1.44893	1.65804	0.197868	1	9	96040963	96040971	9	-	0	9	0	18	30	0	ENSBTAG00000000817
ENSBTAG00000000817:E004	ENSBTAG00000000817	E004	2.42822	2.37914	1.97186	0.16025	1	9	96041001	96041007	7	-	11	9	0	0	0	0	ENSBTAG00000000817
ENSBTAG00000000817:E005	ENSBTAG00000000817	E005	210.151	0.41049	0.00517654	0.942643	1	9	96044708	96044735	28	-	197	239	292	165	402	110	ENSBTAG00000000817
ENSBTAG00000000817:E006	ENSBTAG00000000817	E006	1.40922	2.89968	0.160666	0.688544	1	9	96044925	96044934	10	-	5	0	0	1	6	0	ENSBTAG00000000817
ENSBTAG00000000817:E007	ENSBTAG00000000817	E007	7.08107	1.42171	0.776442	0.378231	1	9	96045354	96045368	15	-	19	25	0	11	1	0	ENSBTAG00000000817
ENSBTAG00000000817:E008	ENSBTAG00000000817	E008	1.85842	3.01997	0.0117445	0.9137	1	9	96045550	96045554	5	-	4	0	0	10	0	0	ENSBTAG00000000817
ENSBTAG00000000817:E009	ENSBTAG00000000817	E009	56.8303	0.453505	0.698648	0.403238	1	9	96045578	96045591	14	-	57	83	106	58	63	13	ENSBTAG00000000817
ENSBTAG00000000817:E010	ENSBTAG00000000817	E010	40.8698	0.469015	0.00640349	0.93622	1	9	96046088	96046102	15	-	38	35	70	25	67	26	ENSBTAG00000000817
ENSBTAG00000000817:E011	ENSBTAG00000000817	E011	2.12699	2.99312	0.237057	0.62634	1	9	96048375	96048376	2	-	0	0	11	0	0	0	ENSBTAG00000000817
ENSBTAG00000000817:E012	ENSBTAG00000000817	E012	4.59278	1.25265	0.0506772	0.821889	1	9	96049344	96049358	15	-	0	7	8	8	4	2	ENSBTAG00000000817
ENSBTAG00000000817:E013	ENSBTAG00000000817	E013	13.9919	0.780238	0.140653	0.707633	1	9	96057487	96057498	12	-	33	18	1	16	35	5	ENSBTAG00000000817
ENSBTAG00000000817:E014	ENSBTAG00000000817	E014	14.7398	0.862644	0.342309	0.558499	1	9	96061750	96061760	11	-	66	11	5	11	28	0	ENSBTAG00000000817
ENSBTAG00000000817:E015	ENSBTAG00000000817	E015	66.6411	0.67752	4.01818	0.0450123	1	9	96061775	96061782	8	-	106	14	2	89	234	46	ENSBTAG00000000817
ENSBTAG00000000817:E016	ENSBTAG00000000817	E016	1.71521	3.45929	0.220438	0.638707	1	9	96074842	96074843	2	-	15	0	0	0	0	0	ENSBTAG00000000817
ENSBTAG00000000817:E017	ENSBTAG00000000817	E017	3.1221	2.03915	0.00741185	0.931393	1	9	96086784	96086785	2	-	0	0	14	1	0	1	ENSBTAG00000000817
ENSBTAG00000000817:E018	ENSBTAG00000000817	E018	4.65539	1.39755	0.113862	0.735789	1	9	96090952	96090956	5	-	14	7	1	10	0	2	ENSBTAG00000000817
ENSBTAG00000000830:E001	ENSBTAG00000000830	E001	3.27792	2.73181	0.00490853	0.944145	1	28	8896840	8896844	5	-	0	0	7	0	0	7	ENSBTAG00000000830
ENSBTAG00000000830:E002	ENSBTAG00000000830	E002	1.35329	3.35472	1.3192	0.250736	1	28	8897033	8897036	4	-	0	0	0	8	2	0	ENSBTAG00000000830
ENSBTAG00000000830:E003	ENSBTAG00000000830	E003	1.60087	3.65983	0.127129	0.721428	1	28	8898797	8898800	4	-	14	0	0	0	0	0	ENSBTAG00000000830
ENSBTAG00000000830:E004	ENSBTAG00000000830	E004	4.41709	2.24386	0.000905581	0.975993	1	28	8899382	8899391	10	-	0	0	20	0	0	2	ENSBTAG00000000830
ENSBTAG00000000830:E005	ENSBTAG00000000830	E005	3.41215	1.67303	0.284011	0.594084	1	28	8900300	8900305	6	-	20	4	0	1	4	0	ENSBTAG00000000830
ENSBTAG00000000830:E006	ENSBTAG00000000830	E006	1.31809	3.07349	-0.00767824	1	1	28	8903602	8903604	3	-	1	3	0	0	7	0	ENSBTAG00000000830
ENSBTAG00000000830:E007	ENSBTAG00000000830	E007	7.06483	1.28786	0.574286	0.448561	1	28	8904000	8904003	4	-	2	10	13	0	26	0	ENSBTAG00000000830
ENSBTAG00000000830:E008	ENSBTAG00000000830	E008	5.28617	1.73714	0.0638117	0.80057	1	28	8904019	8904028	10	-	4	13	0	0	27	0	ENSBTAG00000000830
ENSBTAG00000000830:E009	ENSBTAG00000000830	E009	1.49151	2.91638	0.592914	0.441295	1	28	8905153	8905154	2	-	1	0	0	9	1	0	ENSBTAG00000000830
ENSBTAG00000000830:E010	ENSBTAG00000000830	E010	1.72357	2.89552	0.988018	0.320227	1	28	8906146	8906148	3	-	10	0	3	0	0	0	ENSBTAG00000000830
ENSBTAG00000000830:E011	ENSBTAG00000000830	E011	1.63094	3.41268	0.0355042	0.850543	1	28	8917264	8917265	2	-	0	5	0	7	0	0	ENSBTAG00000000830
ENSBTAG00000000837:E001	ENSBTAG00000000837	E001	2.08177	4.08174	3.34141	0.0675566	1	16	30135622	30135623	2	+	8	6	2	0	0	0	ENSBTAG00000000837
ENSBTAG00000000837:E002	ENSBTAG00000000837	E002	3.71936	2.40882	1.10071	0.294111	1	16	30147422	30147426	5	+	0	0	0	0	32	0	ENSBTAG00000000837
ENSBTAG00000000837:E003	ENSBTAG00000000837	E003	2.49171	2.34711	2.40283	0.121116	1	16	30150686	30150697	12	+	0	0	0	7	13	0	ENSBTAG00000000837
ENSBTAG00000000837:E004	ENSBTAG00000000837	E004	3.1413	3.12381	0.065047	0.79869	1	16	30156212	30156216	5	+	0	0	9	10	0	0	ENSBTAG00000000837
ENSBTAG00000000837:E005	ENSBTAG00000000837	E005	2.09214	3.34888	0.670886	0.412743	1	16	30158609	30158610	2	+	0	0	0	0	18	0	ENSBTAG00000000837
ENSBTAG00000000838:E001	ENSBTAG00000000838	E001	5.29118	1.15261	7.40091	0.00651907	1	21	56637461	56637463	3	+	0	0	0	18	12	5	ENSBTAG00000000838
ENSBTAG00000000838:E002	ENSBTAG00000000838	E002	16.0387	0.844895	0.189375	0.663437	1	21	56640151	56640169	19	+	1	17	22	12	48	8	ENSBTAG00000000838
ENSBTAG00000000838:E003	ENSBTAG00000000838	E003	7.45109	1.53062	0.767505	0.38099	1	21	56647210	56647220	11	+	11	25	0	21	0	0	ENSBTAG00000000838
ENSBTAG00000000838:E004	ENSBTAG00000000838	E004	2.39683	2.27011	2.17776	0.140019	1	21	56647838	56647846	9	+	13	7	0	0	0	0	ENSBTAG00000000838
ENSBTAG00000000838:E005	ENSBTAG00000000838	E005	1.14348	4.40972	0.233245	0.629128	1	21	56664020	56664021	2	+	10	0	0	0	0	0	ENSBTAG00000000838
ENSBTAG00000000838:E006	ENSBTAG00000000838	E006	1.97215	2.74742	0.0483116	0.826028	1	21	56667860	56667865	6	+	2	0	0	0	15	0	ENSBTAG00000000838
ENSBTAG00000000838:E007	ENSBTAG00000000838	E007	3.24311	1.94795	2.36994	0.123692	1	21	56674106	56674112	7	+	0	0	0	19	5	0	ENSBTAG00000000838
ENSBTAG00000000838:E008	ENSBTAG00000000838	E008	6.20057	1.18614	3.0105e-05	0.995622	1	21	56675502	56675506	5	+	13	6	1	11	0	8	ENSBTAG00000000838
ENSBTAG00000000838:E009	ENSBTAG00000000838	E009	2.59747	2.34844	1.66607	0.196785	1	21	56675796	56675803	8	+	0	17	2	0	0	0	ENSBTAG00000000838
ENSBTAG00000000838:E010	ENSBTAG00000000838	E010	6.26513	1.79925	0.0354514	0.850653	1	21	56676369	56676375	7	+	6	0	0	0	48	0	ENSBTAG00000000838
ENSBTAG00000000838:E011	ENSBTAG00000000838	E011	2.65561	1.83747	0.102178	0.749231	1	21	56676960	56676969	10	+	6	1	0	0	4	5	ENSBTAG00000000838
ENSBTAG00000000838:E012	ENSBTAG00000000838	E012	5.56128	1.38517	0.024317	0.876081	1	21	56684848	56684862	15	+	8	9	0	15	0	5	ENSBTAG00000000838
ENSBTAG00000000838:E013	ENSBTAG00000000838	E013	3.74222	1.44112	0.0688482	0.793021	1	21	56695901	56695918	18	+	15	0	1	2	11	1	ENSBTAG00000000838
ENSBTAG00000000838:E014	ENSBTAG00000000838	E014	3.09381	2.62172	0.26869	0.604212	1	21	56698221	56698222	2	+	0	0	16	0	0	0	ENSBTAG00000000838
ENSBTAG00000000838:E015	ENSBTAG00000000838	E015	1.40103	3.89561	0.238294	0.625441	1	21	56698362	56698363	2	+	0	0	0	10	0	0	ENSBTAG00000000838
ENSBTAG00000000838:E016	ENSBTAG00000000838	E016	7.73003	1.47055	4.52279	0.0334462	1	21	56704046	56704051	6	+	49	0	11	0	0	0	ENSBTAG00000000838
ENSBTAG00000000838:E017	ENSBTAG00000000838	E017	1.95066	3.17895	0.317232	0.573276	1	21	56707553	56707558	6	+	0	15	0	0	0	0	ENSBTAG00000000838
ENSBTAG00000000838:E018	ENSBTAG00000000838	E018	2.30507	2.64658	0.00406592	0.949158	1	21	56708288	56708289	2	+	0	7	0	0	12	0	ENSBTAG00000000838
ENSBTAG00000000838:E019	ENSBTAG00000000838	E019	11.8594	0.677081	0.0057631	0.939487	1	21	56710876	56710885	10	+	28	6	9	10	10	13	ENSBTAG00000000838
ENSBTAG00000000838:E020	ENSBTAG00000000838	E020	23.2749	0.913424	0.0978178	0.754464	1	21	56711132	56711150	19	+	8	22	24	13	1	47	ENSBTAG00000000838
ENSBTAG00000000838:E021	ENSBTAG00000000838	E021	1.9803	2.87804	0.0259099	0.872121	1	21	56711200	56711203	4	+	0	11	0	0	0	2	ENSBTAG00000000838
ENSBTAG00000000838:E022	ENSBTAG00000000838	E022	32.0323	0.527386	0.116189	0.733206	1	21	56711287	56711303	17	+	78	29	7	66	35	17	ENSBTAG00000000838
ENSBTAG00000000838:E023	ENSBTAG00000000838	E023	2.96156	2.43073	0.000265949	0.986989	1	21	56711390	56711402	13	+	0	12	0	10	0	0	ENSBTAG00000000838
ENSBTAG00000000838:E024	ENSBTAG00000000838	E024	3.92094	1.56168	0.148993	0.699499	1	21	56711581	56711582	2	+	3	0	5	12	8	0	ENSBTAG00000000838
ENSBTAG00000000838:E025	ENSBTAG00000000838	E025	4.8215	1.42009	0.411153	0.521385	1	21	56711641	56711650	10	+	21	8	0	2	0	4	ENSBTAG00000000838
ENSBTAG00000000838:E026	ENSBTAG00000000838	E026	2.52734	2.38449	1.99847	0.157458	1	21	56712017	56712021	5	+	0	12	5	0	0	0	ENSBTAG00000000838
ENSBTAG00000000838:E027	ENSBTAG00000000838	E027	8.96418	1.2862	0.0983573	0.75381	1	21	56712033	56712050	18	+	36	5	0	0	3	14	ENSBTAG00000000838
ENSBTAG00000000838:E028	ENSBTAG00000000838	E028	1.43048	3.84686	0.247605	0.618766	1	21	56712174	56712175	2	+	0	11	0	0	0	0	ENSBTAG00000000838
ENSBTAG00000000838:E029	ENSBTAG00000000838	E029	36.9557	0.603027	0.577097	0.447453	1	21	56712259	56712268	10	+	94	18	48	12	85	11	ENSBTAG00000000838
ENSBTAG00000000838:E030	ENSBTAG00000000838	E030	3.85877	1.66674	1.02593	0.311116	1	21	56712605	56712610	6	+	14	12	0	0	6	0	ENSBTAG00000000838
ENSBTAG00000000838:E031	ENSBTAG00000000838	E031	3.12105	2.48051	0.44519	0.504628	1	21	56712769	56712772	4	+	0	24	0	0	0	0	ENSBTAG00000000838
ENSBTAG00000000838:E032	ENSBTAG00000000838	E032	19.2078	0.754411	1.3849	0.239268	1	21	56713096	56713104	9	+	11	38	0	38	33	14	ENSBTAG00000000838
ENSBTAG00000000838:E033	ENSBTAG00000000838	E033	6.18337	1.54934	0.583165	0.445074	1	21	56713126	56713141	16	+	14	12	0	0	26	0	ENSBTAG00000000838
ENSBTAG00000000838:E034	ENSBTAG00000000838	E034	14.7022	1.0278	0.162201	0.687138	1	21	56713152	56713164	13	+	14	17	1	0	40	22	ENSBTAG00000000838
ENSBTAG00000000838:E035	ENSBTAG00000000838	E035	6.11425	1.8695	0.0260197	0.871852	1	21	56713218	56713225	8	+	0	5	0	39	0	0	ENSBTAG00000000838
ENSBTAG00000000838:E036	ENSBTAG00000000838	E036	11.1523	0.957828	1.86469	0.172085	1	21	56713238	56713246	9	+	35	10	12	0	28	1	ENSBTAG00000000838
ENSBTAG00000000838:E037	ENSBTAG00000000838	E037	3.28828	1.98405	0.0616107	0.803968	1	21	56713295	56713304	10	+	1	11	0	0	15	0	ENSBTAG00000000838
ENSBTAG00000000838:E038	ENSBTAG00000000838	E038	25.3895	0.69221	2.67686	0.101817	1	21	56713340	56713350	11	+	37	39	52	10	2	16	ENSBTAG00000000838
ENSBTAG00000000838:E039	ENSBTAG00000000838	E039	2.14571	2.52113	1.68493	0.19427	1	21	56713453	56713464	12	+	0	0	0	0	9	4	ENSBTAG00000000838
ENSBTAG00000000838:E040	ENSBTAG00000000838	E040	2.72111	1.8089	0.000469599	0.982711	1	21	56713642	56713650	9	+	7	3	0	7	0	2	ENSBTAG00000000838
ENSBTAG00000000838:E041	ENSBTAG00000000838	E041	5.18999	1.21653	3.30808	0.0689399	1	21	56713831	56713844	14	+	11	12	8	0	0	3	ENSBTAG00000000838
ENSBTAG00000000838:E042	ENSBTAG00000000838	E042	13.049	0.759173	0.409928	0.522006	1	21	56713881	56713885	5	+	20	23	10	1	23	11	ENSBTAG00000000838
ENSBTAG00000000838:E043	ENSBTAG00000000838	E043	26.8483	0.537515	0.043946	0.833954	1	21	56713987	56713999	13	+	27	52	9	61	27	13	ENSBTAG00000000838
ENSBTAG00000000838:E044	ENSBTAG00000000838	E044	1.74345	3.34405	0.333842	0.563405	1	21	56714780	56714781	2	+	0	0	0	0	15	0	ENSBTAG00000000838
ENSBTAG00000000838:E045	ENSBTAG00000000838	E045	4.44093	1.44543	0.693286	0.405049	1	21	56714803	56714808	6	+	0	2	2	8	23	0	ENSBTAG00000000838
ENSBTAG00000000838:E046	ENSBTAG00000000838	E046	1.14348	4.40972	0.233245	0.629128	1	21	56723033	56723034	2	+	10	0	0	0	0	0	ENSBTAG00000000838
ENSBTAG00000000838:E047	ENSBTAG00000000838	E047	6.53463	1.23785	0.197354	0.656865	1	21	56723095	56723102	8	+	10	3	0	5	37	0	ENSBTAG00000000838
ENSBTAG00000000838:E048	ENSBTAG00000000838	E048	3.33852	1.88266	2.91294	0.0878713	1	21	56725570	56725578	9	+	11	16	0	0	0	0	ENSBTAG00000000838
ENSBTAG00000000838:E049	ENSBTAG00000000838	E049	7.88353	1.35788	1.81451	0.177968	1	21	56727738	56727739	2	+	8	0	0	29	25	0	ENSBTAG00000000838
ENSBTAG00000000838:E050	ENSBTAG00000000838	E050	2.10155	3.04269	0.32982	0.565765	1	21	56728570	56728591	22	+	0	0	0	15	0	0	ENSBTAG00000000838
ENSBTAG00000000838:E051	ENSBTAG00000000838	E051	4.45416	1.8677	2.54137	0.110898	1	21	56729583	56729586	4	+	0	6	19	0	0	0	ENSBTAG00000000838
ENSBTAG00000000838:E052	ENSBTAG00000000838	E052	6.14832	1.16902	0.326093	0.567969	1	21	56733443	56733456	14	+	13	3	0	12	1	9	ENSBTAG00000000838
ENSBTAG00000000838:E053	ENSBTAG00000000838	E053	3.71936	2.25163	0.568427	0.450885	1	21	56734868	56734869	2	+	0	0	0	0	32	0	ENSBTAG00000000838
ENSBTAG00000000838:E054	ENSBTAG00000000838	E054	1.43048	3.84686	0.247605	0.618766	1	21	56740156	56740157	2	+	0	11	0	0	0	0	ENSBTAG00000000838
ENSBTAG00000000838:E055	ENSBTAG00000000838	E055	3.0207	2.01331	-0.000223841	1	1	21	56743992	56743996	5	+	2	1	0	19	0	0	ENSBTAG00000000838
ENSBTAG00000000838:E056	ENSBTAG00000000838	E056	4.5585	1.73959	0.498667	0.480086	1	21	56744029	56744047	19	+	9	6	0	0	0	10	ENSBTAG00000000838
ENSBTAG00000000838:E057	ENSBTAG00000000838	E057	20.0435	0.829433	0.0924143	0.76113	1	21	56754842	56754860	19	+	64	22	0	24	11	19	ENSBTAG00000000838
ENSBTAG00000000838:E058	ENSBTAG00000000838	E058	18.0216	0.520991	0.00194603	0.964814	1	21	56754916	56754940	25	+	28	24	10	19	28	14	ENSBTAG00000000838
ENSBTAG00000000838:E059	ENSBTAG00000000838	E059	6.98367	1.03224	3.80685	0.0510435	1	21	56756943	56756945	3	+	4	0	0	10	37	3	ENSBTAG00000000838
ENSBTAG00000000838:E060	ENSBTAG00000000838	E060	3.22238	2.44318	0.445919	0.504279	1	21	56759558	56759561	4	+	0	0	0	23	0	0	ENSBTAG00000000838
ENSBTAG00000000838:E061	ENSBTAG00000000838	E061	4.66973	1.25997	6.47544	0.0109375	1	21	56760839	56760850	12	+	0	0	0	15	15	3	ENSBTAG00000000838
ENSBTAG00000000838:E062	ENSBTAG00000000838	E062	1.37217	3.89728	0.274394	0.600399	1	21	56760863	56760864	2	+	12	0	0	0	0	0	ENSBTAG00000000838
ENSBTAG00000000838:E063	ENSBTAG00000000838	E063	2.68982	2.54279	0.0022484	0.962181	1	21	56760971	56760975	5	+	0	8	0	0	0	6	ENSBTAG00000000838
ENSBTAG00000000838:E064	ENSBTAG00000000838	E064	4.78374	1.65804	0.854586	0.355258	1	21	56764756	56764767	12	+	8	0	0	0	12	9	ENSBTAG00000000838
ENSBTAG00000000838:E065	ENSBTAG00000000838	E065	1.59017	3.23446	0.0186185	0.891466	1	21	56769159	56769166	8	+	0	8	0	0	0	2	ENSBTAG00000000838
ENSBTAG00000000848:E001	ENSBTAG00000000848	E001	1.37217	3.87884	0.212634	0.644711	1	11	2352575	2352576	2	+	12	0	0	0	0	0	ENSBTAG00000000848
ENSBTAG00000000848:E002	ENSBTAG00000000848	E002	85.5958	0.74819	0.908864	0.340416	1	11	2354332	2354383	52	+	161	141	33	105	104	57	ENSBTAG00000000848
ENSBTAG00000000848:E003	ENSBTAG00000000848	E003	8.76467	1.63098	0.268827	0.60412	1	11	2354493	2354501	9	+	0	12	6	0	52	0	ENSBTAG00000000848
ENSBTAG00000000848:E004	ENSBTAG00000000848	E004	1.5302	3.12805	1.01172	0.314491	1	11	2355705	2355712	8	+	10	0	2	0	0	0	ENSBTAG00000000848
ENSBTAG00000000848:E005	ENSBTAG00000000848	E005	2.32036	3.04365	0.143493	0.704833	1	11	2356162	2356164	3	+	0	0	12	0	0	0	ENSBTAG00000000848
ENSBTAG00000000848:E006	ENSBTAG00000000848	E006	1.49487	3.18142	1.06092	0.303004	1	11	2358961	2358966	6	+	8	0	3	0	0	0	ENSBTAG00000000848
ENSBTAG00000000848:E007	ENSBTAG00000000848	E007	9.8141	1.31659	1.63875e-05	0.99677	1	11	2360367	2360379	13	+	20	0	11	0	37	4	ENSBTAG00000000848
ENSBTAG00000000848:E008	ENSBTAG00000000848	E008	4.17515	1.75145	1.11854	0.290233	1	11	2364318	2364333	16	+	21	0	7	3	0	0	ENSBTAG00000000848
ENSBTAG00000000855:E001	ENSBTAG00000000855	E001	1.43048	3.90445	0.500866	0.47912	1	19	22497784	22497785	2	-	0	11	0	0	0	0	ENSBTAG00000000855
ENSBTAG00000000855:E002	ENSBTAG00000000855	E002	6.792	0.848599	0.305103	0.580701	1	19	22514802	22514823	22	-	10	6	0	6	11	10	ENSBTAG00000000855
ENSBTAG00000000855:E003	ENSBTAG00000000855	E003	6.88958	1.45128	0.922294	0.336873	1	19	22564358	22564361	4	-	7	13	0	0	0	16	ENSBTAG00000000855
ENSBTAG00000000855:E004	ENSBTAG00000000855	E004	24.2225	0.752013	0.0171821	0.895712	1	19	22569304	22569319	16	-	47	14	6	28	46	24	ENSBTAG00000000855
ENSBTAG00000000892:E001	ENSBTAG00000000892	E001	2.0807	4.32438	-0.00531836	1	1	9	13154673	13154682	10	+	0	16	0	0	0	0	ENSBTAG00000000892
ENSBTAG00000000892:E002	ENSBTAG00000000892	E002	1.40103	4.84261	1.20424	0.272476	1	9	13156186	13156187	2	+	0	0	0	10	0	0	ENSBTAG00000000892
ENSBTAG00000000892:E003	ENSBTAG00000000892	E003	1.62517	3.69223	0.225652	0.634767	1	9	13159159	13159161	3	+	7	0	0	0	0	3	ENSBTAG00000000892
ENSBTAG00000000892:E004	ENSBTAG00000000892	E004	2.32036	3.80076	-0.00817296	1	1	9	13160358	13160360	3	+	0	0	12	0	0	0	ENSBTAG00000000892
ENSBTAG00000000892:E005	ENSBTAG00000000892	E005	2.86346	2.64425	1.22279	0.268814	1	9	13160610	13160617	8	+	1	0	0	0	0	10	ENSBTAG00000000892
ENSBTAG00000000892:E006	ENSBTAG00000000892	E006	2.24816	2.26612	0.225653	0.634766	1	9	13160632	13160635	4	+	11	1	3	2	0	0	ENSBTAG00000000892
ENSBTAG00000000894:E001	ENSBTAG00000000894	E001	6.23423	1.88316	0.0519319	0.819735	1	X	79288440	79288454	15	+	0	7	0	38	0	0	ENSBTAG00000000894
ENSBTAG00000000894:E002	ENSBTAG00000000894	E002	7.74596	0.942327	1.87057	0.17141	1	X	79291954	79291957	4	+	7	0	3	13	32	3	ENSBTAG00000000894
ENSBTAG00000000894:E003	ENSBTAG00000000894	E003	42.8488	0.490141	3.23468	0.0720942	1	X	79292096	79292111	16	+	91	60	26	54	80	10	ENSBTAG00000000894
ENSBTAG00000000900:E001	ENSBTAG00000000900	E001	1.55712	7.07527	1.03509	0.308967	1	3	53741120	53741122	3	+	0	9	2	0	0	0	ENSBTAG00000000900
ENSBTAG00000000900:E002	ENSBTAG00000000900	E002	1.54114	7.13342	1.02745	0.310758	1	3	53763245	53763246	2	+	0	0	0	11	0	0	ENSBTAG00000000900
ENSBTAG00000000928:E001	ENSBTAG00000000928	E001	1.43048	7.82714	0.465493	0.495068	1	19	34125161	34125165	5	+	0	11	0	0	0	0	ENSBTAG00000000928
ENSBTAG00000000928:E002	ENSBTAG00000000928	E002	5.18595	12	0.0641765	0.800013	1	19	34125782	34125788	7	+	0	0	16	0	18	0	ENSBTAG00000000928
ENSBTAG00000000928:E003	ENSBTAG00000000928	E003	3.08227	12	0.175152	0.675573	1	19	34134054	34134057	4	+	0	0	0	22	0	0	ENSBTAG00000000928
ENSBTAG00000000928:E004	ENSBTAG00000000928	E004	1.82134	4.74736	0.324598	0.568857	1	19	34147762	34147763	2	+	0	0	0	13	0	0	ENSBTAG00000000928
ENSBTAG00000000928:E005	ENSBTAG00000000928	E005	2.12699	4.16246	0.471158	0.492455	1	19	34154464	34154465	2	+	0	0	11	0	0	0	ENSBTAG00000000928
ENSBTAG00000000928:E006	ENSBTAG00000000928	E006	3.22238	12	0.178012	0.673087	1	19	34159601	34159609	9	+	0	0	0	23	0	0	ENSBTAG00000000928
ENSBTAG00000000928:E007	ENSBTAG00000000928	E007	6.71445	7.77992	0.203853	0.651629	1	19	34161609	34161614	6	+	0	0	34	1	0	0	ENSBTAG00000000928
ENSBTAG00000000930:E001	ENSBTAG00000000930	E001	2.17819	2.25553	0.493327	0.482447	1	18	63227342	63227354	13	-	11	6	0	1	0	0	ENSBTAG00000000930
ENSBTAG00000000930:E002	ENSBTAG00000000930	E002	25.4485	0.781428	1.18439	0.276465	1	18	63227718	63227725	8	-	54	42	26	12	28	14	ENSBTAG00000000930
ENSBTAG00000000939:E001	ENSBTAG00000000939	E001	4.58761	1.68323	3.10944	0.0778397	1	13	10241256	10241259	4	+	0	10	17	0	0	0	ENSBTAG00000000939
ENSBTAG00000000939:E002	ENSBTAG00000000939	E002	3.77127	2.16369	0.631053	0.426969	1	13	10258304	10258306	3	+	0	29	0	0	0	0	ENSBTAG00000000939
ENSBTAG00000000939:E003	ENSBTAG00000000939	E003	1.43048	3.68281	0.291516	0.589251	1	13	10258364	10258365	2	+	0	11	0	0	0	0	ENSBTAG00000000939
ENSBTAG00000000939:E004	ENSBTAG00000000939	E004	2.0807	2.90767	0.408676	0.522643	1	13	10267072	10267074	3	+	0	16	0	0	0	0	ENSBTAG00000000939
ENSBTAG00000000939:E005	ENSBTAG00000000939	E005	1.68124	3.67499	0.251428	0.616071	1	13	10270530	10270536	7	+	0	0	0	12	0	0	ENSBTAG00000000939
ENSBTAG00000000939:E006	ENSBTAG00000000939	E006	3.61431	1.97221	2.99739	0.083399	1	13	10296954	10296962	9	+	10	19	0	0	0	0	ENSBTAG00000000939
ENSBTAG00000000939:E007	ENSBTAG00000000939	E007	1.17487	3.90098	0.668158	0.413695	1	13	10311728	10311731	4	+	8	2	0	0	0	0	ENSBTAG00000000939
ENSBTAG00000000939:E008	ENSBTAG00000000939	E008	3.63813	1.59224	4.13209	0.0420774	1	13	10314144	10314147	4	+	0	0	0	1	23	3	ENSBTAG00000000939
ENSBTAG00000000939:E009	ENSBTAG00000000939	E009	3.57351	1.99344	0.844483	0.358118	1	13	10318034	10318042	9	+	5	0	0	0	14	5	ENSBTAG00000000939
ENSBTAG00000000939:E010	ENSBTAG00000000939	E010	2.12699	3.12492	0.23004	0.631494	1	13	10321740	10321741	2	+	0	0	11	0	0	0	ENSBTAG00000000939
ENSBTAG00000000939:E011	ENSBTAG00000000939	E011	3.0201	2.28089	0.220161	0.638917	1	13	10338053	10338054	2	+	1	0	0	0	25	0	ENSBTAG00000000939
ENSBTAG00000000939:E012	ENSBTAG00000000939	E012	8.00188	1.6455	1.12009	0.289898	1	13	10341937	10341940	4	+	0	0	10	0	12	17	ENSBTAG00000000939
ENSBTAG00000000939:E013	ENSBTAG00000000939	E013	2.12517	2.66234	0.0192527	0.889644	1	13	10364469	10364470	2	+	0	10	0	0	0	3	ENSBTAG00000000939
ENSBTAG00000000939:E014	ENSBTAG00000000939	E014	2.6519	2.63041	0.108954	0.741338	1	13	10373996	10374001	6	+	0	1	0	18	0	0	ENSBTAG00000000939
ENSBTAG00000000965:E001	ENSBTAG00000000965	E001	2.1669	4.54231	0.896461	0.343733	1	3	70600506	70600507	2	+	0	0	0	8	9	0	ENSBTAG00000000965
ENSBTAG00000000965:E002	ENSBTAG00000000965	E002	1.6251	5.66256	0.730569	0.392699	1	3	70602137	70602138	2	+	0	0	6	0	4	0	ENSBTAG00000000965
ENSBTAG00000000982:E001	ENSBTAG00000000982	E001	2.24458	3.68709	0.0411015	0.839342	1	22	51424183	51424184	2	-	5	0	6	2	2	0	ENSBTAG00000000982
ENSBTAG00000000982:E002	ENSBTAG00000000982	E002	2.01101	3.23832	0.353711	0.55202	1	22	51424251	51424252	2	-	0	9	0	6	0	0	ENSBTAG00000000982
ENSBTAG00000000982:E003	ENSBTAG00000000982	E003	1.69057	4.26283	-0.0175694	1	1	22	51424487	51424495	9	-	0	13	0	0	0	0	ENSBTAG00000000982
ENSBTAG00000000982:E004	ENSBTAG00000000982	E004	1.14348	5.69735	-0.00726831	1	1	22	51424628	51424629	2	-	10	0	0	0	0	0	ENSBTAG00000000982
ENSBTAG00000000982:E005	ENSBTAG00000000982	E005	1.40103	4.32776	1.51739	0.218016	1	22	51426172	51426173	2	-	0	0	0	10	0	0	ENSBTAG00000000982
ENSBTAG00000000985:E001	ENSBTAG00000000985	E001	2.12699	3.28337	0.168773	0.681204	1	11	73339779	73339780	2	+	0	0	11	0	0	0	ENSBTAG00000000985
ENSBTAG00000000985:E002	ENSBTAG00000000985	E002	1.60087	3.51346	0.363238	0.546713	1	11	73339844	73339848	5	+	14	0	0	0	0	0	ENSBTAG00000000985
ENSBTAG00000000985:E003	ENSBTAG00000000985	E003	47.5066	0.444975	0.0414432	0.838685	1	11	73342195	73342207	13	+	69	60	21	38	96	41	ENSBTAG00000000985
ENSBTAG00000000985:E004	ENSBTAG00000000985	E004	10.2086	0.705352	1.0133	0.314113	1	11	73342240	73342245	6	+	14	3	3	22	25	6	ENSBTAG00000000985
ENSBTAG00000000985:E005	ENSBTAG00000000985	E005	1.54114	3.7581	0.203911	0.651582	1	11	73342311	73342312	2	+	0	0	0	11	0	0	ENSBTAG00000000985
ENSBTAG00000000985:E006	ENSBTAG00000000985	E006	39.7184	0.515818	1.53799	0.214918	1	11	73342470	73342479	10	+	90	114	12	19	26	24	ENSBTAG00000000985
ENSBTAG00000000985:E007	ENSBTAG00000000985	E007	5.83536	1.69902	1.16658	0.280104	1	11	73342519	73342522	4	+	34	0	5	7	0	0	ENSBTAG00000000985
ENSBTAG00000000985:E008	ENSBTAG00000000985	E008	1.97485	2.95121	0.0349716	0.851655	1	11	73343222	73343223	2	+	0	0	3	0	12	0	ENSBTAG00000000985
ENSBTAG00000000985:E009	ENSBTAG00000000985	E009	2.7597	2.30707	1.70842	0.19119	1	11	73343420	73343421	2	+	0	0	0	4	0	8	ENSBTAG00000000985
ENSBTAG00000000985:E010	ENSBTAG00000000985	E010	2.42201	2.47963	-0.00099939	1	1	11	73343470	73343471	2	+	10	0	0	0	11	0	ENSBTAG00000000985
ENSBTAG00000000985:E011	ENSBTAG00000000985	E011	29.7531	0.824197	0.581855	0.445586	1	11	73344278	73344295	18	+	67	14	1	7	117	20	ENSBTAG00000000985
ENSBTAG00000000985:E012	ENSBTAG00000000985	E012	11.6249	0.953739	2.42907	0.119103	1	11	73344460	73344467	8	+	25	23	12	23	2	0	ENSBTAG00000000985
ENSBTAG00000000985:E013	ENSBTAG00000000985	E013	2.86991	2.00057	2.70188	0.10023	1	11	73344556	73344570	15	+	16	8	0	0	0	0	ENSBTAG00000000985
ENSBTAG00000000985:E014	ENSBTAG00000000985	E014	4.46729	1.75732	0.225632	0.634782	1	11	73347343	73347349	7	+	0	9	0	0	26	1	ENSBTAG00000000985
ENSBTAG00000000985:E015	ENSBTAG00000000985	E015	3.29893	2.49407	0.271112	0.602587	1	11	73370793	73370795	3	+	0	0	0	0	0	12	ENSBTAG00000000985
ENSBTAG00000000985:E016	ENSBTAG00000000985	E016	4.96888	1.71312	0.142608	0.705702	1	11	73370832	73370842	11	+	0	13	0	1	27	0	ENSBTAG00000000985
ENSBTAG00000000985:E017	ENSBTAG00000000985	E017	1.68124	3.56513	0.219139	0.639697	1	11	73374880	73374881	2	+	0	0	0	12	0	0	ENSBTAG00000000985
ENSBTAG00000000985:E018	ENSBTAG00000000985	E018	2.32207	2.03783	0.166501	0.68324	1	11	73375812	73375818	7	+	1	1	0	14	1	0	ENSBTAG00000000985
ENSBTAG00000000985:E019	ENSBTAG00000000985	E019	6.29706	1.5007	1.21277	0.270783	1	11	73382847	73382853	7	+	0	9	0	20	20	0	ENSBTAG00000000985
ENSBTAG00000000988:E001	ENSBTAG00000000988	E001	2.44083	2.68359	0.282094	0.595332	1	12	28637304	28637307	4	+	0	0	0	0	21	0	ENSBTAG00000000988
ENSBTAG00000000988:E002	ENSBTAG00000000988	E002	14.1763	0.783249	0.237731	0.62585	1	12	28638013	28638020	8	+	14	6	2	6	72	8	ENSBTAG00000000988
ENSBTAG00000000988:E003	ENSBTAG00000000988	E003	1.54114	3.91331	0.053954	0.816321	1	12	28649735	28649736	2	+	0	0	0	11	0	0	ENSBTAG00000000988
ENSBTAG00000000988:E004	ENSBTAG00000000988	E004	2.38708	2.53598	2.19463	0.138492	1	12	28650294	28650295	2	+	0	2	11	0	0	0	ENSBTAG00000000988
ENSBTAG00000000988:E005	ENSBTAG00000000988	E005	7.32397	1.24769	0.564269	0.452545	1	12	28655021	28655022	2	+	0	5	3	18	26	2	ENSBTAG00000000988
ENSBTAG00000000988:E006	ENSBTAG00000000988	E006	5.00058	1.724	0.398714	0.527754	1	12	28655797	28655814	18	+	5	0	3	0	0	14	ENSBTAG00000000988
ENSBTAG00000000988:E007	ENSBTAG00000000988	E007	12.121	1.52976	2.65878	0.10298	1	12	28676638	28676642	5	+	46	0	17	0	0	13	ENSBTAG00000000988
ENSBTAG00000000990:E001	ENSBTAG00000000990	E001	5.37401	12	0.168269	0.681654	1	4	78822784	78822795	12	-	0	0	0	5	0	17	ENSBTAG00000000990
ENSBTAG00000000990:E002	ENSBTAG00000000990	E002	6.02702	10.0898	0.344078	0.557485	1	4	78824226	78824238	13	-	9	0	0	0	43	0	ENSBTAG00000000990
ENSBTAG00000000990:E003	ENSBTAG00000000990	E003	2.90917	2.28642	1.38549	0.239169	1	4	78828244	78828246	3	-	10	0	0	0	1	6	ENSBTAG00000000990
ENSBTAG00000000993:E001	ENSBTAG00000000993	E001	1.95066	3.19664	0.766379	0.38134	1	12	28612096	28612097	2	-	0	15	0	0	0	0	ENSBTAG00000000993
ENSBTAG00000000993:E002	ENSBTAG00000000993	E002	11.7986	1.01346	5.69169	0.0170455	1	12	28614269	28614280	12	-	0	14	0	28	45	3	ENSBTAG00000000993
ENSBTAG00000000993:E003	ENSBTAG00000000993	E003	1.54114	3.75993	0.170543	0.67963	1	12	28618515	28618517	3	-	0	0	0	11	0	0	ENSBTAG00000000993
ENSBTAG00000000993:E004	ENSBTAG00000000993	E004	3.94005	2.96994	2.57425	0.108615	1	12	28621200	28621209	10	-	4	0	12	0	10	0	ENSBTAG00000000993
ENSBTAG00000001013:E001	ENSBTAG00000001013	E001	2.47612	2.27423	0.42531	0.514299	1	20	10460276	10460283	8	+	2	0	8	5	0	0	ENSBTAG00000001013
ENSBTAG00000001013:E002	ENSBTAG00000001013	E002	3.55938	1.41474	1.64943	0.199036	1	20	10466681	10466686	6	+	19	1	3	4	1	0	ENSBTAG00000001013
ENSBTAG00000001013:E003	ENSBTAG00000001013	E003	4.13544	1.73541	1.31975	0.250636	1	20	10466803	10466810	8	+	0	1	0	0	25	4	ENSBTAG00000001013
ENSBTAG00000001013:E004	ENSBTAG00000001013	E004	7.68282	1.0144	0.117932	0.731288	1	20	10466921	10466936	16	+	17	10	1	18	3	5	ENSBTAG00000001013
ENSBTAG00000001013:E005	ENSBTAG00000001013	E005	8.56585	1.28772	0.891519	0.345066	1	20	10467369	10467384	16	+	16	0	0	29	23	0	ENSBTAG00000001013
ENSBTAG00000001013:E006	ENSBTAG00000001013	E006	3.65266	1.38531	2.74083	0.0978139	1	20	10467510	10467511	2	+	1	0	0	3	15	5	ENSBTAG00000001013
ENSBTAG00000001013:E007	ENSBTAG00000001013	E007	2.05125	3.04023	0.00213918	0.96311	1	20	10471904	10471910	7	+	0	5	0	10	0	0	ENSBTAG00000001013
ENSBTAG00000001013:E008	ENSBTAG00000001013	E008	2.62868	2.10054	1.46912	0.225484	1	20	10473341	10473345	5	+	0	0	0	3	19	0	ENSBTAG00000001013
ENSBTAG00000001013:E009	ENSBTAG00000001013	E009	1.51099	3.63024	0.176624	0.674291	1	20	10473431	10473432	2	+	0	0	0	0	13	0	ENSBTAG00000001013
ENSBTAG00000001013:E010	ENSBTAG00000001013	E010	1.93258	2.79614	0.102701	0.748613	1	20	10479827	10479829	3	+	12	0	0	4	0	0	ENSBTAG00000001013
ENSBTAG00000001013:E011	ENSBTAG00000001013	E011	6.48577	1.63565	0.229102	0.63219	1	20	10481786	10481796	11	+	0	6	13	0	18	4	ENSBTAG00000001013
ENSBTAG00000001013:E012	ENSBTAG00000001013	E012	5.40409	1.10765	0.179741	0.671596	1	20	10483861	10483869	9	+	18	0	1	5	14	3	ENSBTAG00000001013
ENSBTAG00000001015:E001	ENSBTAG00000001015	E001	1.60585	2.66615	0.286726	0.592326	1	13	62176730	62176734	5	-	2	0	0	9	1	0	ENSBTAG00000001015
ENSBTAG00000001015:E002	ENSBTAG00000001015	E002	17.6	0.775979	0.95966	0.327272	1	13	62183146	62183156	11	-	39	35	10	11	44	0	ENSBTAG00000001015
ENSBTAG00000001015:E003	ENSBTAG00000001015	E003	3.12548	2.03444	0.496632	0.480984	1	13	62183167	62183176	10	-	0	7	0	6	0	5	ENSBTAG00000001015
ENSBTAG00000001015:E004	ENSBTAG00000001015	E004	1.54114	3.63803	0.303555	0.581662	1	13	62190895	62190896	2	-	0	0	0	11	0	0	ENSBTAG00000001015
ENSBTAG00000001015:E005	ENSBTAG00000001015	E005	4.06018	1.42027	1.25849	0.261938	1	13	62191014	62191019	6	-	12	8	2	9	0	0	ENSBTAG00000001015
ENSBTAG00000001015:E006	ENSBTAG00000001015	E006	6.77174	1.0239	0.280855	0.596141	1	13	62192311	62192313	3	-	2	16	1	19	2	5	ENSBTAG00000001015
ENSBTAG00000001015:E007	ENSBTAG00000001015	E007	2.03361	2.54638	1.44234	0.229761	1	13	62195386	62195389	4	-	3	13	0	0	0	0	ENSBTAG00000001015
ENSBTAG00000001015:E008	ENSBTAG00000001015	E008	2.63238	2.57147	0.00992047	0.920661	1	13	62196482	62196483	2	-	11	0	0	0	0	5	ENSBTAG00000001015
ENSBTAG00000001015:E009	ENSBTAG00000001015	E009	31.1302	0.552094	0.46432	0.495612	1	13	62197155	62197160	6	-	38	36	51	44	31	9	ENSBTAG00000001015
ENSBTAG00000001015:E010	ENSBTAG00000001015	E010	1.72271	2.79938	1.57415	0.209606	1	13	62201538	62201541	4	-	0	0	0	4	10	0	ENSBTAG00000001015
ENSBTAG00000001015:E011	ENSBTAG00000001015	E011	2.78952	2.5937	0.503236	0.478082	1	13	62203968	62203969	2	-	0	0	0	0	24	0	ENSBTAG00000001015
ENSBTAG00000001015:E012	ENSBTAG00000001015	E012	1.25782	4.14579	0.227858	0.633116	1	13	62205704	62205705	2	-	11	0	0	0	0	0	ENSBTAG00000001015
ENSBTAG00000001015:E013	ENSBTAG00000001015	E013	72.2878	0.492484	0.00165712	0.967529	1	13	62209075	62209087	13	-	146	99	33	108	50	56	ENSBTAG00000001015
ENSBTAG00000001015:E014	ENSBTAG00000001015	E014	2.90575	2.54213	0.51695	0.472145	1	13	62210124	62210130	7	-	0	0	0	0	25	0	ENSBTAG00000001015
ENSBTAG00000001015:E015	ENSBTAG00000001015	E015	17.2805	0.601065	0.740496	0.389502	1	13	62210330	62210340	11	-	16	21	4	13	54	14	ENSBTAG00000001015
ENSBTAG00000001015:E016	ENSBTAG00000001015	E016	4.66663	1.32093	1.58402	0.208182	1	13	62212874	62212881	8	-	11	0	0	6	15	3	ENSBTAG00000001015
ENSBTAG00000001015:E017	ENSBTAG00000001015	E017	2.70708	2.79931	0.222403	0.637215	1	13	62213709	62213710	2	-	0	0	14	0	0	0	ENSBTAG00000001015
ENSBTAG00000001015:E018	ENSBTAG00000001015	E018	1.27911	3.03657	0.438638	0.507781	1	13	62213838	62213841	4	-	2	7	0	1	0	0	ENSBTAG00000001015
ENSBTAG00000001015:E019	ENSBTAG00000001015	E019	3.52329	1.78712	0.692144	0.405436	1	13	62214469	62214475	7	-	12	9	0	7	0	0	ENSBTAG00000001015
ENSBTAG00000001015:E020	ENSBTAG00000001015	E020	3.42424	2.00052	2.57501	0.108563	1	13	62215738	62215745	8	-	0	0	0	0	20	4	ENSBTAG00000001015
ENSBTAG00000001017:E001	ENSBTAG00000001017	E001	6.96199	1.27731	6.14251	0.013197	1	26	24800313	24800322	10	-	31	1	17	0	0	0	ENSBTAG00000001017
ENSBTAG00000001017:E002	ENSBTAG00000001017	E002	1.25782	4.1057	0.231435	0.630462	1	26	24805028	24805029	2	-	11	0	0	0	0	0	ENSBTAG00000001017
ENSBTAG00000001017:E003	ENSBTAG00000001017	E003	12.9985	0.770147	0.257764	0.611661	1	26	24812988	24812993	6	-	7	19	7	21	42	2	ENSBTAG00000001017
ENSBTAG00000001017:E004	ENSBTAG00000001017	E004	2.79068	2.1936	1.19023	0.275282	1	26	24813492	24813497	6	-	0	7	9	1	0	0	ENSBTAG00000001017
ENSBTAG00000001017:E005	ENSBTAG00000001017	E005	3.25338	2.13108	0.139445	0.708833	1	26	24813700	24813701	2	-	0	0	3	0	23	0	ENSBTAG00000001017
ENSBTAG00000001017:E006	ENSBTAG00000001017	E006	2.63238	2.66358	0.0103152	0.919103	1	26	24815201	24815209	9	-	11	0	0	0	0	5	ENSBTAG00000001017
ENSBTAG00000001017:E007	ENSBTAG00000001017	E007	3.29893	2.70244	0.272461	0.601686	1	26	24831769	24831784	16	-	0	0	0	0	0	12	ENSBTAG00000001017
ENSBTAG00000001017:E008	ENSBTAG00000001017	E008	2.49464	2.56626	0.0799145	0.777413	1	26	24831814	24831815	2	-	0	8	1	9	0	0	ENSBTAG00000001017
ENSBTAG00000001017:E009	ENSBTAG00000001017	E009	28.9475	0.603589	0.0919352	0.761731	1	26	24836180	24836191	12	-	57	20	8	12	131	5	ENSBTAG00000001017
ENSBTAG00000001017:E010	ENSBTAG00000001017	E010	2.15243	2.4629	1.83816	0.175167	1	26	24836291	24836292	2	-	12	6	0	0	0	0	ENSBTAG00000001017
ENSBTAG00000001027:E001	ENSBTAG00000001027	E001	2.89119	12	0.0578862	0.809869	1	15	55522099	55522102	4	-	0	0	5	0	0	7	ENSBTAG00000001027
ENSBTAG00000001027:E002	ENSBTAG00000001027	E002	1.56053	7.90101	0.0918059	0.761894	1	15	55524252	55524253	2	-	0	12	0	0	0	0	ENSBTAG00000001027
ENSBTAG00000001030:E001	ENSBTAG00000001030	E001	2.44804	2.25281	0.000248757	0.987416	1	17	71240473	71240481	9	-	0	4	2	11	0	0	ENSBTAG00000001030
ENSBTAG00000001030:E002	ENSBTAG00000001030	E002	92.0327	0.859644	0.0191876	0.88983	1	17	71240509	71240520	12	-	134	58	190	102	78	33	ENSBTAG00000001030
ENSBTAG00000001034:E001	ENSBTAG00000001034	E001	9.26252	1.02702	0.106763	0.74386	1	11	7160158	7160161	4	-	16	30	4	0	19	2	ENSBTAG00000001034
ENSBTAG00000001034:E002	ENSBTAG00000001034	E002	3.71936	2.05902	2.21377	0.136784	1	11	7162817	7162825	9	-	0	0	0	0	32	0	ENSBTAG00000001034
ENSBTAG00000001034:E003	ENSBTAG00000001034	E003	2.32036	3.36923	-0.0196261	1	1	11	7169238	7169239	2	-	0	0	12	0	0	0	ENSBTAG00000001034
ENSBTAG00000001034:E004	ENSBTAG00000001034	E004	1.37217	4.26831	0.00337414	0.953679	1	11	7171890	7171891	2	-	12	0	0	0	0	0	ENSBTAG00000001034
ENSBTAG00000001034:E005	ENSBTAG00000001034	E005	3.70158	3.12147	0.0807839	0.776238	1	11	7171928	7171937	10	-	0	22	0	6	0	0	ENSBTAG00000001034
ENSBTAG00000001042:E001	ENSBTAG00000001042	E001	3.08738	2.38337	0.667632	0.413878	1	11	68236175	68236177	3	-	27	0	0	0	0	0	ENSBTAG00000001042
ENSBTAG00000001042:E002	ENSBTAG00000001042	E002	18.9186	0.559928	0.476932	0.489815	1	11	68245664	68245675	12	-	31	13	5	40	47	6	ENSBTAG00000001042
ENSBTAG00000001042:E003	ENSBTAG00000001042	E003	3.21028	2.10979	0.663311	0.415393	1	11	68247980	68247994	15	-	0	0	3	7	0	6	ENSBTAG00000001042
ENSBTAG00000001042:E004	ENSBTAG00000001042	E004	39.248	0.543396	1.42619	0.232387	1	11	68249773	68249789	17	-	70	47	36	52	70	10	ENSBTAG00000001042
ENSBTAG00000001042:E005	ENSBTAG00000001042	E005	16.8085	0.793615	1.19906	0.273509	1	11	68249963	68249973	11	-	42	7	0	34	19	15	ENSBTAG00000001042
ENSBTAG00000001044:E001	ENSBTAG00000001044	E001	5.60484	1.57484	1.48211	0.223444	1	28	25714940	25714944	5	-	3	14	12	8	0	0	ENSBTAG00000001044
ENSBTAG00000001044:E002	ENSBTAG00000001044	E002	5.10098	1.34393	2.9157	0.0877211	1	28	25718010	25718011	2	-	0	8	21	0	0	0	ENSBTAG00000001044
ENSBTAG00000001044:E003	ENSBTAG00000001044	E003	7.95974	1.02574	2.99706	0.0834157	1	28	25720948	25720950	3	-	0	13	31	0	0	1	ENSBTAG00000001044
ENSBTAG00000001044:E004	ENSBTAG00000001044	E004	1.93444	3.73999	2.34417	0.125753	1	28	25731200	25731205	6	-	0	0	0	8	7	0	ENSBTAG00000001044
ENSBTAG00000001044:E005	ENSBTAG00000001044	E005	3.79748	2.36203	0.156585	0.69232	1	28	25734158	25734162	5	-	0	0	4	0	0	11	ENSBTAG00000001044
ENSBTAG00000001058:E001	ENSBTAG00000001058	E001	3.4849	2.4347	0.0418999	0.837811	1	X	39913438	39913439	2	-	0	12	0	0	0	7	ENSBTAG00000001058
ENSBTAG00000001058:E002	ENSBTAG00000001058	E002	3.29893	2.42081	0.765398	0.381645	1	X	39914613	39914614	2	-	0	0	0	0	0	12	ENSBTAG00000001058
ENSBTAG00000001058:E003	ENSBTAG00000001058	E003	19.8246	0.872715	1.57638	0.209283	1	X	39915175	39915187	13	-	20	17	41	43	0	5	ENSBTAG00000001058
ENSBTAG00000001058:E004	ENSBTAG00000001058	E004	5.01519	1.24419	0.0904278	0.763634	1	X	39915785	39915800	16	-	23	1	1	8	1	3	ENSBTAG00000001058
ENSBTAG00000001058:E005	ENSBTAG00000001058	E005	2.64492	2.51917	0.915025	0.338785	1	X	39916036	39916047	12	-	0	0	5	7	6	0	ENSBTAG00000001058
ENSBTAG00000001074:E001	ENSBTAG00000001074	E001	1.95066	3.33958	-0.0238892	1	1	23	12969636	12969638	3	+	0	15	0	0	0	0	ENSBTAG00000001074
ENSBTAG00000001074:E002	ENSBTAG00000001074	E002	24.649	1.27856	0.0779285	0.780124	1	23	12969789	12969804	16	+	49	30	45	26	17	3	ENSBTAG00000001074
ENSBTAG00000001078:E001	ENSBTAG00000001078	E001	4.74547	1.65595	0.679335	0.409816	1	25	3392794	3392795	2	+	0	11	7	14	0	0	ENSBTAG00000001078
ENSBTAG00000001078:E002	ENSBTAG00000001078	E002	5.27627	1.43485	4.92265	0.0265069	1	25	3393860	3393863	4	+	0	0	0	20	0	9	ENSBTAG00000001078
ENSBTAG00000001078:E003	ENSBTAG00000001078	E003	2.64186	2.34474	0.106376	0.744309	1	25	3394388	3394404	17	+	4	2	0	0	0	7	ENSBTAG00000001078
ENSBTAG00000001078:E004	ENSBTAG00000001078	E004	2.09713	3.0512	0.106047	0.74469	1	25	3395209	3395213	5	+	5	6	0	2	4	0	ENSBTAG00000001078
ENSBTAG00000001078:E005	ENSBTAG00000001078	E005	1.93363	3.3122	0.297847	0.585235	1	25	3396454	3396455	2	+	0	0	10	0	0	0	ENSBTAG00000001078
ENSBTAG00000001080:E001	ENSBTAG00000001080	E001	1.25782	4.44162	0.805678	0.369401	1	3	25304825	25304828	4	-	11	0	0	0	0	0	ENSBTAG00000001080
ENSBTAG00000001080:E002	ENSBTAG00000001080	E002	2.44083	2.97375	0.0797578	0.777626	1	3	25305482	25305486	5	-	0	0	0	0	21	0	ENSBTAG00000001080
ENSBTAG00000001080:E003	ENSBTAG00000001080	E003	3.44229	1.97583	1.00764	0.315468	1	3	25306399	25306400	2	-	0	0	0	3	26	0	ENSBTAG00000001080
ENSBTAG00000001080:E004	ENSBTAG00000001080	E004	1.65918	2.81205	2.55817	0.109726	1	3	25306869	25306870	2	-	2	11	0	0	0	0	ENSBTAG00000001080
ENSBTAG00000001080:E005	ENSBTAG00000001080	E005	1.43048	3.8653	0.978828	0.322488	1	3	25315597	25315598	2	-	0	11	0	0	0	0	ENSBTAG00000001080
ENSBTAG00000001080:E006	ENSBTAG00000001080	E006	2.67329	2.84553	0.0901345	0.764006	1	3	25315927	25315931	5	-	0	0	0	0	23	0	ENSBTAG00000001080
ENSBTAG00000001080:E007	ENSBTAG00000001080	E007	2.74911	12	-0.00420628	1	1	3	25316000	25316003	4	-	0	0	0	0	0	10	ENSBTAG00000001080
ENSBTAG00000001080:E008	ENSBTAG00000001080	E008	3.20775	1.75777	3.83454	0.0502068	1	3	25326745	25326748	4	-	10	9	1	5	0	0	ENSBTAG00000001080
ENSBTAG00000001080:E009	ENSBTAG00000001080	E009	2.17002	2.35195	0.263415	0.607784	1	3	25327850	25327852	3	-	2	2	0	12	0	0	ENSBTAG00000001080
ENSBTAG00000001080:E010	ENSBTAG00000001080	E010	2.52186	2.93402	0.0718259	0.788697	1	3	25338333	25338337	5	-	0	0	0	18	0	0	ENSBTAG00000001080
ENSBTAG00000001080:E011	ENSBTAG00000001080	E011	4.26273	2.07612	0.104807	0.746136	1	3	25341097	25341100	4	-	0	8	0	23	0	0	ENSBTAG00000001080
ENSBTAG00000001081:E001	ENSBTAG00000001081	E001	1.43048	4.94442	0.706196	0.400709	1	8	831447	831450	4	-	0	11	0	0	0	0	ENSBTAG00000001081
ENSBTAG00000001081:E002	ENSBTAG00000001081	E002	3.86726	2.44914	1.26511	0.260687	1	8	853631	853632	2	-	0	0	20	0	0	0	ENSBTAG00000001081
ENSBTAG00000001081:E003	ENSBTAG00000001081	E003	1.30044	5.24469	0.654078	0.418658	1	8	865777	865778	2	-	0	10	0	0	0	0	ENSBTAG00000001081
ENSBTAG00000001081:E004	ENSBTAG00000001081	E004	2.78528	2.41898	0.234076	0.628518	1	8	885325	885326	2	-	0	0	12	0	4	0	ENSBTAG00000001081
ENSBTAG00000001081:E005	ENSBTAG00000001081	E005	2.12699	3.43511	0.796271	0.37221	1	8	885685	885686	2	-	0	0	11	0	0	0	ENSBTAG00000001081
ENSBTAG00000001081:E006	ENSBTAG00000001081	E006	2.48345	3.88434	0.22665	0.634019	1	8	888812	888814	3	-	0	0	10	0	0	2	ENSBTAG00000001081
ENSBTAG00000001081:E007	ENSBTAG00000001081	E007	2.51796	2.74896	0.143777	0.704555	1	8	901556	901557	2	-	0	0	1	0	20	0	ENSBTAG00000001081
ENSBTAG00000001081:E008	ENSBTAG00000001081	E008	3.83559	2.72116	0.506425	0.47669	1	8	909663	909664	2	-	0	0	0	0	33	0	ENSBTAG00000001081
ENSBTAG00000001081:E009	ENSBTAG00000001081	E009	1.96145	5.61915	0.120938	0.728019	1	8	917839	917840	2	-	0	0	0	14	0	0	ENSBTAG00000001081
ENSBTAG00000001083:E001	ENSBTAG00000001083	E001	45.0843	0.480018	0.0574388	0.810591	1	2	23444777	23444808	32	+	59	92	22	43	103	15	ENSBTAG00000001083
ENSBTAG00000001083:E002	ENSBTAG00000001083	E002	2.77136	2.10477	1.16167	0.28112	1	2	23445388	23445400	13	+	0	2	0	14	0	2	ENSBTAG00000001083
ENSBTAG00000001083:E003	ENSBTAG00000001083	E003	1.82061	3.28775	0.23046	0.631183	1	2	23446492	23446493	2	+	0	14	0	0	0	0	ENSBTAG00000001083
ENSBTAG00000001083:E004	ENSBTAG00000001083	E004	23.361	0.590578	0.119783	0.72927	1	2	23447829	23447838	10	+	52	43	14	33	15	10	ENSBTAG00000001083
ENSBTAG00000001083:E005	ENSBTAG00000001083	E005	12.6797	0.742983	0.856129	0.354824	1	2	23447985	23447988	4	+	26	25	8	6	35	0	ENSBTAG00000001083
ENSBTAG00000001083:E006	ENSBTAG00000001083	E006	1.88898	2.70766	0.367324	0.544467	1	2	23448647	23448654	8	+	0	0	4	6	0	1	ENSBTAG00000001083
ENSBTAG00000001083:E007	ENSBTAG00000001083	E007	1.54114	3.66008	0.406742	0.523628	1	2	23448760	23448761	2	+	0	0	0	11	0	0	ENSBTAG00000001083
ENSBTAG00000001083:E008	ENSBTAG00000001083	E008	2.08156	2.52575	0.0817689	0.774914	1	2	23448902	23448914	13	+	1	0	8	3	0	0	ENSBTAG00000001083
ENSBTAG00000001083:E009	ENSBTAG00000001083	E009	7.31694	1.12681	0.262928	0.608115	1	2	23448935	23448957	23	+	6	2	21	14	3	0	ENSBTAG00000001083
ENSBTAG00000001083:E010	ENSBTAG00000001083	E010	3.51486	1.72845	3.35717	0.0669128	1	2	23472759	23472760	2	+	11	1	11	0	0	0	ENSBTAG00000001083
ENSBTAG00000001083:E011	ENSBTAG00000001083	E011	1.97591	3.06917	0.570384	0.450106	1	2	23491124	23491125	2	+	0	0	0	0	17	0	ENSBTAG00000001083
ENSBTAG00000001083:E012	ENSBTAG00000001083	E012	3.85693	1.36545	2.05197	0.152009	1	2	23506991	23507010	20	+	1	1	0	15	13	0	ENSBTAG00000001083
ENSBTAG00000001083:E013	ENSBTAG00000001083	E013	1.74345	3.3172	0.517383	0.47196	1	2	23507262	23507263	2	+	0	0	0	0	15	0	ENSBTAG00000001083
ENSBTAG00000001083:E014	ENSBTAG00000001083	E014	2.19693	2.58791	0.0658608	0.797462	1	2	23508131	23508133	3	+	0	16	0	0	1	0	ENSBTAG00000001083
ENSBTAG00000001083:E015	ENSBTAG00000001083	E015	3.81112	2.17071	0.0370641	0.847335	1	2	23542803	23542809	7	+	13	0	0	0	20	0	ENSBTAG00000001083
ENSBTAG00000001083:E016	ENSBTAG00000001083	E016	6.19652	1.57145	0.300717	0.583433	1	2	23564983	23564988	6	+	10	13	0	24	0	0	ENSBTAG00000001083
ENSBTAG00000001083:E017	ENSBTAG00000001083	E017	6.93134	1.12509	2.65946	0.102935	1	2	23569186	23569192	7	+	0	10	0	15	28	1	ENSBTAG00000001083
ENSBTAG00000001086:E001	ENSBTAG00000001086	E001	48.8465	0.436904	0.140927	0.707361	1	11	9254566	9254585	20	+	56	38	75	51	82	23	ENSBTAG00000001086
ENSBTAG00000001086:E002	ENSBTAG00000001086	E002	4.39654	1.7633	3.61567	0.0572377	1	11	9262702	9262705	4	+	0	0	0	0	26	5	ENSBTAG00000001086
ENSBTAG00000001086:E003	ENSBTAG00000001086	E003	2.50174	2.51773	0.130397	0.71802	1	11	9264468	9264474	7	+	0	2	0	16	0	0	ENSBTAG00000001086
ENSBTAG00000001086:E004	ENSBTAG00000001086	E004	1.54114	3.63239	0.430614	0.511688	1	11	9264727	9264729	3	+	0	0	0	11	0	0	ENSBTAG00000001086
ENSBTAG00000001086:E005	ENSBTAG00000001086	E005	5.56801	2.00273	0.00810878	0.928248	1	11	9266130	9266131	2	+	0	0	16	0	0	9	ENSBTAG00000001086
ENSBTAG00000001086:E006	ENSBTAG00000001086	E006	11.3007	0.993621	0.58675	0.443679	1	11	9266849	9266850	2	+	0	32	7	17	8	9	ENSBTAG00000001086
ENSBTAG00000001086:E007	ENSBTAG00000001086	E007	164.251	0.404455	0.0402184	0.841054	1	11	9268507	9268530	24	+	222	127	259	128	283	78	ENSBTAG00000001086
ENSBTAG00000001086:E008	ENSBTAG00000001086	E008	1182.3	0.367082	0.960691	0.327013	1	11	9268653	9268672	20	+	2047	1449	1731	1103	1015	555	ENSBTAG00000001086
ENSBTAG00000001086:E009	ENSBTAG00000001086	E009	39.7436	0.4935	1.09528	0.295304	1	11	9268683	9268712	30	+	102	35	69	14	14	24	ENSBTAG00000001086
ENSBTAG00000001086:E010	ENSBTAG00000001086	E010	4.74612	1.63177	1.8363	0.175385	1	11	9272394	9272400	7	+	0	0	3	16	0	7	ENSBTAG00000001086
ENSBTAG00000001086:E011	ENSBTAG00000001086	E011	33.58	0.523204	1.90913	0.16706	1	11	9273041	9273062	22	+	51	12	14	34	109	22	ENSBTAG00000001086
ENSBTAG00000001086:E012	ENSBTAG00000001086	E012	3.16585	1.82552	1.3544	0.24451	1	11	9273085	9273087	3	+	3	0	0	16	5	0	ENSBTAG00000001086
ENSBTAG00000001086:E013	ENSBTAG00000001086	E013	1.43048	3.91522	0.0908513	0.763098	1	11	9273486	9273487	2	+	0	11	0	0	0	0	ENSBTAG00000001086
ENSBTAG00000001086:E014	ENSBTAG00000001086	E014	4.23183	1.37481	0.00109339	0.973622	1	11	9274060	9274066	7	+	1	6	6	0	14	2	ENSBTAG00000001086
ENSBTAG00000001086:E015	ENSBTAG00000001086	E015	94.9754	0.482051	0.532462	0.465574	1	11	9276081	9276099	19	+	37	117	131	170	130	41	ENSBTAG00000001086
ENSBTAG00000001086:E016	ENSBTAG00000001086	E016	4.30613	1.77789	3.63281	0.0566511	1	11	9277704	9277712	9	+	0	0	0	17	0	7	ENSBTAG00000001086
ENSBTAG00000001086:E017	ENSBTAG00000001086	E017	27.0741	1.11613	3.04836	0.0808185	1	11	9278856	9278863	8	+	20	58	38	0	0	36	ENSBTAG00000001086
ENSBTAG00000001086:E018	ENSBTAG00000001086	E018	11.9555	0.983183	0.0241836	0.876419	1	11	9283170	9283173	4	+	6	15	15	36	0	5	ENSBTAG00000001086
ENSBTAG00000001086:E019	ENSBTAG00000001086	E019	123.42	0.57532	3.87054	0.0491407	1	11	9285446	9285468	23	+	184	51	9	147	265	155	ENSBTAG00000001086
ENSBTAG00000001086:E020	ENSBTAG00000001086	E020	15.6012	1.44608	0.847538	0.35725	1	11	9286932	9286943	12	+	0	13	56	22	0	0	ENSBTAG00000001086
ENSBTAG00000001086:E021	ENSBTAG00000001086	E021	4.05679	1.35358	0.0113678	0.91509	1	11	9287531	9287538	8	+	7	3	2	2	0	8	ENSBTAG00000001086
ENSBTAG00000001086:E022	ENSBTAG00000001086	E022	13.872	0.819714	5.51957	0.0188049	1	11	9288262	9288266	5	+	66	15	19	5	0	0	ENSBTAG00000001086
ENSBTAG00000001086:E023	ENSBTAG00000001086	E023	5.32776	1.99462	0.0652745	0.798346	1	11	9288337	9288338	2	+	10	0	0	0	36	0	ENSBTAG00000001086
ENSBTAG00000001086:E024	ENSBTAG00000001086	E024	1.61705	2.71865	0.112115	0.737749	1	11	9289221	9289222	2	+	10	0	1	2	0	0	ENSBTAG00000001086
ENSBTAG00000001086:E025	ENSBTAG00000001086	E025	11.4929	0.676574	0.275267	0.59982	1	11	9291707	9291711	5	+	17	9	7	6	13	17	ENSBTAG00000001086
ENSBTAG00000001086:E026	ENSBTAG00000001086	E026	2.1726	2.98993	0.187885	0.664683	1	11	9291945	9291947	3	+	19	0	0	0	0	0	ENSBTAG00000001086
ENSBTAG00000001086:E027	ENSBTAG00000001086	E027	4.36283	1.16606	0.25447	0.613945	1	11	9292832	9292835	4	+	3	5	12	5	3	0	ENSBTAG00000001086
ENSBTAG00000001096:E001	ENSBTAG00000001096	E001	5.05048	2.0159	0.362036	0.547378	1	2	18443814	18443818	5	-	3	2	23	0	0	0	ENSBTAG00000001096
ENSBTAG00000001096:E002	ENSBTAG00000001096	E002	6.3323	1.82148	0.418637	0.517618	1	2	18449344	18449358	15	-	13	13	4	17	0	0	ENSBTAG00000001096
ENSBTAG00000001097:E001	ENSBTAG00000001097	E001	1.25782	5.03044	0.348613	0.554899	1	2	18419783	18419786	4	-	11	0	0	0	0	0	ENSBTAG00000001097
ENSBTAG00000001097:E002	ENSBTAG00000001097	E002	10.7055	6.28753	0.273864	0.600751	1	2	18420467	18420477	11	-	12	1	4	17	0	22	ENSBTAG00000001097
ENSBTAG00000001098:E001	ENSBTAG00000001098	E001	3.17908	2.32724	-0.000461701	1	1	2	18387010	18387018	9	+	18	0	0	8	0	0	ENSBTAG00000001098
ENSBTAG00000001098:E002	ENSBTAG00000001098	E002	5.6488	1.58449	0.657172	0.41756	1	2	18388155	18388159	5	+	34	6	0	7	0	0	ENSBTAG00000001098
ENSBTAG00000001098:E003	ENSBTAG00000001098	E003	9.6308	1.13732	0.0444398	0.833038	1	2	18388293	18388304	12	+	45	6	0	14	15	0	ENSBTAG00000001098
ENSBTAG00000001098:E004	ENSBTAG00000001098	E004	1.30044	4.23791	0.085729	0.769679	1	2	18389016	18389017	2	+	0	10	0	0	0	0	ENSBTAG00000001098
ENSBTAG00000001098:E005	ENSBTAG00000001098	E005	5.50379	1.16579	0.0114607	0.914746	1	2	18391171	18391181	11	+	9	8	3	0	8	7	ENSBTAG00000001098
ENSBTAG00000001098:E006	ENSBTAG00000001098	E006	1.82956	3.18388	0.241655	0.623013	1	2	18402185	18402189	5	+	16	0	0	0	0	0	ENSBTAG00000001098
ENSBTAG00000001098:E007	ENSBTAG00000001098	E007	43.066	0.699023	0.0300107	0.862466	1	2	18403903	18403919	17	+	58	45	48	29	101	20	ENSBTAG00000001098
ENSBTAG00000001104:E001	ENSBTAG00000001104	E001	3.1943	2.09943	0.357953	0.549645	1	18	34516383	34516385	3	+	1	11	0	0	0	6	ENSBTAG00000001104
ENSBTAG00000001104:E002	ENSBTAG00000001104	E002	57.0351	0.880536	0.811823	0.367582	1	18	34516468	34516476	9	+	101	104	7	82	103	26	ENSBTAG00000001104
ENSBTAG00000001104:E003	ENSBTAG00000001104	E003	2.90575	2.55817	0.320879	0.57108	1	18	34529135	34529149	15	+	0	0	0	0	25	0	ENSBTAG00000001104
ENSBTAG00000001104:E004	ENSBTAG00000001104	E004	1.85968	3.24846	0.21958	0.63936	1	18	34529451	34529452	2	+	0	0	0	0	16	0	ENSBTAG00000001104
ENSBTAG00000001105:E001	ENSBTAG00000001105	E001	2.982	2.57207	0.164877	0.684706	1	11	68100086	68100092	7	-	0	0	14	0	0	1	ENSBTAG00000001105
ENSBTAG00000001105:E002	ENSBTAG00000001105	E002	7.51398	1.08578	0.113444	0.736257	1	11	68104754	68104769	16	-	10	1	1	5	46	0	ENSBTAG00000001105
ENSBTAG00000001105:E003	ENSBTAG00000001105	E003	2.08566	2.78558	1.32776	0.249204	1	11	68106262	68106265	4	-	0	0	0	9	0	3	ENSBTAG00000001105
ENSBTAG00000001105:E004	ENSBTAG00000001105	E004	1.37217	3.89485	0.459789	0.497722	1	11	68106426	68106427	2	-	12	0	0	0	0	0	ENSBTAG00000001105
ENSBTAG00000001105:E005	ENSBTAG00000001105	E005	2.05826	3.06783	0.626963	0.428471	1	11	68118800	68118803	4	-	18	0	0	0	0	0	ENSBTAG00000001105
ENSBTAG00000001105:E006	ENSBTAG00000001105	E006	1.93127	3.12995	-0.00186495	1	1	11	68131931	68131940	10	-	0	3	0	11	0	0	ENSBTAG00000001105
ENSBTAG00000001105:E007	ENSBTAG00000001105	E007	1.67487	3.37296	0.928207	0.335329	1	11	68132469	68132470	2	-	1	12	0	0	0	0	ENSBTAG00000001105
ENSBTAG00000001105:E008	ENSBTAG00000001105	E008	4.10265	2.56433	0.0389835	0.843481	1	11	68133538	68133539	2	-	0	0	7	0	0	10	ENSBTAG00000001105
ENSBTAG00000001105:E009	ENSBTAG00000001105	E009	3.4869	2.25576	0.470493	0.49276	1	11	68140359	68140364	6	-	0	0	0	0	30	0	ENSBTAG00000001105
ENSBTAG00000001105:E010	ENSBTAG00000001105	E010	3.27455	1.93392	0.11013	0.739996	1	11	68142238	68142240	3	-	7	0	0	16	2	0	ENSBTAG00000001105
ENSBTAG00000001105:E011	ENSBTAG00000001105	E011	1.62722	3.41684	0.247203	0.619051	1	11	68142646	68142647	2	-	0	0	0	0	14	0	ENSBTAG00000001105
ENSBTAG00000001108:E001	ENSBTAG00000001108	E001	14.3713	1.08833	0.112883	0.736885	1	11	68153940	68153961	22	-	6	20	1	64	0	7	ENSBTAG00000001108
ENSBTAG00000001108:E002	ENSBTAG00000001108	E002	4.44739	1.3389	1.5237	0.21706	1	11	68154021	68154036	16	-	9	7	5	11	0	0	ENSBTAG00000001108
ENSBTAG00000001108:E003	ENSBTAG00000001108	E003	2.56948	2.28957	1.47569	0.22445	1	11	68154422	68154427	6	-	2	18	0	0	0	0	ENSBTAG00000001108
ENSBTAG00000001108:E004	ENSBTAG00000001108	E004	5.63083	1.52356	0.941415	0.331914	1	11	68154554	68154555	2	-	2	1	23	0	0	3	ENSBTAG00000001108
ENSBTAG00000001108:E005	ENSBTAG00000001108	E005	12.6165	0.662512	0.54238	0.461448	1	11	68154707	68154730	24	-	14	17	22	6	13	8	ENSBTAG00000001108
ENSBTAG00000001108:E006	ENSBTAG00000001108	E006	5.41252	1.20704	0.0510411	0.821262	1	11	68154767	68154779	13	-	11	8	1	13	0	4	ENSBTAG00000001108
ENSBTAG00000001108:E007	ENSBTAG00000001108	E007	3.44063	1.863	0.941264	0.331953	1	11	68155866	68155876	11	-	0	3	0	10	0	6	ENSBTAG00000001108
ENSBTAG00000001108:E008	ENSBTAG00000001108	E008	47.0063	0.818436	0.0481647	0.826288	1	11	68156389	68156416	28	-	33	95	23	83	2	53	ENSBTAG00000001108
ENSBTAG00000001108:E009	ENSBTAG00000001108	E009	12.685	0.69974	0.287863	0.591593	1	11	68156703	68156710	8	-	13	16	3	7	39	11	ENSBTAG00000001108
ENSBTAG00000001108:E010	ENSBTAG00000001108	E010	4.09575	2.2308	0.0362938	0.84891	1	11	68156721	68156727	7	-	25	0	0	8	1	0	ENSBTAG00000001108
ENSBTAG00000001108:E011	ENSBTAG00000001108	E011	42.1726	0.652608	0.485441	0.485968	1	11	68156831	68156852	22	-	53	39	53	18	143	6	ENSBTAG00000001108
ENSBTAG00000001108:E012	ENSBTAG00000001108	E012	1.80546	2.81246	1.34598	0.245982	1	11	68157361	68157366	6	-	0	0	0	7	0	3	ENSBTAG00000001108
ENSBTAG00000001108:E013	ENSBTAG00000001108	E013	2.57026	2.47384	-0.000191446	1	1	11	68157394	68157406	13	-	9	0	0	11	0	0	ENSBTAG00000001108
ENSBTAG00000001108:E014	ENSBTAG00000001108	E014	5.79547	1.15731	0.61115	0.434355	1	11	68157583	68157587	5	-	13	0	1	21	3	3	ENSBTAG00000001108
ENSBTAG00000001108:E015	ENSBTAG00000001108	E015	2.8699	1.71664	0.389537	0.532543	1	11	68157615	68157626	12	-	1	4	0	6	12	0	ENSBTAG00000001108
ENSBTAG00000001108:E016	ENSBTAG00000001108	E016	7.35598	1.61306	0.921806	0.337001	1	11	68158450	68158456	7	-	0	0	16	13	21	0	ENSBTAG00000001108
ENSBTAG00000001108:E017	ENSBTAG00000001108	E017	32.6323	0.520459	0.740616	0.389464	1	11	68163370	68163381	12	-	64	40	36	29	64	6	ENSBTAG00000001108
ENSBTAG00000001108:E018	ENSBTAG00000001108	E018	4.66327	1.18021	1.41285	0.234584	1	11	68167788	68167798	11	-	12	15	2	1	7	0	ENSBTAG00000001108
ENSBTAG00000001108:E019	ENSBTAG00000001108	E019	2.24165	2.87094	0.389538	0.532542	1	11	68168232	68168233	2	-	0	0	0	16	0	0	ENSBTAG00000001108
ENSBTAG00000001108:E020	ENSBTAG00000001108	E020	4.18428	2.1929	0.55112	0.457861	1	11	68168510	68168512	3	-	0	0	0	0	36	0	ENSBTAG00000001108
ENSBTAG00000001108:E021	ENSBTAG00000001108	E021	1.60463	3.1057	0.0335825	0.854598	1	11	68169268	68169269	2	-	12	0	0	0	2	0	ENSBTAG00000001108
ENSBTAG00000001108:E022	ENSBTAG00000001108	E022	6.92548	1.18143	0.130445	0.717972	1	11	68169445	68169457	13	-	24	9	0	3	1	9	ENSBTAG00000001108
ENSBTAG00000001108:E023	ENSBTAG00000001108	E023	1.64795	2.90798	1.37552	0.240866	1	11	68170648	68170650	3	-	11	3	0	0	0	0	ENSBTAG00000001108
ENSBTAG00000001108:E024	ENSBTAG00000001108	E024	2.28695	2.85734	0.414866	0.51951	1	11	68171285	68171289	5	-	20	0	0	0	0	0	ENSBTAG00000001108
ENSBTAG00000001108:E025	ENSBTAG00000001108	E025	42.0974	0.699265	1.59251	0.206968	1	11	68171532	68171544	13	-	93	17	1	94	35	43	ENSBTAG00000001108
ENSBTAG00000001108:E026	ENSBTAG00000001108	E026	1.37217	3.89346	0.274732	0.600175	1	11	68173458	68173461	4	-	12	0	0	0	0	0	ENSBTAG00000001108
ENSBTAG00000001110:E001	ENSBTAG00000001110	E001	1.30044	5.32751	0.0541941	0.81592	1	19	56981213	56981214	2	+	0	10	0	0	0	0	ENSBTAG00000001110
ENSBTAG00000001110:E002	ENSBTAG00000001110	E002	3.26921	2.61566	0.0642352	0.799923	1	19	56981358	56981365	8	+	2	21	1	0	1	0	ENSBTAG00000001110
ENSBTAG00000001112:E001	ENSBTAG00000001112	E001	2.10155	3.15047	1.67547	0.195528	1	13	51428973	51428974	2	+	0	0	0	15	0	0	ENSBTAG00000001112
ENSBTAG00000001112:E002	ENSBTAG00000001112	E002	5.44706	1.87208	2.7934	0.0946533	1	13	51444138	51444148	11	+	18	19	2	1	1	1	ENSBTAG00000001112
ENSBTAG00000001114:E001	ENSBTAG00000001114	E001	1.96145	3.02612	0.377587	0.538897	1	11	19705753	19705756	4	+	0	0	0	14	0	0	ENSBTAG00000001114
ENSBTAG00000001114:E002	ENSBTAG00000001114	E002	3.22238	2.34529	0.555225	0.45619	1	11	19725952	19725954	3	+	0	0	0	23	0	0	ENSBTAG00000001114
ENSBTAG00000001114:E003	ENSBTAG00000001114	E003	2.32036	3.50558	0.23059	0.631087	1	11	19726484	19726485	2	+	0	0	12	0	0	0	ENSBTAG00000001114
ENSBTAG00000001114:E004	ENSBTAG00000001114	E004	2.61399	2.30839	1.2686	0.260029	1	11	19731700	19731703	4	+	0	0	1	0	9	5	ENSBTAG00000001114
ENSBTAG00000001114:E005	ENSBTAG00000001114	E005	4.56879	1.99029	-9.7325e-05	1	1	11	19740223	19740238	16	+	13	0	0	22	0	0	ENSBTAG00000001114
ENSBTAG00000001114:E006	ENSBTAG00000001114	E006	5.49268	1.57908	0.0178044	0.893851	1	11	19757276	19757293	18	+	16	5	0	0	7	8	ENSBTAG00000001114
ENSBTAG00000001114:E007	ENSBTAG00000001114	E007	3.51566	2.0964	3.08536	0.0789998	1	11	19757306	19757307	2	+	8	20	0	0	0	0	ENSBTAG00000001114
ENSBTAG00000001114:E008	ENSBTAG00000001114	E008	2.2082	2.45655	0.380973	0.537083	1	11	19762355	19762364	10	+	6	0	0	0	6	3	ENSBTAG00000001114
ENSBTAG00000001125:E001	ENSBTAG00000001125	E001	3.3589	2.23028	2.28604	0.130543	1	8	72499052	72499053	2	-	0	0	0	7	11	4	ENSBTAG00000001125
ENSBTAG00000001125:E002	ENSBTAG00000001125	E002	1.68124	4.38842	0.000489419	0.98235	1	8	72502750	72502751	2	-	0	0	0	12	0	0	ENSBTAG00000001125
ENSBTAG00000001125:E003	ENSBTAG00000001125	E003	1.15289	5.94328	0.410307	0.521814	1	8	72505895	72505896	2	-	5	0	0	0	5	0	ENSBTAG00000001125
ENSBTAG00000001125:E004	ENSBTAG00000001125	E004	2.22218	2.98504	0.0182969	0.892402	1	8	72506769	72506770	2	-	0	1	0	0	18	0	ENSBTAG00000001125
ENSBTAG00000001125:E005	ENSBTAG00000001125	E005	1.69057	4.31949	1.56968	0.210254	1	8	72507014	72507021	8	-	0	13	0	0	0	0	ENSBTAG00000001125
ENSBTAG00000001131:E001	ENSBTAG00000001131	E001	3.01428	1.78635	0.737264	0.390539	1	25	36331599	36331607	9	+	1	0	1	16	4	0	ENSBTAG00000001131
ENSBTAG00000001131:E002	ENSBTAG00000001131	E002	53.626	0.53928	0.10634	0.74435	1	25	36331648	36331662	15	+	34	94	58	46	36	57	ENSBTAG00000001131
ENSBTAG00000001131:E003	ENSBTAG00000001131	E003	2.28695	3.10271	0.246577	0.619496	1	25	36332989	36332990	2	+	20	0	0	0	0	0	ENSBTAG00000001131
ENSBTAG00000001131:E004	ENSBTAG00000001131	E004	13.9247	0.912513	2.53189	0.111567	1	25	36333373	36333383	11	+	9	7	0	12	65	10	ENSBTAG00000001131
ENSBTAG00000001131:E005	ENSBTAG00000001131	E005	7.11093	1.44166	1.67551	0.195522	1	25	36333663	36333665	3	+	0	15	21	0	0	4	ENSBTAG00000001131
ENSBTAG00000001131:E006	ENSBTAG00000001131	E006	1.60474	2.5347	2.08333	0.148915	1	25	36334738	36334746	9	+	1	7	3	0	0	0	ENSBTAG00000001131
ENSBTAG00000001132:E001	ENSBTAG00000001132	E001	3.13821	2.53495	0.955139	0.328415	1	2	52588674	52588677	4	-	0	0	0	0	27	0	ENSBTAG00000001132
ENSBTAG00000001132:E002	ENSBTAG00000001132	E002	7.60078	1.06317	7.38703	0.00656959	1	2	52597383	52597391	9	-	0	0	0	36	22	0	ENSBTAG00000001132
ENSBTAG00000001132:E003	ENSBTAG00000001132	E003	2.47703	1.56431	1.55366	0.212596	1	2	52606254	52606271	18	-	7	2	6	1	1	0	ENSBTAG00000001132
ENSBTAG00000001132:E004	ENSBTAG00000001132	E004	2.12699	3.25934	0.197519	0.656731	1	2	52606621	52606624	4	-	0	0	11	0	0	0	ENSBTAG00000001132
ENSBTAG00000001132:E005	ENSBTAG00000001132	E005	3.27078	2.16792	0.0688534	0.793014	1	2	52609872	52609880	9	-	9	0	0	16	0	0	ENSBTAG00000001132
ENSBTAG00000001132:E006	ENSBTAG00000001132	E006	1.68124	3.48262	0.597952	0.439361	1	2	52645087	52645088	2	-	0	0	0	12	0	0	ENSBTAG00000001132
ENSBTAG00000001132:E007	ENSBTAG00000001132	E007	2.97737	1.98186	2.46246	0.116596	1	2	52646002	52646004	3	-	0	0	0	3	22	0	ENSBTAG00000001132
ENSBTAG00000001132:E008	ENSBTAG00000001132	E008	1.82134	3.30964	0.641294	0.423243	1	2	52652435	52652436	2	-	0	0	0	13	0	0	ENSBTAG00000001132
ENSBTAG00000001132:E009	ENSBTAG00000001132	E009	2.43471	2.52954	0.746139	0.387701	1	2	52660593	52660594	2	-	1	0	12	0	0	0	ENSBTAG00000001132
ENSBTAG00000001132:E010	ENSBTAG00000001132	E010	4.33693	1.43853	4.56042	0.032719	1	2	52690692	52690696	5	-	0	0	0	21	12	0	ENSBTAG00000001132
ENSBTAG00000001132:E011	ENSBTAG00000001132	E011	2.01471	2.75227	0.315953	0.57405	1	2	52691841	52691851	11	-	0	0	1	13	0	0	ENSBTAG00000001132
ENSBTAG00000001132:E012	ENSBTAG00000001132	E012	1.71521	3.54473	0.257926	0.611549	1	2	52714647	52714659	13	-	15	0	0	0	0	0	ENSBTAG00000001132
ENSBTAG00000001132:E013	ENSBTAG00000001132	E013	3.17536	2.77157	0.0838776	0.77211	1	2	52738385	52738386	2	-	0	0	15	0	0	1	ENSBTAG00000001132
ENSBTAG00000001132:E014	ENSBTAG00000001132	E014	1.72357	2.77525	1.13582	0.286537	1	2	52751649	52751650	2	-	10	0	3	0	0	0	ENSBTAG00000001132
ENSBTAG00000001132:E015	ENSBTAG00000001132	E015	1.48652	3.86642	0.224079	0.635949	1	2	52796746	52796748	3	-	13	0	0	0	0	0	ENSBTAG00000001132
ENSBTAG00000001132:E016	ENSBTAG00000001132	E016	1.25782	4.30008	0.191371	0.661778	1	2	52796843	52796847	5	-	11	0	0	0	0	0	ENSBTAG00000001132
ENSBTAG00000001132:E017	ENSBTAG00000001132	E017	2.93831	2.28367	0.560095	0.454222	1	2	52797301	52797305	5	-	3	0	12	0	0	1	ENSBTAG00000001132
ENSBTAG00000001132:E018	ENSBTAG00000001132	E018	3.87131	1.8322	0.0277538	0.867689	1	2	52798757	52798766	10	-	22	0	1	0	10	0	ENSBTAG00000001132
ENSBTAG00000001132:E019	ENSBTAG00000001132	E019	2.10534	2.814	1.39935	0.236833	1	2	52804041	52804042	2	-	15	3	0	0	0	0	ENSBTAG00000001132
ENSBTAG00000001132:E020	ENSBTAG00000001132	E020	1.71832	2.99728	0.0775916	0.780588	1	2	52804099	52804102	4	-	4	0	0	9	0	0	ENSBTAG00000001132
ENSBTAG00000001132:E021	ENSBTAG00000001132	E021	1.30044	4.91542	0.0350383	0.851515	1	2	52805066	52805067	2	-	0	10	0	0	0	0	ENSBTAG00000001132
ENSBTAG00000001132:E022	ENSBTAG00000001132	E022	1.40103	3.92641	0.507293	0.476313	1	2	52812678	52812679	2	-	0	0	0	10	0	0	ENSBTAG00000001132
ENSBTAG00000001132:E023	ENSBTAG00000001132	E023	1.89772	2.9787	0.18446	0.667568	1	2	52819912	52819914	3	-	0	0	2	0	13	0	ENSBTAG00000001132
ENSBTAG00000001132:E024	ENSBTAG00000001132	E024	1.14348	4.5788	0.174634	0.676026	1	2	52834875	52834876	2	-	10	0	0	0	0	0	ENSBTAG00000001132
ENSBTAG00000001133:E001	ENSBTAG00000001133	E001	2.31765	2.27042	0.368601	0.543768	1	12	11710111	11710114	4	+	2	0	9	0	3	0	ENSBTAG00000001133
ENSBTAG00000001133:E002	ENSBTAG00000001133	E002	2.47531	2.30407	2.21899	0.136322	1	12	11710620	11710631	12	+	8	12	0	0	0	0	ENSBTAG00000001133
ENSBTAG00000001133:E003	ENSBTAG00000001133	E003	3.39446	1.79707	1.14076	0.285491	1	12	11710675	11710682	8	+	10	13	0	4	0	0	ENSBTAG00000001133
ENSBTAG00000001133:E004	ENSBTAG00000001133	E004	10.7688	0.884304	1.33758	0.247461	1	12	11711374	11711383	10	+	0	13	5	25	16	10	ENSBTAG00000001133
ENSBTAG00000001133:E005	ENSBTAG00000001133	E005	2.51565	2.76797	0.408586	0.522688	1	12	11712241	11712242	2	+	22	0	0	0	0	0	ENSBTAG00000001133
ENSBTAG00000001133:E006	ENSBTAG00000001133	E006	1.70198	2.83644	1.49576	0.221325	1	12	11720015	11720027	13	+	0	0	0	8	5	0	ENSBTAG00000001133
ENSBTAG00000001133:E007	ENSBTAG00000001133	E007	1.54114	3.56215	0.308821	0.578405	1	12	11727811	11727812	2	+	0	0	0	11	0	0	ENSBTAG00000001133
ENSBTAG00000001133:E008	ENSBTAG00000001133	E008	2.80207	2.50807	0.494899	0.48175	1	12	11755613	11755614	2	+	0	0	0	20	0	0	ENSBTAG00000001133
ENSBTAG00000001133:E009	ENSBTAG00000001133	E009	7.43744	1.14238	2.31381	0.128229	1	12	11780580	11780591	12	+	2	1	0	19	38	0	ENSBTAG00000001133
ENSBTAG00000001133:E010	ENSBTAG00000001133	E010	1.54114	3.56215	0.308821	0.578405	1	12	11783631	11783632	2	+	0	0	0	11	0	0	ENSBTAG00000001133
ENSBTAG00000001133:E011	ENSBTAG00000001133	E011	2.51372	2.80751	0.303444	0.581731	1	12	11784071	11784072	2	+	0	0	13	0	0	0	ENSBTAG00000001133
ENSBTAG00000001133:E012	ENSBTAG00000001133	E012	1.82061	3.34715	0.28332	0.594534	1	12	11788842	11788845	4	+	0	14	0	0	0	0	ENSBTAG00000001133
ENSBTAG00000001133:E013	ENSBTAG00000001133	E013	6.51053	1.70216	0.940905	0.332045	1	12	11793853	11793859	7	+	7	0	21	0	0	6	ENSBTAG00000001133
ENSBTAG00000001133:E014	ENSBTAG00000001133	E014	4.09446	1.46985	0.764334	0.381976	1	12	11799730	11799735	6	+	1	1	1	0	22	4	ENSBTAG00000001133
ENSBTAG00000001133:E015	ENSBTAG00000001133	E015	6.71853	1.089	0.061624	0.803947	1	12	11801163	11801185	23	+	9	12	0	18	2	5	ENSBTAG00000001133
ENSBTAG00000001133:E016	ENSBTAG00000001133	E016	1.7345	2.92794	0.0831781	0.773036	1	12	11809224	11809225	2	+	0	0	1	11	0	0	ENSBTAG00000001133
ENSBTAG00000001133:E017	ENSBTAG00000001133	E017	1.93363	3.23261	0.248023	0.618471	1	12	11818575	11818586	12	+	0	0	10	0	0	0	ENSBTAG00000001133
ENSBTAG00000001133:E018	ENSBTAG00000001133	E018	1.69057	3.49656	0.267074	0.605301	1	12	11826079	11826080	2	+	0	13	0	0	0	0	ENSBTAG00000001133
ENSBTAG00000001133:E019	ENSBTAG00000001133	E019	1.51099	3.74285	0.26016	0.61001	1	12	11836262	11836265	4	+	0	0	0	0	13	0	ENSBTAG00000001133
ENSBTAG00000001133:E020	ENSBTAG00000001133	E020	3.02402	2.62104	0.243096	0.621979	1	12	11840349	11840350	2	+	0	0	0	0	0	11	ENSBTAG00000001133
ENSBTAG00000001133:E021	ENSBTAG00000001133	E021	1.54114	3.56215	0.308821	0.578405	1	12	11843550	11843553	4	+	0	0	0	11	0	0	ENSBTAG00000001133
ENSBTAG00000001133:E022	ENSBTAG00000001133	E022	1.25782	4.16975	0.236184	0.626976	1	12	11848367	11848369	3	+	11	0	0	0	0	0	ENSBTAG00000001133
ENSBTAG00000001133:E023	ENSBTAG00000001133	E023	5.00451	1.35679	0.150265	0.698283	1	12	11853681	11853687	7	+	2	9	4	0	22	1	ENSBTAG00000001133
ENSBTAG00000001133:E024	ENSBTAG00000001133	E024	4.56359	1.41273	0.346615	0.556036	1	12	11858407	11858418	12	+	12	12	0	1	1	5	ENSBTAG00000001133
ENSBTAG00000001133:E025	ENSBTAG00000001133	E025	2.85889	1.98091	0.912369	0.339487	1	12	11868788	11868791	4	+	2	0	0	7	0	6	ENSBTAG00000001133
ENSBTAG00000001133:E026	ENSBTAG00000001133	E026	2.1726	2.99152	0.367732	0.544243	1	12	11876887	11876888	2	+	19	0	0	0	0	0	ENSBTAG00000001133
ENSBTAG00000001133:E027	ENSBTAG00000001133	E027	1.37217	3.93912	0.254623	0.613839	1	12	11884347	11884350	4	+	12	0	0	0	0	0	ENSBTAG00000001133
ENSBTAG00000001133:E028	ENSBTAG00000001133	E028	2.493	2.51116	0.000219353	0.988183	1	12	11900550	11900553	4	+	12	0	0	8	0	0	ENSBTAG00000001133
ENSBTAG00000001133:E029	ENSBTAG00000001133	E029	1.74972	2.74665	1.40019	0.236691	1	12	11900898	11900908	11	+	0	0	0	10	3	0	ENSBTAG00000001133
ENSBTAG00000001133:E030	ENSBTAG00000001133	E030	1.25782	4.16975	0.236184	0.626976	1	12	11912655	11912656	2	+	11	0	0	0	0	0	ENSBTAG00000001133
ENSBTAG00000001133:E031	ENSBTAG00000001133	E031	1.89103	2.89414	0.000316338	0.98581	1	12	11934773	11934778	6	+	0	7	0	7	0	0	ENSBTAG00000001133
ENSBTAG00000001133:E032	ENSBTAG00000001133	E032	1.14348	4.4446	0.217128	0.641237	1	12	11935126	11935133	8	+	10	0	0	0	0	0	ENSBTAG00000001133
ENSBTAG00000001133:E033	ENSBTAG00000001133	E033	4.13039	1.23319	4.76822	0.0289897	1	12	11935539	11935540	2	+	6	15	7	1	0	0	ENSBTAG00000001133
ENSBTAG00000001133:E034	ENSBTAG00000001133	E034	8.41224	1.47009	1.37064	0.241702	1	12	11935573	11935592	20	+	9	0	0	37	0	8	ENSBTAG00000001133
ENSBTAG00000001133:E035	ENSBTAG00000001133	E035	2.08838	2.76095	0.0338359	0.854056	1	12	11936073	11936075	3	+	2	0	0	0	16	0	ENSBTAG00000001133
ENSBTAG00000001133:E036	ENSBTAG00000001133	E036	18.2685	0.535995	0.106481	0.744187	1	12	11936118	11936123	6	+	30	26	14	23	31	7	ENSBTAG00000001133
ENSBTAG00000001133:E037	ENSBTAG00000001133	E037	3.29893	2.5227	0.257974	0.611515	1	12	11936135	11936136	2	+	0	0	0	0	0	12	ENSBTAG00000001133
ENSBTAG00000001133:E038	ENSBTAG00000001133	E038	2.74911	2.73901	0.227101	0.633682	1	12	11936353	11936354	2	+	0	0	0	0	0	10	ENSBTAG00000001133
ENSBTAG00000001133:E039	ENSBTAG00000001133	E039	2.12699	3.06544	0.267503	0.605012	1	12	11936569	11936575	7	+	0	0	11	0	0	0	ENSBTAG00000001133
ENSBTAG00000001133:E040	ENSBTAG00000001133	E040	2.67329	2.70352	0.402068	0.526023	1	12	11937314	11937315	2	+	0	0	0	0	23	0	ENSBTAG00000001133
ENSBTAG00000001133:E041	ENSBTAG00000001133	E041	7.31634	1.31706	0.0002572	0.987205	1	12	11973336	11973345	10	+	17	7	0	24	0	4	ENSBTAG00000001133
ENSBTAG00000001133:E042	ENSBTAG00000001133	E042	1.40103	3.79455	0.283574	0.594368	1	12	12000393	12000402	10	+	0	0	0	10	0	0	ENSBTAG00000001133
ENSBTAG00000001133:E043	ENSBTAG00000001133	E043	3.02198	2.54721	0.43672	0.50871	1	12	12000421	12000422	2	+	0	0	0	0	26	0	ENSBTAG00000001133
ENSBTAG00000001133:E044	ENSBTAG00000001133	E044	1.60087	3.57397	0.289708	0.590408	1	12	12000433	12000438	6	+	14	0	0	0	0	0	ENSBTAG00000001133
ENSBTAG00000001133:E045	ENSBTAG00000001133	E045	1.95066	3.2173	0.298951	0.584541	1	12	12009983	12009988	6	+	0	15	0	0	0	0	ENSBTAG00000001133
ENSBTAG00000001133:E046	ENSBTAG00000001133	E046	3.31716	1.79273	0.251319	0.616148	1	12	12023871	12023873	3	+	1	2	5	0	17	0	ENSBTAG00000001133
ENSBTAG00000001133:E047	ENSBTAG00000001133	E047	3.08227	2.389	0.529428	0.466847	1	12	12033539	12033548	10	+	0	0	0	22	0	0	ENSBTAG00000001133
ENSBTAG00000001133:E048	ENSBTAG00000001133	E048	1.43048	3.87466	0.232643	0.629571	1	12	12035836	12035837	2	+	0	11	0	0	0	0	ENSBTAG00000001133
ENSBTAG00000001133:E049	ENSBTAG00000001133	E049	6.63945	1.19036	2.32534	0.127283	1	12	12039459	12039468	10	+	0	11	0	11	15	7	ENSBTAG00000001133
ENSBTAG00000001133:E050	ENSBTAG00000001133	E050	1.30044	4.1186	0.214415	0.643329	1	12	12044346	12044347	2	+	0	10	0	0	0	0	ENSBTAG00000001133
ENSBTAG00000001133:E051	ENSBTAG00000001133	E051	2.70708	2.70918	0.319535	0.571887	1	12	12053356	12053357	2	+	0	0	14	0	0	0	ENSBTAG00000001133
ENSBTAG00000001133:E052	ENSBTAG00000001133	E052	4.48331	2.02823	0.66835	0.413627	1	12	12053389	12053390	2	+	0	0	0	32	0	0	ENSBTAG00000001133
ENSBTAG00000001133:E053	ENSBTAG00000001133	E053	14.8126	0.905339	2.17109	0.140627	1	12	12056535	12056544	10	+	28	5	43	13	0	3	ENSBTAG00000001133
ENSBTAG00000001141:E001	ENSBTAG00000001141	E001	1.57535	3.52472	-0.00333706	1	1	11	87900752	87900754	3	-	0	10	0	0	0	1	ENSBTAG00000001141
ENSBTAG00000001141:E002	ENSBTAG00000001141	E002	1.28922	3.71843	0.503478	0.477976	1	11	87919122	87919129	8	-	9	2	0	0	0	0	ENSBTAG00000001141
ENSBTAG00000001141:E003	ENSBTAG00000001141	E003	5.7282	1.44575	3.79968	0.0512623	1	11	87926810	87926821	12	-	1	0	5	3	34	1	ENSBTAG00000001141
ENSBTAG00000001141:E004	ENSBTAG00000001141	E004	1.56053	3.77975	0.109721	0.740462	1	11	87927670	87927671	2	-	0	12	0	0	0	0	ENSBTAG00000001141
ENSBTAG00000001141:E005	ENSBTAG00000001141	E005	2.09548	2.01874	0.261368	0.609182	1	11	87932498	87932499	2	-	5	1	3	0	7	0	ENSBTAG00000001141
ENSBTAG00000001151:E001	ENSBTAG00000001151	E001	2.12699	7.0147	0.554421	0.456517	1	18	46759637	46759638	2	-	0	0	11	0	0	0	ENSBTAG00000001151
ENSBTAG00000001151:E002	ENSBTAG00000001151	E002	1.62722	8.61235	0.448336	0.503126	1	18	46760538	46760546	9	-	0	0	0	0	14	0	ENSBTAG00000001151
ENSBTAG00000001173:E001	ENSBTAG00000001173	E001	2.54451	2.48061	0.1052	0.745677	1	16	77075270	77075271	2	-	10	0	0	10	0	0	ENSBTAG00000001173
ENSBTAG00000001173:E002	ENSBTAG00000001173	E002	8.05241	0.97029	0.00993096	0.920619	1	16	77079934	77079936	3	-	18	2	1	13	32	0	ENSBTAG00000001173
ENSBTAG00000001173:E003	ENSBTAG00000001173	E003	3.02402	2.69363	0.0158655	0.899765	1	16	77093661	77093662	2	-	0	0	0	0	0	11	ENSBTAG00000001173
ENSBTAG00000001173:E004	ENSBTAG00000001173	E004	1.25782	3.97761	0.667045	0.414084	1	16	77128829	77128830	2	-	11	0	0	0	0	0	ENSBTAG00000001173
ENSBTAG00000001173:E005	ENSBTAG00000001173	E005	13.7013	0.798598	3.91472	0.0478651	1	16	77141930	77141936	7	-	47	4	23	3	4	9	ENSBTAG00000001173
ENSBTAG00000001173:E006	ENSBTAG00000001173	E006	4.74661	1.80604	0.0378453	0.845754	1	16	77151748	77151749	2	-	10	0	0	0	31	0	ENSBTAG00000001173
ENSBTAG00000001173:E007	ENSBTAG00000001173	E007	6.97096	1.7055	2.36695	0.123929	1	16	77163192	77163193	2	-	4	23	4	0	0	10	ENSBTAG00000001173
ENSBTAG00000001173:E008	ENSBTAG00000001173	E008	1.14348	4.25689	0.615016	0.432905	1	16	77172227	77172229	3	-	10	0	0	0	0	0	ENSBTAG00000001173
ENSBTAG00000001173:E009	ENSBTAG00000001173	E009	3.11935	2.26804	0.0201328	0.887167	1	16	77172732	77172744	13	-	4	0	0	19	0	0	ENSBTAG00000001173
ENSBTAG00000001173:E010	ENSBTAG00000001173	E010	2.78952	2.50228	0.206371	0.649627	1	16	77176768	77176769	2	-	0	0	0	0	24	0	ENSBTAG00000001173
ENSBTAG00000001173:E011	ENSBTAG00000001173	E011	2.32145	2.29785	0.54789	0.459181	1	16	77180143	77180150	8	-	7	2	0	9	0	0	ENSBTAG00000001173
ENSBTAG00000001173:E012	ENSBTAG00000001173	E012	1.40103	3.98386	0.0437512	0.834317	1	16	77193516	77193517	2	-	0	0	0	10	0	0	ENSBTAG00000001173
ENSBTAG00000001173:E013	ENSBTAG00000001173	E013	2.67329	2.55817	0.198008	0.656333	1	16	77195867	77195868	2	-	0	0	0	0	23	0	ENSBTAG00000001173
ENSBTAG00000001173:E014	ENSBTAG00000001173	E014	3.91921	1.74763	3.81994	0.050646	1	16	77197071	77197078	8	-	32	2	0	0	0	0	ENSBTAG00000001173
ENSBTAG00000001173:E015	ENSBTAG00000001173	E015	42.3062	0.709821	8.62007	0.00332479	1	16	77212557	77212569	13	-	33	0	0	74	169	31	ENSBTAG00000001173
ENSBTAG00000001173:E016	ENSBTAG00000001173	E016	3.02198	2.40154	0.222924	0.636821	1	16	77214177	77214178	2	-	0	0	0	0	26	0	ENSBTAG00000001173
ENSBTAG00000001173:E017	ENSBTAG00000001173	E017	5.05526	2.2487	0.0518366	0.819898	1	16	77222099	77222111	13	-	0	0	16	14	0	0	ENSBTAG00000001173
ENSBTAG00000001179:E001	ENSBTAG00000001179	E001	1.1623	8.01472	0.292302	0.588749	1	10	26765999	26766000	2	-	0	0	0	0	10	0	ENSBTAG00000001179
ENSBTAG00000001179:E002	ENSBTAG00000001179	E002	2.67353	12	0.190176	0.66277	1	10	26778917	26778920	4	-	7	0	4	0	0	4	ENSBTAG00000001179
ENSBTAG00000001193:E001	ENSBTAG00000001193	E001	151.859	0.383306	0.0724955	0.787737	1	29	46164796	46164807	12	+	233	190	171	148	215	79	ENSBTAG00000001193
ENSBTAG00000001193:E002	ENSBTAG00000001193	E002	68.2182	0.538833	0.248537	0.618107	1	29	46165314	46165334	21	+	117	91	31	25	118	72	ENSBTAG00000001193
ENSBTAG00000001193:E003	ENSBTAG00000001193	E003	265.466	0.403349	0.0976489	0.754669	1	29	46165615	46165633	19	+	397	326	409	307	218	110	ENSBTAG00000001193
ENSBTAG00000001193:E004	ENSBTAG00000001193	E004	103.479	0.424721	0.0140065	0.905791	1	29	46165663	46165680	18	+	89	206	143	113	113	36	ENSBTAG00000001193
ENSBTAG00000001193:E005	ENSBTAG00000001193	E005	4.76543	2.04477	0.984402	0.321115	1	29	46165877	46165878	2	+	0	0	0	0	41	0	ENSBTAG00000001193
ENSBTAG00000001193:E006	ENSBTAG00000001193	E006	24.5181	0.565475	1.67331	0.195816	1	29	46166015	46166023	9	+	53	50	35	3	15	11	ENSBTAG00000001193
ENSBTAG00000001193:E007	ENSBTAG00000001193	E007	1.95066	3.19511	0.134655	0.713653	1	29	46172326	46172327	2	+	0	15	0	0	0	0	ENSBTAG00000001193
ENSBTAG00000001199:E001	ENSBTAG00000001199	E001	2.74911	12	0.171146	0.679096	1	3	15127133	15127134	2	+	0	0	0	0	0	10	ENSBTAG00000001199
ENSBTAG00000001199:E002	ENSBTAG00000001199	E002	9.40621	12	0.171152	0.67909	1	3	15135537	15135540	4	+	24	14	0	0	18	10	ENSBTAG00000001199
ENSBTAG00000001206:E001	ENSBTAG00000001206	E001	1.54797	6.85978	0.320212	0.57148	1	11	106398383	106398392	10	+	0	0	5	0	5	0	ENSBTAG00000001206
ENSBTAG00000001206:E002	ENSBTAG00000001206	E002	2.78952	12	0.186946	0.665471	1	11	106399023	106399027	5	+	0	0	0	0	24	0	ENSBTAG00000001206
ENSBTAG00000001209:E001	ENSBTAG00000001209	E001	1.69445	2.94708	0.240972	0.623505	1	1	57076292	57076293	2	-	4	0	0	8	1	0	ENSBTAG00000001209
ENSBTAG00000001209:E002	ENSBTAG00000001209	E002	3.49317	1.84687	3.53521	0.0600789	1	1	57084922	57084932	11	-	0	0	0	10	18	0	ENSBTAG00000001209
ENSBTAG00000001209:E003	ENSBTAG00000001209	E003	3.31782	1.48126	0.0128992	0.909575	1	1	57087004	57087007	4	-	4	0	8	1	3	3	ENSBTAG00000001209
ENSBTAG00000001209:E004	ENSBTAG00000001209	E004	1.51099	3.68222	0.406704	0.523647	1	1	57088537	57088538	2	-	0	0	0	0	13	0	ENSBTAG00000001209
ENSBTAG00000001209:E005	ENSBTAG00000001209	E005	5.23724	1.66955	0.562979	0.453062	1	1	57096218	57096226	9	-	22	8	0	12	0	0	ENSBTAG00000001209
ENSBTAG00000001209:E006	ENSBTAG00000001209	E006	11.0336	0.671512	0.00807177	0.928412	1	1	57096260	57096275	16	-	15	16	8	25	7	5	ENSBTAG00000001209
ENSBTAG00000001209:E007	ENSBTAG00000001209	E007	2.44304	2.09668	0.997985	0.317798	1	1	57096293	57096305	13	-	11	7	0	0	0	1	ENSBTAG00000001209
ENSBTAG00000001209:E008	ENSBTAG00000001209	E008	24.5073	0.561105	0.160936	0.688296	1	1	57102315	57102329	15	-	12	48	23	37	27	15	ENSBTAG00000001209
ENSBTAG00000001209:E009	ENSBTAG00000001209	E009	1.68124	3.44239	0.41813	0.517871	1	1	57104111	57104117	7	-	0	0	0	12	0	0	ENSBTAG00000001209
ENSBTAG00000001209:E010	ENSBTAG00000001209	E010	5.04193	1.78933	0.836746	0.360329	1	1	57104906	57104911	6	-	0	12	0	17	0	4	ENSBTAG00000001209
ENSBTAG00000001209:E011	ENSBTAG00000001209	E011	2.42798	2.55846	0.0439779	0.833895	1	1	57114660	57114662	3	-	2	0	0	0	0	8	ENSBTAG00000001209
ENSBTAG00000001209:E012	ENSBTAG00000001209	E012	1.48652	3.73363	0.172894	0.677552	1	1	57115154	57115165	12	-	13	0	0	0	0	0	ENSBTAG00000001209
ENSBTAG00000001209:E013	ENSBTAG00000001209	E013	2.10155	3.01622	0.491217	0.483385	1	1	57115267	57115268	2	-	0	0	0	15	0	0	ENSBTAG00000001209
ENSBTAG00000001209:E014	ENSBTAG00000001209	E014	3.1959	2.06106	2.75223	0.097119	1	1	57115286	57115289	4	-	0	0	0	13	0	5	ENSBTAG00000001209
ENSBTAG00000001209:E015	ENSBTAG00000001209	E015	1.39476	3.87748	0.381792	0.536646	1	1	57115513	57115514	2	-	0	0	0	0	12	0	ENSBTAG00000001209
ENSBTAG00000001209:E016	ENSBTAG00000001209	E016	3.27141	1.83287	0.969018	0.324925	1	1	57115576	57115580	5	-	7	0	0	11	8	0	ENSBTAG00000001209
ENSBTAG00000001209:E017	ENSBTAG00000001209	E017	4.01197	2.22622	0.0116537	0.914034	1	1	57117246	57117247	2	-	0	19	0	11	0	0	ENSBTAG00000001209
ENSBTAG00000001209:E018	ENSBTAG00000001209	E018	4.07443	1.94744	0.240221	0.624046	1	1	57121820	57121826	7	-	0	7	0	1	0	11	ENSBTAG00000001209
ENSBTAG00000001209:E019	ENSBTAG00000001209	E019	1.64103	3.09208	0.150705	0.697863	1	1	57122612	57122619	8	-	0	1	0	0	13	0	ENSBTAG00000001209
ENSBTAG00000001209:E020	ENSBTAG00000001209	E020	3.09943	1.7538	4.01692	0.045046	1	1	57122879	57122880	2	-	0	0	0	1	16	4	ENSBTAG00000001209
ENSBTAG00000001209:E021	ENSBTAG00000001209	E021	1.74345	3.36797	0.45377	0.50055	1	1	57126034	57126042	9	-	0	0	0	0	15	0	ENSBTAG00000001209
ENSBTAG00000001209:E022	ENSBTAG00000001209	E022	7.4226	1.88968	0.654601	0.418472	1	1	57127251	57127254	4	-	0	0	0	0	0	27	ENSBTAG00000001209
ENSBTAG00000001209:E023	ENSBTAG00000001209	E023	2.04798	2.66726	0.656376	0.417842	1	1	57129407	57129408	2	-	1	0	10	0	0	0	ENSBTAG00000001209
ENSBTAG00000001209:E024	ENSBTAG00000001209	E024	16.1345	0.913847	0.0149081	0.902821	1	1	57130083	57130088	6	-	29	47	1	13	38	1	ENSBTAG00000001209
ENSBTAG00000001209:E025	ENSBTAG00000001209	E025	60.7113	0.431345	0.327858	0.566923	1	1	57137394	57137416	23	-	150	59	71	52	57	30	ENSBTAG00000001209
ENSBTAG00000001209:E026	ENSBTAG00000001209	E026	2.37865	2.62698	0.00651837	0.935652	1	1	57139673	57139674	2	-	11	0	0	8	0	0	ENSBTAG00000001209
ENSBTAG00000001209:E027	ENSBTAG00000001209	E027	2.62466	1.66527	0.00137842	0.970384	1	1	57139808	57139815	8	-	14	2	0	1	3	1	ENSBTAG00000001209
ENSBTAG00000001209:E028	ENSBTAG00000001209	E028	2.51565	2.75253	0.272517	0.601648	1	1	57140194	57140195	2	-	22	0	0	0	0	0	ENSBTAG00000001209
ENSBTAG00000001209:E029	ENSBTAG00000001209	E029	4.03149	1.84041	0.499386	0.47977	1	1	57140662	57140674	13	-	0	9	9	8	0	0	ENSBTAG00000001209
ENSBTAG00000001209:E030	ENSBTAG00000001209	E030	14.8191	1.33695	1.44725	0.228969	1	1	57140717	57140742	26	-	1	36	32	0	33	0	ENSBTAG00000001209
ENSBTAG00000001209:E031	ENSBTAG00000001209	E031	4.79375	1.5071	0.00101082	0.974637	1	1	57140789	57140795	7	-	12	7	0	14	0	2	ENSBTAG00000001209
ENSBTAG00000001209:E032	ENSBTAG00000001209	E032	1.73279	2.83057	0.288065	0.591463	1	1	57140826	57140827	2	-	13	1	0	0	1	0	ENSBTAG00000001209
ENSBTAG00000001209:E033	ENSBTAG00000001209	E033	2.74622	2.34989	0.0619186	0.803489	1	1	57140839	57140848	10	-	23	0	0	0	1	0	ENSBTAG00000001209
ENSBTAG00000001209:E034	ENSBTAG00000001209	E034	2.95954	1.61693	0.232908	0.629376	1	1	57140872	57140875	4	-	0	2	4	1	13	1	ENSBTAG00000001209
ENSBTAG00000001209:E035	ENSBTAG00000001209	E035	2.55706	2.71311	0.591378	0.441887	1	1	57141877	57141887	11	-	0	0	0	0	22	0	ENSBTAG00000001209
ENSBTAG00000001209:E036	ENSBTAG00000001209	E036	18.5673	1.23852	3.51339	0.0608749	1	1	57143161	57143180	20	-	23	0	81	0	0	1	ENSBTAG00000001209
ENSBTAG00000001209:E037	ENSBTAG00000001209	E037	3.46834	2.00781	0.133081	0.715258	1	1	57145157	57145171	15	-	2	8	0	0	0	8	ENSBTAG00000001209
ENSBTAG00000001210:E001	ENSBTAG00000001210	E001	1.36958	5.42141	0.671493	0.412531	1	16	56097045	56097046	2	-	3	7	0	0	1	0	ENSBTAG00000001210
ENSBTAG00000001210:E002	ENSBTAG00000001210	E002	4.80737	12	0.043357	0.835054	1	16	56097578	56097579	2	-	18	0	0	0	0	10	ENSBTAG00000001210
ENSBTAG00000001210:E003	ENSBTAG00000001210	E003	1.54114	5.94086	0.152046	0.696587	1	16	56097601	56097602	2	-	0	0	0	11	0	0	ENSBTAG00000001210
ENSBTAG00000001212:E001	ENSBTAG00000001212	E001	3.09381	2.57576	0.507582	0.476187	1	3	14808799	14808800	2	-	0	0	16	0	0	0	ENSBTAG00000001212
ENSBTAG00000001212:E002	ENSBTAG00000001212	E002	9.3681	1.25567	4.93095	0.0263798	1	3	14812077	14812086	10	-	0	0	0	37	36	0	ENSBTAG00000001212
ENSBTAG00000001212:E003	ENSBTAG00000001212	E003	1.37217	3.94691	0.394328	0.530033	1	3	14812254	14812256	3	-	12	0	0	0	0	0	ENSBTAG00000001212
ENSBTAG00000001212:E004	ENSBTAG00000001212	E004	2.12699	3.10282	0.399245	0.527479	1	3	14812645	14812648	4	-	0	0	11	0	0	0	ENSBTAG00000001212
ENSBTAG00000001212:E005	ENSBTAG00000001212	E005	12.8435	0.82205	3.48522	0.0619191	1	3	14812731	14812757	27	-	49	21	9	0	12	5	ENSBTAG00000001212
ENSBTAG00000001212:E006	ENSBTAG00000001212	E006	130.497	0.483246	2.10858	0.146475	1	3	14813016	14813042	27	-	100	121	14	222	319	118	ENSBTAG00000001212
ENSBTAG00000001212:E007	ENSBTAG00000001212	E007	33.2122	0.56754	1.39052	0.238317	1	3	14813101	14813107	7	-	50	79	15	28	80	4	ENSBTAG00000001212
ENSBTAG00000001212:E008	ENSBTAG00000001212	E008	97.8006	0.413706	0.0108153	0.917172	1	3	14813366	14813372	7	-	95	100	66	122	164	91	ENSBTAG00000001212
ENSBTAG00000001212:E009	ENSBTAG00000001212	E009	4.71777	1.86345	0.286226	0.592649	1	3	14814803	14814808	6	-	2	0	8	21	0	0	ENSBTAG00000001212
ENSBTAG00000001212:E010	ENSBTAG00000001212	E010	3.94994	1.95581	0.0968421	0.755653	1	3	14814827	14814828	2	-	1	0	0	0	33	0	ENSBTAG00000001212
ENSBTAG00000001212:E011	ENSBTAG00000001212	E011	16.7424	1.06438	0.417123	0.518376	1	3	14815155	14815167	13	-	23	1	38	15	39	0	ENSBTAG00000001212
ENSBTAG00000001223:E001	ENSBTAG00000001223	E001	1.79747	2.69067	1.07838	0.299061	1	8	17336297	17336298	2	-	0	0	0	12	1	0	ENSBTAG00000001223
ENSBTAG00000001223:E002	ENSBTAG00000001223	E002	1.85968	3.88628	0.193235	0.660238	1	8	17340773	17340774	2	-	0	0	0	0	16	0	ENSBTAG00000001223
ENSBTAG00000001223:E003	ENSBTAG00000001223	E003	2.49649	2.11815	1.15969	0.28153	1	8	17345248	17345258	11	-	16	0	2	2	0	0	ENSBTAG00000001223
ENSBTAG00000001223:E004	ENSBTAG00000001223	E004	3.04869	2.21399	0.0970542	0.755394	1	8	17345290	17345301	12	-	0	0	2	19	0	0	ENSBTAG00000001223
ENSBTAG00000001223:E005	ENSBTAG00000001223	E005	1.30044	4.28908	0.248179	0.61836	1	8	17345346	17345347	2	-	0	10	0	0	0	0	ENSBTAG00000001223
ENSBTAG00000001223:E006	ENSBTAG00000001223	E006	2.19865	2.23126	1.25208	0.263156	1	8	17346746	17346750	5	-	10	6	0	0	0	1	ENSBTAG00000001223
ENSBTAG00000001223:E007	ENSBTAG00000001223	E007	2.10155	2.80887	0.489503	0.484149	1	8	17375604	17375618	15	-	0	0	0	15	0	0	ENSBTAG00000001223
ENSBTAG00000001223:E008	ENSBTAG00000001223	E008	1.68124	3.24045	0.396169	0.529075	1	8	17376463	17376466	4	-	0	0	0	12	0	0	ENSBTAG00000001223
ENSBTAG00000001223:E009	ENSBTAG00000001223	E009	3.29655	2.81551	0.0384218	0.844599	1	8	17380309	17380312	4	-	12	0	0	0	0	7	ENSBTAG00000001223
ENSBTAG00000001223:E010	ENSBTAG00000001223	E010	1.54114	3.43669	0.363355	0.546649	1	8	17381193	17381194	2	-	0	0	0	11	0	0	ENSBTAG00000001223
ENSBTAG00000001223:E011	ENSBTAG00000001223	E011	2.33688	2.1668	0.823135	0.364265	1	8	17385368	17385370	3	-	0	6	6	2	1	0	ENSBTAG00000001223
ENSBTAG00000001231:E001	ENSBTAG00000001231	E001	1.80545	5.59817	1.84894	0.173907	1	28	39480852	39480860	9	-	5	8	1	0	0	0	ENSBTAG00000001231
ENSBTAG00000001231:E002	ENSBTAG00000001231	E002	3.60313	12	0.629847	0.427411	1	28	39483955	39483964	10	-	0	0	0	0	31	0	ENSBTAG00000001231
ENSBTAG00000001231:E003	ENSBTAG00000001231	E003	1.97591	3.86603	1.15025	0.283497	1	28	39484275	39484276	2	-	0	0	0	0	17	0	ENSBTAG00000001231
ENSBTAG00000001233:E001	ENSBTAG00000001233	E001	103.006	0.451962	3.85046e-06	0.998434	1	15	29361065	29361071	7	+	195	137	63	98	207	47	ENSBTAG00000001233
ENSBTAG00000001233:E002	ENSBTAG00000001233	E002	1.94391	3.15283	0.274079	0.600608	1	15	29361875	29361878	4	+	17	0	0	0	0	0	ENSBTAG00000001233
ENSBTAG00000001233:E003	ENSBTAG00000001233	E003	29.3965	0.898136	4.04606	0.0442746	1	15	29363208	29363211	4	+	50	2	0	92	22	29	ENSBTAG00000001233
ENSBTAG00000001233:E004	ENSBTAG00000001233	E004	86.8527	0.547646	1.03779	0.308337	1	15	29363477	29363494	18	+	87	117	159	29	87	61	ENSBTAG00000001233
ENSBTAG00000001233:E005	ENSBTAG00000001233	E005	3.94994	1.96932	0.314284	0.575063	1	15	29363988	29363990	3	+	1	0	0	0	33	0	ENSBTAG00000001233
ENSBTAG00000001233:E006	ENSBTAG00000001233	E006	6.58807	0.966858	0.274339	0.600436	1	15	29364658	29364662	5	+	18	3	1	17	4	4	ENSBTAG00000001233
ENSBTAG00000001233:E007	ENSBTAG00000001233	E007	2.99801	1.88201	1.33719	0.24753	1	15	29365217	29365226	10	+	2	0	0	0	12	5	ENSBTAG00000001233
ENSBTAG00000001233:E008	ENSBTAG00000001233	E008	2.4013	2.80423	0.324081	0.569165	1	15	29366379	29366391	13	+	21	0	0	0	0	0	ENSBTAG00000001233
ENSBTAG00000001233:E009	ENSBTAG00000001233	E009	2.58089	2.58475	0.00234194	0.961403	1	15	29369841	29369846	6	+	0	0	9	6	0	0	ENSBTAG00000001233
ENSBTAG00000001254:E001	ENSBTAG00000001254	E001	2.38176	2.85118	0.10292	0.748353	1	14	65995542	65995548	7	-	0	0	0	17	0	0	ENSBTAG00000001254
ENSBTAG00000001254:E002	ENSBTAG00000001254	E002	1.41863	4.62144	0.164449	0.685093	1	14	66016949	66016950	2	-	0	0	0	1	11	0	ENSBTAG00000001254
ENSBTAG00000001254:E003	ENSBTAG00000001254	E003	1.92786	3.69117	0.0173709	0.895143	1	14	66017262	66017270	9	-	0	0	2	11	0	0	ENSBTAG00000001254
ENSBTAG00000001254:E004	ENSBTAG00000001254	E004	4.09164	12	0.839638	0.3595	1	14	66027858	66027862	5	-	12	4	0	0	0	8	ENSBTAG00000001254
ENSBTAG00000001274:E001	ENSBTAG00000001274	E001	3.84876	2.76986	0.0761518	0.782582	1	1	107308601	107308602	2	+	0	0	0	0	0	14	ENSBTAG00000001274
ENSBTAG00000001274:E002	ENSBTAG00000001274	E002	5.53849	1.81187	0.360988	0.547958	1	1	107552325	107552333	9	+	10	9	0	4	4	8	ENSBTAG00000001274
ENSBTAG00000001274:E003	ENSBTAG00000001274	E003	1.71521	3.99033	1.31643	0.251233	1	1	107561517	107561518	2	+	15	0	0	0	0	0	ENSBTAG00000001274
ENSBTAG00000001274:E004	ENSBTAG00000001274	E004	3.60313	9.72483	0.00750547	0.930962	1	1	107570381	107570387	7	+	0	0	0	0	31	0	ENSBTAG00000001274
ENSBTAG00000001293:E001	ENSBTAG00000001293	E001	1.51052	2.68238	0.516722	0.472243	1	1	65140916	65140917	2	-	0	5	3	2	0	0	ENSBTAG00000001293
ENSBTAG00000001293:E002	ENSBTAG00000001293	E002	5.35215	1.29768	0.686393	0.407394	1	1	65141067	65141076	10	-	3	7	12	1	7	3	ENSBTAG00000001293
ENSBTAG00000001293:E003	ENSBTAG00000001293	E003	12.4731	0.824541	1.46406	0.226286	1	1	65141152	65141153	2	-	0	11	21	26	24	2	ENSBTAG00000001293
ENSBTAG00000001296:E001	ENSBTAG00000001296	E001	33.9459	0.990986	0.986406	0.320622	1	2	128257463	128257464	2	+	19	22	57	68	1	30	ENSBTAG00000001296
ENSBTAG00000001296:E002	ENSBTAG00000001296	E002	10.4869	1.06092	4.20234	0.0403683	1	2	128258256	128258259	4	+	28	23	18	0	7	0	ENSBTAG00000001296
ENSBTAG00000001296:E003	ENSBTAG00000001296	E003	10.8434	1.43788	1.17126	0.279143	1	2	128258521	128258522	2	+	5	15	25	0	30	0	ENSBTAG00000001296
ENSBTAG00000001296:E004	ENSBTAG00000001296	E004	1.74412	2.52286	-0.00183853	1	1	2	128269179	128269180	2	+	0	1	4	6	0	0	ENSBTAG00000001296
ENSBTAG00000001296:E005	ENSBTAG00000001296	E005	3.31039	2.37443	0.0030757	0.955773	1	2	128270552	128270560	9	+	0	17	0	0	0	4	ENSBTAG00000001296
ENSBTAG00000001297:E001	ENSBTAG00000001297	E001	2.97925	12	0.197277	0.656928	1	2	128253324	128253325	2	-	4	0	0	18	0	0	ENSBTAG00000001297
ENSBTAG00000001297:E002	ENSBTAG00000001297	E002	4.78036	12	0.197299	0.65691	1	2	128253853	128253862	10	-	0	6	15	0	0	4	ENSBTAG00000001297
ENSBTAG00000001298:E001	ENSBTAG00000001298	E001	1.14348	4.53304	0.177963	0.673129	1	26	10607930	10607931	2	-	10	0	0	0	0	0	ENSBTAG00000001298
ENSBTAG00000001298:E002	ENSBTAG00000001298	E002	8.40217	1.46837	0.197142	0.657038	1	26	10614596	10614600	5	-	24	7	4	0	20	6	ENSBTAG00000001298
ENSBTAG00000001298:E003	ENSBTAG00000001298	E003	4.07614	1.99217	0.106587	0.744064	1	26	10615470	10615472	3	-	0	9	0	0	25	0	ENSBTAG00000001298
ENSBTAG00000001298:E004	ENSBTAG00000001298	E004	2.75359	2.96125	0.0959022	0.756804	1	26	10638639	10638646	8	-	0	14	0	5	2	0	ENSBTAG00000001298
ENSBTAG00000001299:E001	ENSBTAG00000001299	E001	4.64072	11.6709	0.00739556	0.931468	1	14	31076772	31076775	4	+	0	0	24	0	0	0	ENSBTAG00000001299
ENSBTAG00000001299:E002	ENSBTAG00000001299	E002	5.05305	2.25905	3.10515	0.0780451	1	14	31104589	31104597	9	+	7	4	0	16	1	5	ENSBTAG00000001299
ENSBTAG00000001299:E003	ENSBTAG00000001299	E003	1.94391	3.46909	0.0728343	0.787254	1	14	31148651	31148667	17	+	17	0	0	0	0	0	ENSBTAG00000001299
ENSBTAG00000001305:E001	ENSBTAG00000001305	E001	5.26373	1.07777	1.64531	0.199599	1	22	55171283	55171293	11	+	6	10	12	6	1	0	ENSBTAG00000001305
ENSBTAG00000001305:E002	ENSBTAG00000001305	E002	15.1656	0.741167	0.000228046	0.987951	1	22	55172857	55172858	2	+	18	27	10	12	42	4	ENSBTAG00000001305
ENSBTAG00000001305:E003	ENSBTAG00000001305	E003	13.013	0.946604	0.227483	0.633397	1	22	55173776	55173790	15	+	2	25	23	8	1	14	ENSBTAG00000001305
ENSBTAG00000001305:E004	ENSBTAG00000001305	E004	1.91396	2.85228	0.000373988	0.984571	1	22	55174272	55174273	2	+	0	0	7	4	0	0	ENSBTAG00000001305
ENSBTAG00000001305:E005	ENSBTAG00000001305	E005	6.51157	1.40166	0.372849	0.541456	1	22	55174352	55174353	2	+	0	11	1	29	0	3	ENSBTAG00000001305
ENSBTAG00000001305:E006	ENSBTAG00000001305	E006	12.023	1.53616	0.624831	0.429258	1	22	55174420	55174428	9	+	49	2	2	0	0	21	ENSBTAG00000001305
ENSBTAG00000001305:E007	ENSBTAG00000001305	E007	1.68124	3.41156	0.384774	0.535059	1	22	55174821	55174824	4	+	0	0	0	12	0	0	ENSBTAG00000001305
ENSBTAG00000001305:E008	ENSBTAG00000001305	E008	9.50219	1.13259	0.24099	0.623492	1	22	55174864	55174872	9	+	7	12	2	0	25	14	ENSBTAG00000001305
ENSBTAG00000001305:E009	ENSBTAG00000001305	E009	2.90045	2.56378	0.291431	0.589305	1	22	55174889	55174892	4	+	0	0	15	0	0	0	ENSBTAG00000001305
ENSBTAG00000001305:E010	ENSBTAG00000001305	E010	3.28717	2.42164	0.318228	0.572674	1	22	55174978	55174979	2	+	0	0	17	0	0	0	ENSBTAG00000001305
ENSBTAG00000001305:E011	ENSBTAG00000001305	E011	10.1581	0.70573	0.304231	0.581242	1	22	55175604	55175617	14	+	3	15	10	8	13	12	ENSBTAG00000001305
ENSBTAG00000001305:E012	ENSBTAG00000001305	E012	1.30044	4.04985	0.182343	0.669367	1	22	55175690	55175691	2	+	0	10	0	0	0	0	ENSBTAG00000001305
ENSBTAG00000001305:E013	ENSBTAG00000001305	E013	1.82061	3.27861	0.246993	0.6192	1	22	55217269	55217270	2	+	0	14	0	0	0	0	ENSBTAG00000001305
ENSBTAG00000001305:E014	ENSBTAG00000001305	E014	4.71793	1.48193	0.346411	0.556152	1	22	55227657	55227659	3	+	2	10	2	20	0	0	ENSBTAG00000001305
ENSBTAG00000001305:E015	ENSBTAG00000001305	E015	2.38176	2.79578	0.498772	0.48004	1	22	55273680	55273684	5	+	0	0	0	17	0	0	ENSBTAG00000001305
ENSBTAG00000001331:E001	ENSBTAG00000001331	E001	1.25782	4.14189	0.375321	0.540118	1	1	118381237	118381238	2	-	11	0	0	0	0	0	ENSBTAG00000001331
ENSBTAG00000001331:E002	ENSBTAG00000001331	E002	2.66717	2.51813	0.355181	0.551195	1	1	118413369	118413371	3	-	1	0	12	0	2	0	ENSBTAG00000001331
ENSBTAG00000001331:E003	ENSBTAG00000001331	E003	6.20622	1.99131	0.0156121	0.900564	1	1	118413688	118413695	8	-	11	0	0	0	0	18	ENSBTAG00000001331
ENSBTAG00000001331:E004	ENSBTAG00000001331	E004	22.3523	1.39219	1.16888	0.279631	1	1	118415089	118415096	8	-	27	33	2	28	61	13	ENSBTAG00000001331
ENSBTAG00000001332:E001	ENSBTAG00000001332	E001	4.43112	2.15221	0.0413996	0.838768	1	19	23173587	23173589	3	+	4	10	0	0	23	0	ENSBTAG00000001332
ENSBTAG00000001332:E002	ENSBTAG00000001332	E002	19.4967	1.3339	0.0719526	0.788515	1	19	23174461	23174464	4	+	8	32	31	0	11	26	ENSBTAG00000001332
ENSBTAG00000001333:E001	ENSBTAG00000001333	E001	5.12141	10.0863	0.112702	0.737089	1	22	57368616	57368624	9	+	0	26	9	0	0	0	ENSBTAG00000001333
ENSBTAG00000001333:E002	ENSBTAG00000001333	E002	2.97585	3.33906	0.418563	0.517655	1	22	57368766	57368772	7	+	5	17	1	0	0	0	ENSBTAG00000001333
ENSBTAG00000001333:E003	ENSBTAG00000001333	E003	4.18428	12	1.34214	0.246657	1	22	57381762	57381765	4	+	0	0	0	0	36	0	ENSBTAG00000001333
ENSBTAG00000001335:E001	ENSBTAG00000001335	E001	4.30964	2.08305	0.0324438	0.857057	1	20	31896751	31896757	7	+	0	12	0	0	0	10	ENSBTAG00000001335
ENSBTAG00000001335:E002	ENSBTAG00000001335	E002	2.47083	2.77049	0.607363	0.435783	1	20	31897217	31897220	4	+	0	19	0	0	0	0	ENSBTAG00000001335
ENSBTAG00000001335:E003	ENSBTAG00000001335	E003	2.38176	3.03164	0.170292	0.679852	1	20	31903478	31903479	2	+	0	0	0	17	0	0	ENSBTAG00000001335
ENSBTAG00000001335:E004	ENSBTAG00000001335	E004	2.68801	2.38604	0.493096	0.48255	1	20	31944520	31944526	7	+	0	8	2	9	0	0	ENSBTAG00000001335
ENSBTAG00000001335:E005	ENSBTAG00000001335	E005	1.14348	4.42878	0.362104	0.54734	1	20	31987984	31987985	2	+	10	0	0	0	0	0	ENSBTAG00000001335
ENSBTAG00000001335:E006	ENSBTAG00000001335	E006	2.21075	2.94362	0.561615	0.45361	1	20	31988837	31988838	2	+	0	17	0	0	0	0	ENSBTAG00000001335
ENSBTAG00000001335:E007	ENSBTAG00000001335	E007	1.40356	3.14212	1.35229	0.244878	1	20	32004726	32004727	2	+	10	2	0	0	0	0	ENSBTAG00000001335
ENSBTAG00000001335:E008	ENSBTAG00000001335	E008	1.40103	4.05838	0.107443	0.743075	1	20	32009253	32009254	2	+	0	0	0	10	0	0	ENSBTAG00000001335
ENSBTAG00000001335:E009	ENSBTAG00000001335	E009	2.70732	2.48702	0.0872211	0.76774	1	20	32013365	32013371	7	+	1	0	8	0	9	0	ENSBTAG00000001335
ENSBTAG00000001335:E010	ENSBTAG00000001335	E010	1.40103	4.05838	0.107443	0.743075	1	20	32027659	32027660	2	+	0	0	0	10	0	0	ENSBTAG00000001335
ENSBTAG00000001335:E011	ENSBTAG00000001335	E011	9.01636	1.32509	0.0573556	0.810725	1	20	32030852	32030858	7	+	12	0	4	0	26	14	ENSBTAG00000001335
ENSBTAG00000001335:E012	ENSBTAG00000001335	E012	2.71181	2.00758	0.161836	0.687472	1	20	32041655	32041657	3	+	8	0	0	0	6	4	ENSBTAG00000001335
ENSBTAG00000001335:E013	ENSBTAG00000001335	E013	1.60087	3.53507	0.477492	0.489561	1	20	32067605	32067606	2	+	14	0	0	0	0	0	ENSBTAG00000001335
ENSBTAG00000001335:E014	ENSBTAG00000001335	E014	3.36968	2.24403	0.0271386	0.86915	1	20	32068022	32068023	2	+	0	9	0	0	0	8	ENSBTAG00000001335
ENSBTAG00000001335:E015	ENSBTAG00000001335	E015	3.29893	2.4078	0.253761	0.614439	1	20	32103430	32103431	2	+	0	0	0	0	0	12	ENSBTAG00000001335
ENSBTAG00000001335:E016	ENSBTAG00000001335	E016	6.48433	1.33964	0.263475	0.607743	1	20	32116620	32116625	6	+	10	0	1	0	23	9	ENSBTAG00000001335
ENSBTAG00000001335:E017	ENSBTAG00000001335	E017	1.83333	2.86746	0.117958	0.73126	1	20	32117347	32117348	2	+	14	0	0	0	2	0	ENSBTAG00000001335
ENSBTAG00000001335:E018	ENSBTAG00000001335	E018	1.48652	3.70863	0.449967	0.502351	1	20	32119056	32119057	2	+	13	0	0	0	0	0	ENSBTAG00000001335
ENSBTAG00000001335:E019	ENSBTAG00000001335	E019	2.44083	2.79688	0.303541	0.581671	1	20	32150679	32150683	5	+	0	0	0	0	21	0	ENSBTAG00000001335
ENSBTAG00000001335:E020	ENSBTAG00000001335	E020	1.77092	2.21257	0.331891	0.564548	1	20	32152798	32152802	5	+	4	0	0	1	3	3	ENSBTAG00000001335
ENSBTAG00000001335:E021	ENSBTAG00000001335	E021	1.48652	3.70863	0.449967	0.502351	1	20	32152898	32152906	9	+	13	0	0	0	0	0	ENSBTAG00000001335
ENSBTAG00000001335:E022	ENSBTAG00000001335	E022	14.7723	0.67888	6.10274e-05	0.993767	1	20	32153684	32153687	4	+	12	37	2	8	42	8	ENSBTAG00000001335
ENSBTAG00000001335:E023	ENSBTAG00000001335	E023	1.36823	2.80286	2.27068	0.131842	1	20	32154596	32154602	7	+	8	2	1	0	0	0	ENSBTAG00000001335
ENSBTAG00000001335:E024	ENSBTAG00000001335	E024	2.48666	1.91922	0.25176	0.615839	1	20	32157515	32157517	3	+	1	3	0	10	5	0	ENSBTAG00000001335
ENSBTAG00000001335:E025	ENSBTAG00000001335	E025	2.74911	2.62066	0.219044	0.639769	1	20	32160101	32160102	2	+	0	0	0	0	0	10	ENSBTAG00000001335
ENSBTAG00000001343:E001	ENSBTAG00000001343	E001	2.12699	3.2634	0.635903	0.425198	1	3	77095255	77095256	2	-	0	0	11	0	0	0	ENSBTAG00000001343
ENSBTAG00000001343:E002	ENSBTAG00000001343	E002	3.33332	12	0.298831	0.584616	1	3	77102465	77102466	2	-	4	0	0	4	1	8	ENSBTAG00000001343
ENSBTAG00000001343:E003	ENSBTAG00000001343	E003	2.12699	3.2634	0.635903	0.425198	1	3	77111848	77111849	2	-	0	0	11	0	0	0	ENSBTAG00000001343
ENSBTAG00000001346:E001	ENSBTAG00000001346	E001	1.65106	6.3937	0.891527	0.345064	1	4	99767544	99767545	2	-	0	3	0	9	0	0	ENSBTAG00000001346
ENSBTAG00000001346:E002	ENSBTAG00000001346	E002	2.33899	5.07495	1.07607	0.299578	1	4	99783155	99783156	2	-	12	0	5	0	0	0	ENSBTAG00000001346
ENSBTAG00000001349:E001	ENSBTAG00000001349	E001	16.7288	1.15151	1.79354	0.180495	1	19	27020152	27020157	6	+	53	2	0	26	18	17	ENSBTAG00000001349
ENSBTAG00000001349:E002	ENSBTAG00000001349	E002	6.25117	1.88999	0.052904	0.818085	1	19	27020494	27020503	10	+	0	15	0	0	37	0	ENSBTAG00000001349
ENSBTAG00000001349:E003	ENSBTAG00000001349	E003	59.9629	0.800116	0.438222	0.507982	1	19	27020661	27020668	8	+	40	57	114	30	116	30	ENSBTAG00000001349
ENSBTAG00000001349:E004	ENSBTAG00000001349	E004	3.22976	1.99508	0.8073	0.36892	1	19	27034762	27034766	5	+	2	22	0	1	0	0	ENSBTAG00000001349
ENSBTAG00000001349:E005	ENSBTAG00000001349	E005	5.76548	1.22722	1.95585	0.161958	1	19	27034780	27034783	4	+	0	1	1	4	42	0	ENSBTAG00000001349
ENSBTAG00000001352:E001	ENSBTAG00000001352	E001	2.90045	4.76883	0.00011762	0.991347	1	11	103914699	103914701	3	+	0	0	15	0	0	0	ENSBTAG00000001352
ENSBTAG00000001352:E002	ENSBTAG00000001352	E002	2.70708	5.04763	0.00011108	0.991591	1	11	103914743	103914744	2	+	0	0	14	0	0	0	ENSBTAG00000001352
ENSBTAG00000001354:E001	ENSBTAG00000001354	E001	13.3095	11.4943	-0.00235268	1	1	11	103934021	103934041	21	+	63	15	0	16	7	4	ENSBTAG00000001354
ENSBTAG00000001354:E002	ENSBTAG00000001354	E002	2.90045	11.4944	-0.00235103	1	1	11	103935017	103935018	2	+	0	0	15	0	0	0	ENSBTAG00000001354
ENSBTAG00000001364:E001	ENSBTAG00000001364	E001	2.50597	2.61748	2.68308	0.101419	1	10	30917395	30917399	5	+	0	0	0	12	0	3	ENSBTAG00000001364
ENSBTAG00000001364:E002	ENSBTAG00000001364	E002	13.3677	1.26579	5.03948	0.0247759	1	10	31016250	31016255	6	+	20	15	24	11	23	1	ENSBTAG00000001364
ENSBTAG00000001385:E001	ENSBTAG00000001385	E001	11.8028	1.71753	0.201851	0.653231	1	21	22705995	22706006	12	-	13	32	15	0	28	0	ENSBTAG00000001385
ENSBTAG00000001385:E002	ENSBTAG00000001385	E002	1.30044	4.28794	-0.00120434	1	1	21	22706246	22706250	5	-	0	10	0	0	0	0	ENSBTAG00000001385
ENSBTAG00000001385:E003	ENSBTAG00000001385	E003	2.70721	2.23456	0.018536	0.891705	1	21	22706335	22706338	4	-	13	4	0	5	0	0	ENSBTAG00000001385
ENSBTAG00000001385:E004	ENSBTAG00000001385	E004	6.79904	1.09015	1.0091	0.31512	1	21	22706896	22706910	15	-	6	13	20	2	0	1	ENSBTAG00000001385
ENSBTAG00000001385:E005	ENSBTAG00000001385	E005	2.24165	2.86522	1.54578	0.21376	1	21	22708253	22708256	4	-	0	0	0	16	0	0	ENSBTAG00000001385
ENSBTAG00000001385:E006	ENSBTAG00000001385	E006	4.66082	1.35737	-0.000758079	1	1	21	22709930	22709935	6	-	2	9	6	15	0	0	ENSBTAG00000001385
ENSBTAG00000001385:E007	ENSBTAG00000001385	E007	2.51372	2.95293	-0.00010173	1	1	21	22710006	22710009	4	-	0	0	13	0	0	0	ENSBTAG00000001385
ENSBTAG00000001385:E008	ENSBTAG00000001385	E008	1.68124	3.42137	1.26157	0.261354	1	21	22710863	22710868	6	-	0	0	0	12	0	0	ENSBTAG00000001385
ENSBTAG00000001390:E001	ENSBTAG00000001390	E001	9.09163	1.16341	0.121251	0.727681	1	1	64641318	64641322	5	+	25	4	1	8	0	16	ENSBTAG00000001390
ENSBTAG00000001390:E002	ENSBTAG00000001390	E002	3.13064	1.94698	0.643762	0.422352	1	1	64642289	64642296	8	+	6	4	0	0	0	7	ENSBTAG00000001390
ENSBTAG00000001390:E003	ENSBTAG00000001390	E003	58.8425	0.594454	0.311971	0.576473	1	1	64643163	64643187	25	+	49	95	4	123	159	16	ENSBTAG00000001390
ENSBTAG00000001390:E004	ENSBTAG00000001390	E004	93.3799	0.427765	0.0196427	0.88854	1	1	64643239	64643257	19	+	98	135	22	132	145	91	ENSBTAG00000001390
ENSBTAG00000001390:E005	ENSBTAG00000001390	E005	1.81128	2.89959	0.00558826	0.94041	1	1	64644128	64644129	2	+	0	1	0	12	0	0	ENSBTAG00000001390
ENSBTAG00000001390:E006	ENSBTAG00000001390	E006	4.226	1.8413	3.1302	0.0768542	1	1	64644713	64644721	9	+	2	1	20	0	0	0	ENSBTAG00000001390
ENSBTAG00000001391:E001	ENSBTAG00000001391	E001	2.52653	2.18428	0.556511	0.455669	1	29	12494686	12494700	15	+	18	0	1	0	0	1	ENSBTAG00000001391
ENSBTAG00000001391:E002	ENSBTAG00000001391	E002	1.82134	3.35094	0.312191	0.576339	1	29	12495264	12495265	2	+	0	0	0	13	0	0	ENSBTAG00000001391
ENSBTAG00000001391:E003	ENSBTAG00000001391	E003	1.30404	3.5593	0.0320633	0.857889	1	29	12495497	12495502	6	+	9	0	0	0	0	1	ENSBTAG00000001391
ENSBTAG00000001391:E004	ENSBTAG00000001391	E004	6.13419	1.58144	0.409629	0.522158	1	29	12495751	12495756	6	+	2	1	19	15	0	0	ENSBTAG00000001391
ENSBTAG00000001391:E005	ENSBTAG00000001391	E005	2.94729	1.96854	0.0129324	0.909459	1	29	12496325	12496329	5	+	3	1	0	0	0	9	ENSBTAG00000001391
ENSBTAG00000001391:E006	ENSBTAG00000001391	E006	10.5545	1.12809	2.4385	0.11839	1	29	12496459	12496469	11	+	18	6	20	0	0	14	ENSBTAG00000001391
ENSBTAG00000001391:E007	ENSBTAG00000001391	E007	7.46857	1.42998	0.0089629	0.924575	1	29	12496501	12496516	16	+	6	0	12	24	0	4	ENSBTAG00000001391
ENSBTAG00000001391:E008	ENSBTAG00000001391	E008	2.66764	2.50744	0.037053	0.847357	1	29	12496736	12496754	19	+	3	0	0	0	20	0	ENSBTAG00000001391
ENSBTAG00000001391:E009	ENSBTAG00000001391	E009	2.32714	2.7237	0.000611075	0.980278	1	29	12496766	12496769	4	+	13	0	0	6	0	0	ENSBTAG00000001391
ENSBTAG00000001391:E010	ENSBTAG00000001391	E010	2.87243	1.76478	6.37802e-05	0.993628	1	29	12496788	12496800	13	+	5	2	0	0	1	7	ENSBTAG00000001391
ENSBTAG00000001391:E011	ENSBTAG00000001391	E011	22.2373	0.876995	7.87664	0.00500773	1	29	12496850	12496876	27	+	0	9	0	11	45	52	ENSBTAG00000001391
ENSBTAG00000001391:E012	ENSBTAG00000001391	E012	4.34247	2.20834	0.00128752	0.971376	1	29	12496911	12496932	22	+	0	14	0	18	0	0	ENSBTAG00000001391
ENSBTAG00000001391:E013	ENSBTAG00000001391	E013	5.46184	2.02593	0.527658	0.467593	1	29	12496983	12496992	10	+	0	42	0	0	0	0	ENSBTAG00000001391
ENSBTAG00000001391:E014	ENSBTAG00000001391	E014	4.23761	1.74322	3.39429	0.0654223	1	29	12497070	12497071	2	+	20	15	0	0	0	0	ENSBTAG00000001391
ENSBTAG00000001391:E015	ENSBTAG00000001391	E015	16.8602	0.879845	0.570422	0.450091	1	29	12497099	12497107	9	+	13	33	22	0	28	13	ENSBTAG00000001391
ENSBTAG00000001391:E016	ENSBTAG00000001391	E016	4.03557	1.867	2.96392	0.0851413	1	29	12497262	12497263	2	+	15	0	12	0	0	0	ENSBTAG00000001391
ENSBTAG00000001391:E017	ENSBTAG00000001391	E017	6.91012	0.94671	2.82776	0.0926473	1	29	12497909	12497916	8	+	4	0	2	19	8	9	ENSBTAG00000001391
ENSBTAG00000001391:E018	ENSBTAG00000001391	E018	8.5709	1.23711	1.99153	0.158181	1	29	12503557	12503560	4	+	21	26	3	0	19	0	ENSBTAG00000001391
ENSBTAG00000001396:E001	ENSBTAG00000001396	E001	15.4382	0.793745	3.39602	0.0653539	1	21	30839839	30839842	4	-	12	11	54	14	2	0	ENSBTAG00000001396
ENSBTAG00000001396:E002	ENSBTAG00000001396	E002	2.24165	2.81126	0.580851	0.445979	1	21	30839911	30839914	4	-	0	0	0	16	0	0	ENSBTAG00000001396
ENSBTAG00000001396:E003	ENSBTAG00000001396	E003	2.31459	2.52966	0.045857	0.830436	1	21	30842568	30842571	4	-	0	0	4	11	0	0	ENSBTAG00000001396
ENSBTAG00000001396:E004	ENSBTAG00000001396	E004	3.05209	2.29137	0.105216	0.745657	1	21	30850121	30850135	15	-	0	3	0	19	0	0	ENSBTAG00000001396
ENSBTAG00000001396:E005	ENSBTAG00000001396	E005	2.70708	2.66611	0.294348	0.587447	1	21	30852851	30852856	6	-	0	0	14	0	0	0	ENSBTAG00000001396
ENSBTAG00000001396:E006	ENSBTAG00000001396	E006	1.25782	4.1887	0.186614	0.66575	1	21	30856103	30856104	2	-	11	0	0	0	0	0	ENSBTAG00000001396
ENSBTAG00000001396:E007	ENSBTAG00000001396	E007	4.7702	1.44864	0.774016	0.378978	1	21	30862767	30862770	4	-	14	0	0	19	2	1	ENSBTAG00000001396
ENSBTAG00000001396:E008	ENSBTAG00000001396	E008	1.28922	3.53732	0.89584	0.3439	1	21	30866109	30866120	12	-	9	2	0	0	0	0	ENSBTAG00000001396
ENSBTAG00000001396:E009	ENSBTAG00000001396	E009	1.95066	3.42041	0.157217	0.691732	1	21	30866515	30866516	2	-	0	15	0	0	0	0	ENSBTAG00000001396
ENSBTAG00000001396:E010	ENSBTAG00000001396	E010	2.09214	3.07789	0.483229	0.486963	1	21	30867666	30867667	2	-	0	0	0	0	18	0	ENSBTAG00000001396
ENSBTAG00000001396:E011	ENSBTAG00000001396	E011	1.93363	3.19315	0.224047	0.635973	1	21	30877026	30877027	2	-	0	0	10	0	0	0	ENSBTAG00000001396
ENSBTAG00000001396:E012	ENSBTAG00000001396	E012	8.20289	1.03932	0.682402	0.408761	1	21	30877080	30877085	6	-	12	0	3	33	14	0	ENSBTAG00000001396
ENSBTAG00000001396:E013	ENSBTAG00000001396	E013	1.68124	3.36124	0.459927	0.497658	1	21	30879068	30879069	2	-	0	0	0	12	0	0	ENSBTAG00000001396
ENSBTAG00000001396:E014	ENSBTAG00000001396	E014	9.36659	1.15294	0.0229548	0.879575	1	21	30879157	30879165	9	-	12	3	12	0	36	4	ENSBTAG00000001396
ENSBTAG00000001396:E015	ENSBTAG00000001396	E015	22.0908	0.672243	0.0548625	0.814808	1	21	30880741	30880748	8	-	55	22	8	39	25	11	ENSBTAG00000001396
ENSBTAG00000001396:E016	ENSBTAG00000001396	E016	11.066	0.781503	1.09844	0.294609	1	21	30881839	30881854	16	-	14	8	1	23	36	3	ENSBTAG00000001396
ENSBTAG00000001404:E001	ENSBTAG00000001404	E001	4.23563	2.16336	0.0423491	0.836956	1	25	22179589	22179590	2	-	13	0	0	0	0	10	ENSBTAG00000001404
ENSBTAG00000001404:E002	ENSBTAG00000001404	E002	10.1044	1.0435	0.0214032	0.883686	1	25	22201390	22201393	4	-	2	18	8	22	25	0	ENSBTAG00000001404
ENSBTAG00000001404:E003	ENSBTAG00000001404	E003	2.88471	2.09669	0.233386	0.629024	1	25	22203921	22203924	4	-	0	0	2	17	1	0	ENSBTAG00000001404
ENSBTAG00000001404:E004	ENSBTAG00000001404	E004	1.69057	3.38157	0.472209	0.491972	1	25	22211502	22211503	2	-	0	13	0	0	0	0	ENSBTAG00000001404
ENSBTAG00000001404:E005	ENSBTAG00000001404	E005	1.51099	3.75444	0.157596	0.69138	1	25	22218599	22218602	4	-	0	0	0	0	13	0	ENSBTAG00000001404
ENSBTAG00000001404:E006	ENSBTAG00000001404	E006	3.13821	2.52232	0.284735	0.593614	1	25	22221746	22221747	2	-	0	0	0	0	27	0	ENSBTAG00000001404
ENSBTAG00000001404:E007	ENSBTAG00000001404	E007	2.74911	2.65584	0.17154	0.678746	1	25	22227553	22227554	2	-	0	0	0	0	0	10	ENSBTAG00000001404
ENSBTAG00000001404:E008	ENSBTAG00000001404	E008	2.11477	2.11604	0.0171756	0.895731	1	25	22228539	22228543	5	-	8	1	0	1	8	0	ENSBTAG00000001404
ENSBTAG00000001404:E009	ENSBTAG00000001404	E009	3.85541	2.04458	0.219403	0.639495	1	25	22230491	22230498	8	-	1	0	15	6	0	0	ENSBTAG00000001404
ENSBTAG00000001404:E010	ENSBTAG00000001404	E010	3.06973	2.10628	1.3194	0.250699	1	25	22232256	22232257	2	-	0	0	0	2	24	0	ENSBTAG00000001404
ENSBTAG00000001404:E011	ENSBTAG00000001404	E011	16.8766	1.23793	0.588895	0.442847	1	25	22232416	22232440	25	-	0	88	8	14	0	7	ENSBTAG00000001404
ENSBTAG00000001404:E012	ENSBTAG00000001404	E012	40.3275	0.473486	0.235097	0.62777	1	25	22232469	22232515	47	-	54	25	16	62	77	37	ENSBTAG00000001404
ENSBTAG00000001404:E013	ENSBTAG00000001404	E013	12.8695	0.694831	0.167034	0.682761	1	25	22232705	22232715	11	-	32	9	1	17	21	11	ENSBTAG00000001404
ENSBTAG00000001404:E014	ENSBTAG00000001404	E014	7.11824	1.16899	0.322143	0.570323	1	25	22232754	22232756	3	-	5	7	0	17	28	0	ENSBTAG00000001404
ENSBTAG00000001404:E015	ENSBTAG00000001404	E015	30.3113	0.893882	0.203632	0.651805	1	25	22232815	22232825	11	-	0	56	21	49	45	25	ENSBTAG00000001404
ENSBTAG00000001404:E016	ENSBTAG00000001404	E016	3.23545	2.03223	0.195738	0.658183	1	25	22232927	22232937	11	-	7	0	1	16	0	0	ENSBTAG00000001404
ENSBTAG00000001404:E017	ENSBTAG00000001404	E017	8.27355	1.20193	0.172601	0.677811	1	25	22233000	22233015	16	-	12	4	0	22	0	12	ENSBTAG00000001404
ENSBTAG00000001404:E018	ENSBTAG00000001404	E018	1.40103	3.82836	0.166674	0.683085	1	25	22233064	22233068	5	-	0	0	0	10	0	0	ENSBTAG00000001404
ENSBTAG00000001404:E019	ENSBTAG00000001404	E019	8.07616	1.46952	1.23228	0.266965	1	25	22233089	22233098	10	-	0	7	0	0	38	10	ENSBTAG00000001404
ENSBTAG00000001404:E020	ENSBTAG00000001404	E020	30.5955	0.827665	0.493903	0.482191	1	25	22233113	22233150	38	-	101	74	0	41	8	10	ENSBTAG00000001404
ENSBTAG00000001404:E021	ENSBTAG00000001404	E021	3.37067	2.44342	0.29915	0.584416	1	25	22233211	22233216	6	-	0	0	0	0	29	0	ENSBTAG00000001404
ENSBTAG00000001404:E022	ENSBTAG00000001404	E022	2.47904	1.74323	2.02268	0.154965	1	25	22233276	22233279	4	-	5	4	5	3	0	0	ENSBTAG00000001404
ENSBTAG00000001404:E023	ENSBTAG00000001404	E023	37.7154	0.655076	0.505587	0.477056	1	25	22233413	22233429	17	-	17	86	1	113	24	21	ENSBTAG00000001404
ENSBTAG00000001404:E024	ENSBTAG00000001404	E024	27.6642	0.938322	0.699148	0.40307	1	25	22234152	22234164	13	-	32	37	26	0	32	38	ENSBTAG00000001404
ENSBTAG00000001404:E025	ENSBTAG00000001404	E025	3.36418	1.66112	4.96029	0.0259359	1	25	22234255	22234260	6	-	17	2	6	0	0	0	ENSBTAG00000001404
ENSBTAG00000001404:E026	ENSBTAG00000001404	E026	13.6651	0.71715	0.338066	0.560947	1	25	22234290	22234312	23	-	29	6	1	39	10	10	ENSBTAG00000001404
ENSBTAG00000001404:E027	ENSBTAG00000001404	E027	14.4165	0.691185	0.0657366	0.797649	1	25	22234557	22234573	17	-	14	7	6	49	5	12	ENSBTAG00000001404
ENSBTAG00000001404:E028	ENSBTAG00000001404	E028	2.67329	2.72169	0.253417	0.61468	1	25	22234605	22234606	2	-	0	0	0	0	23	0	ENSBTAG00000001404
ENSBTAG00000001404:E029	ENSBTAG00000001404	E029	5.51949	1.32336	0.581703	0.445646	1	25	22234641	22234643	3	-	1	25	2	1	14	0	ENSBTAG00000001404
ENSBTAG00000001404:E030	ENSBTAG00000001404	E030	3.81522	1.06634	0.272995	0.601329	1	25	22234663	22234672	10	-	3	3	1	5	7	5	ENSBTAG00000001404
ENSBTAG00000001404:E031	ENSBTAG00000001404	E031	3.78665	2.21081	0.0549355	0.814688	1	25	22235028	22235033	6	-	26	0	0	0	7	0	ENSBTAG00000001404
ENSBTAG00000001404:E032	ENSBTAG00000001404	E032	5.62834	1.35526	0.092678	0.7608	1	25	22235061	22235072	12	-	7	7	0	26	0	1	ENSBTAG00000001404
ENSBTAG00000001404:E033	ENSBTAG00000001404	E033	36.3128	0.445536	0.0581302	0.809476	1	25	22235254	22235300	47	-	43	68	13	58	41	26	ENSBTAG00000001404
ENSBTAG00000001404:E034	ENSBTAG00000001404	E034	26.9769	0.642772	0.00228378	0.961885	1	25	22235340	22235372	33	-	43	23	6	55	5	35	ENSBTAG00000001404
ENSBTAG00000001404:E035	ENSBTAG00000001404	E035	8.0295	1.29008	0.306268	0.579979	1	25	22235395	22235430	36	-	1	2	0	0	2	27	ENSBTAG00000001404
ENSBTAG00000001406:E001	ENSBTAG00000001406	E001	2.19952	2.48279	2.53197	0.111561	1	3	27301822	27301827	6	+	9	9	0	0	0	0	ENSBTAG00000001406
ENSBTAG00000001406:E002	ENSBTAG00000001406	E002	14.5199	1.0987	3.14027	0.0763812	1	3	27301993	27302007	15	+	0	0	8	72	13	5	ENSBTAG00000001406
ENSBTAG00000001406:E003	ENSBTAG00000001406	E003	5.04193	1.72184	0.0561802	0.812638	1	3	27303373	27303374	2	+	29	0	0	9	4	0	ENSBTAG00000001406
ENSBTAG00000001406:E004	ENSBTAG00000001406	E004	6.69715	1.23516	0.0299285	0.862653	1	3	27304686	27304687	2	+	13	0	6	9	24	0	ENSBTAG00000001406
ENSBTAG00000001406:E005	ENSBTAG00000001406	E005	3.20786	1.95254	0.033414	0.854959	1	3	27309950	27309952	3	+	0	2	1	2	0	9	ENSBTAG00000001406
ENSBTAG00000001406:E006	ENSBTAG00000001406	E006	1.93363	3.29139	0.380004	0.537601	1	3	27310203	27310204	2	+	0	0	10	0	0	0	ENSBTAG00000001406
ENSBTAG00000001406:E007	ENSBTAG00000001406	E007	29.7456	0.63453	0.672275	0.41226	1	3	27310587	27310593	7	+	21	55	21	25	85	10	ENSBTAG00000001406
ENSBTAG00000001406:E008	ENSBTAG00000001406	E008	3.13821	2.38526	0.394395	0.529998	1	3	27318598	27318599	2	+	0	0	0	0	27	0	ENSBTAG00000001406
ENSBTAG00000001406:E009	ENSBTAG00000001406	E009	4.1954	1.84309	2.31526	0.12811	1	3	27320984	27320986	3	+	0	0	0	0	29	3	ENSBTAG00000001406
ENSBTAG00000001406:E010	ENSBTAG00000001406	E010	1.96145	3.15904	0.209331	0.647292	1	3	27322035	27322041	7	+	0	0	0	14	0	0	ENSBTAG00000001406
ENSBTAG00000001407:E001	ENSBTAG00000001407	E001	4.06805	2.2492	0.523201	0.469479	1	21	21687741	21687747	7	+	0	0	0	0	35	0	ENSBTAG00000001407
ENSBTAG00000001407:E002	ENSBTAG00000001407	E002	1.38787	3.39034	0.785463	0.375475	1	21	21693886	21693887	2	+	11	1	0	0	0	0	ENSBTAG00000001407
ENSBTAG00000001407:E003	ENSBTAG00000001407	E003	1.44564	3.18603	1.2817	0.257583	1	21	21696705	21696707	3	+	0	0	0	7	4	0	ENSBTAG00000001407
ENSBTAG00000001407:E004	ENSBTAG00000001407	E004	1.56053	3.71818	0.204533	0.651086	1	21	21697278	21697286	9	+	0	12	0	0	0	0	ENSBTAG00000001407
ENSBTAG00000001407:E005	ENSBTAG00000001407	E005	2.38176	2.77053	0.424561	0.51467	1	21	21704338	21704341	4	+	0	0	0	17	0	0	ENSBTAG00000001407
ENSBTAG00000001407:E006	ENSBTAG00000001407	E006	6.04313	1.69268	0.227532	0.63336	1	21	21704923	21704936	14	+	11	0	2	0	0	16	ENSBTAG00000001407
ENSBTAG00000001407:E007	ENSBTAG00000001407	E007	3.37067	2.43069	0.470052	0.492963	1	21	21705513	21705523	11	+	0	0	0	0	29	0	ENSBTAG00000001407
ENSBTAG00000001407:E008	ENSBTAG00000001407	E008	4.06063	2.17331	0.470688	0.492671	1	21	21712326	21712327	2	+	0	0	21	0	0	0	ENSBTAG00000001407
ENSBTAG00000001407:E009	ENSBTAG00000001407	E009	13.2591	1.01939	0.724301	0.394737	1	21	21714505	21714510	6	+	4	20	20	4	0	21	ENSBTAG00000001407
ENSBTAG00000001407:E010	ENSBTAG00000001407	E010	255.148	0.45485	0.301176	0.583146	1	21	21714606	21714634	29	+	357	230	286	396	274	152	ENSBTAG00000001407
ENSBTAG00000001407:E011	ENSBTAG00000001407	E011	3.57385	2.34502	0.363672	0.546474	1	21	21716308	21716309	2	+	0	0	0	0	0	13	ENSBTAG00000001407
ENSBTAG00000001408:E001	ENSBTAG00000001408	E001	4.76355	9.09616	0.060491	0.805722	1	11	66697528	66697539	12	+	1	0	0	0	40	0	ENSBTAG00000001408
ENSBTAG00000001408:E002	ENSBTAG00000001408	E002	5.19201	2.06699	3.52314	0.0605176	1	11	66702902	66702903	2	+	0	0	0	13	29	0	ENSBTAG00000001408
ENSBTAG00000001408:E003	ENSBTAG00000001408	E003	1.88053	4.9172	2.5552	0.109932	1	11	66703511	66703514	4	+	0	10	3	0	0	0	ENSBTAG00000001408
ENSBTAG00000001410:E001	ENSBTAG00000001410	E001	1.79217	2.38149	3.34516	0.067403	1	15	34589332	34589334	3	-	0	0	0	10	1	1	ENSBTAG00000001410
ENSBTAG00000001410:E002	ENSBTAG00000001410	E002	1.69057	3.56015	0.0120213	0.912693	1	15	34654288	34654289	2	-	0	13	0	0	0	0	ENSBTAG00000001410
ENSBTAG00000001410:E003	ENSBTAG00000001410	E003	13.4074	0.787992	3.39698	0.0653159	1	15	34671637	34671659	23	-	14	25	37	10	0	0	ENSBTAG00000001410
ENSBTAG00000001410:E004	ENSBTAG00000001410	E004	1.48652	3.8457	0.0135007	0.9075	1	15	34680083	34680086	4	-	13	0	0	0	0	0	ENSBTAG00000001410
ENSBTAG00000001410:E005	ENSBTAG00000001410	E005	2.10155	2.83644	1.08282	0.298067	1	15	34695804	34695805	2	-	0	0	0	15	0	0	ENSBTAG00000001410
ENSBTAG00000001410:E006	ENSBTAG00000001410	E006	3.06002	2.54553	0.287744	0.59167	1	15	34710492	34710494	3	-	0	0	2	0	23	0	ENSBTAG00000001410
ENSBTAG00000001410:E007	ENSBTAG00000001410	E007	57.3199	0.594766	0.00400567	0.949535	1	15	34730050	34730058	9	-	91	70	103	78	15	19	ENSBTAG00000001410
ENSBTAG00000001425:E001	ENSBTAG00000001425	E001	3.52557	1.55648	3.32997	0.0680281	1	11	29990451	29990454	4	+	0	0	0	2	9	8	ENSBTAG00000001425
ENSBTAG00000001425:E002	ENSBTAG00000001425	E002	6.15699	1.45733	0.650743	0.419847	1	11	29990804	29990816	13	+	6	9	0	0	37	0	ENSBTAG00000001425
ENSBTAG00000001425:E003	ENSBTAG00000001425	E003	3.92254	1.97003	1.06634	0.301774	1	11	29991821	29991826	6	+	0	0	0	0	3	13	ENSBTAG00000001425
ENSBTAG00000001425:E004	ENSBTAG00000001425	E004	10.5537	1.35544	0.422491	0.515697	1	11	29992182	29992198	17	+	0	9	0	0	76	2	ENSBTAG00000001425
ENSBTAG00000001425:E005	ENSBTAG00000001425	E005	10.0428	1.00736	6.96576	0.00830842	1	11	29997748	29997750	3	+	18	23	15	8	6	1	ENSBTAG00000001425
ENSBTAG00000001425:E006	ENSBTAG00000001425	E006	2.10155	3.42921	0.068789	0.793108	1	11	30053376	30053377	2	+	0	0	0	15	0	0	ENSBTAG00000001425
ENSBTAG00000001435:E001	ENSBTAG00000001435	E001	1.37217	3.85663	0.456202	0.499404	1	2	43548735	43548736	2	+	12	0	0	0	0	0	ENSBTAG00000001435
ENSBTAG00000001435:E002	ENSBTAG00000001435	E002	3.11625	2.67336	0.00944273	0.922588	1	2	43549919	43549921	3	+	15	0	0	10	0	0	ENSBTAG00000001435
ENSBTAG00000001435:E003	ENSBTAG00000001435	E003	2.98157	2.25794	1.9889	0.158455	1	2	43553647	43553650	4	+	0	0	0	0	2	10	ENSBTAG00000001435
ENSBTAG00000001435:E004	ENSBTAG00000001435	E004	5.27464	1.22862	-8.60196e-05	1	1	2	43564004	43564007	4	+	16	1	1	1	2	10	ENSBTAG00000001435
ENSBTAG00000001435:E005	ENSBTAG00000001435	E005	2.12699	3.6028	0.433065	0.510489	1	2	43578733	43578734	2	+	0	0	11	0	0	0	ENSBTAG00000001435
ENSBTAG00000001442:E001	ENSBTAG00000001442	E001	3.81416	2.03895	0.575011	0.448275	1	1	67042249	67042251	3	-	0	10	13	0	0	0	ENSBTAG00000001442
ENSBTAG00000001442:E002	ENSBTAG00000001442	E002	6.36572	1.54269	0.761339	0.38291	1	1	67045817	67045826	10	-	6	11	10	0	1	8	ENSBTAG00000001442
ENSBTAG00000001471:E001	ENSBTAG00000001471	E001	3.86149	2.13354	0.00424432	0.948056	1	22	49288802	49288803	2	-	0	0	12	11	0	0	ENSBTAG00000001471
ENSBTAG00000001471:E002	ENSBTAG00000001471	E002	2.3246	2.80698	0.428665	0.512645	1	22	49316393	49316396	4	-	0	0	0	0	20	0	ENSBTAG00000001471
ENSBTAG00000001471:E003	ENSBTAG00000001471	E003	2.44083	2.73479	0.444388	0.505012	1	22	49327513	49327514	2	-	0	0	0	0	21	0	ENSBTAG00000001471
ENSBTAG00000001471:E004	ENSBTAG00000001471	E004	5.78326	2.09669	0.00813204	0.928146	1	22	49327555	49327558	4	-	15	0	0	0	35	0	ENSBTAG00000001471
ENSBTAG00000001471:E005	ENSBTAG00000001471	E005	8.61128	0.845169	3.29752	0.0693848	1	22	49349144	49349166	23	-	0	3	5	17	23	8	ENSBTAG00000001471
ENSBTAG00000001471:E006	ENSBTAG00000001471	E006	2.45961	2.57889	2.34671	0.125548	1	22	49349978	49349979	2	-	9	11	0	0	0	0	ENSBTAG00000001471
ENSBTAG00000001471:E007	ENSBTAG00000001471	E007	21.7186	0.989114	0.996724	0.318105	1	22	49350180	49350183	4	-	19	17	53	29	0	11	ENSBTAG00000001471
ENSBTAG00000001471:E008	ENSBTAG00000001471	E008	5.01819	2.05296	0.0419555	0.837705	1	22	49350336	49350337	2	-	0	0	16	0	0	7	ENSBTAG00000001471
ENSBTAG00000001483:E001	ENSBTAG00000001483	E001	2.74911	2.73408	0.117803	0.73143	1	16	4023645	4023646	2	-	0	0	0	0	0	10	ENSBTAG00000001483
ENSBTAG00000001483:E002	ENSBTAG00000001483	E002	6.63182	1.85395	0.938008	0.332791	1	16	4025642	4025648	7	-	7	0	0	22	0	10	ENSBTAG00000001483
ENSBTAG00000001483:E003	ENSBTAG00000001483	E003	2.47083	2.6301	0.923935	0.336444	1	16	4030805	4030806	2	-	0	19	0	0	0	0	ENSBTAG00000001483
ENSBTAG00000001483:E004	ENSBTAG00000001483	E004	5.0845	1.54587	0.533059	0.465324	1	16	4032720	4032726	7	-	0	11	0	7	23	0	ENSBTAG00000001483
ENSBTAG00000001483:E005	ENSBTAG00000001483	E005	3.61193	1.91976	1.18003	0.27735	1	16	4041226	4041232	7	-	21	5	0	4	0	0	ENSBTAG00000001483
ENSBTAG00000001483:E006	ENSBTAG00000001483	E006	3.73317	1.9722	0.12489	0.723791	1	16	4045731	4045736	6	-	0	1	0	0	31	0	ENSBTAG00000001483
ENSBTAG00000001483:E007	ENSBTAG00000001483	E007	4.78162	1.86247	0.0509497	0.821419	1	16	4045842	4045844	3	-	0	18	0	0	21	0	ENSBTAG00000001483
ENSBTAG00000001483:E008	ENSBTAG00000001483	E008	6.3172	1.489	1.64086	0.200208	1	16	4057914	4057920	7	-	12	19	0	0	0	9	ENSBTAG00000001483
ENSBTAG00000001483:E009	ENSBTAG00000001483	E009	2.58855	2.52235	0.00125229	0.971771	1	16	4065000	4065006	7	-	1	0	0	0	0	9	ENSBTAG00000001483
[truncated: 35,325 more rows]

## Sheet: Sheet1
ENSBTAG00000003425
ENSBTAG00000005650
ENSBTAG00000000432
ENSBTAG00000001644
ENSBTAG00000001714
ENSBTAG00000003496
ENSBTAG00000003555
ENSBTAG00000004570
ENSBTAG00000005209
ENSBTAG00000012278
ENSBTAG00000012710
ENSBTAG00000014319
ENSBTAG00000014829
ENSBTAG00000017767
ENSBTAG00000020414
ENSBTAG00000021681
ENSBTAG00000021703
ENSBTAG00000021858
ENSBTAG00000024162
ENSBTAG00000030189
ENSBTAG00000030259
ENSBTAG00000031950
ENSBTAG00000043999
ENSBTAG00000047582
ENSBTAG00000009617
ENSBTAG00000010559
ENSBTAG00000014194
ENSBTAG00000000024
ENSBTAG00000000113
ENSBTAG00000014429
ENSBTAG00000016239
